# Supplementary material for: RIM-BP2 regulates Ca2+ channel abundance and neurotransmitter release at hippocampal mossy fiber terminals
Source: eLife. 2024 Feb 8;12:RP90799. doi: 10.7554/eLife.90799 (PMC10945523; doi:10.7554/eLife.90799)
Supplement: Figure 3—figure supplement 2—source data 1. [file elife-90799-fig3-figsupp2-data1.xlsx]

## Sheet: Fig3-S2
ICa× duration	WT				KO				Cm	WT				KO
	1	1.5	2	4	2	4	(mM)			1	1.5	2	4	2	4	(mM)
5	8.725e-14	1.34812e-13	1.86545e-13	2.35309e-13	1.27425e-13	1.33541e-13			5	-0.681093	0.496795	0.840086	2.40047	0.293175	-0.686882
10	1.89966e-13	3.09159e-13	4.02507e-13	5.0494e-13	2.6606e-13	3.20685e-13			10	1.47648	3.84927	6.65733	8.8552	3.02154	13.2386
20	3.99032e-13	6.28989e-13	8.605e-13	1.00955e-12	5.28114e-13	6.8865e-13			20	6.2128	13.8815	17.4995	19.3571	12.5259	25.152
50	9.75e-13	1.60212e-12	2.12646e-12	2.62392e-12	1.35432e-12	1.65689e-12			50	16.3273	23.4932	33.9239	32.1864	26.1491	34.2182
100	2.29085e-12	3.08544e-12	4.43776e-12	5.42605e-12	2.73478e-12	3.33293e-12			100	25.0083	43.3466	52.3377	51.5318	41.2608	50.606
(ms)									(ms)
