# Supplementary material for: RIM-BP2 regulates Ca2+ channel abundance and neurotransmitter release at hippocampal mossy fiber terminals
Source: eLife. 2024 Feb 8;12:RP90799. doi: 10.7554/eLife.90799 (PMC10945523; doi:10.7554/eLife.90799)
Supplement: Figure 7—source code 1. [file elife-90799-fig7-code1.zip]

Archive with 3 entries (3 files):
- sted analysis_check.nb
- sted analysis_results.nb
- sted analysis_summary.nb
