# Supplementary material for: RIM-BP2 regulates Ca2+ channel abundance and neurotransmitter release at hippocampal mossy fiber terminals
Source: eLife. 2024 Feb 8;12:RP90799. doi: 10.7554/eLife.90799 (PMC10945523; doi:10.7554/eLife.90799)
Supplement: Figure 7—source code 1. [file elife-90799-fig7-code1.zip › sted analysis_check.nb]

(* Content-type: application/vnd.wolfram.mathematica *)

(*** Wolfram Notebook File ***)
(* http://www.wolfram.com/nb *)

(* CreatedBy='Mathematica 12.0' *)

(*CacheID: 234*)
(* Internal cache information:
NotebookFileLineBreakTest
NotebookFileLineBreakTest
NotebookDataPosition[       158,          7]
NotebookDataLength[  11472214,     188532]
NotebookOptionsPosition[  11471353,     188511]
NotebookOutlinePosition[  11471711,     188527]
CellTagsIndexPosition[  11471668,     188524]
WindowFrame->Normal*)

(* Beginning of Notebook Content *)
Notebook[{
Cell[BoxData[
 RowBox[{"VGLUT1", " ", 
  RowBox[{"positive", "/", "PSD95"}], " ", "positive"}]], "Input",
 CellChangeTimes->{{3.8064538517284164`*^9, 3.806453855774242*^9}, 
   3.81294038055177*^9, {3.842675179389566*^9, 3.842675179779733*^9}, {
   3.8475266342896833`*^9, 3.847526646882852*^9}, {3.848715571890934*^9, 
   3.8487155735370717`*^9}, {3.848995470752801*^9, 
   3.848995491280053*^9}},ExpressionUUID->"b460380e-93c1-4345-a15f-\
ee918234515a"],

Cell[CellGroupData[{

Cell[BoxData[{
 RowBox[{
  RowBox[{
  "SetDirectory", "[", 
   "\"\<F:\\\\Analysis\\\\Leica TCS SP8\\\\Collaboration\\\\MF\\\\211221\\\\1 \
W1\\\\s3\\\\\>\"", "]"}], ";"}], "\[IndentingNewLine]", 
 RowBox[{
  RowBox[{"D405", "=", 
   RowBox[{"Import", "[", 
    RowBox[{
     RowBox[{
      RowBox[{"FileNames", "[", "\"\<*.tif\>\"", "]"}], "[", 
      RowBox[{"[", "1", "]"}], "]"}], ",", "\"\<Data\>\""}], "]"}]}], 
  ";"}], "\[IndentingNewLine]", 
 RowBox[{
  RowBox[{"A488", "=", 
   RowBox[{"Import", "[", 
    RowBox[{
     RowBox[{
      RowBox[{"FileNames", "[", "\"\<*.tif\>\"", "]"}], "[", 
      RowBox[{"[", "2", "]"}], "]"}], ",", "\"\<Data\>\""}], "]"}]}], 
  ";"}], "\[IndentingNewLine]", 
 RowBox[{
  RowBox[{"A594", "=", 
   RowBox[{"Import", "[", 
    RowBox[{
     RowBox[{
      RowBox[{"FileNames", "[", "\"\<*.tif\>\"", "]"}], "[", 
      RowBox[{"[", "3", "]"}], "]"}], ",", "\"\<Data\>\""}], "]"}]}], 
  ";"}], "\[IndentingNewLine]", 
 RowBox[{
  RowBox[{"S635", "=", 
   RowBox[{"Import", "[", 
    RowBox[{
     RowBox[{
      RowBox[{"FileNames", "[", "\"\<*.tif\>\"", "]"}], "[", 
      RowBox[{"[", "4", "]"}], "]"}], ",", "\"\<Data\>\""}], "]"}]}], 
  ";"}], "\[IndentingNewLine]", 
 RowBox[{
  RowBox[{"mask405", "=", 
   RowBox[{"DeleteSmallComponents", "[", 
    RowBox[{
     RowBox[{"Binarize", "[", 
      RowBox[{"ImageAdjust", "[", 
       RowBox[{
        RowBox[{"GaussianFilter", "[", 
         RowBox[{
          RowBox[{"Image", "[", "D405", "]"}], ",", "10"}], "]"}], ",", "0", 
        ",", 
        RowBox[{"{", 
         RowBox[{"0", ",", "Automatic"}], "}"}]}], "]"}], "]"}], ",", 
     "10000"}], "]"}]}], ";"}], "\[IndentingNewLine]", 
 RowBox[{
  RowBox[{"mask488", "=", 
   RowBox[{"Binarize", "[", 
    RowBox[{"ImageAdjust", "[", 
     RowBox[{
      RowBox[{"GaussianFilter", "[", 
       RowBox[{
        RowBox[{"Image", "[", "A488", "]"}], ",", "10"}], "]"}], ",", "0", 
      ",", 
      RowBox[{"{", 
       RowBox[{"0", ",", "Automatic"}], "}"}]}], "]"}], "]"}]}], 
  ";"}], "\[IndentingNewLine]", 
 RowBox[{
  RowBox[{"mask", "=", 
   RowBox[{"MorphologicalComponents", "[", 
    RowBox[{"DeleteSmallComponents", "[", 
     RowBox[{
      RowBox[{"Binarize", "[", 
       RowBox[{"ImageAdjust", "[", 
        RowBox[{
         RowBox[{
          RowBox[{"GaussianFilter", "[", 
           RowBox[{
            RowBox[{"ImageAdjust", "[", 
             RowBox[{
              RowBox[{"Image", "[", "S635", "]"}], ",", "0", ",", 
              RowBox[{"{", 
               RowBox[{"0", ",", "Automatic"}], "}"}]}], "]"}], ",", "4"}], 
           "]"}], "-", 
          RowBox[{"GaussianFilter", "[", 
           RowBox[{
            RowBox[{"ImageAdjust", "[", 
             RowBox[{
              RowBox[{"Image", "[", "S635", "]"}], ",", "0", ",", 
              RowBox[{"{", 
               RowBox[{"0", ",", "Automatic"}], "}"}]}], "]"}], ",", "40"}], 
           "]"}]}], ",", "0", ",", 
         RowBox[{"{", 
          RowBox[{"0", ",", "Automatic"}], "}"}]}], "]"}], "]"}], ",", 
      "100"}], "]"}], "]"}]}], ";"}], "\[IndentingNewLine]", 
 RowBox[{
  RowBox[{"sub594", "=", 
   RowBox[{"MorphologicalComponents", "[", 
    RowBox[{"DeleteSmallComponents", "[", 
     RowBox[{
      RowBox[{"Binarize", "[", 
       RowBox[{"ImageAdjust", "[", 
        RowBox[{
         RowBox[{
          RowBox[{"ImageDeconvolve", "[", 
           RowBox[{
            RowBox[{"Image", "[", "A594", "]"}], ",", 
            RowBox[{"GaussianMatrix", "[", "4", "]"}]}], "]"}], "-", 
          RowBox[{"GaussianFilter", "[", 
           RowBox[{
            RowBox[{"Image", "[", "A594", "]"}], ",", "4"}], "]"}]}], ",", 
         "0", ",", 
         RowBox[{"{", 
          RowBox[{"0", ",", "Automatic"}], "}"}]}], "]"}], "]"}], ",", "10"}],
      "]"}], "]"}]}], ";"}], "\[IndentingNewLine]", 
 RowBox[{
  RowBox[{"sub635", "=", 
   RowBox[{"MorphologicalComponents", "[", 
    RowBox[{"DeleteSmallComponents", "[", 
     RowBox[{
      RowBox[{"Binarize", "[", 
       RowBox[{"ImageAdjust", "[", 
        RowBox[{
         RowBox[{
          RowBox[{"ImageDeconvolve", "[", 
           RowBox[{
            RowBox[{"Image", "[", "S635", "]"}], ",", 
            RowBox[{"GaussianMatrix", "[", "4", "]"}]}], "]"}], "-", 
          RowBox[{"GaussianFilter", "[", 
           RowBox[{
            RowBox[{"Image", "[", "S635", "]"}], ",", "4"}], "]"}]}], ",", 
         "0", ",", 
         RowBox[{"{", 
          RowBox[{"0", ",", "Automatic"}], "}"}]}], "]"}], "]"}], ",", "10"}],
      "]"}], "]"}]}], ";"}], "\[IndentingNewLine]", 
 RowBox[{
  RowBox[{"blank594", "=", 
   RowBox[{
    RowBox[{"Mean", "[", 
     RowBox[{"DeleteCases", "[", 
      RowBox[{
       RowBox[{"Transpose", "[", 
        RowBox[{"{", 
         RowBox[{
          RowBox[{"Flatten", "[", 
           RowBox[{"ImageData", "[", 
            RowBox[{"(", 
             RowBox[{"1", "-", 
              RowBox[{"Binarize", "[", 
               RowBox[{"GaussianFilter", "[", 
                RowBox[{
                 RowBox[{"Image", "[", "A594", "]"}], ",", "4"}], "]"}], 
               "]"}]}], ")"}], "]"}], "]"}], ",", 
          RowBox[{"Flatten", "[", 
           RowBox[{"ImageData", "[", 
            RowBox[{
             RowBox[{"Image", "[", "A594", "]"}], "/", 
             RowBox[{"(", 
              RowBox[{"1", "-", 
               RowBox[{"Binarize", "[", 
                RowBox[{"GaussianFilter", "[", 
                 RowBox[{
                  RowBox[{"Image", "[", "A594", "]"}], ",", "4"}], "]"}], 
                "]"}]}], ")"}]}], "]"}], "]"}]}], "}"}], "]"}], ",", 
       RowBox[{"{", 
        RowBox[{"0.", ",", "_"}], "}"}]}], "]"}], "]"}], "[", 
    RowBox[{"[", "2", "]"}], "]"}]}], ";"}], "\[IndentingNewLine]", 
 RowBox[{
  RowBox[{"blank635", "=", 
   RowBox[{
    RowBox[{"Mean", "[", 
     RowBox[{"DeleteCases", "[", 
      RowBox[{
       RowBox[{"Transpose", "[", 
        RowBox[{"{", 
         RowBox[{
          RowBox[{"Flatten", "[", 
           RowBox[{"ImageData", "[", 
            RowBox[{"(", 
             RowBox[{"1", "-", 
              RowBox[{"Binarize", "[", 
               RowBox[{"GaussianFilter", "[", 
                RowBox[{
                 RowBox[{"Image", "[", "S635", "]"}], ",", "4"}], "]"}], 
               "]"}]}], ")"}], "]"}], "]"}], ",", 
          RowBox[{"Flatten", "[", 
           RowBox[{"ImageData", "[", 
            RowBox[{
             RowBox[{"Image", "[", "S635", "]"}], "/", 
             RowBox[{"(", 
              RowBox[{"1", "-", 
               RowBox[{"Binarize", "[", 
                RowBox[{"GaussianFilter", "[", 
                 RowBox[{
                  RowBox[{"Image", "[", "S635", "]"}], ",", "4"}], "]"}], 
                "]"}]}], ")"}]}], "]"}], "]"}]}], "}"}], "]"}], ",", 
       RowBox[{"{", 
        RowBox[{"0.", ",", "_"}], "}"}]}], "]"}], "]"}], "[", 
    RowBox[{"[", "2", "]"}], "]"}]}], ";"}], "\[IndentingNewLine]", 
 RowBox[{
  RowBox[{"i594", "=", 
   RowBox[{
    RowBox[{"ImageDeconvolve", "[", 
     RowBox[{
      RowBox[{"Image", "[", "A594", "]"}], ",", 
      RowBox[{"GaussianMatrix", "[", "4", "]"}]}], "]"}], "-", "blank594"}]}],
   ";"}], "\[IndentingNewLine]", 
 RowBox[{
  RowBox[{
   RowBox[{"i635", "=", 
    RowBox[{
     RowBox[{"ImageDeconvolve", "[", 
      RowBox[{
       RowBox[{"Image", "[", "S635", "]"}], ",", 
       RowBox[{"GaussianMatrix", "[", "4", "]"}]}], "]"}], "-", 
     "blank635"}]}], ";"}], "\[IndentingNewLine]"}], "\[IndentingNewLine]", 
 RowBox[{
  RowBox[{"com", "=", 
   RowBox[{"Transpose", "[", 
    RowBox[{"{", 
     RowBox[{
      RowBox[{"Flatten", "[", 
       RowBox[{
        RowBox[{"ComponentMeasurements", "[", 
         RowBox[{"mask", ",", 
          RowBox[{"{", "\"\<Label\>\"", "}"}]}], "]"}], "//", "Values"}], 
       "]"}], ",", "\[IndentingNewLine]", 
      RowBox[{"Flatten", "[", 
       RowBox[{
        RowBox[{"ComponentMeasurements", "[", 
         RowBox[{
          RowBox[{"{", 
           RowBox[{"mask488", ",", "mask"}], "}"}], ",", 
          RowBox[{"{", "\"\<Total\>\"", "}"}]}], "]"}], "//", "Values"}], 
       "]"}], ",", "\[IndentingNewLine]", 
      RowBox[{"Flatten", "[", 
       RowBox[{
        RowBox[{"ComponentMeasurements", "[", 
         RowBox[{
          RowBox[{"{", 
           RowBox[{"mask405", ",", "mask"}], "}"}], ",", 
          RowBox[{"{", "\"\<Total\>\"", "}"}]}], "]"}], "//", "Values"}], 
       "]"}]}], "}"}], "]"}]}], ";"}], "\[IndentingNewLine]", 
 RowBox[{
  RowBox[{"p", "=", 
   RowBox[{"Extract", "[", 
    RowBox[{"com", ",", 
     RowBox[{"Position", "[", 
      RowBox[{"com", ",", 
       RowBox[{"{", 
        RowBox[{"_", ",", 
         StyleBox[
          RowBox[{"Except", "[", "0", "]"}],
          FontColor->RGBColor[1, 0, 0]], ",", 
         StyleBox[
          RowBox[{"Except", "[", "0", "]"}],
          FontColor->RGBColor[1, 0, 0]]}], "}"}], ",", "1"}], "]"}]}], 
    "]"}]}], ";"}], "\[IndentingNewLine]", 
 RowBox[{
  RowBox[{"pmask", "=", 
   RowBox[{"SelectComponents", "[", 
    RowBox[{"mask", ",", "\"\<Label\>\"", ",", 
     RowBox[{
      RowBox[{"Transpose", "[", "p", "]"}], "[", 
      RowBox[{"[", "1", "]"}], "]"}]}], "]"}]}], ";"}], "\[IndentingNewLine]", 
 RowBox[{
  RowBox[{
   RowBox[{"boole", "[", "x_", "]"}], ":=", 
   RowBox[{"If", "[", 
    RowBox[{
     RowBox[{"x", "==", "0"}], ",", "0", ",", "1"}], "]"}]}], 
  ";"}], "\[IndentingNewLine]", 
 RowBox[{
  RowBox[{"bmask", "=", 
   RowBox[{"Binarize", "[", 
    RowBox[{"Image", "[", 
     RowBox[{"Map", "[", 
      RowBox[{"boole", ",", "pmask", ",", 
       RowBox[{"{", "2", "}"}]}], "]"}], "]"}], "]"}]}], 
  ";"}], "\[IndentingNewLine]", 
 RowBox[{
  RowBox[{"com594", "=", 
   RowBox[{"Transpose", "[", 
    RowBox[{"{", 
     RowBox[{
      RowBox[{"Flatten", "[", 
       RowBox[{
        RowBox[{"ComponentMeasurements", "[", 
         RowBox[{"sub594", ",", 
          RowBox[{"{", "\"\<Label\>\"", "}"}]}], "]"}], "//", "Values"}], 
       "]"}], ",", "\[IndentingNewLine]", 
      RowBox[{"Flatten", "[", 
       RowBox[{
        RowBox[{"ComponentMeasurements", "[", 
         RowBox[{
          RowBox[{"{", 
           RowBox[{"bmask", ",", "sub594"}], "}"}], ",", 
          RowBox[{"{", "\"\<Total\>\"", "}"}]}], "]"}], "//", "Values"}], 
       "]"}]}], "}"}], "]"}]}], ";"}], "\[IndentingNewLine]", 
 RowBox[{
  RowBox[{"p594", "=", 
   RowBox[{"Extract", "[", 
    RowBox[{"com594", ",", 
     RowBox[{"Position", "[", 
      RowBox[{"com594", ",", 
       RowBox[{"{", 
        RowBox[{"_", ",", 
         StyleBox[
          RowBox[{"Except", "[", "0", "]"}],
          FontColor->GrayLevel[0]]}], "}"}], ",", "1"}], "]"}]}], "]"}]}], 
  ";"}], "\[IndentingNewLine]", 
 RowBox[{
  RowBox[{"pmask594", "=", 
   RowBox[{"SelectComponents", "[", 
    RowBox[{"sub594", ",", "\"\<Label\>\"", ",", 
     RowBox[{
      RowBox[{"Transpose", "[", "p594", "]"}], "[", 
      RowBox[{"[", "1", "]"}], "]"}]}], "]"}]}], ";"}], "\[IndentingNewLine]", 
 RowBox[{
  RowBox[{"bmask594", "=", 
   RowBox[{"Binarize", "[", 
    RowBox[{"Image", "[", 
     RowBox[{"Map", "[", 
      RowBox[{"boole", ",", "pmask594", ",", 
       RowBox[{"{", "2", "}"}]}], "]"}], "]"}], "]"}]}], 
  ";"}], "\[IndentingNewLine]", 
 RowBox[{
  RowBox[{"com635", "=", 
   RowBox[{"Transpose", "[", 
    RowBox[{"{", 
     RowBox[{
      RowBox[{"Flatten", "[", 
       RowBox[{
        RowBox[{"ComponentMeasurements", "[", 
         RowBox[{"sub635", ",", 
          RowBox[{"{", "\"\<Label\>\"", "}"}]}], "]"}], "//", "Values"}], 
       "]"}], ",", "\[IndentingNewLine]", 
      RowBox[{"Flatten", "[", 
       RowBox[{
        RowBox[{"ComponentMeasurements", "[", 
         RowBox[{
          RowBox[{"{", 
           RowBox[{"bmask", ",", "sub635"}], "}"}], ",", 
          RowBox[{"{", "\"\<Total\>\"", "}"}]}], "]"}], "//", "Values"}], 
       "]"}]}], "}"}], "]"}]}], ";"}], "\[IndentingNewLine]", 
 RowBox[{
  RowBox[{"p635", "=", 
   RowBox[{"Extract", "[", 
    RowBox[{"com635", ",", 
     RowBox[{"Position", "[", 
      RowBox[{"com635", ",", 
       RowBox[{"{", 
        RowBox[{"_", ",", 
         StyleBox[
          RowBox[{"Except", "[", "0", "]"}],
          FontColor->GrayLevel[0]]}], "}"}], ",", "1"}], "]"}]}], "]"}]}], 
  ";"}], "\[IndentingNewLine]", 
 RowBox[{
  RowBox[{"pmask635", "=", 
   RowBox[{"SelectComponents", "[", 
    RowBox[{"sub635", ",", "\"\<Label\>\"", ",", 
     RowBox[{
      RowBox[{"Transpose", "[", "p635", "]"}], "[", 
      RowBox[{"[", "1", "]"}], "]"}]}], "]"}]}], ";"}], "\[IndentingNewLine]", 
 RowBox[{
  RowBox[{
   RowBox[{"bmask635", "=", 
    RowBox[{"Binarize", "[", 
     RowBox[{"Image", "[", 
      RowBox[{"Map", "[", 
       RowBox[{"boole", ",", "pmask635", ",", 
        RowBox[{"{", "2", "}"}]}], "]"}], "]"}], "]"}]}], ";"}], 
  "\[IndentingNewLine]", "\[IndentingNewLine]", 
  RowBox[{"(*", "intensity", "*)"}]}], "\[IndentingNewLine]", 
 RowBox[{
  RowBox[{"pos", "=", 
   RowBox[{"{", 
    RowBox[{
     RowBox[{"Flatten", "[", 
      RowBox[{
       RowBox[{"ComponentMeasurements", "[", 
        RowBox[{"pmask", ",", 
         RowBox[{"{", "\"\<Count\>\"", "}"}]}], "]"}], "//", "Values"}], 
      "]"}], ",", "\[IndentingNewLine]", 
     RowBox[{"Flatten", "[", 
      RowBox[{
       RowBox[{"ComponentMeasurements", "[", 
        RowBox[{
         RowBox[{"{", 
          RowBox[{"i594", ",", "pmask"}], "}"}], ",", 
         RowBox[{"{", "\"\<Total\>\"", "}"}]}], "]"}], "//", "Values"}], 
      "]"}], ",", "\[IndentingNewLine]", 
     RowBox[{"Flatten", "[", 
      RowBox[{
       RowBox[{"ComponentMeasurements", "[", 
        RowBox[{
         RowBox[{"{", 
          RowBox[{"i635", ",", "pmask"}], "}"}], ",", 
         RowBox[{"{", "\"\<Total\>\"", "}"}]}], "]"}], "//", "Values"}], 
      "]"}]}], "}"}]}], ";"}], "\[IndentingNewLine]", 
 RowBox[{
  RowBox[{
   RowBox[{"subpos", "=", 
    RowBox[{"{", 
     RowBox[{
      RowBox[{"Flatten", "[", 
       RowBox[{
        RowBox[{"ComponentMeasurements", "[", 
         RowBox[{"pmask594", ",", 
          RowBox[{"{", "\"\<Count\>\"", "}"}]}], "]"}], "//", "Values"}], 
       "]"}], ",", "\[IndentingNewLine]", 
      RowBox[{"Flatten", "[", 
       RowBox[{
        RowBox[{"ComponentMeasurements", "[", 
         RowBox[{"pmask635", ",", 
          RowBox[{"{", "\"\<Count\>\"", "}"}]}], "]"}], "//", "Values"}], 
       "]"}], ",", "\[IndentingNewLine]", 
      RowBox[{"Flatten", "[", 
       RowBox[{
        RowBox[{"ComponentMeasurements", "[", 
         RowBox[{
          RowBox[{"{", 
           RowBox[{"i594", ",", "pmask594"}], "}"}], ",", 
          RowBox[{"{", "\"\<Total\>\"", "}"}]}], "]"}], "//", "Values"}], 
       "]"}], ",", "\[IndentingNewLine]", 
      RowBox[{"Flatten", "[", 
       RowBox[{
        RowBox[{"ComponentMeasurements", "[", 
         RowBox[{
          RowBox[{"{", 
           RowBox[{"i635", ",", "pmask635"}], "}"}], ",", 
          RowBox[{"{", "\"\<Total\>\"", "}"}]}], "]"}], "//", "Values"}], 
       "]"}]}], "}"}]}], ";"}], "\[IndentingNewLine]", "\[IndentingNewLine]", 
  RowBox[{"(*", 
   RowBox[{"number", " ", "of", " ", 
    RowBox[{"subaz", "/", "AZ"}]}], "*)"}]}], "\[IndentingNewLine]", 
 RowBox[{
  RowBox[{"l594", "=", 
   RowBox[{
    RowBox[{"ComponentMeasurements", "[", 
     RowBox[{
      RowBox[{"{", 
       RowBox[{
        RowBox[{"Image", "[", "sub594", "]"}], ",", "pmask"}], "}"}], ",", 
      RowBox[{"{", "\"\<Data\>\"", "}"}]}], "]"}], "//", "Values"}]}], 
  ";"}], "\[IndentingNewLine]", 
 RowBox[{
  RowBox[{"l635", "=", 
   RowBox[{
    RowBox[{"ComponentMeasurements", "[", 
     RowBox[{
      RowBox[{"{", 
       RowBox[{
        RowBox[{"Image", "[", "sub635", "]"}], ",", "pmask"}], "}"}], ",", 
      RowBox[{"{", "\"\<Data\>\"", "}"}]}], "]"}], "//", "Values"}]}], 
  ";"}], "\[IndentingNewLine]", 
 RowBox[{
  RowBox[{"n594", "=", 
   RowBox[{"Table", "[", 
    RowBox[{
     RowBox[{"CountDistinct", "[", 
      RowBox[{"DeleteCases", "[", 
       RowBox[{
        RowBox[{"Flatten", "[", 
         RowBox[{"l594", "[", 
          RowBox[{"[", "i", "]"}], "]"}], "]"}], ",", "0."}], "]"}], "]"}], 
     ",", 
     RowBox[{"{", 
      RowBox[{"i", ",", "1", ",", 
       RowBox[{"Length", "[", "l594", "]"}]}], "}"}]}], "]"}]}], 
  ";"}], "\[IndentingNewLine]", 
 RowBox[{
  RowBox[{
   RowBox[{"n635", "=", 
    RowBox[{"Table", "[", 
     RowBox[{
      RowBox[{"CountDistinct", "[", 
       RowBox[{"DeleteCases", "[", 
        RowBox[{
         RowBox[{"Flatten", "[", 
          RowBox[{"l635", "[", 
           RowBox[{"[", "i", "]"}], "]"}], "]"}], ",", "0."}], "]"}], "]"}], 
      ",", 
      RowBox[{"{", 
       RowBox[{"i", ",", "1", ",", 
        RowBox[{"Length", "[", "l635", "]"}]}], "}"}]}], "]"}]}], ";"}], 
  "\[IndentingNewLine]", "\[IndentingNewLine]", 
  RowBox[{"(*", 
   RowBox[{"Center", "-", "to", "-", 
    RowBox[{"Center", " ", "distance"}]}], "*)"}]}], "\[IndentingNewLine]", 
 RowBox[{
  RowBox[{"c635", "=", 
   RowBox[{
    RowBox[{"ComponentMeasurements", "[", 
     RowBox[{"pmask635", ",", "\"\<Centroid\>\""}], "]"}], "//", "Values"}]}],
   ";"}], "\[IndentingNewLine]", 
 RowBox[{
  RowBox[{"c594", "=", 
   RowBox[{
    RowBox[{"ComponentMeasurements", "[", 
     RowBox[{"sub594", ",", "\"\<Centroid\>\""}], "]"}], "//", "Values"}]}], 
  ";"}], "\[IndentingNewLine]", 
 RowBox[{
  RowBox[{
   RowBox[{"d", "=", 
    RowBox[{"Table", "[", 
     RowBox[{
      RowBox[{
       RowBox[{"Nearest", "[", 
        RowBox[{
         RowBox[{"c594", "\[Rule]", "\"\<Distance\>\""}], ",", 
         RowBox[{"c635", "[", 
          RowBox[{"[", "i", "]"}], "]"}]}], "]"}], "[", 
       RowBox[{"[", "1", "]"}], "]"}], ",", 
      RowBox[{"{", 
       RowBox[{"i", ",", "1", ",", 
        RowBox[{"Length", "[", "c635", "]"}]}], "}"}]}], "]"}]}], ";"}], 
  "\[IndentingNewLine]", 
  RowBox[{"(*", 
   RowBox[{"(*", 
    RowBox[{"Center", "-", "to", "-", 
     RowBox[{"Region", " ", "distance"}]}], "*)"}], "\[IndentingNewLine]", 
   RowBox[{
    RowBox[{"label", "=", 
     RowBox[{"Table", "[", 
      RowBox[{
       RowBox[{"Nearest", "[", 
        RowBox[{
         RowBox[{"c594", "\[Rule]", "\"\<Index\>\""}], ",", 
         RowBox[{"c635", "[", 
          RowBox[{"[", "i", "]"}], "]"}], ",", "3"}], "]"}], ",", 
       RowBox[{"{", 
        RowBox[{"i", ",", "1", ",", 
         RowBox[{"Length", "[", "c635", "]"}]}], "}"}]}], "]"}]}], ";", 
    "\[IndentingNewLine]", 
    RowBox[{"peri", "=", 
     RowBox[{
      RowBox[{"ComponentMeasurements", "[", 
       RowBox[{"sub594", ",", "\"\<PerimeterPositions\>\""}], "]"}], "//", 
      "Values"}]}], ";", "\[IndentingNewLine]", 
    RowBox[{"d", "=", 
     RowBox[{"Table", "[", 
      RowBox[{
       RowBox[{"Min", "[", 
        RowBox[{"Table", "[", 
         RowBox[{
          RowBox[{"RegionDistance", "[", 
           RowBox[{
            RowBox[{"BoundaryDiscretizeGraphics", "[", 
             RowBox[{"Polygon", "[", 
              RowBox[{"peri", "[", 
               RowBox[{"[", 
                RowBox[{
                 RowBox[{"label", "[", 
                  RowBox[{"[", "i", "]"}], "]"}], "[", 
                 RowBox[{"[", "j", "]"}], "]"}], "]"}], "]"}], "]"}], "]"}], 
            ",", 
            RowBox[{"c635", "[", 
             RowBox[{"[", "i", "]"}], "]"}]}], "]"}], ",", 
          RowBox[{"{", 
           RowBox[{"j", ",", "1", ",", 
            RowBox[{"Length", "[", 
             RowBox[{"label", "[", 
              RowBox[{"[", "i", "]"}], "]"}], "]"}]}], "}"}]}], "]"}], "]"}], 
       ",", 
       RowBox[{"{", 
        RowBox[{"i", ",", "1", ",", 
         RowBox[{"Length", "[", "c635", "]"}]}], "}"}]}], "]"}]}], ";"}], 
   "*)"}], "\[IndentingNewLine]", "\[IndentingNewLine]", 
  RowBox[{"(*", "visualization", "*)"}]}], "\[IndentingNewLine]", 
 RowBox[{"GraphicsRow", "[", 
  RowBox[{
   RowBox[{"{", 
    RowBox[{
     RowBox[{"ColorCombine", "[", 
      RowBox[{"{", 
       RowBox[{
        RowBox[{"ImageAdjust", "[", 
         RowBox[{"i594", ",", "0", ",", 
          RowBox[{"{", 
           RowBox[{"0", ",", 
            RowBox[{
             RowBox[{"Mean", "[", "i594", "]"}], "+", 
             RowBox[{"3", "*", 
              RowBox[{"StandardDeviation", "[", "i594", "]"}]}]}]}], "}"}]}], 
         "]"}], ",", 
        RowBox[{"ImageAdjust", "[", 
         RowBox[{"i635", ",", "0", ",", 
          RowBox[{"{", 
           RowBox[{"0", ",", 
            RowBox[{
             RowBox[{"Mean", "[", "i635", "]"}], "+", 
             RowBox[{"3", "*", 
              RowBox[{"StandardDeviation", "[", "i635", "]"}]}]}]}], "}"}]}], 
         "]"}], ",", 
        RowBox[{"ImageAdjust", "[", 
         RowBox[{
          RowBox[{"GaussianFilter", "[", 
           RowBox[{
            RowBox[{"Image", "[", "D405", "]"}], ",", "4"}], "]"}], ",", "0", 
          ",", 
          RowBox[{"{", 
           RowBox[{"0", ",", 
            RowBox[{
             RowBox[{"Mean", "[", 
              RowBox[{"GaussianFilter", "[", 
               RowBox[{
                RowBox[{"Image", "[", "D405", "]"}], ",", "4"}], "]"}], "]"}],
              "+", 
             RowBox[{"3", "*", 
              RowBox[{"StandardDeviation", "[", 
               RowBox[{"GaussianFilter", "[", 
                RowBox[{
                 RowBox[{"Image", "[", "D405", "]"}], ",", "4"}], "]"}], 
               "]"}]}]}]}], "}"}]}], "]"}]}], "}"}], "]"}], ",", 
     "\[IndentingNewLine]", 
     RowBox[{"ColorCombine", "[", 
      RowBox[{"{", 
       RowBox[{"mask405", ",", "mask488", ",", 
        RowBox[{"Image", "[", 
         RowBox[{"Table", "[", 
          RowBox[{
           RowBox[{"Table", "[", 
            RowBox[{"0", ",", "1024"}], "]"}], ",", "1024"}], "]"}], "]"}]}], 
       "}"}], "]"}], ",", 
     RowBox[{"mask", "//", "Colorize"}], ",", 
     RowBox[{"pmask", "//", "Colorize"}]}], "}"}], ",", 
   RowBox[{"ImageSize", "\[Rule]", "1200"}]}], "]"}], "\[IndentingNewLine]", 
 RowBox[{"Dataset", "[", 
  RowBox[{"{", 
   RowBox[{"<|", 
    RowBox[{"\"\<Intensity\>\"", "->", 
     RowBox[{"Dataset", "[", 
      RowBox[{"{", 
       RowBox[{"<|", 
        RowBox[{
         RowBox[{"\"\<Number\>\"", "\[Rule]", 
          RowBox[{"Length", "[", 
           RowBox[{"pos", "[", 
            RowBox[{"[", "1", "]"}], "]"}], "]"}]}], ",", 
         RowBox[{"\"\<area\>\"", "\[Rule]", 
          RowBox[{"Around", "[", 
           RowBox[{"pos", "[", 
            RowBox[{"[", "1", "]"}], "]"}], "]"}]}], ",", 
         RowBox[{"\"\<A594\>\"", "->", 
          RowBox[{"Around", "[", 
           RowBox[{"pos", "[", 
            RowBox[{"[", "2", "]"}], "]"}], "]"}]}], ",", 
         RowBox[{"\"\<S635\>\"", "->", 
          RowBox[{"Around", "[", 
           RowBox[{"pos", "[", 
            RowBox[{"[", "3", "]"}], "]"}], "]"}]}]}], "|>"}], "}"}], "]"}]}],
     "|>"}], "}"}], "]"}], "\[IndentingNewLine]", 
 RowBox[{"Dataset", "[", 
  RowBox[{"{", 
   RowBox[{"<|", 
    RowBox[{
     RowBox[{"\"\<sub594\>\"", "->", 
      RowBox[{"{", 
       RowBox[{"<|", 
        RowBox[{
         RowBox[{"\"\<Number\>\"", "\[Rule]", 
          RowBox[{"Length", "[", 
           RowBox[{"subpos", "[", 
            RowBox[{"[", "1", "]"}], "]"}], "]"}]}], ",", 
         RowBox[{"\"\<area\>\"", "\[Rule]", 
          RowBox[{"Around", "[", 
           RowBox[{"subpos", "[", 
            RowBox[{"[", "1", "]"}], "]"}], "]"}]}], ",", 
         RowBox[{"\"\<intensity\>\"", "->", 
          RowBox[{"Around", "[", 
           RowBox[{"subpos", "[", 
            RowBox[{"[", "3", "]"}], "]"}], "]"}]}], ",", 
         RowBox[{"\"\<#/AZ\>\"", "\[Rule]", 
          RowBox[{"Around", "[", "n594", "]"}]}]}], "|>"}], "}"}]}], ",", 
     RowBox[{"\"\<sub635\>\"", "->", 
      RowBox[{"{", 
       RowBox[{"<|", 
        RowBox[{
         RowBox[{"\"\<Number\>\"", "\[Rule]", 
          RowBox[{"Length", "[", 
           RowBox[{"subpos", "[", 
            RowBox[{"[", "2", "]"}], "]"}], "]"}]}], ",", 
         RowBox[{"\"\<area\>\"", "\[Rule]", 
          RowBox[{"Around", "[", 
           RowBox[{"subpos", "[", 
            RowBox[{"[", "2", "]"}], "]"}], "]"}]}], ",", 
         RowBox[{"\"\<intensity\>\"", "->", 
          RowBox[{"Around", "[", 
           RowBox[{"subpos", "[", 
            RowBox[{"[", "4", "]"}], "]"}], "]"}]}], ",", 
         RowBox[{"\"\<#/AZ\>\"", "\[Rule]", 
          RowBox[{"Around", "[", "n635", "]"}]}]}], "|>"}], "}"}]}]}], "|>"}],
    "}"}], "]"}], "\[IndentingNewLine]", 
 RowBox[{"Dataset", "[", 
  RowBox[{"{", 
   RowBox[{"<|", 
    RowBox[{"\"\<Distance\>\"", "\[Rule]", 
     RowBox[{"Around", "[", "d", "]"}]}], "|>"}], "}"}], "]"}]}], "Input",
 CellChangeTimes->{{3.852162038432042*^9, 3.8521620818538246`*^9}, {
   3.852162114679243*^9, 3.8521621252015686`*^9}, {3.852162267750457*^9, 
   3.852162279078562*^9}, {3.852162376807825*^9, 3.852162384825369*^9}, {
   3.8521624188347616`*^9, 3.852162455185074*^9}, {3.852163113683449*^9, 
   3.852163125733428*^9}, {3.852163477151087*^9, 3.852163519330324*^9}, {
   3.8521641901079035`*^9, 3.8521642927997766`*^9}, {3.852164348610488*^9, 
   3.85216435244445*^9}, 3.8521658139518967`*^9, 3.8521658495806913`*^9, {
   3.8521752089742336`*^9, 3.852175248474908*^9}, {3.852175301625805*^9, 
   3.852175303631713*^9}, {3.8521753351481266`*^9, 3.852175355061901*^9}, 
   3.852176574162838*^9, {3.8550413849989758`*^9, 3.8550414778401513`*^9}, 
   3.85661626406806*^9, {3.8566163031374393`*^9, 3.8566163300172234`*^9}, {
   3.856616368569209*^9, 3.8566163762687545`*^9}, 3.8566166138217096`*^9, {
   3.856997598341217*^9, 3.856997601667957*^9}, 3.8569979151693954`*^9, 
   3.8569980396229477`*^9, {3.8569981804608746`*^9, 3.856998207138054*^9}, {
   3.8569983162982016`*^9, 3.8569983589835577`*^9}},
 CellLabel->
  "In[361]:=",ExpressionUUID->"33998d18-0226-4c68-97db-58adc0845735"],

Cell[BoxData[
 GraphicsBox[{{}, {InsetBox[
     FormBox[
      GraphicsBox[
       TagBox[RasterBox[CompressedData["
1:eJykvXlYT13791+aB80DjTSqSKVSffY6T1GEhChpljIPKakQGTOEyFSIEhEh
RKaUqAwZmkiJpElmMg+Pa6/72us+jt/v+/zxfRyH+35d+1qfNe+1znWe77Wv
vmHzvaf1EBMTi5b9+z/eU2Jdo6KmxE+Q/ucfIqbMGWQ3R+IviknSv//w669b
SNGSBXBnrArablhPPlV5w4RIRSyYuIZkv9GH668UcE/cFrLMsIo47FdA0fuj
ZKBWGnmf2hO/lN0mTUu3E+0JKri05hXJM0wm34w0MGmhOOilOpP9HzTQ80AP
OBzsxEne0cBBT1+Rf4o3kVRHUV4hz8Zb1NDS0I/nO0VqOG2dOfcPByhoodh/
/uQN7y3w8O8GAqvMNMF7u335306MNcfDFb3gHz5w3Bz7aSTx7Gxoiqv7X4Hu
uiJitdwA99g/g71Wy+C1TG9MHt4OKgWVUDZBCzNrH8Dt6d/grbsOKukdgWW3
PsIYMMaaqwug0qsEph/ojzeSjaF8ZRh0mtrj2vUtpHiDO9lgOhgNA/L5OryY
Z48nw1J4PnF0IHbXuPK8dvEA9JPT4Nulut1KqP+YZ6YCyw/QF3jtXNb2D+NU
8VJWhojPX1se04Jd+Dwbe/XAUL+hPH9s+Q79D2Xyabbe/Ab//jaqS4zlc1Sa
52L5deS+uALPhtdV4aqmIs8bX5iCx2N5nu8QOcjoluPZdNUlcryU/vZ2xDYi
LS7O85Htp4jZ6598WaFXvpJvOmJYPMGLhKsrQs49abzY8x4JrrlCLuxSR/1F
yny6TaI+WBBgxLPL+n44XbM3z0tiLHDsrka+LZvNzXBFijZpvFhOnKYZ82VN
fbwT9kT05bkmpxmORRvyPHNiN+w/pMvzsOF3wD2RzpPy17GAKrQ/7+alkqf7
TNB7TRqf/89J1nhMqidfrqucE0qvsedZTpPgk1lDeJaVQgw6ZAcZ8tmiyRrD
cHeBOlxL3kw8R3rijqw28nTAITLOcRJ+7F1BKkNDSYd+KHr2aie36pzJArUI
vBJuDiSvhZD3Ybg6NRH8922AMMUA/NGnCAwzv0G6zURsvC+OvyssUDfVG382
9sH6Tw6Ye9EX61ba413UxyM/QzB/xmBs0miGTPu5mLHfAr/s3wBp42JxS6AK
vrJ2BlflZVik1AFadvC33okYZn8ROhyieL7gmgXtmzbxbHskC6Zv2c2ztvc5
qJxziGdn72qwSb7Kc1ngO7ji/oznZmMJnCL2m2d7O1nc/e2f8U/E52bS6Nsl
gS8Vl+Lc71/gRkUXDBVPQLOT1ZDes5hPX62eDT9ck3k+/jwUPj01AQmIxwef
xcD9HBKZV3PwtM8YfiwmuE8R5qcH5y/wqwrG9uXhAotfncezvYMtCcNonlVv
xhLN0Pk8F9xQIebDIoT0HUWTBL67YKzAPoHeAk/dGChw1I/pAt/6Ol/gt6aM
06JZmrfTJwucojBS4NeenMDdqxwFnnXQXuAtM+zxjjyI/OoaOa1Fg7HB0oHc
9vEnvU86Y8TkZGK43ooUm7igy5ujfF9N/S7CL9ElPHucAhwcfp/n+Tru+NKF
Pq945IXK/qt4Nn04GUc6+/Nrjvz3EKHc69/DWJ+bsr46+muqwO+GsnFJ8g8V
ODGT8X4pNi7TJswUuMphrsCNgXMEnneE9ZvijmCB53tPEHhHmSfm5wfxdb55
bCSmpPSAwXNlYMcMD9T4HAO3/q5Drp/dcLzZMcA+U/BEnuvfuXSLn2tLFDi8
L1cL8w/OwFcXnHDpopswpvnv2mnCYdSLwyA3yRTOu7nj+1NT+XdcUXEMrlKt
5/vKtXIc/rm+g18//Qy92PgWugtMHjkLfPHTIIEjbR0EPjzLReCRfq4C585j
+ZgGugl85Q/w7GwUKHoxSCQ8N+/FyvLsYPnn/mLlrolhbGs/UOBNXWYCnxtt
KLDmfF2BrW/rsDlvwdLcKzHHsR+m8P1/QWcgOrkcJC9ureSKPWzxsqU8vI/c
QA7dG4j5n/uCpkcPSPe1xk39VeDlNAuI1hyIyeeLSb2XEfyaPggbCgaQNw8f
EYvVg9H25USuq/9bzlvXAVXEL/L5+3tYo8ahzXz/VzebY/kqaX5c+jcb4wiP
wTxrbzHGU7+G8/zgpwmu9bGDvTlHRZMzjNHtqAT/XDPeCO8vzuDzEQ0zwQdu
Vjyr1Zijd7kkzz2GWmLbYGuef6tYoPWMMJ6jx5riTRt/nvXnGGDDxGa+bhP1
NNk4hioJ/CZIlu3d1lICP/olKXBxTQ9Me6LC57nJ5Q8kLZhClp/w4SJ/fYGA
1N+cQ20EV9fxia979vljoj/6X4T9+vWXboGPfqcstT6VszGgHPxqJMka+ZXn
ZcZ7iJq9BF9ue+RB4uRJ9+4JBjPJBEll9Co6K3LwH8lVGSnj6dlZfLtuixTx
Q99Wfp7/NlMU6qwzsafAnXPUBT5/gc2Tvql92byK70dtgN1XuBanATyXxQ4g
1kdseb66awqX/JLNzxs7BghswJkIfEGWzckwB9bnQ/RZHa6M7yXwoWwjgbNv
sjx1RjuiT8UJ5384v+cQ4fnW0BECS2p7svrXsHdcZuR4gfeos32h/tg4tobH
svSV7iyfsDmjBHZIYTzdYYzAqW9pnqNmZXA+z+h+lLL9IufTHiCkebxnCh6I
HcuP0aLqcIy4Vsbz/rCZqChjynOeG1tjfQ6ytffVNbYHtWeycuXlPVgbrVg/
fClkLLFttMA9e9N2bdu9kqguoWksgizA/gldo2b7h0PpfLqXNbUGQYUd7f8J
qn1h4106LvKzN5ClDWy8Mkexd2fCUAmBn+77IMxzL/MXAlcNeShwUtstnlde
W8VFN13iudPVFoJkT/BcFZ0PMaZHeZ7XJomyB07y/GH2AJw88yLPaTO9sPeY
6zy7X56OzSdu85wvG4drd1IuHb8YMxtpWWtmT8M+k+5SW9XJCbsPPqC24fgu
iJ9N63bGcATMt30BJVMbubGPzonyd32BxikL+Pe9T5osbh2aQdY2POJSGtXQ
fHguqZo1ENa918KqBzvJ19hUyKxQRXF5WxKfmw7OG2T4PqmW9YYorz+0LUcW
kS8/vwr9cGjsT4GVe7F1xvimnMAWhex9iR7318aePZefM1NGWeP+TVP4un3P
ccGFqkt4lmlywyca7XyaoSPYHJCIYDbS1WbKud8UyJ8nNM2jxAfkdSN9v5SK
3eB0BX3HLVu3wdPBFjyP67gBnhPoO24iJo21GnRuDPUjKK3R5z/5JyI80BdY
LFZXYKdnvQT+fVtL4JIYbZ5nfFbFBW+pne+rYAEnL7M1JESXnaF67dBDrStP
+Dam9tbB/qUBfNsTvmriE3PaJ5vPqeKJhqt8moYzbA0cos7m7c09KjyP3Vcj
knOj9XE6c4SLS6XlrpmfTRxr6R7qsX80hI+ibXT5lAcDN9HnAQteQMgG+nzi
8I+wIY2upZ8nNkBWBz3Pfp1xCgpn0vUW162GujQNmqZYBM9MlDCqZ7no5eAW
Ir5LDuuCPMlqa3lS0lsWT37byLclI00OezdT20+FyOPaw6vp+dpPHguPNPHc
HqOImZ5hdE4nqOP0LPoO9Fmpj78baXvmkX745bcX/pZoJSMzB6Lq+Wi8OqgK
1jj/M9aJ+Dp+KOq32mGWbjz/z5Iyg3BAUiDPn/84oNxFmm6UlRMu2i+N1gf7
4/pvg3Fb4DkY82ML9FjniOMbfPhyN4Y5YNWqYr5uXyLs0EEygB+L2s3WQv/f
vtKfZ8nh28n8Onp21l+yi4y5TfegwvuLuWEz2J6y+QvzD2QvYPNhUqce27ur
aT/vjB7F9Y5l+456DBv3hUOl2Xr7/g/bl3MZn3vNbAC3RPZbx0BNjJQazbcr
OVwLF5ac5fnqfBWcInOeTP4hIh8PyqJpTTBRWLKYiJ2j7/Ws1GYuH9iZPTSV
vfurLv4WuDOMPXff8Eng1ZqdsD+qie/DmB/PwNVyGl/u3VePodQ+nOf9I2uh
33xpniXEquDbWjE+fdXIcuh70lJk906OuN+5DGNWVHFzpDeQiV/zQR03kl+3
M8mnqDxIbOggjzbkk4WKJ+FlYW94Gv2IuPQ6B0fX2kDNaQV4o1MMr9UJXKvr
A9eCb4NNijt8uN8L9j14AAmHPWBO4SuSVlELOb+GQJ9Xu4lWv2rotu4P56o8
ibbPPVj5QQ40QuYQC+ub0NF0mYzSyyddmTdgQ/4w8n56FTl2/ibc6SBcWFES
mZBUK7Q9+OATgXVanoNLwzi+XW1RzXD5A7UJ4/o2gfik9TzfjK6H05LUbixc
Xg/5gzcTqUcviEVFC5z1DCTik0Jhe8FLGPvckUS0I8S4f4Axa/3I464vIukL
v+GScTr/2wN1UlgmU8bzxSZFnOR6l+cdKmq4ulcOaUnIhQcHNHCrnTP5570g
xmqonr9N9A8/nKggrG8+0lICf6j4d6wTcfVOOr6/Prph3pA3POse+EXK5nbA
C5lZvC13Rec5ROjt49t7akoNdNm28nx97DWYMEiaTK1MIVOMz0J2qx65cNcT
Ku+ehl7dw4hWajCsFLsEv2WjiY12L/DbXgFyYatJgsJk0s/lAYweHkh9WU13
4TB3ic9TKahM6OcTsdcEvn6nXGDJo/d5hsZsruZ1Nc+nJ3mS67Z0P036DKTv
9FIhvdTokwLfDswSOOjeXoHLPfYJfP5JhsAJuYzbZVj6G73Ycwg8JPDCZ/kC
D5cqErgridoJD5QOcq41lGM8V5JmH9rGzzN3kYsSJTwXSFuSBY1Xhd9m5FwW
OOvTJYHF1l8UeNTLCwJPe35e4MiX53i+q61M3HQoz16/mdRMOsNzi14Ome1y
nOf6oWnEaT9ty59fK0n6fMr75geR7KJjPH90USFXzc4J+c86Xyzw/llXBLaT
PiXwFTggcK3WbtafC3YJ3DvuoMDOewqZTRJLx/qdxnFif+E5z24hwyF691ue
dxZtB33PjzwbyF2EH5PpHP6e/xDS9rVSu+vPS5A/0wQf80Zxkpfb4FnMU9he
bk2aS69CXf8OyPefQ7yWxMH02E/gfmwhqTr1iGz3EcO1IQtIfKY/5zZRAvMW
r+Tn6urjkrjDaxu5P7OGK10ujtljtpG56ZnEXfQVtr4IJqeWicH5gNdwxqOA
I3lqcLq6ha+Df+Uv4jWf2qInJmYTlKP13Df2Freg4pfQ3pFBkqhka8K/d/K1
4tj+3ZQvt1mtGzbdWcdza0UzRAzdwbNYTBWs7o4hz41E3KOQ6+B8RYvsylQh
N0adBvP4sZzRkjCS+5POedV9F8kG4z08n2vWBK0edM4v7D0SRk+l/e+vOxaG
jqV2r0maGowdcAR8i/aIqnr94SI6joKy5ny+3IUPTsOR5S0822eWAAkx5H+j
l/QAZnuNAPf5NWSz81MY9XUBTDt6Cb7ffQUPA7fArUYV7O/wFdaUZEK/5F5Y
duA7rJU/Dk/gGRQGfYaWS3mQtswaNmx6CxtNj/B5isZ+hG+ptK6c928oPryF
ztFPkth1ZRnPDrlyKKE1CYI/3SRx2rL4qo8Z3C+aCYc8JNGssoGss9sN6dbi
OD4ohMzJTgXSLoZlnVu5y+MDYL14Dzz/R5Yb6NhFWtIkUPzYdy4nmpAnmtL4
TXSUFD6zJjaOcuj9qTck7blCXlTJoep2Xxj60xjq78lh1LxIkFAIgofO0jjs
kz88LFwL63zF8HiQAWw6ehTevnwL14MPkl4ONXCsoxlWiK3m9lm/g8Sjj/i6
1819BdvrKJ+aXgnvHz6F9pEmxHZNHmQ8egk2cwrIpMhsaEj5+Hev+01Kms7D
l2l/AJOUoXLeY9ALkcAntSpw8M5nkPARx8wGJfAAcTS81P23/YqgsegPDNbu
hOWnf5P3Sp9hU2YjrN11ldzpeg9/vj8GXwskU0u+wEoj+r4MeCSOORb0ndJc
LYsSI6nNYLdOGY9qUx/FgxPa2GWqgKW7tInFUwPMK5XBmNeHSNdtE1x7UByT
W7vJ6DZzfHHmJ/jP04EZzqYYNqYbLE/bgFizHr4tfgdtc4ZA1ml1TFr+d6wv
e8GaZgW8sfMN3D7sByUHJXDlwFdw6JIvdD15A8sdOsBVxw3O9ayC2iUv4FCI
EYwPOgt9+nTAFc1PpNA6HSqGvIXcPidJH61l4KP5DQofriJnogZC3JPf8DHe
m7yYm0DGW/+Gh/6G/LyVuvcVbGqu0XjQsLfwY2I3/95J3XomvI+3ptPz2rC/
8/5xQzHMze7FjTzgCKUrL8PSAX7ki8YSSCkohREJ78nYyfPhSPB9KJrgBj3c
zKDU/Sk4XFwF6la3yRHjV/D0TQbELr9Nrg38CDvCzgNMtobu9vcw++l9sKtP
hikmr2B/8EvY130ByrpfQPr0HxBRdAeO5T2HLW4/ICn7BsjqNUOuXjtslzkD
zy49hwunr0HPLwcgrK4FbE7tgu6/71hO0ws4YBIGD58uhhu+rfDt+QAwXjUG
cs+3gcMJLei7VhWmPukAuRMaMGtMBTm89TUM0dCFg3HvibLcBzgfpg9dlonw
alA3KLqqw/BMMfSO7oZnfT4RjaXjcP22jzDy9iHe3vhk/hImZivy7Lzw37N2
IqYOouue7nfEb0F0Xg0c+ATe+FB22+UKk7Xaeb7wLYecmkPX87jUCmL+hp5P
11oMgEsp1B5e2D8cnqXQ2FD3sikwaRONQy0tsYTnj19ASreSS/KQMlJ3/w61
DcLtSZ0l3VtbrqZzCecoB5cocwUZ9Fzy+MFy0biZjcJY/9z9RmCbu8wenuTP
7PCEnbIYb1bMzxO0Z8/XHGJ28vnVDQLjtgqBXzoye6ZKifoE3tYVE5XPdTwf
K/GFMRlPeR5esgUeaNB5eM5/C5SnP4ELF1y5k/VzobuqHtJmGpBI6SHwxbgG
DpUeJW9zB4HP4Sogv2VglPMwOLyiHhZH9Ic4GAPB61rgkqItmL12hvonnZBt
pQx7LsjC58p28Hq8j4SeziL2XY2gOzRZ9OC+FdlvRffct9u/cJMTaP2LOvsR
2Q2030Y2phLn6iqeC+MayNu3tL2Oql+IyVC6Rz88+IBcM27iOWXlOrJYjNrS
pltUyEejSp6r9o/k5GSZXedrdEPgokU3BfbcUCPw4h1svCSyngs8+2WXwBGF
dBxvK4zj5p15ybNXx3py+w9NH6NVTpYsp3W7MuwbedlAn6e1qMHm6695/qCm
Co+W03154PEKcvc9PUO55BVzHRtlhHF/b8f8nG/t2VnvnArzk3f2Yf52+Trm
H5N9x/yBD2qYny1ahcWndKMmMj/bVep/sz97hbidoD4THb2p4FxKnw/vtx1q
dXx4liZJMEuaxkHWOupBkhqLuVT9V3zEQMRiWCO6mX8vt5nWc3GOK9eaP5z6
Rp7tJSUONA5VqXDw75ZPfXpPJC9yTp+ZD/Pi/Al4LEib+kN+++OGs8fJ9dwg
khE6AxW72omP0g54sn8R3tvZScplTdG2bgl23Sjg15BXO2MwwmgMz8U7I7DA
Kor7h2XSfYTzy6QqL4Fbx9P4jqmbDw7ZTeNHMY46KKuygOe9G9vhfVQCTd/0
jx2dyLPto1yB09yyBLar2Mszl2hHFhjT51znK+J/t5BnwxAOetg8hRSrBHQw
jobOOAlc1RiP39PXwWGlnpi+NxZXqa+Du41imLZqERaGRILz8fOw2zUWy1Zx
8KWiH7SmxGP9QWmwu72ei09dhvujzpN/26PtFEciL+aTI+lL8IylIUmPmg+3
IxZgdNhG7nH9URh/ncbRYjQOwautdOxqOqJgZx/aJ1bDjeBwxXDc4neCC7jf
G1ovDcUKg3JiMnsqfMtxxZwbHJzZdwxG5LpisPpKMNR6CF4mrmjZlQJpW6th
XxeHo3NWw95Zf+0tB0e0rRoC0qlGUDjPCjfGlhApZ2viMUgPq2zkuYTtWk53
eyvz5e6YJ0eeWNJ3JOf8I9IvhdoMj6LtYKVjD4y5mUdepE2CJXHS2PXYCbrk
A0H5mTz+1k2El499QbKPMjaVJ8HMERPhxTp1lE0IhckzfMFhiTbeOisNi6S9
4WytDp7P1SXWV2zAajr1t3QPbiMTdlJ/i9JmUyIZxvzDXvO18J5aJb+/a6Vp
4fEYet68vUMLR7vN4nnceg1c+9KIZ6scJdyWns7NkjEkr2/Lo7eEBLdrdidJ
vCuHa7vaRWbBIjA5IoNaW1pFp7rnQMQhKbznm+OyJXk9WAbRtlc9zQDdaspK
H07DWz/qR9UbcA5cn6vyvE4yA2xUqB/JoFc4JE+lvqZdCUpw6ZkNzz+CL5L6
L9T/mZmRSXbMpc8ffjlNTiRQX+i12w1ETon6pp766oCLvCla/tjA1dwNh1ef
LTB94muuWycd4pQG4sJjFVzSt5NwttgOPT2iXI6uPgyRA+m65C61CHJVqN/1
6IpGMnMViyE673HDrJ8H+P5JMR+CHq+8+DVR+a4Lmmke5jlxhxOGNNE1/agc
h8tC6HptcMkdp1XSM7Cu8XisuULPz+mzg9DzzQoY1C0O2ToRqK6TCNvv3oT5
btOwV1EGNHyyxkn9pqDOyTooODwdjfsE4W0TRYxpTMCmu0HYNtIC/6jNR5Vb
YVh63BkfXXfDVtO5OGmVI54a0hPvLovFpr4GaF+XC05d8bg+tAt0VPVB/eNC
jLfdDGMijciMA5F40/kN3y659rk4t8aWm0xmcbpxs/m210Ynka/DaXz5kudr
kjZ9Nga3GYs2jvhC1G5NRePaVdzH5MnkO/hjoH4lbw+IstlafXwjizuvCWax
HplrLG7itorF8cdkWaOdhjg/Vz/6G2NgkiU3VC2F/NlN/aZRatuIxTjql87d
n8+lpDPNknMSm/P1/Zmvfnwx8zl/NmSxxfEDWazET0Vc4MufmM3T24LFCmur
qF0XnvSRTHKncYrrwe7wdBG1Ac6YOUJFCbUZ3OfsIX1X3RN+29PtlsBJKsyP
ceZ4Ls+PPj4lGV/SeHY6XAe+revpOcjMDj/IxPEs/tYL7/Wcy/PMv2vSkh4x
PEfM7QLl2kRqeygMgF8Zq4T8d41ZIfCCrFiBHc/NFbjXrXkCP9/P0ji/XClw
X9n1Auev2SJwqd92gb1LmB/j2qVUgbeuSGb536V1e7fLkRt9gJZ1yfwaF2BL
67B7srfLVok5Qvo9txYIPPhonMAFUYkCv9lF6+YlNtjlhCUt97tEIZELpu+Z
9/5+QLKo70Xl8SRwLKBn/5uTg+CZ/1aefx+1gbPzVsOFKSbcTId8MvPKQnBx
pbHCMpf5QllzDJcIvEWf9cmmJay9KmfTBDbxTBdYpx/z+VTGsTS3duewvrrP
/EgWMczXqpj3Q+DpNmwOd89UEVjhBbO7Zt5g8ZoFJcYC23yyFLhtoI3AGy7Z
CrwnnfEuBaaLWH/FSWCPDhb/vZ7H7KVyJabzqVRisdTIykiBA35EC/zuQ5TA
cjaMlXuxNJlRMQJPPhArsIMa45Y17LeDT7Fyh5UxTY5Xoy/L8xqLR3+2YPZn
XJgPWqafo7oFscnYoBFNbeJroZinRv2SYq+m4khFak9rDJ6C2kPaqP9CahJO
H0L9kloHvXDC2Xj6fMUofFL3m8+zactIvLdQnQTonudyZlK7ccn7RNG3niwm
GLyYxQr3tQwXeJUaWyd7SDEtyrQ7LF4fZU1jMUsnfxI9nUxtg76xenDyLo2L
hZuuhVGKNNZzwugQNO2iseaojccgK+k/fHcHaE2wo/vgR09YEURj0JazzpNk
fSuMvxVOAh7KcRtm9cfeInd6nmwZiE3t2+j6ZTkQtyhTP9WnIea4dC9dR9qN
9bF9nRXPqvN7o1c27WfJDl08MYBq1ep3GaOHK9Wpzmi3xmUbd5HApjpSn+mA
1udOkU0b54H3VAe8or+XjNXZDLop1vj5gje59yUcyDtzzJnwnptp20rO+Rij
dp9yblq3Llc2tC/ekTSh+hObvhhzeQsJOK7j4vClD8ba3SE3uD2kwbMP2n58
QUYf6iaGqsY4YGo5Wb69jFzTHYA/v8wivaeVcE4KIgyYY071n7/Y/rW4kc2l
UUsnobTNORL6ex+Z4jwZW8MzQefkcDj8KRRjU0zx0tUsqM+ahf/YuHFSzXB8
TAzP6YeUcLbsYp4dwwagb/QSnlHDG+NX0hjgP3/X3YsVWM6KPf/f/j13zFvg
wkHbgP27f/783/ny6jfwvynT+s1cgbVfmQvcKXMTBhiI87zysTGwsv798z+z
/NcNpEPfjT8vlWyNg6PbevJ1K/lQDQtmGPP8sUwWU1PVec69pYEOj3rwLJWi
jI/P/eF/2z7nJ8g8auU5VrcS5rzdx/NKyTR4kX2LP4OtanAT6rYy7xj5n+o2
cpw0+ZfVfXYL7JjcJPAABXXhzOX2iBNY3mghzz9HppM9v+j5yyd8DWiotfFc
uuctBN6gfTdG2gI7SubxfMbEU+hPhXP+AreYThT4UBMRePaSPmjlgDxrjpXC
VaU5fP6ft7XDvmfr+fb6PHkitLcoow12Ju7k6z/r4BvQKXrIp++95gWcnE7L
KOH9TTT/kKspAs9ocRP4lpYqXBxsw7PqWCVQfEjPoW9aTWBp/VI+/91hA4Vy
+w7QFrh6TqHQ5xZXc7j/qf+/nj3A/cufj8/j8xxSM4xIit6Si+8X45yr7WT9
YzeYfGExBo7sCyUp60D8azwGTOgPJsZ7QOppHHaO1IG62mQ43r4YNzzqJm9P
j4ReyQlo615E9m3pJP3NlmPzg0wSJVpHboxZho/37CM+zQtJfuUyfDQvi+x0
2UzSOpfh0LlRJAu8YeUQZTS8GEY075qB8wgFrFGYROSul5BfgXJY/Xk2kTog
RT7dkEHp7h3ET75OJL9NFtv+lJITWzdz6X/k8fy3T6RplzQxVVbGvC5F2C/7
gjOsUMUluurArZ0lCt6sjtuj5fi+Kjmsjg3Bz/i+GjhXA5duTuU5P0QTvdS6
+H7TVGU2c3Als6XDj7KY/igZI7xcLUP1D0km2NRKdQ4W60xwlvtYKF0jyfW9
aYQPtu0AWeWj5PhKA9zvWwC77T1g6yRdHNFcBBF6B6AutzdOrT0F1S9Lwe+Y
HvrHb4U3EqVw3NQIE4b4w4nxGVDf2xyTFxqA3h8C03pb4Repj2SvtSXpXdAf
7924x5f7I9QKr6lQX4G1lQUuy9rEc8D+fqhdocDzvH79hPq/GMx0C4WfWbvi
NrO2v5ZUx4o5+XyfXF2hgLeTIvh8HD5JYOGmUJ77LxfDq7Y03v3Nhp0Xpo9n
/s9DylQfaJ2YQIYYUZ9YosRXMjeUxqDDF0rA4p30LGwjeY3M6015petk0thB
tRBT52iRojs9eK6+FEQsx1IfgnjQWdLpIob1fR5x72pvkz9FEmjavYGYPPIn
+Zo9cZIZ7R+1NG18+ew9zzqaffC8SSvVM981xsxuGou/M80Ed15L59artZMb
/9F1+C7LBucD1FY8Ff8JTMqozZC8WQZfqVB78k/Re7h2n+pz+sudhoV7e+GF
5HLOYXUAGLUaom/fS2TovTby7ZglPstShSHZviTGzhGXxlrDsE41svkKwXBx
e4joHUV2rHXFwNWm8D70Npm1xR2/3ZCHybbisG+tJ/bRfU5EKyVA89FEbLlz
l8SpykHu2gD0KXlH6g8Og3dRwWg3ph84NR6HB6UBeO5BPLj+VEajkT6Y2VUA
ym5eOM5xHG4q+ApvYmOR6I/DzCpdLM+Lw7BcHzRfb4s1J7zxyKcQvKQzGAdJ
6uDwB7PRQdEK90XehpLyaPywUBXNfm+GDcdjUZZrhVHxq8BpfDyWrzsJI8o3
wfeUJdjLeQvc1aNrXM+SdfB41VqeI1R3Q2j5Ep4D5p+BY+NW073m0X2wO7mL
ZwXfDvBel8+z95ZPMOhsORhoLMYXyR+g6849GG+3CE96PoPkvBtwanIsDltY
BFbbcqEhfzGe1twGi7pXwrC9S/BSgjvoWhpB8q8YHBz+lBRFBpLHIXPx8z1b
fqydz00T5qfHQ6ZLn6nK9I3rQmYxm/Mh1f+vL63k2pZSLgzWIQs2zuB5zLEI
TmIAs6uPFLLzfrwG83/WvWQ27c1xzL/a5sv07ZseMb36rDszBM54z+qWfYFp
OO/9YXme2sz03l+82XlEfwkRuD2Y6b0rm13QwymDKzqwiStCF+yRKUsKtkZy
rjrOuE/Uh++rB1NdsEVFxPNjN4LWbkE8m6UMQ6dwug4o9/XEmgADnn1H+qLE
lXTeJjQYxM4++y1Y/0xTZO0NHs98zoeVWfpfz1gb10iwNBoxbLyC5WaguCiP
L6u4mPpkZp4P4Rxk6V0At3p5ovCenX1KL7PffgxhfnXdH97ofX0RX/+sQ16Y
ct4Wgu5bw1cfTzy6ait4nVTA5eEjscOtCGLbQnGE0ggM1aH7vN/HoXhncj2o
rZuKA4oRa5bdADtHJYyxHoJVS/dB8TITeNvTDZ3WU/+Y/OPheOwo3a/dJzGf
f8b3YQIrjGbjdcaC3d14G8DOOBs/MNaew9JscmLjO5WwORA3hnH9V5ZmQORg
gfX+637Bu0XsLOz6juniDNcwPnvRgs1zc6bTPhDM9k3LoewM3r5JQ+CvO+le
U5cZyJ2Z2wc5rZ5cj6/FXCSYY6RRGnFYrkLuW1sgjpaCdo3FJCfAHNts9EHa
pJjsLTTBBcsV4P6n52TxfmMcufE8EaVdIbf0TTF9sy7ZACbkxw0zfB6rxO9N
TctNcPqKNJ6PbOiDUd5UL6H4Xh+DxaX4cXGerY8rWqj+/3WHAeq99gD9xgpR
6Ks+qHB2EAQdzOTULPrgkYQeMGjac9GPTENMkqFaC2MjIzz6XY5qOz+bomPy
Sb4sr0ZzLJj0idpjemZ4ua0/1UX0NcIXcRbUfriii0kfd/Jp9iUwH11RI/PR
fR/ANLdpM5g+cFMB22dVyiRQW203n8/YS2Kok6/G59/S+B02LFzIP//hyzT/
1h8+C3zu90eBW/rTeKX2wilc3zfU13f3whDiKkZjXi3Ge8npJ7TcOWXHSa4m
refJgDXkj6Iqbj++k3tckM/1/aGM7+PE+Tq4hCuiovcxvg5+PVlcLKGJtXHM
fjY3Lg5kmkmRG/PVaI+j8y1tzS3O+AQ9g29LECfNd+yENO+b2L0nn2r2Xmj5
s/lc7Md8Pq8dmS3kpM/upPxSZHxZl9XB6TSzowyk2LuQu4D5hQwesfdLXIvd
x3EuYP5zL2X27muXMk54z/wbRv3Yev59Dlsf9rUOZXvEZZbnjLfsDF5Rz/YF
s2AaI2vYrcd9DGExxHfDQrH0Ub0L38bUcIwz7MeP0QQxtmZ632d7UHIw24N+
nGX53M1mZd2/zOqg9ILVzWgKq79pFXuuYUjbGLq/mzOroX0lmdVG8jfTPiS/
jWBJHh3Hyw660O8V1eL2XXuHVFpTP09r7wfcQTG25rwpUha4HNj7smcdu6Pa
2dYp8CzPxwL7L6J+6erLq7mP/9HzR9rLw5kZeTzPkU+Cy6up/qjtaTkE6NF7
AaeNeuDCR1Rft7RMF9dfp76x+Z9t8PZUGrNerTwED0+jsfI0JTesy6OxkaVD
HNDuIPWZK9Yr46wgGhM3DjwNqxKoXz2lUxr2VjwB7DWAHyPLES/hsacu/34d
3/QLpPaGkpxPWdx1KVmcE5FIRlQbwuOfPTFr6TySY74eagJ74pEvKmTP922Q
6kH9pfseesG8curzHzk5iexIZTb81G+MzWazdabxGfO1aixnvlbjPzqo+ozG
1KytzXHMxbU0ztvfDu8toJrViVNccFLKCJ7XOIHwW5LD2DuV+vQW5tsSVSvq
XzV/84Mov6f73eU/vvBrqznPGWmpMFeFzoF+ky9B6Adqnx8/1w1LLvdFxx+n
RKTDCrtl6d6k4TIPc3//q9NOxPs2egLPc9YReKwEnUv9Qqfgqqn0+QL3r5Cv
Ts9Kb0+IQf5gtj48utVHYKPyv2VlRdL3aEpfDCrsTXW/lw1xoh0dL7FJ+rh3
nDafpqMnu+sUsZbuicUdDlxJlrbwPPO/YpdqS9g8r0ykv52iuZcsi6HPlRKH
w/b/3F3ylt0JVw/T583SR+FECT2zLNDdAw+MKVf3XQKnr9A0bX8QgubQcrO/
KcKA2XQ/Ssg6Reb+UsZjkrokZ0g1h0FK6LUglm9LzwdKWLOWaptf31TCL2sP
Ux+muTJGVirwc/fCTxVcZU3jLtvWa+HKnVTTllSjj+q/DPC6TTpXmm2Ko6O8
8MLPUZA+xBL9zkYit/YHhIX1xyOly9Ah0g//efdT5Km/T2dUf1zoQ/X/OnID
cW6NPc9T7tjibmlZbDg8EZdyg1DPrRC8qxpBD+zR8+IkMDrYTCrK7FFnXClf
z5fDBmH3yAR+LJaPpnOsv/trbsEtus6syD5Hoqromn+j8TwJz6T7xZcGA5I8
jY274hK2Z41WYdxuTrn8a5VLfADt8zcBjiL/fDam88LZ3rc0me2JERfZ2jWm
B4vNba9m3PedDA5d+JGvf3CLIm7OpTrwGAdl3FahBd0bwkRfihXxy15deGht
STQ2yOKC7DfE5dhwEvRcGpfrhBPp+cXclU3sjs/xdSz/bR2Mw2+wNaHHge/C
mrky5Q1cqqf2zw2fdvhpRd/xL4NbwECGzv9ny5+BZwX9FoFB0FPht8W/qMbJ
y2AgsRpeCadvu3F9isNIyZNrIPk9jni79yP60ZdgWVMr+Wbfxv2UKQROTw9a
J5qR3z0ugtEwe2gwOkQaBpSA1BQEz7BvJPTwTViUMwwGrFMEPfVKUHUbAq9m
fiGPTlfCa31bkPc9SSaE3gQXXS2IDA8h2z1uwOOOFjLJYRiRelUCz/K2k8+G
y0lkxjXosVaT2DjvIpoltyBUti+X1ns4cXNn98WkkpogRUKC30OvrGsG7U0p
fBs3SDdBWBK197JaHkJHML0XcyTlPqxW28/zL4V7EKV9kKyIvEWeuD2CE64H
SKXfUGgY0Ay7/uQSPwNjWLe/C7ZcoGPa8OUr2D2mcZM3O3rgmGlKNM66Uxar
V9B7rLl+ipiZf4f0/poP1rE9sflrCO/n+/xbDiM3WfH+PyWjf8c0EbOq/r3z
lYhDFr4SuOR+M88ydlZ4eXkDJLZViuIP5JLhmXXQMYNq8s1rqmBwuxS9++N/
GzyJIs9zpUqg+ocE+fwim3gdLoQcfVnSe6wXfN9eCJeDLEiC7zQw3VcEG+YH
kgd2tqB1pxx0JsaTuUFFRPJ6Jfg7TyDOEee4YQdvg65HAb1DeuC60OcXHFlM
cGoN085ttmJ3BMR60PTpPbdyTm9ofHm0yU2urPWEkKafE9PqB8jsFDj7MIvh
+iSzGKWHNrsLsHvafoHtj7F8Vi5kmvaBZ5n+n0SxuwazxzB9/sUvtP55j7W4
CR9o/UvsVEnWc6p/a7S1IN8lqNbOZvtGrudwpoUr9GZ3AT5vZXk6PmU6/MN+
5+CO9Tv+jFx2ij7vv79dlDCPaunfHUTCaVJ22biJvM4uoDZP2SZS+5/7ESfe
+pNtVdTm6TpvRMrGUX2H0UIVIltLnx/71s3pFtG+zVg/iDt1uUCoQ/jCM6zP
644JbHaW3blo/ML6cyIwzb9rGuu3i8fYuKc+oXc6rqvtJMtGUe1fvKk5ZJXT
ebtILgHMNClvlj4II/+jvTyQeR1uplIdiv7NJrhVeg+qnEJEFv2eQ2flA7B/
1otUyl4DP7cG+P5zATkZuApkrdpg17H1pH/Cb+I54h3Aqw1kU5UYGZf8CRY8
XU8Sy06ICq52g3zmarJxrRzxj34Ltv0DyG/XXPJGvw0WF3dwAVd7QMFNqi3M
1FaBnLB6nj+Mbia7LKn9qS4aTQL1/ku7GM90pw/d2Nlt26GP0DWwhH8v/uh1
gkouR30vqQ2Q9XoU3X/33odvTb3I0eB60ZiWMlgStocL2Z3PVUdcgNrXQaKq
GWKkoIDatJZDoknmOjqOJw+0EQ07OkYVBf1BaQm9r6GVMhRWLKVj2q9SHyRl
zsLlI9c49yfryd0DZ0G6hd6pdzl8CbyC2+j671MBfY+o8795e6QWQpdYgdXe
RlL+6ikoSrtBz5KjwBV2wvMDIRBxWBw/330HTXpxcMNXHpdsfAfhFatgnHEt
3PN8DYYOa6E10hO813TAvVWroElilMvUbV3wqojGlG2yPkLo4Wk8Hxn1Exx7
jgXFiA5RwUNx7FphA74F0vD5oxg+vikLIcWR0Jn3G0aSM0Q0bzdcv/Ybavf2
JwPWpMO3AnHU+6DHSWomwtitkmhutH9w9NABMHW+NGLXDq5mTi1ZO18Wzf1W
kaSw06TFQx7tlcXh3IF2cjhJHnW/ukBppQEMiJTHZXKTwGGjK6yrlMFNNz1A
Kj0Ewp9LYGqhFrQ3boCs7T+h4UEukfXNh7OqH8Aj+jUXPOg++DzuhFlZW0Ql
l2tBLqMDxK4t5c54loB73GtIafUhqxRzwEa/G6Z/ukoCa/ZAaPs3eFXwk+R7
HAbr+3/g6zV50Cm7AsUG4qjzTB5GbH0A3/V/wYvtsgBH66H4z0cIvioFcxc9
hKRlr0Fq+EeCdvdhQns71J26QPqcvg1VhR1ADN1J54dK2HfuHQy5d0oU7FEL
nzyp7kKy8ymYiKhPfsvJNzB8BNW+LjgljifrZXH4SUXy3EcRe0dLoceJVLJF
SQu9VP9A/OqH5MUNPUxb8Bk030tB5359rLv4Gg549IJffXthYEEH1Oebgvs0
FWwb3AHbFwyCxaPksGhYJ2y3RjAK7oErq9uh7bwrRMe8B9fwFiixcYA58x7D
G/0m0O7uBVMeFcOk8icQvKeNTJ+ZA+GWzWD+Yz8Z7bkBqvt0gnxKMMlvGwY1
1u/AaaYJOf/2LAkt/tv/eV/5d2qvxTvwsz3D84E3nZDUP4xn0Z4mONPjrcjC
Pdll2Od7sDKrRTR62V1S7nQD+sWf5MKrAezHXoM5AyPI3RfBcGZ2BbQ5PSEl
ahysm14N62Ks4Ih1Mxlj/hTu6IbByt0xZFZSB8Tpr4OkpAPEsboLTD0zwCrO
DGJTOmFa0Tl4V7YB8o+1wHW1+/D07FnAX42w/k0zfK4pgSL7xxB+ogUkU8/B
mcH1UOtRBWYvs8FfpwFmSObDg6/psOJkI6iUrIMbr3fB2/5PwPDOCAgI2gXx
gY3QZKsJPuGbYXBsIxx8+4vUlU0Dg7lNULH8FxnY0wha+7TAm+eyYPRCCixN
OyAsQRUsFcaCvGIX6F5QBoWnN2HPhU5oHPSHiCX3w1NHWkHavYRIXgpD6YQn
kJIfQFobY3FUZz1M7O3BvdwbjB896TqsqGGCT9Ppengm8wa0X6YclekNh/Up
B9/UgmmJdD3ccn0IaJjRM/uLTWvgqPQ7ngeYpIGTD/VlfYVNcPvUB3hadthF
PdUbchqpPi2k+zdRDqf3ARd0ryB6TvQM/lvrF9fF0fN+25Fp3AgRvdMxY+hM
kdNJZuOtjWZr8sBFrwTOe8e0/RPtmR6pdQXzM8z7wtKb1TKNeter+wJ77akU
WLGQ1rPldgkRq6V9xVn7gvZ2qvmXbk0Bzpwyd3sbPFBogln7AkWkRyz49miA
5lGlnOpUd9BPqAO1jauIa5U1bDCsge97OohXqS3YbHwI7Qm6IKVtB5umNkJ7
oil42uqC59Im2LpXHuYpNZAt/Rtg9+KDJM4lhpQufgAz+0zg9th3cfmV1D7Z
q3OMKy2ge/EsWwnyRIbaWmHTZxB3O9qfu6yySMEUukePupdJ5k2gdn5cr/Hk
jQv1dYjHD+UiEpme/6oPs+VK09mdQcU2pg/UfMlsgGqF2wKve/OA2VqKbOxE
xuysMXZTC7MPdSlfmfySW7ydpikxkyFR+pR/NaiR57uojqna246EZNBvRyye
Y0jWKtNzUOHqnSLtD8w3cqeVndceDmY+27E7mT+qxJzFWw/LMf/htS6mZfri
x77pVLyMaWl2XGXa0UePmXZUfhzVTRVV+5PUM/R7IHs6HWCfA32ukJkAF4ZQ
TdeYS/NgqxGNfUz3VoLXEjTO4jTyuqj+qp+Q55WJrKzKCvbtkZjF1L/3c+pS
8vsi9VvuQBlI3E2fi7wVIe8irX+L10HSYUJ/uz3PjPuQMw5n3XzM7dy/UOSU
5ovfDqwkUwa3kfT+IdijJJ/ckT4Jcwum4+D8U+RekCXePzMLq9MT+fOLrcs0
7N32mD+/fCoNEM4vjr/GCTy8g5b1dN0CnLiN9lt8Txu0LgziOan/D8hcTeNE
s8qvQI/xcTxPO/uP7Ul1EccW7RTYKCJV4O6rW3nODRtKlo/Yw7Nh31qyX7oQ
RhUsQ+0xhtD2rBUKXixGny/DwbGXPB68sQhrZgRAxCxNjLgbjQmb/eDZYTnM
EUXhLWMEqYoKcIuPQrNsbXg3YgT0a47GpbuekYsTtEihTizu+ppNv6FRFYvL
tiwlP+cuJ2l2C/CjpTuZsRbgd/R09L2qSKQvbYS8tAC8enY/V2m7AWIfjsNa
Qyeu6ZLX3/3WA70OV3HbfylCfr0rao3fSx7ekgLllwT7zDaBn6eHQZ4bhx+L
VkGixA64fkqEckF5sNejGEpzXTA3/Bp8718Odp8c8VLNRRBfmg3JbTYoUboL
ZgWEwK4bZigm4QGlA9RhoF9vlF5WREKtZCAjQAm9NuzmUic5wfdb9B3R9lkO
UxUkcerbXM5jXBqMiJdBo6Rr5PGOvZDsqIhm/RDk45Ph8ThlNLu1GmxK5sHT
TSrYoJcCZic9YaGqKm48GQfd2S5wOl8FNeOMwX2qLWx/ooJjhq4j8eZ6oP1M
FaPq+jvllrwnG+9SXb3f0IOkNVSN56MFgaS1SB0PqygQlz+jyBMdLTzxZyY5
vHUWEd+ljXMLwoln9lbSbKqNW4kq+bD6MqmtVMepsuFcYL0cTK9UQdHIo6Jx
vT0gf6cSHl6uwcXPSoTkfgoo5byU69RPBZItg6tVErkkyQPQ54sk3lzXKJIJ
PQn9l1Afi9a1q1ATSv2oezddg4lddH1w0Tv+d/+mvrgzxxLhzw/qt2wsNQW5
3dTnmTnhPrlsQP1RE3ofINfbaWyi5swRsuMI9W1m3aolZ15RX5OzhC54nDJA
Ixtl7nTUNMioN0Gbz35c1sI02HzaEndOcBH9dj8B+lF0LSq3z4Gbp2gcsGvk
KohfR+8CLJXThINW1E9r976Q0zdA3Lye2ksbH3KYLqXKr4/3Bzqj5zqqbxye
OxilXtM7wy+GuOAtHXp+MOSGYpIhPW9ovx6NXSQFTr7pS0489sG0nUuhUGEM
yOcFYv/YFXDv8kOYZROCm6wPQN18c5zNBWH3wBrY9dMb9w8IxNX9ZLExJxQV
4oPRVcsYX40ci5t3TsXHD+0w7JA5HpsyG29p2mJOZhe0Gkbhgju6aHorCfqH
ReGJWW9g3vsKUlI3B9tN6DnfqGYGWm6lZ5ZecdPRPJHqJHW2sbh8vBvVBtx9
9Im7GjEbS4dFcC2u20ldxDTUvHeRI5YryDfLYJQKt+L7Z1syi/XHRLJ11WgQ
0wakWrK4zzF9thd0KFLtcZnmRi4rms4B03PzyMfX1P/8S8aMrJ7J/I0nopk/
eel05kM2aGa++hVZ8gKHaDK/n+gEs2HkpzDbpn3cW4H7ytE9set7t4v7J7rP
Sui0kcsj6F784ogtrIul9kBsuA5sSaX7ddZFX3KliH33wL6Ofa/g/eXTAp/q
TbXfg1fsIB5uVCv++msuBHlTzXzoZRVslKRa90MvzPHk9RjQexwskohQxZCr
9CwY2pkPyy/RNPtrikmsFtPtN8YuF/gHWSiwqcFMgQ23ThP4+k6mvR86J17g
3Qksz6qUJIGnHGcaeG+DDQKrp61ldos6++3qwYsFlt0XydIPniWwii6rW+EH
dk9h9u1FAqf1Y/caMg+yOmg+pHr+ndLW5JMm1dh3pr8mixLoXQCZegt4sprO
ffFcB+CkU3iWGqwCFxbROlc7riax/gnMjrrK7h0sy2XlxvRl7T3yn3sEDa52
nI3kDuH5XUfmZxP1YvcjNA/sYf0mn8vs7efMxzXvF7Prlquxb3mV1/QQ5vDV
H2xux7xhc17vIvu2rYMu+1bPg/ss/hv5lukZWhb0F9jmJ/vmW5EzizWrj2Xa
iY3aKHDOA2r/uL85TZ4PpFqgBBCBzh2qb1lb4glBY+m9y9KfCmDbSHUpciY9
iNI7plHR28XirXZLWRx2huc8gXXbmc7f+jzjjB/sG5hS/uwbm5o5LG6bsJXp
lNSOM82/21z2PMl6Eooe/uHXQM1OP9Q12A6n/EZwNueCMGzCc3jprkUsAkPw
R4IMer6RIC++BOK9C1J4Nl2ZCzwzAQtuUK1sS+ko3JFB3+cdd9ywus4a8t9n
cCrxQ/GJ+WZiucaYDJrshpH7ZLltU+q46IdsPfSMYvFi9WNMx7KkmvW/STYb
oyk92ZguNqHrZEzuKZLRl9reN55Phbg/dA7cW5kBS9TonVyrvDy42Ifms/Zq
NpwMonMgYckamJ1G99wR6y1gtBHNv3D3apIqZYQ1Zef5dX5WjRHuyaPfHA59
b4qYQr/5GXvCFDN307tJ9zYbouZuD557+mnjjsDv9Fs3wzRw+9BonqsmauH0
EqovnXRaHwOeDeJ5+6F+6OmTTL4aacPqoTZ4oTibSI3bC02D7XDSqfXklG4F
SEwYiJFjdIjt+1L4+dgK2/fac39a94PL937IzRgrkp4fDdp9zFGRHODORo2D
xGdm+GBiKLmfMBOanpjiLZNikj42GVxWmGDY7I+kYPxmeDzJDMO8P5CebX5Q
e8QaUzTPk2r1MlLcQ4TT86hObNw+Fvef/F93Sfy6JuGgUaf5NGd0/PF9xlYo
cjhJEqND0aZWA8dPGg5z3k3H4ZELcNz3vfCi7Z97MYlYv70WLp5axHOltzTu
6Ev1/2U+JlgjncBzg9pIfKW6jOdVLvTf/7/+PVhuL/BC3/XA/t0/f/6/bH1l
CfcvTwj+Dv+bMofsWypwmY6jwN6LXoCLmizP9g/9oTTOij8LHR3j/P+rsZ+j
Tb+x+Q9PvKsA24xW8unjNQ/C6INU/3805xeEqOvyvNHKADvV5XheH2eB8/Lf
8ekdFY1w2SWq+e+w7Il9Ja/xrCn7HN4pBfA8bVM2/FuW3xlPgdXFj/+P+v//
5oyXRND8B5YdFXiUYqvArV2KfN1c9Su4d2UDeX5w2goeT4vk2flyPpxef55n
izB5PDNZle+r3UscsfwO1fpfrZwg9Kfmz0CBz2ezex775ET8/99/uQyn1xqg
lo8dnli8FF+USWOvEanw49Fy7L/wg9DGr81vBZ558yfYqu/m58CgKz3wxYQj
fH2OyH+DqRa2fL759lXwNZLea+lZmy7Mkd2fR4NeHq2n5DYFOJOtxPMasV9k
6T2qld2jpAxNWcjnP3p9b6FcbxUZge+qsD4vt6z6H/X/525wzv9wzXlTbv5v
W/LWaAnOjN9CpPxaSPGWGNy3QBp6O42C+Q7xePrSQJj8MgU2r1iKUv7OUP7i
CHwyWo4XHCyhuZmel9fdUQP0ovUcnCkBp5rteZ69WxJmGGvxfDZKBeRi+vI8
0k4X7mUM5jnukgYxNBwIh1cr4tIMKbJZ9IQo75fFlJRvXJcscGXVUnh5EdVL
HD4hgbv3xfCc80ACt96l3+5rFpfGGVqyfD8cN5ZH0tkPCtfGc989lXBNP2fY
dc6as2lTxWoX+q31+l/qmOqmy/OFPlp4tC/VgQ/I0cagpDX0G0qjeuPqrTS2
EtHzv3SMXsyu/nVUD39F9+UaQ8K4jeYGGG7jQ6auGkDUyvRxxIoXJCxiHnnz
Ww9DWuwgcUQmiZimixv9p4HD37W+bLAu6r1ZDtqRg2H6sr9nkT5LwB/DwTfN
AKesCIaitZFQUdIXp8S6gGXteEgLMsbtXfoQvFMaNg0wwc5lSuB4vAdZo2qC
V9Jo23+qGuOIW+I8F1ga4VCZZr4tWpwRThmbyXPkNSPcakvPMm0X+2CyhwLf
xofSdE8s2fOGUz7dC2sLI7kCJ0/ikqeGCh+AuHwyJAaP5PHpzy38b1fdlkDn
UfR7j61x4uh4uojPZ08Q0wlcTWXfwZjyH53/2LiZJLeQ8iub0wRuUP+Y5O+t
5EkATb/3RTXX8oD50DR6M99acSyz8dS8qf6/Hd9yrjPp3eQT2jpkyUgxvBSZ
Tr/bc04a50+l316+OVgZzZun8/x2hTYaR4bwLC/SxwML6LeaN/9HIzTcsgeE
DKdnasm7J4DkUz5tK466rVTvofRVDTe+ofPhWVFPXH5PE+uSrLjitV/BfosW
VqtsJqU2tTC9Rh9dCz6QE36X4QJYYNLJXiBVewRGfnXA+fnGcDV7B5glICbs
NoAjB1dAdaUbys9Qgjm+k+BujAe6f/pA5A4PgPgGTzTeXkU2mhnCjJbxKGFx
j6Q88of3mT5YoNNNlPX/nreG+GKonSlIv7bAj5oT0HvdHFietwxVLLzwdTK9
S1QePRrH+rzi+cfCMWiq04tfb75WT0TxU3Y8h48OxZjtBBMUfXF079kYmmWP
g2I1sLkyEteb6uDNZ3Vwee4CXF3yClJ3F8Ayl/n4UfkIZHzPgTm/56Lptvkg
75ICTbcjUbxgBLRWToQW+1iUfjsBhhyTg+TXCehxPxGWZRbz67zDpH0wx7aE
HEpejr+jz0GkmTQsslqCNddvwNhJCI8CY9A0oByiuGhoGhqFnYYXIHtsEvgN
i0LOeC/k/1gJxa+j0bRmNjRMnQxLixei+kw9KE5VgtaOBZj25wQhpyaRzKi5
uH851cTWL52Nm9J8+b3SrZTp/Ou2MpvZYxr79v7+emZvH2uh2si6cYGipw/Z
t1P6f2W+00cWzP557Mh8p01vGW8yYva29UGmRT+rzvK8pczsfxdXZsMnDQ4S
eJs+s9VN7rFvQdcvZfazWAizn+fVMe3oHkemTU1pYxq8i/2Z/2FKA9OyXnRi
uvTNxiyfHzc90G+kJt+fxmWs7dd8md9jrBs7d7jfYe1NcmFpShR9BF5RyfiG
HvvtfvVQ3L2HfvtuqOU0rOuZSOpH1LmMuPx3TLeFkC3vC8mor3Owflwl96vs
CTHyo99tCLhqQ/wGTsMHaMB/r3v3gRDcpYY0bj7DHw8qU63axNM+6FGWACFH
AqHXYm/8874AHpQq4edlY9F9yhOYfCEAgzM8sc30FSzZ93efnOmBfVufgdLX
SRgg5YbN9VehtFwKJ3YPwfK4LXAYdSF3FGIPzobP3+0Vh8MH0v9WSw1h3+13
TGK65YkV/3XfXIudQ+eGsvPpCE+mYf4Tw+IIg5HpkEf+Yvl/ymDj+LqWnZtG
RrDz7NhSdoY6OJXln3+OlRvwnbGuL/vvyBx+y3xQ7zuZns2mkfo2bzXEcolG
9Fu1Dcv9ybcaejZf3rqFXDemfqqZfhvJHn99XP9lFalaMJUUxRrimV3dpEeL
K/msaoCWZupg4e9AeqIu+s/sATsvS5LjY3pj8JMcvj/3dvbCyz2p5tyruRd+
KAzg5+RwThtzombz+wI3RAs7fq3g01RraWOEhyQ/Lm27e2OTnYjntNl6KOM7
Dm5dO8U9XG+AM2wJiA3SJ4ekDPB7qzy4KBiTA2f0MVApg4y+08yNU+uD4+ZJ
EkufY6LEv3ux+LQQ+h3sDcb4fzj786ievu8PHE9popLmiQYlKikhet6zd5Ey
RWggIpWKSEk0SZkiZY5CVBIiRSHJGFFJ0ShDKCnKWEjU1/sen85rrd/6/fH9
Wqvlse66z3vPPcPe++z92Pt0T4vmceRDLTz84zGPPRM0cPbzEi7NaQ7nEqmM
AY45gjXCWZzTduqvFp23W+Amw+r6Si4Y2Ic1bFlc6dIHpmflCpiu3LFIGNUV
vvPf7riL1ZAcv4DV9140mdXx2Hz6C/NrzaO5AFsf5loo5ND7x+5TJb3Paczr
7cIDJMiKtsEi+QrRnyCLufEJgswFKaR9njwKfEWI61FNIjZ+MArHjqM5/hul
0NFfg8c7NQfivUBaJzynhuUCFJ9nuQ/ZzqxWQ0It5ffWHu4UbPL6Vw9njhAZ
douuiwGZW7iIU2wOGySzmgz++9n8T5vH8LU/bK19r2F5AZZBbG5nGrG5bVXP
+P9HNjHfwrBHrJaXyGV2vtKSFvbMBWvYuyb2sjb0dDJZmmjJfEdtngxvVGcy
Wfwuk8mVquy3H9WZP8RNnOULHLBguqaii8nk9fpMT5m8YXlVIVeZrjnrzPj/
iYThohJ2j5ovy9XadZ3pso0dTAcV/sdvs6iRtVPYh+EMWaaD5myl3/61fBT5
EUvllRa3h5B9VKZxF1aT03503PdM2sTFyLM6D5sDGZ82eB+Lt46ZwtZI7Bi2
Fjadamc+XilWV2RbG/VjZ9nf5obspHHnJrnzpP4W5UE9vKYI18dRfpTMiNkw
eRTlvP3euBkMw3J5POPnMahVo79N87oGylo0rt1gXA2PgfL3zqu+gQ9WNFbu
PbIKvG9SPsDlsDQoLqQcgAf7zUG9i2JLgTKRC6rpa+eNWS8hYdcOfo0L32kD
tUWJXJfLUYHatj8wZkwH137oD7HsEkUpI0ni/MULEnMlcMCMAq7/lCjYnkv7
RPOhJbQmUrlx4c5usvIjs+E1vjN7e4MeixG4b2NyRukR87XWvZRDpxc0T7Ba
fgiGXsmhvND64WibWsnjtoHGeKKLnlm28LQJLq+m+vec1GjMGq7Ef0uhNl1H
aT5HSK0LXV9XRpqDwwYtDA85Jmi6vQ3my2mgkuwSYr80GSK2quHkwnKiJpID
qzrVUf6wCMTq18CquqHoFScEO7IGYZmHJjoX3yTSS61x+dSh6D55AhF8X4sN
yPj/x32ozJEt8cOXFdS2n7XFCMVn0HueDbsIKdHUZ3h80RbSP4Vxv2ctYPPQ
/w6TDy6jh6P2PE1e1o2PGo5GLynnX7mAyZYuVSpbFmtqkfAb1FcpfUCfhPcy
GXggj83tLQLmx166h+lZyWg5tqa2UD0y8slB4h9C5erK111E7iv9rWLFb0L8
6TOFn1SS4i10n3s1NpOc/XfGgeGGXeTufHpPYzJHQmcq4faiMO70a3lOrkMB
RT6O4cdOO0EBt8yg/P/BwgqoOJKOtXmmAsbFj4UYv3bu5gklDIhNgFGBe4l3
rxqWTvwALXWvyQ4FLSyQHIabEi1AsUEX5yTMRPPbmfBy7nCccGUFflipgWMd
huPiivX453EQ6jjqoUf+/+r3RaL90OGYnbSAx5ozR+ImCeq3i54+Cu80i/O4
ZL8JdmRcAaNsLRSMM8O7W50gUnMXvLUbiwHKRaRK/BhxlzfDsM9nOJJdy5nm
UDvKcvRa4qdA7Z+zlcXk9AM6Xs6PioneTzruhjeCSEY1nRvDBqRxi4/Tfltu
PVuga0vxkipDgfQy5kM4V8pw3H/w/oVsfMl0pgf3PGL6UT+J7Yv3KIpgpKYZ
PbNgswjGhT6h/mEhcRyRbAsLtaK5D0oD8OqXTWC1/h2n0CSJWTHb4dTnDs7q
b9/MblgBEfqV3LIj4ph7XBfiU6K5OYViaBZ8kdiHSnPKt8Xwq784OaUeyYmo
i6PUlDGcisNPzm1vf9yxcx/Xkt3B5Sr3Qv54VbJjlo+g6PYX+OA0k2+DxKz3
ED2J1r3fc/YdGHXTmlGCwnd9smv6IcrjOvqojBO0UI5WkYM7iZ5C5fDj0Zok
70sluN4czz8nw60EgkgVjw/X3IHf4tQPZjv+Fhg0mcGkpQ5cc30hFDQR+L3h
LBnerxiE2jmIf/R3L+leDDvvmIAkkYYjzUUwzVgZXC6+JGE6t6GztJlMuLud
tPoVwFrzRFKqPYRs/JoPcRsMSf4dcXLryQ3YGBjPCeqHkuGJxRD857rAT6eT
W3K9GjIvRfDyKmvKM3AvHkbPOzv3DM7a59K6gqNqYEsB9V+9ii8D6an0HIRn
++9CXTfNG40YeweeH8snBQ07iYZ/CcQpthLdxAHQfqYKilbKg6bta6Jz9RWk
HhlP9c29dlAOmctjq/U/4WCqM4+nafXD2T852nffRHC8vQQUPjkPjxP6o7hx
PBl1fiVuTuyHz4Qu8X5Epd7/4xJHoonvhz586hera8Ldfwy+x49wGxR/w5bj
xTCzRp3Mf57K5TrdhQF36VivnHcH9B/N4nHeulsQsEWfzsMXBSDoaOPG3btK
3Nvz4M7ku1zIssnw51keDE3q4X5sdoP4aQXQbM2Rm9Y20HvuNhiMXEYuG8iC
fP09SCywJYnzUsiSuLsQfSmTa1wQzQnbszjgRGPGdVe0ZvXt4yxZffuvd1id
eV1zVk8sdyOrP5bfEcfijFYsdpl8i9Vnm/uc1TG7J0djlN3WHNe5kPLVv1ra
krdD/3H+TZeQbbdSeGw0XZPc3Ub5/w1NOzl5Dcq1ThGqtjg2gLUTY2734Yfn
WU3grJUP+/DNJYwfOHAQ48up7WFcuHExeRB1ez8/J5M+XYSCthZ+HuZOvQip
g+VI/cztAslnubDcvITbM0yMjIik/Sb7bRY5UEux0RE7MuoWbZvel5/cCY7G
5T9InbRwyDzX9y4flTN9eKfSv5rwtzW4FhVqF30UP8Z1e1G7yPtHl0BTOLPv
/ho3xv+fZcKeczuDXfctYGcljB/DeIArCf322MXXBIGzqF2k+c6JBDlRu0gm
4SW5iTR30jbLCIa2UJtq90M/MEujtpbXraOgbUhtMPWRN+HPOmqbna1/CFkb
78FXnyfcjNtXQOfmIxg6fDVRsNsMnrdrwTA7iXwaOgjENzRAzPSTZJPeMnIu
8jUsNT5A5Nx7uIMDX0PFnYXkubQPEfd7Bvtsi7mfJk+JjTfNNYB16nBaQDmK
qSW64JlG2+Yv+p48z6F8SNdPL7k7b5/2fW97EeMrbjr6vg+HjmSy1HpQAxyq
NebH2jW4Gp6I0HO7BgfTOWPnc1FQNYPmklSIHhfsXcs4GEtKaD7Ij5EyXNri
XPjxbKtAdqIXWVd/BWx7ngm2Dv5BZr+5Bk3++lzyVwNwnHIT1DWLOMvZo+Dk
nQIYst6eSLz7Q9qLr4FH6FnicGg2ebvvFtzxecPLAeV1pRBytpsI++lya2/U
QlB4N7mU+5UYSb6G6b3fSbnJbuhUawXbS93E8WklfDjbDknh/eGz2Tt4vucD
XBCSBiPVOzA2uAXinyqAg+d6+PKzETyaVeCkRRs5ofEWvr1XBnOFGeSZ+nvY
pioHNVfnE9trnyArSxzSZz8lee87QPlEGzGdZgYe5h0gr5BHrtcGwcx3HfDw
jg9R3nYIbmz/BbXyV7j9gSdBM5Puc+dEJMG+PGrrtrlHwepqajO7NiM8XSyJ
G2X6kd78wSA8cQD++XKW5Gb0g50mA/DdjYHQKtwfNssMwK7HhrDxuwT4rpfA
+/EjofyoHLgvEsOkvRIw+sIEeDpJBKtEckjQqo1gKN0LChesyYGJJ6F36w9Y
pydM/J7nQ7FxJ2Q8GU2mbs4DOZefkD4ingwNOA3D4A8sUa8m0yIOQ+37Htg1
qJcUzDgImk964VKcGAR9OAw+IT3w1EoUFlcch4MbukD/ozDExqdAzNEO8FEQ
gumxyXDtxDeIaX1PQmYfBW+7b/Co5SqZFXgQKjs7IOvXEnK6eS/8GvMLvq84
wLm83QMtV6nv3TzpIIzYRPcLIXrpsHi4GHrsXiKYXn4LFB3F8OKZTm7t+5fg
OVQELyivJse0u2HZvm7oNDhDehdIoMOor2CV8JBIb5PGfTatoGPfSIxqBuKc
jEa4F9NBTumI4T6jRnD8KgrTLIRQw/ctrEqTh6+TfkBHVxOcvqUBw0+1wafH
r+B4kypYCRogvq4eBnaJQVz8QxhjUwvkchkpeJoLn2JqQfRnNInPi4c/m17A
8mBdIim2CEq034JvWjmn/E4Ebo1+D4N7T3FKD9cR6GqFt6PzOM8X4uTFxWbY
I3jGjU7yJqb9XkLh5A5u7qB2Etj6BAzaRYjTqgkg4VwKIr/0yOUERwAoAQez
9cTz9wTYNK4cAm9cI3ffPCclrbVw6YMI6Bg1csGBDXD9pD6/9jx9mqBm7jSY
/0afqExphCOlflAgowAbZjdAqc4usLHbAp8L60BZ9hSkKGaAZO0TiDHLh27n
bEjKqYDEYTfBcUYKaE9+DN6hF+Hx0v3gq18F4ccOQuKJg/BBohbCxnrBpI7T
sNOvFkbF6cAdrdsQNbwaxjxsIsnbS+GcTSUsvHCV5BfmwsRtVaCiWUDeBEZB
mMRTKB/8lOzZpQmLzryEUerdRPW6FDQMeAMRZeLQsCcIHIVegYKtKIQmPYcp
Q+thg2IzOew1BKutnkBw70ki+9wEky89Aplz40nMR03Mqa2AU2PtuOcm7ZD1
rx7w9F0JIAJUbhcVO8Kvf3veVHCH1EAq24+YJ4CtF+XDW928DqskKSefO3UP
Xr1oAYnYbIGP11noZ9cCDvGJgni1UAhqoHkENgHqcPcjlbHfIjNITjaVjftc
zMh9juLa3ye5SY8p///ta2vBPrnKPjkpm8R4R0vTWQ3/CevZeRD7PSgv7jKu
E9xaS+3bxDGpXEkEPdegYFwQd9CD+RkWbmXPvBZOv7HI0UNg7EpzwXrjrhC1
aHp/hYMdVOm+hGUtRwW+MXGgpEfzCPZ47oOdS6m+WH8nFO7p0uf8/mEDbyY8
gQPtXdzEHcNhTFE5rIs6TjqPaUDz1sdgP/U7aTsuD22XKuH2EhkYuryTjH5c
Cc9lhGBOXTopD6sA7ugZUltlSg4PfQAt/V5wZrUHOdciqjtKmmZw8khthvrc
U5zOB8rlS144gNj+y83M+axETjlRPWs5Zif3qofZNkZ5LIfxhDXTR3cr2fk+
LlUsf1DZieUzplkz2y/Jhp3l5HmaPf/SAWY7wSI2jqda6/qwyXM2jk49LC9j
cwMb01PD2NkBdR9Y/t2oIOYnsQxl/iWz/+Bod1Ynod8Oto8LG8k4mds+Mj+A
z15Wq2ToZuYTG6bK/GnLY1ld2X0NzL+3U5beE79UeaLTI8rDCY58Q8qmUx7a
pBZzkDekv91bNgFuSlB/oJP/R7JKg+KcuiTOfQCr42H6m9VcVWqYipvKF1mc
faRFRnrb4v75ktz4X0qA3FQ8Nj1eYL/GC1wK6XszP66EKxspNls6Gkrv0TZc
WVNMbg+ywyZjc27suavk8wN73DRciMx6PQNkXzng6mPjycv11TBt1XxcZjCK
DLhhit+LF2Cefj43TnwNLjX/vzhRJEqMnduH7XJpP3xN88LlrrTNJqONsEOD
5gVkJnyET900fnT2QDp0v6U83uupmyD8AOXL+VgGwPXkEB7P+xMMM16F8Xim
ayR8fBSGF7J9uePno+DD6jCcLWRJ7NfFwdv8EBT2SCF3vp6HkE3rcVZeFZm5
vQmy3wbiT8lOErtGGovn+OPoGCE4vk0dW0tW4Za0n2TYhsGoZr0SMz1fEqOp
z+DoLV/UjLpGTsuuhgv3fFEu9BhZtnsn6d22Enu9aR2/mJcrMK1+K5EOHkgW
VXpg1LBNZJrfLyKmsxBXnwgnpkXWUHdlDl6rCiW+ZTMh7epUVM3dTQb90oUt
PlZ47vhjUmb+i1hME+A2kVHQkviVbNljjrrGO6DbTxdi9o3Dtl93oHRfIChv
GIs3ZL/D9rUnIOLPGJzuNACXr7sKaiWjUVNrAPa050DreAO0fvYVkm6kwBxl
bRwsuAorVx2GfkOVMCJgNYSdOwOf7klj7aReIiVWAl1nxFHbPZx05L+D40Hi
6HUzkGzL+ww6UlJI4ppJzpHn8PmpLI45aAtJHRfBr0cOA5t2wI/MrRBpL4eO
LYkwZdwkKHGURYvCnRCWqwJThKQxK3g6aKlJwYhHA7DiyTOiXD8A1JQG4m2b
IaRy2iDI3jMQbaMncalZqhBUJIUbNuVzEqONwW/mIPw22JokLZ8B19XlUKo+
nGRoeYCNlQLafHYmPqfXwMllivjo2yuusCoS0p0UsXFogkBWbC+YbKc+t9/m
p0GtQg7fr1Hlxgrlg3HWIOx6Ucp5hd+EtLqBuDVyALllWwAoIoEZ8n+4gTeu
gcpoMSw9G8fFrr0DRXuofLgRdheS59BYT9eBHChT+XfW59lYmLqB+pd2WFjA
9v5aaBNoa24a95RcHKaJFY9TBHrPt5OrJuo4d5aOoH35dtJ6kcqWFUG3ST8r
iq0+KwNaUV+ir58HTBxCfZXFt/bDsTrKJxe+kgZDWqm/q3/VcTB1oX6wzLxo
WOtPYytfBlmDQjaNZeTKvCQW62mcZdJEJbLn0ATstJ9M+RW65tj9mvLn1R6N
xwTDJbBZvMyinZuI7TOi4PICK/ItH/GwZRSYLqwnt/fZomNiAMjoWsKLuFl4
WdIHkjcfBZnn87DXORzmTmiGwEYnLHY8CuetlNDwoxP+lCqBDS8NMWXkfDyp
1gNBCkYYX7gQDf4ooa+QClp1umGNx3DckNgORtZeuPi4Pko8TIZHbssxVEsF
N4waAa+Oe+PBEZ0QHVLBrTmxFAtD6P7z/aLFqP5zGo+fNS5Gq6Z7/Hc9KFuK
G/tZ8PjLCS8U9Ejz+Mjl5fh6piF5HOzFWc30xjZ9U3Iip5S8C3bDX39ecq0R
g2DYNxpzWbVBFGSMqOwyt7pH/EdReRXSvZsID6H1kV65xZF8Ixr7qFI6R5IP
0P6/YXCV6E2hYyRVGU3ORdNxDHcdw8ksYzllfrrMr9gx8T91RdqYDtIJYb7E
M23sXFEHSVYHbJMT229mu7Kzko1Cqd589+qTRWEttZfaem+TC9V0Hz0iWQJ+
P6M6uquqlAi7UT3+W3Ie92kp4/lrjGD+GaFZjO8d0UprAqy51shlHaF89bpp
dhC3chfoNCziXKRyQPrjFlhbPJekK5bBdEEUuNbHk4Tk09A6YhNo1UeTE7qG
YC28BR7YU27Pqres/r9zB6uTX7s6iO2FNX0YPujWh4evW9qHvyHj5OeEBfbh
xmehMHSLP18D5Gkiq4ffWsx48iuTWa7BfY81fXiGD+P8n+1huQaepozzv1OV
tW3QbNaGd7rsOQoGEX34qg7LNUhsY76sLGdaj7wk0JRIKFNO/qy2u+QgR69f
fPuBLLDdyeNXsVfIkuotPD5X8YeLiGR5E+NmsXeVTtvK49DCFZzYaPouuX5Z
pDaQ8v/Ln4mCmA/1oblfbiSvBtP3Tl8nRCbOZbU1bpqy+g87rJi/KC+e+f1m
xzFbTvwcm59eE9j5FMGWzAbTfshq6TzNZ371ngbG5VMpYnULZxroM1/9NsZ/
CBnIeBGDljBuxjodxqPoGEVjtfZpEvDgPeXeJH3Oh+YIandtDx6Acmp07Vvu
V8H7CpS3E2EiguM9KU7JzgD/EZT3IjpGDgpTqdxQsHQVGImw+plJV1ku0qG1
jJs0RsA4S4daWb7A0ygW5302h9X89/nM4sIO1Qw3BTlgsRv1H2oFO6P25okQ
MlCcrPWZj0ceXIeK5jNk52kX/KkwEAOiGonSXRd8oaeL76Y9IZYO81F5pw6O
8o8jqy/MxrhcSXwSIkfmedjghtHFcCO7jDsJiLOyQqBXexiZXCDAl8O7yXXN
CLJ0H4ckahRZcmE9SdalseBMJU9OrZ3Fu/EJi6EPfszqVW5xZjyZW1OoXf0T
TcnYAhqv8f88CeoSqZw0nX0cArwp1riSD7si6RyozrgIDh405vj+xX6Iek+f
I1lpDxWjaJwuL7mR9NeicTqLRRLE14nxXgxENfDye3omu6fVUFyyuJOoSU3m
XByH/tVJ4hC7u0dQKaqGUi/K+Ht2v5THIJ+pPE7SHIyVOaP5PnfpGYyp0sm8
L3dKjzJmBrRwwU/EyVEhHVSs8yNDJ3tDSbwBFrbsIlssnsIOo9Go/smBNB8e
jOdMTdDSYwMXVqWFnZdoPSuXrUNRWpXq9Hd5ini5i8ZYPa4NQrPxhtg8p5Ob
7CaLk6+OxMj1Z8mixYMw1G8E3gvuD9cXCWHhYgN07VEDj9KbIHAyxSdSshCo
Ow+u/hJgtlIJKZcyJy67puK+9dQGcFg3B1cu+sR/y/0EZ+yalkH5OYouGBjr
y6/VqNlL8Iv+R1j3IZ1T6/DEsCuTUJzrJBlNvnzsztzUC+wM1vBYPe/vjKkJ
5nGiUyUULKOc/+Gf/hfPp1zqlF+Uy/i/P7E2QR+GO259WNSRnRUw38S/D999
YtOHD9T178Om0Wv452/KCUL1Kbf7eP50tP89P+0T+T/82V0I2T3/3/7WzpvR
h3/sF0epl+o87tROBNcHhnx73pySgP9rQ/zsTX3c79Toqj78dmQw3H+Rz7ct
bnwD6KUM4n/7/ogmqldQ/DHAEifM6+TvWWI/A2dXVfE4tdsSjf0LebzhyXCc
b7qfx7LxInhG/CbfDwrr8/va8DZkSR8eJ85q0Qv1/fv/xROE7Ptq0T+Kde/j
/H8VSeaxg300WbCC5gWMlrOAq5nneXy+8zT8vk/zFII7eqHTZSn/LYp7DbH/
yxoeh9jNxrqRNB58cqYHyh6n82Vgpwf//7Y/EeieRfMC5jWGo/ibiSg0fDXG
S4Ti5rGaGN8uj+J+IXhozUCcscMent0KR50FdM+fHr4RPZ+L9c2B+O+D+vCq
UwoY4TyXb0N2pxSuuNLN44S0dqj2pbkAQxrPw5awiTjoRgQefukOx48qYlf1
ehQcloX3Qy+CjHYQHo9+R5ITm8jLtFAcv62jrz/9ykT6+rn1+de+67jvfB/W
sDbrw+WLI/tyAapv7OXxzxEbUVXPmdjvvsLdaF6Ht7PrSbPFI9K1KwgP3NSB
S6dmgXNTGN45NRl+utA897ap02FrEj0jz03NEixn3uCxS+h4uGJN8x1elHDg
Lkzz5dP0naEtnZ6dMbpfKKROTucxMd0Bxi75PI4NMhH0jhgCp+eL4YOtJRZT
vx8gc5aL4OWaSF7uWU7ph4+/HODbrDJQCOeKzqV1jQ4L4anGxzyuzxLGlUbD
+T7ZHSqGpHshzJk5hXyRG4hnQ8NgvdsB8uzv+PiM3wBXnlmRrvPyOP2oO3//
TxNl7JQw43FntwoWvevknylsp4qO9pTrHlCohB6mtL7ZxF8KGJ4ny23f5UUG
XVBAdWfRiZcCe8ne/opY/aY/985LGw4uV0D7E/3IeAtFiCxXwCm+W8nG5hfk
UJIiHk4oI86DjhJVfRUc/KI/+C+OJmChhncEKqDudZwYXhmCj/K1IXpBCdkd
pYlnR4yA/mZPSfd0TdyhZAI7xqaQxr86Jbd0AuhVn+ckPYbg8BbCt//saw10
2zuRx9FVGjizifqWs3o0UC+Pyoqmmr/PDyoiVsHhnJ3qEEyU2kba5GzIxKnq
KOI1nexsP0RkVyujl7oLqQvNIVf0BuPLhbtI6O9D5ORESfysm0a84/9wdzcI
Y3+tnXyf7Pg7Fve76bkJnY2ML7T6Al0fcp4JXE0Y5QqOcPYgd9/TPa987QKi
/ozeE942mDMby/hFdov+U3vwJKs3uEVCqA+/+fO7z97bGsfqEBr3Z1h0HPvt
88viWCYzjuf9ehkOwkOlovwc881ktalXHKF75O6u72RFEtXvOtWpsGcmtQ3u
P/8MNtvp9UkmUhjXroa+Gjc4+7mymLpaCVVzEslPs0F4770SDpr+g2hKDsbp
TUMwwlgVrCoU8G3DCJxTrQ3rXw3G3p3j8GWQKrR298OIdsS8/hIgOaEEPo21
wdyod2TO+E1gET0NV00uJIezJeFOxgz8IZJN6vJKyYJUO5y6Io/Epy8AxZpZ
KG73hth87oFdtXbY/7Iq3BFfgcpF03F8wGJ+nU1Ya4sfS9N4vHSqLb7Cdh7f
956BETKavEx6ZueAV79Y8fhIghvucqLnlhTuXoHpyrPx3ZdxuPivnVl+YQyu
uN8fEzNW4p+r4rhJuwaca7zxecklqF+YCwt/eKDFrsXw2H47TDrqiZ6/BkHB
fQ04pbQCgyV6yW/P4WRUTACOaKI5OF/2rEeFuXY8XmcZgn5hdI/hMnM9hqTs
hU9buwW9x9bgnHGHoLX479rxX43jFXfBR0MJOPp6Fb6TXw0xpzThXM0qNDww
Bk5oyMAeTz+8l/KBpARfJuW/V6FJazSRsSvlyn1XYbUxzamcLbca069P5+ft
VYWAvjmQ4MfO2Hr8mOFtlcyujvBitrd5AOPhmy/7T86sMsvrD1nC/LfT/7C6
Lv1WMF/u7BBWE2CSJuO6f+xgz/+0n9nw7dLsHsu1jHu5cCF7184mVlM6V4Pl
Zm4wZW24eINd/76U5QtMrWXc/jOXGFdT+yDjph4eze7x8Wa//XWXfZfVGda2
tf6Mz1/Wwr638wKrY/N6E+s3T2V2XVHDCW8dceTHbrKLK170fk7zmJ56oOFF
OXgUn0R2XV+OrhmKYPNmCKhv8sWt27rIak4flhr54jSTW8TFr4i0D/FBCZVr
1D6v9MRzrlQ2zkxZij8mLIWyGeHcuXmu2N58BrpN/GGIxALUvdQAA1wl0b/D
Abe0CmHRjpl41M4eTRRE8OALTxxbNR3zHrTBwnmTUfqmNT6XvQHlQ9vB/weg
ccRWONorBIerJqBASYN/1zTJMViXTG02z9tGqJHxi/cbnBzPuMf2JxivWKeI
8Qkbexn20Wd7VQ1dxj2OCGT7UzM1tj8NimR4cgrbN5ntYHvbjX6stnnUTRab
CF/E2rPhMXvvLzHWnldWbB+0XJL5nUKe0D34zB2KxHED5YvKTkkgM30op/1p
+SUSWUptqOZxyWTCBEVsvTqRJL6cTQL3KaPapockzCObW/VDCTOiaB76yIsK
OGTQv9y9AjlMUdhH86Z9B2NUchW/rvtvl0WbskG8nHc5NAiLP23mrx9KkcU9
H2n9f+9l8rhVMIDG27Ypo3S5DRT/2izYnamGI109QVvzF9dhooExpxeAWYMl
UT2ojrdXG4GLwWay31wdX019RXSeZ5LffzRQ/J4fWfClirRlDsWWc+3cpFXv
idGpIWg26xS3RLOdaEipYYbwKU7K8CWxeaiIsU/XcfZfL5MrEZS3aW+yjOxd
RvtB5Ioht9iV8f/D05gfw9KO+fF0VzD+7SVRFm+aGcL0aWIY05vzfVldMvff
zNcnXfu5DzdUs7ofXt2ULz3vXDK3+V+dq9vXQsmAb7QNX2deI/dc5NEjQ5Hb
P+gWWd70184x6uZSjMNI6GZ5bLUeTbwjtwu2SsigzDATWgt3zkDMU+nhx+Kz
ghQ2ZAzhsZEc46++/k75kM92ZnE/ptL9e/YCS/J2Fp2TNrlaJLuSrZepvoxv
v0WE8f8v6jK/wfmfTHZd9Ga8esEVdn/SZvacrnDm/xm8mc3/c1fYnC/WZ2uk
Mpati4Gp7Lf9zNk5HbGH2LrboMvWo978if/5LfNviF1i18edYe10/s/9dg0s
L2B+Cosbft/IZLu6G5Or565TOfziTKTgmgfTL7UhjNtfOppx/md4Mvxq4rI+
vNeG6aNlwsyndPwDk/8Dslg+Ql4m0yOy89lYlGqyNm/OYLjQi95T/c1RMDSA
fe/BAaw/daoY7/r7UhZXjUtm66XsDuOr279i9W20RBj/P2opjbNvXOTFvdtC
+QAZQv2Jwhsay74lZ05OLqO8uBEdNmTnOcpPW1tiTMCB4k0H1IjhSerfHp1p
RtRaLkF123jBh7IYotRA49ppF2vInHQaK9fdOxCW7aM+c19nadCaRPlpSZ/u
kQYb6lc/p3+fUz/9qK+dTcasZmDwqWrm+01iMeuSKJqbnm92hnQl9YDefXku
8Jgx5DWIoGeZEXdRfC4onaZ9EvhmJPjMo/jzlAPEcAKTG9nxzJ5X3Mfw5DcM
z1orhnMW0doXxY5/ZcKYRH6Nh6YpYPPoHzzeKzkEx0yh8SCD6GF4wF2axw6X
9LAluZG/x3f3MEyYcIp8GFrCjVPURFONWDJ09VBwOaGGOkrnCVe8H8hZJYx/
Lw71F27Ay+cKaBY5FY7p3YdML0UUNomEbR+vg8cBZRyRGQeFr26CQoUaDh0X
DZ9ONIG2uAZOObIIFiso4GjUwDcFijBXfizuua6OKsKphIgB/hHSwMdLGrnP
24dj9ha6F2i53QS7geq1PeZzYfAE6jMUYItAuIXVkIF2lguQ1Mjkg5gm06dl
nUxeRVtS+SCepEe6j1K5UW6dQS6Z0fm8Kfww2TmKvlfKxMGi2IRx/sF/cB/O
Gct0hGMnyxFbs53hX7rsnlEfmYydaMmeafKWytsxozcL6l5R3/i6/dO5mN5/
Zx98uSnwvcfiSlPdVTCp8Ag/7lKzlTFxxEp+HBsclbC68wMZ6R5LKoKVcUDM
PPiRawBO8mroZHkWWv2iYOT7IbgpuguWrz4OVo3a+O6TLi4MvQ5ObrooaTEV
W1b8gqr5w1DVaym+DzPHO1u1cdma/+XlRuLwflqY3O3F4wiijQUN9jyu/6iL
FnajeNz+YyRePCHM411Bxrj7QBYsHynAfXNMsWaSHUS1FIDHW1NMOl5EpC/J
wKim0bjyRxcXIDGXgDy1o8bNmkt+c1TmVx2KJ04NdA+4vyOBREymc+C16wyS
ZkH7RF8lk2tNp3vJXeZrBel6zP6R3sniDnaN7PpMcyav/CL+c053AtuTdobR
HMm4tATOIIbuo2u/XyIJl0XQV/k4EYwQBy0rYfy2xR6GvJGA/B/98WlyOtx6
U0pGSElgeEk5GDc5k5duEriktw6Kbm3jTFXF0XJ+IQRvOSawVBTHJYsTwWys
N+cqJo4bjjpBzloZAloSWDl0EITpRJAp1pJ43PYx0XQ6Rp58E8O1Ofnk+J51
RP5QP9QvzCUJdqs4T5UOaB1Oz/gwufAeauRH83itM+Opmnm39OHqlbQm6jkD
IC3ulGNzeMImIjWRcqgaz1dx9ZYvofrnUXpu0e5KuLntNLWZ9xXD7t209sWw
fYWw6ZUejz0uFIJxuwnExMWRtLJ7oH9oFHwaLgf9DO/Ci0vqkDLFAKZ9vQnf
1nSSmqRBILruKnRqpBDOOJcY98uFe7u1CXfWkChl5IDcoWncqbGXuPWHr4Il
Jk689KOCE025B3WGrhYu0hKkQfMxpG0R40b5P+OmO1eD9vQN3Jy5ZoKk35Xg
dzuNb/M7xzII3/jvPJQ5hVD1geaee+dcBZfLy3n8Le0yNKwrIGf3POaEll8H
h0WDoVppP0lddB9qZs8CyxXeJLH6Cay8ReOXxV0vYHgEjZ9N82uGGba0Tv38
H+1QEU7jjotMv8EDLVPYXxwPBSO/w/YHhURHyQIT5Ttgf7cc7zcttWyHyK0F
An7v/+4NfHOK4/EupWrI+pTBjbk5Hj/Mvg+/XcxIwMlYOJVeAOMsI/k237e+
DDJXKC9l1+1c2LSMngMy7tsl2Bg7nMeijy/BrZOnOS7vOpF1zIExCTbcydHa
kPvgApTPOsOJt0yAo08vwhwDHZIjOR7Mvl4Cx+z5JOrDUDDYcBWkW6xI3pcG
IjHvKsjUneUs++mR5S8YH+y3IYsd/9BkvPShVel9eGYnq8kfPo7VHMsoZPHQ
gKItfXjKV4Zj3FkuwLddjP9v8Z3y/2UmbCNXdlHOv9LRwbDtKOX8T9UHuPqD
xq+DwxEqrGh7znYqwYkPtJ2vRc6QR7Mon80hRI77HMT4/zMLGLf/gzHT+z2b
GX5XyHhuP47cAFWxu1zXsFyLaV9ywd7QmRhJunKDj5+HmLJd5MTmes5jwnkY
b3mIRH0bSryyL8IK6c1kUstwsiDhKpjU6pOy+N+czsJ8sDdR4oZl7xPcX8k4
eOp3WN3+pTqsz6+Vsfis+GWGB6ZSfG6iHsepUP7/y/Qi7qw9vX5h6EgutYbV
89d0YHyA/g9ZTsSJ/owTOCeBnemwPofaZm+uruSGBD6BzldOHPHq4Y6pP4bt
Enu5G4o25F4k5f6d7HeYJDTS356w/UFst1NbbmMMQupraoNVR24G33gaxxgg
egjWtFyHk4kjuUD9OJjw6h6snraE5P6yB4OvD6HDOJNU6/wkqzqegPnHAnLA
dTvp2F4JLtuOEusBIcRf/gm85QzI9wkPyNjDtJ32rtqwT4SO6TQvF/CQoNjm
uRd8r6R5phk3DSBXoZzH5hKORKyU2XVOKYwvSiRZDeqfdxhfUdq5ivVhC6uH
PN+VcizXCk/mJFVYXeXE3yyfIqopH2a+KuL3yP4O12DpNyF+/Y459dd+iiIk
ct924nnkDqilOZPJy2VAWP0urL4ZRC4qWcAa5VtwVPgQeTp5AnxdcR3MT+aT
EUXSsPreTXhxroI8SLhC5IyLoUG3iJS9Okm4F9XgF3mUTDorCUcqX4Hx1nkk
ZdxK+H6gFTqSRIndyxNQ8bsdkgzucylfL4OK6QeQz3zNmWAGmJJ3IPNekyyK
igGxqa9B0dmZiG1zgW+HG8DtTxRpMbOA4rDXIGK4m8htMANBVyNoe+0lhvoE
ZjxohqrLW8iRT3YwLLEZNtXYEa1qPzCRfg/651u53YIDMPn+N7j0e43gi8cF
GLSZ8mF6U69Dyb96rcMnZcLJJuqvPrpjGzzRo3ttg7vj4MUJCTwUqUYsdd+S
rucS6BmdRe7ZJZKZkyVxvdJP0hQTTNJVJDE0WgyaHbcTh8MSaFbzkaRfqyE/
P4uhntIV4uI6AeZeE0H5rGgSLRkLDVG9MKo8iFQszIUgh9+wvyCemJUXgbBw
DxhMf0CC1xfC9wVCmPi58+/6zYHtQ4RQ+6g4dGccg2P1f8CtUxK6TGJh1fpf
MC1XHOaahYOb2g/IShGFb2V+sNv1O8SLiEDgND84ktAFSw06iHGPLyyY8RvE
M0rJOCFX2CjUA7G748jeM9ZgmSiEPi+ViEiYCVxSF8G0r4QTcjAFyaj+WKq0
zUJ04hwQ7+2PIqlPBfkp0XDokAi6id3m5pdmQN1yISwbMpZo9RTDo34/oed+
CJkT8Royb3+CPa17yGibT7BzTguc2ZdA9jR+guMBb+BISBI5P6IZXs5+DUuG
Z5LPZ5+B/MVG0HAtJhrTa6HLuAnyZd6Ru5tqwLzrFeg3d5B6lypQgL/3eTcR
c68SmHSyGiam55IbVZfgRUYlFPWsInUbDkLAjlpQCxQjp0OXwdyil1AyJJWz
6BkB5ppv4VtCBte8SRre938H79aIktpH6tCwphkmtViSh14zYf2LBsgO9iHl
hpugMboWVnX5kz2he+Dokifw/ZcfMf8VCUmuT6AWw8nk9OGw+0Q1yMjuI6dv
TiUNPs9ghC3NfT629SVEQzWPN4o1gLRoP9g+s0FwU7MejEELdmd2k59JVXDS
bjpE/FgDqZfLYJx2GMxccQR6nIrhudY+MDY9BmDwF1cehg7/PTCptxTO5O+H
VyQGmpIqYMO4cHjedhgc1lVDtYglrKm6AU2HamCPngg8LG+FyFmVUDkmg/yY
2w9F7csh8n0oOfrnIzi+ewTZOuFkw/FMULj1GFxcj5GDSwSQGVIDtj9Kyc34
LFJW/xSKJDrItHV1JO5eLUw/KAJ3U73hET6GWONusqY+Hwoyi2HxnHISZ/wM
7kbcA8fHe0iM6V2IEb8PKlE65NbYWKiNKQbJxxHc/NMWcF2yFCwX3LFQhFHw
wIjuhXdNXgunNB/Czb0aggGm5+G0RQWIL7Pjvt57DHmyNRASlM0FCMrhUcMz
ONGcxTkpnoWPS5+DMykVWIQGwIAvVJZ6VimA5y6qQ/XWppPuu1ROLrowkdyM
ofrCN6yAi7KlcvtKk63gmSXTuddzGR497RFo6+7mZeaSb+WQevQAj7fI03cZ
2voK9tVRDn9FWxeXNY/K6tYd37mUJZSr7/yyWJC/mPH/Y3ooHpREBJ9W09/W
fT1BpLfWw1vt3Vy3LAcCvzpIiovk5ktuhkXPqMyf2RYN1qI0p2xbuDd8m0Lb
P7fVDOakUl2z3m4wrPx+HwIf9HLfH/UHxeBi+Cl0nFy3+UkUT//tZ+Nn5Fhi
ObkyoAQy9r8gCrv2kXH29yHryBkyUaBPIopvwegrI4mEyR4u8jG1DcR9xLj4
HmobjNokww1wp/ZMv2cyXJs+y8e8eJHV7c90YTyuwNlMB2XHMb3/RCq3D4vF
M9sgP4fZIafU2P1pwOwEuyhmR+1vZHkBpiHMphIhzH9y6xKrpdB5menTHZMY
11EugNU99pRgviM5beYnyWtjfDMXP+aDDY9hdVqev2Y+2+AMtr8beZHu9+0G
J3AKEcz3GCDC/JbqS5kPrU3AYjdGPxkeMpP5+tL/cc8kriwl+7Lpb6+JvyPm
pfT6ZhMhGBpGY0MXO26TLz/pPdxnffJ6rzXKvPojOPL7jwAnWyMukCdz7sgT
0ZPW2NTfg+y6JgwVX6fgwPINxNw1GOyWTcUFd5eQQ49OwmyraZjQqkwqU0/D
k1xbLPLdwa2QiwYUssVFkw5avGsTwLFT9L09kaNAOYK2+bNELPjnUdz7rAPC
Uym2rB6H3nr0G39dXIKenvT6w/0+KNFCn6OePAtX99DvcjgzFHNt6T0DtOvA
zJH6IaXvx0KOEs0d0L82DSxdaX3dOS/HQ7/LtDbUCJ1pkBJH44B3JZZByZJA
nLh2tOD9AH9wxjXYK3WMW/vCB2ROB+CrKeKk7Ig/BLStRskAPQLr9sOo0lX4
h9MhQ+bdB7XbK9D1lQQZoyCEcVo+6JH8jDtTIYvT5L1QUH+X29FvIBYs9kRj
aOC2W9bD8yJ3rPugQJqnb4bNlkvx4KKZZOqPOiKWsQSzb0aRAyG/uLgxi1B2
0kHiIKxHrLwcUUz0JIH6IqI5Zha6XrxEds1Qg+YNtphBKonI2VGwrtwSz6wQ
h6+/dOHALwvUU0OIG6ECJ5rG4dwZsRCerASdt8Yg2f93L/HQAIzdTbD2iyi2
bFsE+XOMca6jLq4csB+8bxmikfQELBC5BN6eIzD9jgWW/tU58+p00M7WAAdf
r4LeLjVMHDEAh1i8hX0v5FA+8B4UbP377Q7SeF1nPbwfIYsynpKYP1IWZJ+o
4E21AZgjWkuuvZTHBddk8MhncTgY1AuGTXJ4kLODU2PvQuoiBXxQGQMv+u2A
5ZLyuNstCeQyxoH2PFkc8mM/xMeKgE/PQIx08oStDT+I9mcJ1EcZSKwaDDF1
Epj/bR+57sSBf68Eit8yJNY9/tBqJYmrl04kJ4bvhzrZgdjfdD05PP8MiF6Q
wr2Jm0iXziVIl5PBtrscIdfy4equQbghNIxz6LgDdi3U57ZcsgbG/PPnvPVr
B6MieYxzlxSI/PgByk/kUGRnKXewpw2Oh8iihZ8+cTvzGO7vkMIho03JzrA8
4DZKosTmgSTjexa8viSJUs5pnM2BbPh2Xwrjsi04jSmnId1ODgcMXMVZf9sB
nUXK+HVELRfkbg4fjqih5ajBRMf5GpkkpYYmCyRI1kstUrhSGe3epHKnEzXI
3l2K+HrtcIH3o0SyOoL691r3DICK59SPd8BxNhy6QH1ZM9Qj4VEw9XH1fx0N
TpHUVxnwLQpMzah/8muaLwTsobxK/yA78DCiMqprtCEIoigvfd92CUgIpLlL
mQaPyeuvY/HWfVFi8z2XXHs7Ds9eLSb1PS9J4OkJ2CwlB26PdOHwdYLlU0bC
icqV8KZpMir6jIXye0lQJz8Vb+62ApEz9yAobQb+rFoCjTObwdZzFt7p2gmz
bH9C1NDZuFw0B+Q+dfy15eagRVcDyO94Bmn5jni8/e8c9suBWWUuf9epEk43
2Aad8xZjqLwGXsk2hel5i/EZUcDYwLOk6tVC3OpPbf0UQyfcWU33SyfsHDBp
G62fvr/JCdsWmfJ4cOdCHGjYRuOPiu549cJ1Hk/7vQwldC5TbtJvT2wNOku4
ZyPBd9QSLIetJMApDVotnHHvyB5u3NxqeC9Lc6x6vzZD7CQqx0LPvgJwofGO
fL0SGOlPYz0N20/BuF7a51megTDVhfqQu4/2h15HOo4jvBO4b8KsVszlAKZf
5KJZHSR9OaabMl/+h1dTxfLarDeyfDfv2td9+BCwXLmqhifs/k80r/xs3Wpy
/zzV6a0f9pBHAdQekDjygzMNZH6D3FSW49/2kdVkmF7IzgG0LqFnLMqfvsY9
OHoIlhmncbsWZ5OpF3ZDRdMOIpHVHz5F7ID8O5/I9RnCEB0fDT4qqrA2/xDR
s94OydK0NkjK9+0w5t57flwES7dDT+wyHsd7bWW+BXXGY/dcuroPOwd59OEZ
+xb34QEOLBegn7gXnJI+w9t+0vHL4Y3iDu7C93aLRxneUC1uwfv9dMaw58T/
453x16d4M7vowUpIOKrDcwDqe/2Yj2Uiq/O/f6hvH/58iuUFfGtj99zfu74P
p7SwHIduBZYLIHOenQvwIpLy/A/tfME9X06vK+ROJdu2UF+j3SZJkmzCOP/a
oeycgg/StN/qBg7hyi/S5xcKiohBIq2nUeZgB/dv05yCe0rbwECY+iyHTwgF
AwnK+Z+9UAukt9KxFn1nTirnMd/dBWtmB15SZud+/urPfCOjM9n53Xe2MD6Y
UwaL97m/YXGQN6tY3KRjGPO35/zjdN1v1eR6D7J4bsEfFq8psWQciavjGb9i
x3JW223pd5qzs8o4Gp4WU27Mn2QFNGin9sk5VUc8s4zaM0rjV+H4NMrVOTjL
Af22U9wWrIRmTjQnKPPjUTiykMoKjEkibgqsTqbwMVYjVEuE1S9dE8LqlwbW
evXhS56sVpvUKMZT0vrI8j2VfBh22zAHK8rWk663udyIEgccXxwIKRWHyaZu
R7xW2wxp7mKwM8cJ3TuGYWqONjw964g1woi79g6CzN9zUVqfoHPQzb/7xOl4
e4kOlllZkm3pVpgKHXAs+hU3b7UFKpcdhyvhJiTReTwmy5tC/7FHief48fjF
KZE8Mr1BbjRPQAnDCC4rLZqIFVF5uMt0jcAplfV5xu7/5GKsYvz/SEsaU2v/
WUPy3KiN7dm1Dn59o7GbDNMs8Dej8bUbqflwJo/G8uxDj4NrG71/yJKlELKZ
cv7TZYTgy0h6PXuZHfkYT++PqZnEyf2LkX3cH8dFHqbxoLmNy4jWVTXcn7qN
S1ApJgNK1PD8hDzuRkwjGXZAGaPOXbaIl0ojiidpPM4lI42TiGeyesk3GrNb
4F8nsJkijw3T9bmVhf3BSk8Dlyqak3cyGRDipodGWe7kcbIM3u1nhDXDJMnb
PECD4zQ+nrRxIfp/pbpD69QyrE+l1x+O8kSvm7Sv8u+54h1nQ6wP3CSwDnDE
OkMDdNbfT8zDp+CnaQa4YKU0LF6tj3d/jkK/cwKwuPUTGnrGovUSaxiecAju
fgOc+loHwq1+k5sLpuMLKVr7a+6uubjfL4LHCiXO2H2exoXd7i7AyE2Ur+vk
5oras2l9nLW6S3GpFt0vtWUvQ1EjGwzKSiM799FcgPRuAjMkAnnc7boDNCfT
Wv9dr/7n46dc+dcT0/uwT8CFPlwS+qAP1wx+04eTN7/vwz9eV/Xhz9KpPL6+
dwGenGLJ48PZM/GOL+WiZ91zw9plUX2cf5lh4/p+63e1pQ/LTmN5B/9v/sZd
XtiHN39TxX5NyOMDC2/DVq3L/PNlJy8G162/+DZEjlODb5aLeXyw0Ramxebw
+I1zFsxdI8PfX7FGCmf8oTXY3zxCvFk3mMfGyh54Lqydv39Ash+eDynm8Wln
d5xTkMVj/TWTsdlvJY/dRqpi6bpHfKxow+X/k8WRqGEQ1oevP67s459PspX8
/1uLvrHhs8X/cIaDLGlV8+Sfn5n0g4R9T+XxEM4P0r/E8tjiUAFA6XAer3AX
RaWfMjw+d3oULhlVyuOtpnPRkD9jJxKPbF+JNvoiqH4kApNvr8MAsyn4Kjoc
dUxXY7r+KvSQCMO8ggVoquON8g6h+HkBYGClGfazDcEtJnoYyT2EV1EhuKRG
ASMD7hKhi2HYsJnGYitWheOVMmpbizRuQK9aGvtXKd+ItYZ6eC9CmW9D/lkN
vAPneZyeL4pDNr6jcymgBL41vIRZPeF4feTfufzgKFhcXIvLA8fCiI9iIKnj
/3dvQjlprgMD8TVHz/V+ohKKI+ZK9/XzjEWSfVj9R0tfn6+edrEP6+CePpzR
cYTHnGk4tovUkYWSARbftq1HyUHKcN3hPLlRFIyP1hOYJzsDTqRsxFWT5sKV
nhS+zSTCAepEy3k8sWs27DF6RdeIqhP8ePqMxxN6A6Fgex2P3Q4fgH1mdC1o
VV2ALdY0p8az+S7YKsrh/82B+Pn6kKpE+SQz1h0ny06wPL7Dxt0Quv85b1/N
cfwFE6NozHTyxt8wqVGU2hCOQrjwjSsYKCmQ7koRlMs6CI5SutC5XgJfHsmC
jS6e4Osjg+fO5sAF63nQ+XfvFut6AkyGiULrDBVsPrgFhn/TITM11LA71Yp/
5vRxqujdLMTjsScV8IfPUfKwej1p6RmEWVZDyC1dQ1jxWgpLq7U4K+Ot0LuN
2hjBxgnwzYTy8SxMt8ECEXrdZdpYKDSUxhuTAjhNrXQS6jUYxe9NJHNvbuAS
ryrguDVn+e9K61XB6of9IM8vi/O7q4YSbibwINuO5Pv93evVuIDGZXui2aqC
I3KDIWV1BnfNUgXndNOzlzSTVTDqOl2DY5aqYnwztTVxuSq+Wg1wufwbl/pU
FR/kK4GsSyTxtVNFvXMthPt2lsho/d2Tf7xKGhfkE/JVHo0unSI5Mdnkc5g0
Tlx7mrT93EDelorijfupxLx5N7cytgfCg4P5NisO+gU2/fL5NS52i9VW3dJO
9xctKz9y4xSor2ziuqlEMo9y+39anOGMOxmPSNiM7UdUFzK+YpAme6ZeBeP2
p3xhdYy1A9j+Zf5HVtN4y0zmr8s1Zu+Kt2D7oEXIuDHT7lNuxqNraUQlm+rx
W+6rQWsStRNUH+RCdH8NPHNX7K9dUwtGWap4/O9er3dzG/iJ/d2nG4qDgZoI
fhiigiHaIyEwXQl3uQ/F5IHjIO7mSJxwRR+1Qg3hoKMx+r8Zg4rz5OHBeTUc
M5DgRd82olj2At6dmow1Cy6R2st/BVKaDa5ziSFPsuu5O6K2aK+5iu/zZbE2
qFcaRVYEvifb7G1weVs20Xb5DKErp+CVbWJwedY63PNuMm7f6cyvvymNk9C0
6ByPTcdMwSErRfj1F95vBg4ebM7jmYsc0NR5GY+3nGR6q/nRcnRaG4Eg8dcu
812J+TcW48b8/hhlvBzTsw3QJbMC3qp64LHMN+BhdAre7nTFx01REPtgBXxe
sAhneYlBicEboim/FH8PTuXbrxK0HHWBcjnEKwKwS/0jjzN3r0OTqmF0zPTW
YW8dPSNpy60AVNu5gMfnz63C0cvsgcy4we0/vgJv6JtA1kN7MtpqOapI9weX
r4bk1qXl+PVZDgmTuSewmueLBz940RqS6n54Ya8Cj3td1+CrHwX8vHU7vA7T
9cbweLZdSN98uGER3Icrl7JztRZ+YPz/lenMrtaSZJx20cesNovLEuanLS1l
nPyaA+z652eMMxl+lXHmS6QYr/JVJcMuv9k9T2P/8673zFf81oZhlwL23o/B
rK7LLgv2XgcV9pzvt5g/OcyVPae+mvEz39UyfLxqch/uOcq+q7L/LPwyQorv
24bv9jjomhatU7duNj7Uns7L9vYg9t7q5dPRzcef1ssdMxOr/OmZHSP2zsUG
ze88vq3lgo7LAD5dauDmXnDDtetWwJzJjSTY3AtHmvhD/EB9+NnkjReuOMLc
SVogFe2DuQfHQeHiK2R+ije+K6R1+B8He+PlQ648PrXBC2tEjkHZgXOcQos7
uk+uh0CzBdAY4IqG5hJ4q+AzHEt3xmEjlXF2uQkqacxB+UoFNMyejB1501Fk
sDAWDtPF9/WTccK9YkisvwmxUgQHW8fAoPizZGzQWDSfTnlKb64aoG4YzYdV
OTbs7xqS5fHiaVr4VbOJ75OWRZp9ffIkhnELK61YHfK0LMZJHjiJ8Y1rNjN+
7KZgVlNoZyDDDxxYrOH1QPbbm//JNSiPZtzaiGL23pUD2Xtfr2DXZzQx/n+t
PfNBFYnQfY2z7mWB3iuqH3cfMyGVDyjWd19Fbp+mfN1lItbkgoUcbpbawi2b
cJFbUqWAzuNj+P5xHaWIa07Qc382tcjjfI9cHu+bJIeDv1DZuFlBFm/IPODn
zxdJGVTONOdx+QkpPLaV5vGlF0jj+afURrLxkkXROh1+XNyzFfCKijc0/5nE
FXYoY//720FjRfVfK1QVDYV2guEpTbLTUhV1VqwFk7ZY4rbir57VEcCo2i8k
v/WvHP/4h2y3Hw2Nsep4TTiVeF90gNOeqrhsvCNJalkIx8QU8f5iOSK7cDIc
cZDFZ1KpXHucLIyXojrokOJx4qBL++HDNE9O/QbjMP+yZXpqO8euFwgz/0bD
O6bXPg1h9T3uX2C6bwHH9OlkY6Y3181nejNEjulNW0eqr23kBwuWJtDxGhE4
mYz8x0tUq7tC5M7TsR5+r5boxylj7otcgfL3dDI3VRE3OB7gcjPfc27HZdE/
v5gfi7F/7QpTOXpmUGKINDqccKM5nqpy+PDhmolHfKRIwxrKjRy3ez+xC6J7
9jH3E4iHKfV5uhlokiIT5qvZMovlv+x9z84COJnCeOOXVzPOv/oZhrdlMb59
8D7Gz58/jJ2pMeQZ8wVtPcV4/i8WMxz8guH19Yz3e6iCtW2eMFubhWGsnWtF
2Jkdn38y/0bYWIbXPmb3DDNguQPbrdi5HgOSGa/eUIzlZH3/ymR+jRX1/3Sb
9nK3t1H95S5WwY2dxPj/94tZ7Yh73oz/P1Sc+ZSCStz68PnhLB/twn2mm8Y6
sXw075fsLIDDRkxfbF7B9MtEUaanSpTZ9eiBbLz21jOfj9U6Jn+eazM+8097
ti6WprJ80o8nWP5LmyfloFZ8TOL02+iZ7wetKzjfMFpjpOXiRe6kO+UhOJye
xcnMZjHl5Lksfp28kcW7rfZfglSTQ/x8tr2WA3OHiPByJuXFRUj0quGv/96V
A/mrG3g5r7aR1bKLtGYcLZsz9/twgktJH847x+oAP8xhfvifyfV9uMeZcmjb
GuaT0WE0x2dkeD8gkn/+V8dy4vhaA7h/m9rbknfVwbqMyofOexfIojSKS620
BNcCmE0uep5h20XCuMz51IT/YUMiireuWfHfOGW7JL5yriXCWs7cnBGyuEJh
GCgFuHDiRsrYnGTNt+Ok6RDcOZXWVlI9pokVLyaAgfh1wdbBQ9E+YTgcl/1I
JIXVcPUoPehROwChPkpY4m8FJtnvQLdcHp+IhcOIXAkcZSOPI9VT4ejqv3s+
VQVco3oLpvq9ACkfRcw7WQbO46+A1Epl7Jp3D3a8yILvp1Xw+8PTkOj4AAKm
qeF1uUgQWtEMhg/VsX/TKBAf8wEUQ4ZgxIInpMC1CCTihuDVxbNIvXMEyIgP
RdVQSW5S1Q1yeALj/OuuZTraejWrIfPsA5NLUmeY3LgZTOWAxa6fgkVnKeYG
hhPb+P+HszcPy7F5/8dp176vqCRC2i11X3OeKkSbtCI9EdkKpdWeJUsLoYiU
bIkUkrIlUdpTlhIqJSJECG18fe553s3z5+/4/eHwOuaY5r6umbnm3F7nOfSs
UFv0jPD+jc2Ffa8mRSeoX7FmwXPu7gXGIU/qZud/QDHjGPioMR7CxSh2/m84
x+TCnSXsb1+4MH+41ALGSzdvZd/RgDrzk0efYHz1qFjW55KPEsYXaxMfyQuc
zN9xOM82MrlWDmJzlfDKMi9Q+3IYpm9WRU/Hq2Cl0QDZaRooFfIH9un9gfey
mnhv+mi8+X/1dOdpYfVcK9x5WB0DvUbidhN33HzQGht+a+Bkfp5SBMpdUcfZ
iu58LHh+OKoKTOPjOU1aKN82go9DA8egYfgHvr1TDhNw7KXj8HOeHh4Smog1
v6bCfLkz8G6GPn7MvU82Cj8k+e/1sC5jKukW+8kb/V4H9ZWX0LzgArq+CpeU
ObkjVLe51xvCBetT23DFEhne28NMzxEazebT9DGb5+nP2VmUs5y1h0xg/aNK
2fwv3UKxt0AXN+o+7bNlvRZMOimBDzZKE3DdA0/GCGN5pD5E2KXCzscCGJR+
EZKm7Qf5DCHUOzsACu4I20VFkbipYdOUTNInIooSVzTR5+s+Tk9bBPNT5HHy
+GG8MlcRPDWsCz6ZFHMdL0RwsU0u9PSvJAItYujUFQkfHTNJzhtxTD/qAPXR
V8m0ycNQbfN4kDzgQz5oCKFMlzRo3d3MWyv9C05No36/n8EfwRrn8HEQj/H/
n1+hOF+rlTdmDz17i/Z4EJlZnXwsJRRKrvXRmk7V1fs46beM79o3uw72Jzjw
xzRtLoOMg9U0//f4XThyjObwnoF8UPylDFrPU0nzsHzwWa8EbpGjYeWoW5Dk
Kwg5m6wg1ysPtBPvEWsxPcjpvQJrHs8nffCSLLx6EYK+bOMu6y0nBQqUq2yd
JEsmJFHeUbyxGWnSKIADIUfNh2/ZRc6PLgOdOicutzeZWI2vBI+sQ9wV211k
/ahySFNfwFm0vOWSi+9DnPdl/jk/wfomXLxXz8ePPlwBq6LX/D12ZukliDxD
8yZmel6DZA9V+OXfyl1ZfAe2tQSAuHI+t7exBJ5PoFzzP/UP4cMqyn+a3vME
TjpSTvyR3AaY0UDjapsjm2Btlzsc7JoH9QJtoGPQRTi5X/Ct4i0ktEwnCgUm
aFPQBj6LXbnJhYgDxxvhU6EuZ+6ggRP1asF+4isOIjJA9sp92HzOidTtCif+
+Xkwcz2t+XA28DJITKH1MVZqZ8ECb3qX4sfmLLBO+MiZBvzkUidkgXZ3Dq9/
ZzaZuJHWdjsh+5zMr0qDvS/0uMlLXpPnqWlQ3yVOXtd+Ix88zoP1KXvioN9L
dt7LBJuUqeT09Aoy9E0WzFibzO0/NZbUvWA8/758FiucpJc6iLP6WT0xnVUH
BrF5L+Pzr0hh8V+DbnZ3eaYray+qZjkChh0sd+CENq1R9vh5GcmoojFr+QuL
YEv0aRo/1UiBnBR6L25EYgbcevFvjPtzHNgZUz58xylDOJ9G4+N9b7WI4hNW
w/+HM+P2T+hlXO4FWhWgz8vk+ReE8eT9i+BViiXZEe5LZn+7AeUnz5Dk5yfJ
vM2XoeF2NckcmUGUMy7Ai3WthBw5SjzyLsDqD21ki+wacq7rEqgHPSW5JkOJ
WG4eOKlf4q+drdN1WG5N76ewnZkLfdVp/P258Cvj4PnMZ1iRx/h4R2pZrHbi
BIa/PaH9H/Rs51zWUPxy4TTuxX/4exV3bw3ii2mMv7fVkXIxFFp3Wjgn0jlZ
oxDFle3+P46iPPferZM786QC/LskSN2Th9zopDKYM02S1AcpcJbbi+GNdwf/
W5v1nY45kOLIrdKhOlv3encyXZ3qbDdu1pJv+pTTaPNTDKqeUH0srUMQ8i/d
hVF1diS7roD0fi2GeRnXyCenEJKaVw6ToJKocV7Ed3s5WEqfJN80LxNTv1KI
NRIiv7erQhtHn7+ybiXE61K98XrSUfApo+1f3M9AaCHV694e2gGnayi/dLXh
T3L4GOPzq99jdwHsOMp0vF/+TPdTPMX2jHAn3Uu16jO4sn46txLiLdyRFWye
HaYw/Ozv/D95sI+/1j+G3wEnJZrHZ3jwHuybfZZIfhQi4/cWgdr+y2RMSj9Z
drcIru++SL6qzATJewVQsPIi+fB4MXg03gLzj1eJmL8D9FbcgmUWV8mja6Pg
19r7sNPnMPFaJQ7q4TUgRswIsVWDOqUmEK+U4YJqZ0GSCY3j7zqyCTomU77l
hs4YOLGKyohnD2MhbRfVactu7AL/izQnQr49Ag6lPwM5coQLPL8eWqPrQU9c
mHCnV4Puy3qYc2IU6Sj1hJFnGuBywEgyebsDDHV9AT5+X7lPWYvAcUor2DUt
4XrlD4FTCP3dymV3oWQ9tZH1bZrAoJHaDvdHPYUVq6lOZZd8BqQCqK5122A6
PL0pil0LDlr8skslZ4gYZpuakdephHuiOQwTjOm9hCd//JWbmx6SGz0RnKan
OFp/qyIdQfHkxwMxvD4hl3wYGAv6FsJ4deIZ0t+5D86IDMW6v/O8wrIUXmr8
gaBLNeR3USesmTEETRKGQGJPD9RbDsXiUQrQ/rsDDl4bgmMDNKBHrwTGZQ2A
hroGWE5MBlXSA/vvqkBYSTBMLf0Jwy8oAki7gENBD/QPyMKl8c6wR/UPaMeI
QV2cO0xKGIoThDpJo+4sSDvx1xb4nEuMV42BvixBVB+6miw6KAz+04QxpOkD
xy3sI0t1hbH0qzZX+UgdAvcKou3cm7wOXw847jUE74pFcDXCMdBv2wtDXouQ
Y4Jn4eebbyDRPIO0PLgGx5M7Yf9hH5JzoQCcZnfAuhJv4nP+DqwWfgPdx1zJ
7/hssG1shfqf3mTu5jSYrtIGoot3k6zFZyA7vg2Oa58nsg4ZINTWAucr7xPb
v7K6Nf4lJHcXk9nOV6HEtA4+wAWSvfQM+Go8hn9qNhIBwT1Qtuop6DdOJNse
uIHY5pcwTkWabNOYAr6/XsNDsfHEvnI6zBN/Bz7VgSRm03rwPfAehtUnkz09
J+BkWBu8HXuZRI+/BbufNkKCbjqx/XQb+m82QFHefpJ29yi0HGuAjzl+xF/e
GMITn0N0jC2JL5IjcPUlKGyfyd8Puw+9gHGhVG5ej3oGV533k+zv+rySh7Xw
ZnYJETj5iXxeVQm95RKgfcAH1uc9gOo+HizcsR9WXyiCY4XL4eOSQ9C64wGY
qUbAMI8YuNRRDlk+m2Dd/P0g0FkDDxsXQn3OOVhgUw/EagJsvVIDX3gNIPmh
gzSq/YGXDk9B2PEQcfCUQqfZD2FWwQzibiqEupGVELN/Cnlw6B54ulWCi4sf
Ob/DDhbMqYaKqafICelQMjW6Bnb/U0OGcm+45yeqYdXDz2RZcgmZu60UyjS+
k9UR9hB5uRC8cp+RO583Q/rVfEjKSCNza93BWKUA/kxbQD7qDIHwIYUwu/Q7
1zwujkyMvw+ht3dxn/6etyoLi+D58DBuTApATsMDGNpcyBnGJUDm4b9npp4C
6YIceGLzENJfTSBnSQaIKz0Gq+PCZLl6JNjcewSeG/bzxn4wAL8kai+HFJQS
PT3KA+/2n08+N1D7WklTikAjbW9ULOaEhKnMLbZs5R1vYXb39p4yeGVazJcp
YFAC+de388/MKHwA4boKfFw3k/HMo5/S87xc7jRnNoSe1dMtirjqb5R/rhPi
wjsT/R8u+jvK4Y/ViOCdWvsY0pU0OCXTFCI84xHsv/qEM0wzAnGFh9CSF8Ml
bVoLWVvps02yWgP3JWiO228tALfd1IdQd1wMvEop3z7y9hOSd5tinm0VWdNb
CNdiBcmMhY/I2in3QXHlATLiy12i9fAeRP1zhQxPSiQPJxRC8uIT5PObWeTA
i9uwssOJtBwr5n5dzYWESTu4vAmdvOkOTAdIOMXq8y9cwvwh7SsY/19hNOPq
j1jL2r/PZPpAcxrTH2pesvEXWrDcT/OxLD+RHGF+mJ3X6PgtBYo8mWn0fTUE
XnHvtan8fXJUhVSNp/N2dCpylxuZDF25h/H/10x7O4gHQlldFElf5jsKUGI+
1R4tZmtHTWG2dsodVpulJ5D5b9eOorbzOO9ZXMXGfzmcI4PJ8tOUY+Zh5Uqi
nlG+k1hLOW9eAaub8aaf+dBEXZmvbLMmw+1DqN9P9+UYcmwM9bPZDEkk4Evj
NTccr5AEDeondPueRnKDOEzYfOKv/beLKItyOOKDFQHdbeS7F2DR5YPk+Ys6
Eh5pid5GOeSRnC34lkxHFC0gvNYU8B6wwaCBTGKDpbC4dxb+VNpBSrrKwUNr
JhIVWZK97xx06VijplMGz3V/MESfpu+SqrMAAmqpT49MOw61qbSGSWB3P2TU
/euP1TZG9RXUt7mj0Q7ltWif4QnWaGVI/3a9mCZaH6TvIr3mFQQ10ne8dO8A
vDGm8yBSPRueDaf1Tz4lG0FxBuXR+S2zhoZ7tKaut/FKKC6h/k+J89vhVA71
c6qd2gqPLvji9QebeJ+3LYD9S3zx8bw9vAcuHEx/Su/jFjB0gNJRNKegMSkG
LJ7TMfsECkBmC62RsrmrFbb+Wyss/9Rr2N7pSf08BflQG0vvwp70cRvopLhj
RJAikfquBsVvnNHu5i4iMLeamI5wxPWZ50njwVfk2NhZKGyXT4qOq0FXixXu
C60nzkusIf00oFihCOSke0LydAucnDUV5txZBl++TkIYuhPs2ldCZIUxdg27
DSUtPrDsmwFOFhyKG108IV9CH/c+HoON9asgcEAP48/8XcuTcZAQrYsaV/7B
Nr1cGD18FFZN8MEdb+vh5t3hqLjbCVusvsISF2WUMZmIwSrCePKdLJbeHIKj
guRw7C0pdK+9AM1t6nhskgRebnYG/60amCgpidWoAOcfyOCMozL4MVQV8jO/
gONCeWwItodwt1xACQW03hwJD2QiwLdBDrl3h6FC3hAKf8jg9kP7QemhCNS8
lcSIz0tAWVQc5D6I45tlKpD90hhaZ0jg74qrJNwwGHbdEsfDxSFkbE4KLDca
hg/cQojwx1twq1kM1YuiiP+rcmjsEcXIXRHkXV85tM8RRa0SDaKpXg6vq0Vx
7jxjXlh+PcQaUB/OmPge+PyMfstX82RQOoP6ZyaaqWDVWQWc4WXMvfCXxIBr
Cii6rIt7pfkWPubJIs9NhpQGZoPRLCmccqqHyzRJhGupEuj49S4XeyMBGkQk
cZV/ASezLQFM18tga4A4Ud0VAdc8FPHm79mk+st4aFymgissVhESmkBmu6ri
qlc2xK4mgMNEFYwdUs+964jlvopSH51F0DbisJz67m7PGCCbOOq/WnXRCEr/
5UMaSU6DeRo0ljfH2xB87tP4xedOJRjSSn2SDg5SIBRN44MVX1RgxgV6Rr0a
GANuFjSGONN7HBT/pLGMbTeVYN0GGmeMqh/4a1tNxhtur3hC0mKw1NYcPxnP
Jzq6ADw9gr5x10hG3F7IEbLCSYKfyMHMHDgxdjrOnS4DP7JrQWfeTNzSawAy
4k/h8LJZKNn2D7w/dAcSzWajaUAcrNU4Anloj13vroOt1nxYdMsJe0zbwFBL
GXg+bqjWKIS3r70ka6d5oBMni2W/Msk7NzdUvC2L9+avJd/q56LlHWFM1jTi
sl7Z49EK6m9y/2aPi+fRmj5m9nNxayvlQx/neeDwaBsqUwW9sOIK5TGeGb8I
i3w04MTSOk7l8z94PlYBvn7dBr9V56PR2aHgsaAPkiqc8E9vPnERMMCOv+8S
n8oRoQ22WFZHz8Phx/4++1Uaq5q42BI90mkcammdFh4woXO+7vo70A6k69Vv
GAnT8qkvurbrLIlSYn7aB4KsxkvwNOZ7/EFYHOTLSybLpn3qHMTnj7L75swv
MNvzQByTlWc9mF50PpnamxuT31osMGFy+ehe5ivQ+o/fJuoP89u84aj/pMrS
g5yNpTxw5yfPiMeVY+B3cwI3w+4lqdM5AlenOhL7Y6tJUtcBEFzzjNqnmbGw
Sngc/29QMgbG6Lvx8ZIRMTDsDeXrv1gSA2YDyMeOrTHw9gLldPEWRcNcbTv+
OHuWMW6853TGdZcZEjiIOw8zrv6eY4zP7yrhA1Xrw/k6of3GRZB0oJly/s97
wumVI/jjS2q5g30tvTNinYkHzHGncervmxeB9eZEPj5/2g/0X2RSnl5IEHwt
TaH3SswJgQWF1Of5qDkI1v2k9So3vGV5CuHHGY6Zxu4XENm5fhDbfGI5DsZf
WV6Asi3zff1sYH1GWrI7Ed6WsnlwUGR3DQS8o+MHL9chT0Oo38z/pC6cmUD5
/zMk4+FHEa2bsfHidTAOpH65S66XoUWT1uXYp7YN7L9S/u83ZUGwW0nzRCYF
HuOcCNMVC/zYXU7pxSwPZdoXtm//OcM4Y/vHsDiIxHyWd/n+uewg7namOljR
zygLtwM0vjxH+Tg3qZ/FE72cWOym2YDx/00vMe7EwvuMU/HjFtXZvByiYMtI
qp+MC9HCsECqk+yZ7Y/Dj/4v7hmBeUE0vhkxEITzgeLH/kY451/eToFOPpx1
ojycgeE1JKaK8fOfnGPxVqnyJYO4WoXFbXVXsnjuUxOqb6x9W8y9X0B5SnPy
W7nay1QvulQzi9M8T3k4s7bF8MK+2qNTzw1SkS9ItqbMQecRB+DUskIS+cYJ
+/uGYrWvJlhEOuGhZlNcHGwGHa2O2HHaEV8elYMH++zRfKcdbmlIIXL1M9Br
oiFKXUrhLLsJnreguRkX9k9BaclsGJ1ew7VJmeIiS3uIsTpG1CKNcdLrW8RP
4hWZcc0U06bc5np9H5C76+g8O7TpkZjHLEbvO5zFgndIsHj9bFUqs/5ZlE7a
nCmnxdNvFrxZRs9M87AYuGhHc6aO2cVCTRWVj8J6rjAhmvJtgu62Ep8qqp+P
K/vKWSSwGN+dK3Scj0XJvOIyGqeT19hChIfQ2ND0obLgakWxyXw30DCn2Fpw
HdQtonvPes0CMG2n+kPETC1Y5ET1ilMO7UTvDN23VpHDYO9byp95MX4LGEiq
otS2H9zP5y2g9/d5ulu1yNEePWxRHIe3r2/gfpyej9uc6F6d4Lkeq1/9b04i
cOpb/UG824ju7RNXNuKCRVTuJ+9YgZ4OYzHYOpBk/LFFtZJxWGUjDZff6qCc
vBH6T3CAa/e+wjHnqWgvuBQ+Zp2FpCNW2P5nNmgmucGOYnvUOCkFpVv+EO/D
LiigfIZM1fQlY7Pd8W3RGv451i/hgQEHad6cQvA8lDDj8b9ht9QFmORNa+gM
JV7Iu9UFca8qOdFEH1R01EFTlAWXHytRqsMeP/0TBsrRQbhpTBDu+rwPXKw2
I79W8bP/O5Mob/HjHLNB7HC4d5Cr7xT3bBCHtXXy8Ti/LZg2XJzff/9DJzTS
o5z5b/Xj8PGor/w+/Xlq+Oko5dUfHToeP1++wMdmB+bhq/NKg79lv+D0IBbo
GIn/f/j/ncu8BrGkoBYWjl/Jx4/XPIE57TJ8bPh9F4jsPsv/rQ8Sc+CGwBI+
VnaPAC1zTz6e3lcNCz+s4mOuciRemOvDxwqz3PCFDuHj0p0b0TtNbvCZsxLb
+O+1KW8TXuik77vH3BPD9tP6/NyvCajmI8yv21/863/nbwTmyMYM4pGuPwc5
56on2gb5/9khC3mD+PR4IrjyNn8cIyFB+PWd3lNAVmyCV6eG8J9He3MxOF55
w29/fXgYXqvezsdJt43wlX4e/28vNbniDHFN4rx7C47pCURJO0V4qrWe/y7R
rekwLC+Uj00TRVB4QyjGhqzHoZI6aDwkDAN8ffC5kjpWJobhHqlZ+EehCdaJ
haOfpjHKOzrDhe5wNEgchUZFD3mPzm7AbXH0m7+rsQGfzqVyIkJ7A8pdHo+r
pl8mYq824CypiXiRC4Sc2E2oVjgaBSZf4L9LurcsHrpGObivldpBZfQmUHLd
jNkPM+CyTQ1xKQ7B4vTN1F+/KhBDZ83hY7376/DPOsqduJIZhsemzRqcZ5Hv
Mwex3xbzQVywXXcQFycp87GVw1YMvaXExwtxE9Znj+bj21/Xo4w6B7rR/kRz
7UbMOj8Haqum8J/ztIcHTFqdysdro91g/aznfCyZ5Q4Pv/TTd3FdBSdeCfPn
eIRqLFyKk+Tjye8vQ3O/Gh9XxT8FYwNamy//wUeocOTwf/x/7zYOYiyo7DY9
+5Y8e0853n1PzHmnF/2Cdsuf/D3jEN4Dzc8pZ/j3rAHATxwkrRLnxmoORXL4
KDRFm8PiPUJYklsNG0/kwdwmMZzK+wK7j3SCe4c0xsZ0Q/rDj3DTSxEF25vg
kM8NsLFWw8aBHJietBQkEtUxdXskmJ7uIgP3VbE+cgpUaBeSflUFVG79TGyW
6kLBLUlMGbufhFXsh4j7ovjw9RBiUV4MaqrCaPh4hPlil2dw6Q31C70tug11
/94ROXz5Vnj6msq94JxPpHSLOF7qe8u7VHaGOzteGotO0rNxiKgCJt0aCq5u
27gYTgmLvsyB1ZHLiFaIEtoXRkF1/AFiqKGIFsNOQmyWF/luoIh919IgZdkv
TitKCdv3JcPo8SWc+y9lDF0cBRssTMiMLGUcM8EX6rsOE3cpZQyXmAIJjWXk
/ElFlOuThY+nn5Bb7fJo2dhOntpmE8EmKXysW0hWGawkW8JEMac3jei4reXu
nBuCPYJ7+c9Zmdr9d+7GUe7lpi9gGj2Hv0byVV8H9THpKZRbGHAjlnuQSte0
3qOPix3FuIUdYoyL+M8v1u43gvH8Lyv9GMTqY1ldYt0SVrtY3pC123SyZ0jm
2N/usmXj+0gz3125GdMVxTsoN+On+B4u6Bbl21hZviVZtiq4YcFpLvMLgnOh
Kg6bE0tcAgLAYa8q3s7qJQN1+8HggAqu/ToOzBOvg6StGmbqWoH3lG6YuXIk
Fgyxhq+6qmgQqIvXOUOw6NPBLUsNsLFKClYMlUeL+in4TeshSeu8BzknAV+s
jSQ5VUOhItES30rRmoEXplqicdwp/lmqfR3xWV8BH6dnIS5Ucianx5+E/Xum
4YyeVlIkaou3yyxx8WZa/19+pTUetyjmY+Jrg9oilCfTecQB7fS8+Tjigtug
zNkwkfL/jVtd0T5oOR/njVbGSbtW8HGQ6Qt4ULwU933xxGeHLsDFxn+wOVwJ
z2dHghD3f76sS/DAeyrEr/dAu22GEBuWQ/x7PbHs9Gnys3kKb6SxL7qWevLf
y8FxLe6aFcPH+1VD0WV6DR+PnxOKR39TXsf3O4G4iqjzsVyzP0o+oufYBrGV
KB89wO9f4bQc1aQoN/ix7gp8a0m5CjNfrcLp8U40b2jcWvTpH8vHmySC8cgG
ys2zuRaOxU5H+fP5Mm8Dfjsfzc/FVjzE+P/7whj//5QL07GXibIayN6+rL79
PFumq29NYNzLNxH/qbevxnDQC8aZLxnO+PA7xFndZolghr0U2JiGcYwnqdDI
+J8HPjM8bjTjW64rYb7iLlU2jspxhjs3sucRdWU8Um0DVvP/3U/mlz7+ieUC
aN1j/W+Z2WF+8WT+3IpGO2JkrD8fH7JxRKXa5XzcmmyPZb7ZfPzT2A41FlKb
V8rHHpWP1/PxfdG5eHjvFP66R7W6o6h6BGQtViRLfnrikbYEqH9xltQ98sbo
m4fBu7OEzBVajDh6DxzQPEI+HPDBc4+CYJm2BzdPcil+baR5Ug6ey3DRdMrn
UNVZjl4PaXz92N8+ijxZPGqiCcb2Xthdo4+3P96Crdlu+L7YHHOLxHFeuQMO
f2SCX1b//a7BBg+PV0exY71woWYaKlZ2wqeR0aC32wITfM4Bb44+SW/9a6do
zaM+ioVjceR8Wr902EFNtI+5zH9Hsz3DUeBdAB8fOTUcNwVI83F6uiauEKZ5
cHFHmH2qEM74xmIc4/CXvWC26ssEZh8FWTP8XJf1MQ5m4+xcxTj/5xJZ3sF5
edZukMxyBA5KsOfx7WN3UP4IZlxBs+uM5xZ0kPHf/o/7/X//jw6r5dV/pTbO
wOQCntlsxoXbH6uCi+a18PeGRK4q2s+juTzCD1XwQSPNQXuXoIRL/em9YwmV
cpiTL8nH/krSKPRCj49VkiXwTPdJWtuwVwLTJiny5/9BjxQ23fXl4z/b5HBm
x1EQEgjlljorYrdgLqhti+C+Nyli6tcCWPmjlEu3UPp75uXA4zGbyBYxZRyQ
S4QRTkMgRPHvs4UvB3w/HU6oqOGlIzogtCsQZk1TQcPqRtLSEAImA/JYVb6f
tIY4AzRLYffzEaS5XB4en5TAg0bveTuGHCLd76m/rm6lIOflyuYq6ByLH/k/
Y+32Hcy/t6WaxZs2HGO80NAzTMZdG8PqVn0PYpxeTY7htcGsz6qPbMztHXQd
vaRHkWEbqA07ccYlcryB2raVzc9J2zxqCz/Ykk20valPMvW+OimsZPxVZVfm
hxHYRtddZcNv3sLd1G8pU/UPmeBJx/82cI4E99Mx4w7sJXkn6B67LhLJjflP
ze3QfYxzS1wZ337if+5qHOFHufTbpTO5hE+UP99XqcU5zfgP334H6z9OmfkT
hN6w7+uoM/MLxbxmPP9XWgzPvsa+KatJrP88AfZsBg3sG9T9xfICkoRZXsDU
I+x5ti1j7Zw2ywUwGMfyF7TjGE/+/QUWK0w4QHn4wWZyFo0Tqf9n5SITUjGH
+oVM0wgxfE9jWB6ZK7kPwHLcJHqYvOt7xdrXebC7AHpuslwA1S3MN5Vuy3IB
Jpz8T36ZL32eMpcVPHMv2i5q+5R3yZzKOFOHLbxLSUwenUtlcmfvOOZzm5jE
zh+H3+zcGHaa7f+Rh5m+5zOK6ZZ5Gqy226StLOb71pfVXPVvZDXibE7XDuJf
Woyb98ClCFaeOMY/owRMbkP/5ClUxxiVC2YTl/DxvJgrMOBgz8fvh12CGGt6
tr/SzQHBMqrX8R7cBKdFKny8dVIhFHQt5+shSRtYLsDqFsb/d/5PHZ6c8ayW
4MuuJupL3+pC0kQot2rnxg5yfhXVjRfXjoIbs6g+rHNBDxbrU/tLdLYASGvQ
c8Du0C5i0kXbzyiP5BYsYHOY5S+E/W33eS3jbXgyfqJ4wSuEfE41IPM6xXGP
ohBEiOwnvQMyOF7AFpIFo0m4nRIeurwBwMOSrDdRx92rd4HURR4pvD0c30fs
AKPMenJg53CU/iuXrW23Q6q5Oj4J3gxmxp1gUauKKX+iIXLSGByNqrj3Shq0
vJmKtcWquPpNCUjPG4c/rNSwa2wbrGgQRLmfqqhp+RUWd+VBabIqDn3/Eerd
d8LOcFXMcHkCXRtXgkGHGkYZZIGozBpQNRyOe213wvubyyH2zEjkmVrANhEO
tlzVxG6Bd8RAuJlMrtTCayqu5Nav95zhD3bmTLrL/IFHBNg+rLrP8uOO3WHf
/scIeoYMq7blqhUoLhD2J1taaf89vyqIlCAd/7fcUyIXTc/VPyMdyFx5dn5u
n/IfDn8XO9vVlP5zbruy9crpYXjxHsZV8JjDzvbdC+mYxo/iLGzHsfP59gCT
3aETWFzJLJe1n5GSw91p97i4m9+4TXNlUfVkLcnbbQntB+XQsn8hfD53H4Yl
KWC/Yh5MbhZHnTIltNwqgM4fNVG/WxUHanVx9VYdvDdWHTdIT8PhwmNw3hVV
NO9zwKst5pgtrIJSmx2xKcYHzbYr47St9J6ytg5VPGuqx8fHfg/HBTIifJw8
ZhSqS9yDgSmAqrPG4J2+TbBJ4gUMuI/BokBVOPtCB6zGjUY/rRu0VkmeJu60
20BzS9+p485XtHZ9eYYK/smnOcKHhFm+Q9sAWwsvGTYPp3qYLN49g63LJXG2
LmvXsdpEr6XZ/H9MZ7VfhhA6z0/nCYPrRIqvNCdBTZgULnnSRrpPvoZr+qJo
9y0B2tP7oX2zEGpvEsBQaATtNcKYbzEJI2cchsavItin444PR6lBerwIBo39
Bz/8DCJz5ERwr6wjrlFXI3b/iKDa3Im4dMtyskpTFGVM//7TSCU//IehYHgF
RI8/T25mSuA792NgIx9GxMLE8UJLAGgvXc2N6hFGzwzqd6q07QfxuN+0Drzm
F/iziuqxWpGsRtPbKlr//6KpN9ftR+9ecV5hQkIeU47N6lQTkn+T+hR7pgpx
m23fDP6t2tg60DQ7yF+LDzIl8HA4vb/pyrKbcGDgIY0J5l4F8+xuknL8Alm1
+QqsON1LRuWMgHcjLsOuxS/Jwi9moDkxCzq3pJC5hWogIp4BG+Zpk2luFSTt
SRrsDXjDG+UWQlRTKGc713ohmXif5gJ8XZZCLIWvw0xfYe7wpDbyRP8u3HiQ
w+XeFIIXi+/BePm7XGXdJ/KZ3IVTfsqcZUYsORlHucSOomJc4gYWD51YzeKh
z8ZdhDc5U2lNudPZsLZMBEK/1XAj592C+KeB0DS7imuYex/WzD9P7QW/Upi5
m/K9cozKIfIgxX8qK+BlSTocac7h1as9hHrPtfDmaj/5vespTNosCtFp22HZ
gRcwcpgnORmSAfcLX8IdwwlcU0kqnH/xDAwsmyxOmNpAQ8RDOOGxmRP4OJTY
3iyC5AUqNN/20Q3Y/MCF5ik/zgaHYmqjzRx5CUruDyWfO85yNrkXYeGeJN6L
3LNkYFc6/7nGXLtKzrnQOG/WllCiUnGcxmwvjyRjVhyHbZr3uIMdlqT32gk4
PmssKfizj3hrn4VNTfJEpzmBRASkQbKfMddrpkU64czgvB0+njyIrV4mDOLZ
3fsG8ab1rNZZujuL86b0szr/80oYrhzCcgQOtrPcgaFCSYNY7CWNUTwvaSYe
VvR5NPL3wkykccynhdXw5BWNcb9f8hFuptLch3e7H4FJLY1v9rRHQ0QD5bwZ
7X9OogQZ/1++p3gQn00tBeMpclzQmCTumEkJuK/ZQLrMXxMfuAuKuk9IZrsh
6K7NBaOfgvBbxByqNLPAR1UKrlWMBJ9p50GnVhLMtd+Qm/3nYeDTMOjUjCT3
x10CjctC4HLtKHfvXC6sq6W1F2Rv5AJvCr0Xz1kqBy7VUzsr8eMVcFdPpfzw
x4yPNyuAcfYiAlkOY0wh4/6t/sj6rJNk3AAtX8bZk0xlOY9lS5meszWF4oKy
RPOFZnROyjfJkNfO92CYkTHXpLyaBE4thPd/9ShPITuSFVgAo3cOIx8XzeYc
ovIhSDOfby+LL2K/VTiN8d5tDNnzYDfjLh60Ze3RXbfgyBL6bdar3wWjJzTf
/N31Ilik95CYz6vncp8VQUb1CeKUXEG23rkHS2e/4jxLrSD+AF3TpZMPwbBT
FH+dcAe+/ZvX0Pq8EnadpjrkthkXoc2SckGVWq1gnzPl/3/+k8E9DmH17tR2
Mv0zy53diZDux97rtgnlSZYdmUQOKdL1qjq/nDxqpe2e0rO4ID+2RqEy+fB0
w1P++lZ33AWZ9bRO1+yGIji7sob0daqSRcnF4PXzCWl+IQqOk4uhpiGfXJvu
BlZL78ItxTRSNScU5ENuQ8OSY+Sj4HJ4ZHkTsmccIEom06DMvADS2leTHaU6
ILOvHIJKhEiNkhbo3HoG2vPHWXRsMIYdI+g5b+c9E4IvU87/gMFcuL+e5oK9
KnMB9ZmUlxIU5gbv4p/xse5BL1DcWgvrz5zi8NMSeN1XBY23ZcnLdV4g1l4J
o8MNiGWxLdjrVsP4JWPICifyVybWwieHAe56wgK4KvISstQiOJP+o7BOgv7u
JOsn4GdDawkSzQEo/Eh9+J+EfoBkPdWdjonegnv3qHx3v2cH4k0Um3JzScp6
MdS1ovcirY4ehtWBNKfG8Yw43jh/ho8nTpFA3V25xD8/ngiMHIZLT+SRPHkz
WGLxV3brF5B7Lkmgv3coxqs3krefX8G3/iF4oEwUeoSkcKe0AMaP1IHqvRro
1CCAawQnw9lWFVwyMBSt5hD4uUcAlxz+A00dFuCoWA7jb/SClboZNCgfhsRp
fXBbVh+2KIVB0J/f8OWSDnwzDwKZuwLY0qAKlRabYJ2+MIbcF4XWqQGwL0sE
9we8IHWTbaFtriheKUokcw9rQUC7KKbs1CW/B6TAebUIrjD14hpqNWGztiBW
BIrznGIdQOReP1z8qM1ZvVgPpYo/oCz9F9f2YS+o5XZBj/dcYu4XB2bln+Hb
xC0kal48VJ3vhIJxW8j1pXHgZt8BCgPLyeQvEbDM7i00VXqSpGc+sOx2GzyS
CyBrgxfCtL2v4b3YAaIwMRDGbX0FOocyyC6dPTAr/QVcMLtOChfHgebap1Ah
c5kcmLwHzqXVgtK9JKJ/eBGMsXkEYsbRJCrBGJb+fAa4L4Y8DxkD3k4tsG7Y
WdJ30h7M+tvhq1gFeW4UDXoLPsLk5e/I8b1XoWpGB5Sv6iBah6phiOVbcJet
JBGPK6GxqxWyjh8lH9zSQPBgCxgVziJjfWbDGYtmSG7v4B757iLRKS9BVo7m
hk/k1cOhBSf4WPBILRiYiRJtPTVi3VkOLudDyLtmUXCQKoEAk3LSPHkR1B68
D7LPFaEmOApksu6Dsq0VGOYfhL6AByD11hviXRJgn3gFjIelUC6XCm821cLj
MkdYmZsHG9qfQVHcWAjVrQefYS/h4envBAp/gsvhZyCinEYexQjh4uxamCe/
krwe6IbO6koQL5xBvjzLhcIJZeClO5+MDbKG1wUl8ClsD4lr9yEmS0tBI+MC
8TEU4Wp7H0DTpAfkuIUb6fpSCFsqHpKWLFFwbrkFmSZ3ydc8Q3iH12HcjSQS
PEEcRBJugEyxJ/leuowcsr0FXnVS5MSoBl7kgztwakgFl+z5jiuyKoQ+mRfc
hapWMjGpCCyWqJMTeY7QPrMU2lXtSYPPFrj4oALu5rmSV03LgByvgokFsmSW
pjZsfEXPVTXvLFJaR89JiasyRGMN5YHnXfHjHKZRudOpkMQZJtP6ohEfqjnw
o/1HCLhwPjvYGes3/wHohtA8KY3J9yHAOIuPr327C5EnNfjYNIblr32uZTVL
Q7vYOAniDGcuYnjZcprDJe0RyXVWloHKgm08h90FZER5KZQ0xXHyKhYAGcVw
QeIxz7FoBfwYSX9L4u/ZeHMdlXF2BxWgIYjKAoOdl8ka+3/vtdm0hfTE0vYt
SXGkM5n2/7Ixm+TU58PqRSNI2fpb5OaX23BEZjsJiEgjYTdvQduhPcSoNJSo
r7oB1oudiOYUcSKacA1Wl97irkkN5wofMK5+nTXTARIdGHfLZQubE2kDJuvX
LmF3AZy0+U++gBSTxXMnMc5/30XWvqiW9R/7kP1WhQEdM2n0EW73HdreqOxF
7H5R+St6Yw9JWkj1Cu7qeDJ8Dcu/MFnGeGVLgpnd4aXEOGYD3SzOmNXEYpce
WoxXucmd2dfz85kPSrOd2ewuI2jOeI7pU04pjuaYOwWeJ/suUp+A3vtCUqdJ
/Xu58kfJTxl6F8CqDwtJ8BPLf+10W/I5g8Z9KnduJMV6NKbTt/UUaauk8Zdl
KddI20wa9zGafpFUpdB40OrgZNI5godaI/7wglcmkYfDpmDqUEUS7naSbE2b
jN6vAkiy3E3ivtICCxuOE+8eMTjSAzjHJpcYqvwDP7utUGRsIdlkcwayhszE
9Tm5hHenEmYsnImH7Q8Ri9+18FHHCn9PMCYto6+A8miCv+8O8D693Q7WKyhH
LufyP/DAir7j69D4v98v9W1OvPceRISpz/OIlzaOcaHt879Mwgmy1O+3KW8c
vk6nPltLV1G8fov6cpfG3wfXDjq+aNV++I40d0BXOxzCdtFYlcjPLX91Rhp3
IyWx8GYOjdP1qRyHA5q0LoqhYAoYVtBaW5NXRwGZSvMFzAxmQ/zseXycfXII
YB1tN7KoJCN4FE8Kk4RHZTQO2NE+D1J0KF7Zvg+WvKbj/8pNAqNU6oOtXhIH
Yr/pPdfT7waCsaoDSpxSIM2yc2Hd6FnYJX2QfF/iCrEdVhg2Opu4B4bA7qWA
fpb5pG3fPujg8fBSXx35vTUZLCqmovZ8GXjZcBaedk7CW/nOEKWSAYeDTXDn
uiQQbbwAgdsM8MG3l6BTlALt3hNQeIgSJh6OBrnTYzFAiqC+/HbY+koHSx97
o31+HIwV1MKUDSEoeeMKKL0cjtpeYThxzRMQHK+KwkuWYGZIJ4jqKWDXPoKJ
t35DVrUMXr0qjeWvBDHZRRprnhdC7xdBTGiSRJ2WEKif3we9XVJYOKAH601a
QNRXFnnTNOHrjNtQ8kgOa42nw8TL8fA8Wg5394fAwJSl8GyELE7YtQfeuhrB
Fw0ZTLwdAWPfKYOZiTROsbSH11c1IX2hNPp2DgMHWQc48FYG16hmEhenaAgY
KoPtsyPI2g+XQVJREhtLt5Gvzx6AQtwwfCQUQ8JLisBusgju4QWR6hlXoG2v
IGpHDSXZJ89CyinqN8t8fANONFO/jdS1Lvh+kvptisaq4dV11G/zcfR4VLhM
/UKnmrQw9YUS7jdfzotyGYrLwhTxzKKJHDz9qzfGyKGyEseZWRwEsyRpzOd5
c9dLomD5QknMeFrIfS/YB2USUih/fgKZ4hwBf8bLomdKOAl9bgSX38uj6e29
ZKlTCtkdooTtfxaSHL/j3PpeZRy6upzTq2/m1N/TuNsFiVTy/hr1H7rKCkNM
I+U3at5Xg9nGNJZXEjtAJHxp3ERsdwyZEEFjFtHRudxLG+q3lG6O5xzsaMzC
KGApOR9GYyKrpz4ndSvod3ojXhxgCf02b1/sIXes6bf5LvLS37OFfo/Gd5JI
6UMLPNFWY5GW10d+6RJU2DWSxBb8AwKp09A6ch/5cPU0TM62xOE9d4n8qnuQ
42iNZdO+k5wbNyGvfTqOfz4Sdj/aDy+/zsDmCjfYe2sc/KydjWon4iBZNIbY
P3HEcP180NU5xyHngrDlHQyNKOecXrtg0h8htLRfQcY6OWG9oRTePXqZFGvY
o+gncfwZcYc4zbfBimv9MGFdIpkfNgt9fZ9C7w5NYifggDFJGTBzx3ieQ+dc
nOhCfQRRhW7oGbIG4iOuckm33HGv5GK4vl8Ojgi64tLHC6GqJRvaoxzwcdlc
8HFQR3SYgUn7TOHsPQ/89IHgKEI5bvMyp+D95jA+r+2Y4v/iOxGYr0djQ7F3
/PGJEI0rZV00RZM6unbR817BjCi6prt+WEFZIfVPdt8Yzz0VZD7J43uZDNq5
g3Gkq4oYT2bKVFajQ7GSycEvNszeNPlPbqOVEJPpmdOZvWy88sog/mXF7gSU
j0xnPpbltE5CbclT4p1GY++C6pGQV0v9QiMGrkD11OOg0pzIHRdNBqElx+CF
ZQBxvDYSFqw9DNMIvX+hy+ggrNgwmf83rhb7QTOF1sQPex0LI6ZTHl3vX7zb
egUfv54cB0lPDfg4/2McyEgV8MfpHbYPNiq78PU3x8g9g8+pTxg33tctdBDr
WPmzuRJaOogPnV8Ip6s+88ch1q5gPH0r5btecIDa0GI+topwhO8GEtS+tZ4P
0r4mfGzRvwzsR9OaSMIhQWBlS+vQtrevh3Ep9C6DdqeNsL37Dn+cdsswaMrS
ojkCiUHwzcaJ7+u4mML4+RaVDK8QDRrE2YWsPaErgL2vIrtHYP5E30FcpMLe
MTaE5UHcz6V5AUcUDMjqLXSuXkpzsOg8/T6czE/DDkN6N2ldagkYltD1VVx6
BwRrqK9s1fN9UGlO74JszlIHxSlUh7Q83cvZGjNf0FcvVg9BV5TdzSQ1l9Wv
wwLmY+8Zxfzq4v5M77r0hfnY1aYxH/6RZHpODpfZw6tcxeI7KUIshjtWhNWW
F7nEYrW63Swmq5xF9RmpHDXQUqUx2QrzXvCuo/pbh89s3CBF9bezU1bj0Uga
n5WR9MQ3jRRnfhqBucMo3rb4DOyVpDpe9+0UonOA1VIzv8xqjVac8RzEsmE0
Dnthx1xy8TblJn38VkGMjlD95BWvngQnUH2jDGPJw3k0xupNDnAbExkv6HLO
DAyv6SW1Q3u4pfo2+CInFdaVviWzfWfhTHEx9PsH4fMxG9wkMAVnnHEEF7OZ
uPeIIza9U4JXQ2dgu+FsLHzoT2SPTMOfYnTurnVYoMwSKlMt8yZhakUmTEiK
4zW2GuEZiZkQfW0v2R43ES/evUyuzmwhDm4GOLlsB1fZXU30Z9I5vzLajOj0
svl3WsawlyqL158RZXH2/kzKV9ntFE/8pSiHd2qsIFSFU16BUWI/OZlLcwFW
rdpJTEezul7SOWw/TBjC4n2h/9BxpixQ4O500f0TkPeYSJ+l8rfmlxOEalC8
2C4ObLUpjpI9Cb0pNE4dbJgIPedorE3ILAIWf6ec/9mjvKFbjcaSgv03wA9t
yv24Y5wDYp+VMPn1Tk4wUhjrXTXx6cM7XIO+GabfojFEr7sLsD2c2hElx9eh
YCidh2iHjbiok8qRmFmh6KFC5X7TnqU4cSWNXdbXzUTz1NGYMtWABPWORJEZ
41B2/xBYU94BXIYxhsyaDkEKF6HGiIcBv71BIz0OSp/MwA/5s0Hk1mEQj3ZE
mQwpOOeQDpnjXDB1czwJjLgAUZtd8EfTD05iTAx4nJ6LY0e85xaH6kHyWSfU
z44iNde9SK3vXJyLtLb5+uPOuNB7JdRVPuf+xHsgNKfD+pFi4PX5HzRIbgEz
qx3w1HMl9o+VwZmBp6FBPxh92gzQclkcfH+zEZ0jHZCrNebLV/MVy3CO9EK+
fJ0Y+j8OXwT6OvkN4kbvOYNYo1AXnRYm8rnlyt974IaeNa1Fv7sK7OcTPo6B
Zlg8vIvfx/2GKt4Rk+K326u4o+7MrsH8ggPb0uF/eMrocfj/lf+vZDFnEG8T
Vh3Er6KrYUiAOR/fitkDV+794Y9PZD2ByyrhY6+leyBz+i0+vmTwDArTb/Dx
N6PR+FM/g4/XTV2I+Z3Rg8/25aTjID4yWn4Q20wq5b/LZr8VqHkgiI+vTZmC
iy7c5797v/Qf+N+8DZt4eBAbtrK69GO6TQdzAUIkugdzAT4UXiIH6w/yx3xw
eCak9qjzfzdvfAY8K7Hj4+AhfZA9y5qPO1t1cbqQKB/P/m6Lmt6biMz9zViQ
vBJvuQ5ww44Eo57lVpyTGk9k9qzlP79ppzlsTlrNx+nlSdDUtBrTNDfimY6b
UGG3FosTl+Ow/tMQvCEA3y5wRsMf1nD7dyCaJSAGrJhNjC4FoZ8JPd9Pp4Xg
lnUTUFzjIi8qJxiVFozHlDUjoHRhMLpKT8DyX1mQ+iMYBcg4VBjoAm5xGP6O
1MZPcT0QbLsJQxPkccWxIrhmuhWvK/VDVe4cODJpMyr110DKup1cXFsYdu+n
9aEcfwWjnDCNOX12DkGRD1SO2twPQ/0AGuuKdt+MRXviYfknUf4cCu3aB3/k
zElr4xbM0NkJ/2TKcldMNuPTbCqnn8VvwizPRXz8duomnFpDuYhtGRtwp8B8
6Hl0m5uevgE/eiyA56kqcEV9E56YOg8u2iTAe+fNuPOcG+ywfAb7Mrbi68KF
4NBHa4jvzgyHVSa0nr+ZxxEITKPc4nGjb8Pwmfp8vGXkK1g4Avj48eIfoHjC
Dv/H/08cNRVWVNB9JHZHCq4/oXmptRXxJGztT7AZnsvV/LnNBWzrgYMnBEHX
w5Ak+f8Gp+JdYB8/FoTMBXDRhFoQkM+HK6+F8cRHMbxXroKPzMUxPGg4Xn1D
0IfIYtCPESizfRp6pCmh3UkpHBejhaHv1FDtWivohTfB6/HquGvFGTAme8HW
QwXX2fwDCUq2MHOyHAY7ysGLbWEwyVscE/2vE7I8FzJ7hTCu3pmcGvERPrwY
irNun+IaJvZB9yZ6f8HE7nrIz6bYO+AAqB+nvJo6BUlYoCiC67xTebd5w4mh
lDg+/ryBHF4fwx2/KoP+OxUgrjuIuEbIY+yKEIjp+UqO3pFHOdk0CL+iBk6f
ZLFg/l3wfiwPju2yuNW5CJK3fScnY+RReNQ1ODu9lng6K+L70ccge8gTsrxb
AXNehILCjU7i9XcPHnmJMNtREMZOl8WyVUrgf/vrX31ACvdGvidzLNPI6Wui
OCQpl3Sdq+daoobi8Fxae9nf6xdsujOJj+fwPkOznxv/W27R6RjUwbrSGLbL
/DiIL6yjPrTasCO8bdcZ5+qhG/Onjd7P6g/75jFu/5rnrH+7A/PFRZuz9grT
rkHc0MvqdWQ8YeO8WM1yAYauZ3dF/aPNuDEbjVjtjguWjG9ZuUoen3xp4Dwu
KJK9u5Ww+2wKGfo2jHjoqOAxIyFYU3qf4CYVjNLTh/HXjWBJlRrenY5w/uhh
UOgbgY2POMh9WAcFgjq4afdYeG33C1qujMOX9YIwKqEFdsiY4Nx5l8mu27HQ
MMQchymMJ4rRk4l0IIfJX6T5uv3TA9zg81x1ZvV+D07jcFxzFHfdsIUI6COK
VZWR7IM/ICXKGp0awkAqzB2P37PB8Bu0HqZzlT3+VdX431+dq/OgbLFr8OD/
nydgh/L1//CxyVRFjJJawsflLk/hiqkPH2vXpULKWdrH3GgLdPyYj+GLARs2
zQJrSXfUcn0Hr44pQFGUG9bUhEDQQCnBZwvwyPM35MGlvaT34VLMCfIj0n02
5GD/WszVdyU/b4iSorgwFMg+SB57jeLMbofhKZEi/n67MTQIXxs18fHRztUY
s/8Jzaf+uhLPzMqiXJ0ZK9B93zY+PuC6Elu8bfjY4r4frttizMd129bi410G
tE64WxD+ah3Oxy9PhGJrA61NbXkqFCXGzufPubBq0OA877FbPYin3WN5tRN+
svr/Q0tZff4dSXMH8WxkvP38LKbDFz9i/P/Lexi21mK4XpHhLzymn1/KYHz+
fZMY5/NG5NRB3LCO4fdObM9o+rK8gIx5bJzQsSyPwP0w444uCmXcyy4z9rey
Nux3OW/WLm3B/lZoM8sj+JbN7ho49J+7xqrIHOz8E8Sf/6xxjjgqwo+/Lsee
O6BQCeUUWeMc1A90ojanrTOWH6N31ymOccMhO2g++XBxD5z4lPJCpj33wLLZ
NP+8aeQCvBpH+Ryae71wdTHlZGDgYtyvSn0fi54sQV4I1emFqhej7mJb3A4d
ZEPeAkxpW4l+TVHgrOKMacrB6DGyDNbpzsag0mXoufsZfP9iibfWzcQnTzJh
2T4enpwzHNc6mcOKykn41K4NUvSuc2fmGOClW/TZLjwYjWdeuvNx5/ERuLqL
5ujpmmrglaDnxEpmKDfsswZGm8UTwyFvufRmTTRaqEQk9AK5HZKMe//pOLNP
9/yHk6woxmwf/f/cW7erhdmwMzaz/psDGXc6VYHZOBtdmR10Ziazg8pXs1yA
A6msv4Awq4287iGrRyHfzWzt/smMW7jgPMMuJ1ifcFv2t9uDqI8rxu4XL2H6
SEzYdpFzeTmJS1IdgctTdMjJku08vQQ1fBk3l79PNn5XwMOesXzceVMaE8Nf
8XGGkgSafKf+ooId4qi9cy+8e7CDeywgibO/3QQ4KUJUdknj3Z52aCocSuK2
y2KenhBKSt/kdnyVwZfTxXF+cBMn/VsG/zQL4gK7DeS9hhyaHGqDKe+7yF0l
RdRcngOePCP4ma+MIld3wCZ3ewi/qYzisyZBzE1r2H1IAQMaOojFvBEQOlUa
/RMjidGpKtIpJIGbC7O514uAbDekdl/lBEme/DZWu2DIUCaPJO4zn8Z34f/k
CByneIngJO7iZNo/b/UHrimZth8WFyUGUdQ3Mu9jIfdbkcq7vadP8grmMdn3
OIfxGFe9ZZzPKH1qL2PyG07OlK719qwogj10n6R0ZZG0qn/z609HEsvv1Ka2
z0ni0t8w/mRVMBuzOobtgbfDaXv93hNcjDWNkXlVq5EzIdS+fuYezyX8Yfec
jnrC9ltBItuHexPZNzJyMbV501ff4tqG0P1vphRIJPLod7EvXYnIFbFv5Lgd
+3YmvGbfiNd4xu2v9P5PvowKw4/EGO/X4iL7ps49Yu0nRrNxFPeynIKfXex3
Sy3Z8yTWsG9WAph/4943lheQu+M/dwGcYHqC7152tqsvYXKnJob6jtKHHOXu
76O+oytTyjmz65T/n/FnmEVvE6vzf/saq///YZPfIB7SwjBxZn0CNzL5uLOc
yccNauz+SsEfzH8l9pDGxXzO1fOU/73vZt3SDJ6XNssdSOaY7As/z/I1mo3Z
Wtd0Mv4/Wc783r3A4rNxfSxuO8qa6ZxvE5g+GV/N/OEVhuwO3Co5ViPOPfQJ
GF3fw5dZl/ZWQE3qDP45c/nkXeg+Sbmpv1WvQ1TjPloT+85lcE3dSM+i6Rkw
S9aRj/WeZ0LXHmoj75W7CvtaaV5t066bIPJenY+VLhSByL0P/N/yXFUNhZFb
+HhXx2OoeTqXFz/pnYX0acoTkwvs54bE0zy2L8eSibocrWk0xX8YcEfp3b6m
N6bCR1+qD1s+s4PwZDonnAMHikdojCBohSIYJFKbZb93NXFcRf2rflMSiNsY
elZ0ux8k5eESWBq8glw+domMd5PG4iOycNfrLgmYJYfrL/iB18U84tqmgDYd
R8Hi6iVyKkAZz67LhHLDz0R1mSrqL7wCYdneUPfqr87slwm+ox7BshB1xO7z
IMWNRZ8pw9FmdybsnT8fRReNxEeht8B/0grskdXC+PIaiNJ0xO0TtFBb8S1o
iKmhv+9InBrwHUb+yYdFlzXwhtMPiMhwAMFYNbRPfAeVNh/Iur1qeM6qEmLj
c4jyLg28pHMOwiTOEfm1I/F3+iYwfxdNMtq1MDZgHAwVmEgCgnTQWTaH5D7R
53ycR2NxwXn+/I+/wfaeWzTD+3zZ977zOjsfFn2j7Zd3e3LmzfR8kDGYSlLH
Uv+bencSEfCl+U1ePZlkwmQqB9+6+5Mn+fRszP5cY/HwP3lhkRsZzzztBrNl
VkX+GdyrOf5szyvY0/X1bT7LXf1K+/M+jyDWfjS+2btHmSQL0/X9Li3N6bex
78iolPnVX2czGbG5SRIfmj/mFp2L4Hb+lU2e5i/J6ZtWcDFTBiVl/KDgRCXg
MDnUqiwCrzx59LKQR5crkmjkrYeKNxQxzM4YRy0ai3oXlTCwbRaW/hyB9RmK
ODl3Dnb8tdtdaxRwvtRMXF+oj0stFdHprgF65RJc3KWM/8hIY3SsBT7dqY7n
ih5Bp6Yqhs8fiVa9sTB3SgF8idPCo7sMwc9eFXbNG4mb7zbwv6lRR9Sx+gTN
B1RYrYTL7iXQ2IqsHKYtp/rDu0xpjOj/h4+NHKXxS2EVf91v7mDz/zyQzcPS
64z7MVeGrcW7XDb/yzNZDO7xF5YLcOI+lfUm0nZk0lgavztavgyWHJbHfq9w
EjSpAZLEZNC7zwsyg5TQ1X4YyhW3waK3OliUIYLjJk/GXTPl0b1CBHuHB+HS
/scgOef/9kYEjjmxFcatoLkRfjsV4M8pWq/BsfglueYrjJ1zV2B47Evy4YUw
7siYglHXqkiLphh6ThLHdut9pCtRHMUdK0Cuah83U1scH4VTf9SLqyK4LcuZ
j7e2/AE3KXpPpc2m72AyO4g/b0MnfBp8d7+h9PyJyl7N/V5Abflvjq3cAlMa
i1zw/7j67nguv/f/zOxNyYo0qDQk4j7XpVKRWRkhmohCQ1FSRCqRQkMloyJU
ykpFZWY0iIy00xaJpsbP53X6Ou/H7w+Px/NxO/d53fe5zznXel7XKc7kLISZ
Lf84juVkPXrEeLDd7RWgcZf6It4EFkDOiLOkSm+BsWhDNsw49YC82rmB4P4M
WBf4lMxOv0/KDqXD6MflxEnjOREcmgFJtVEkMS2L9AhkwMMYceKRaEoc35+G
Zdwnk8n5AuTgPRqfWvXEiczTz4LnNzJN9lyrIYU1l8Bv92XOSUcResUuQ+u+
4UTFSBdaRhTBlip5Il+vCJ3DC8H5TDD3K/8KmW1D46F3Vr/gDruwc893ulIu
v7+hgsnQ+mxYEubEHTuhQnwwH/KO3SHvPoeT9uoSOH/fCQzsfEhwXwW416RA
wKZ87uTGWyCSTXlU3PVKkD9LOWQNn8qBrKG/Mel4Bbxr3ATjNhFCUmtgRpIY
zDU5TbLV6uHytvlk4oSDZK4RzR2bWmvCmVYzHpR+Lstr01tXCUU97TxbePmb
EtBcRPPUAtcXwQ8Sw71sOMR1/KsBy7k9Ii3RNK+holQSPpbSOG/i9wYyVpX6
Mn1j5EjF74TB/pddPwTFJrt4/V/1OgZzzyZzQ1GW5E5KgdM73TnTy6HkgT6t
7W9ZsoxEe9IYYqzjKG7OZsb5n6PCOP8uSxnn/4/b7kFsUcdw6Eba5lXxPBOL
BMb5P/OZ9dNfxp5zDB/j/2sL0+ex+NRGzpfTXIAj/IdA4B19X7PeD7C/kvL/
u4ZJ4qNH1NZ0bBHEnETK/3cYXQmusyifzU5xBWhfprVw+bpfkJVXaWz9jF07
GTOhAp7omJMNInNgnH05nBd8RO4kxsPbMSUwslEBclvSYUZZPlx31QSVmARQ
+3Me+h1HwIYvLnBdJgveGEtCkrUQWHpnA5wRhOikEFJXmgMrvfnAeehqbvWH
AngXTM/UW76uAMxO3efhse65ICpE90M7r0uQ1kTPTCxvzYcj92byvteYNsbB
WxXLOPbDFBm+8IXx0mMiWL3fkVdZvkNfIuNJasqzmK/yXXZd9xPl8lk1LyP7
htDfray+TaS9CqF7RDinVH+PxPXmQ8blKG5rgy+xk2K8wZdZLAfBVpNxFS7b
Mz7hmhrGY9T7y7Cw4GWIOUx1sDVOV2FVPeVvf99zHRa+ofwBhYLrsL8snujv
qSZJx4th5dDb3D45O+iXpO8+xuYETJ5Cx8TF6Ba4PqMc1DkLmsFiF11rS9su
g4MQ5VpYfHSHkeX0/KnHNxcQ5Q2Mg6F2lnEw4j6y8dzYT/eZ452fTTZYU95F
WtU58rqRYp2Qe+SjKV2nm3cFEllvOobHl6iZOKjfgG2X6VkkCfIVILY+jRyX
2mVy0fEWSI5vJ2Hqp8k+21vQf6ONXFikAxsVbsHTGQVk6lQveBFZDlfrY0i8
XyCIbLgJV/L8ibOIG8SUF4OP4AqiO2kabPG+DhWLbYlXtDKMKasEoTUqZGyJ
HKQbNcCLQ6e4m2OGwXmDR/Blh6+JWaQSBPLT+P7JN2Jw9MILqP4raSyq209i
29shfGoYd2d3D7l2vwEMlsoQiQ/8YKBRB82zHMnEJDm4860K5pSEESknFTA6
XglnLkQS5dWqMD2oCt5KrCezXo2GJ9/rQCzRiETYOcO+pa1wJvwpl5SeCqIS
76EpRpp76/Mcem7Q3NgrMcI4xorqvea5/Dh7D9W1fmVWQt1UqiO9cV8EK+vo
9UCdWeSxwMD1cFveeEpcFEH1rbT241BnUTRJOMjDshWiOG7IRfJ6bAKZmjMU
J5dXkhNyOjA8TBB7/DtItWcc8Mfy4+7F4rC96jG0vBDAhU/Gw/0BPcjhpRCu
BEuY3TEBsyOE8ernpaAhNwU7+gWR/PYE2z413DOEH7sWLYfnY/vB5dpvUHVd
BPM+lUCR1h/4vnwmvDZOApHvQ5D/+iTom3cMYrcLor6aBgTwpcJt36GY5S8B
V8KSIPecKGaufk0eVkWBtKEYPn2cRiLOr4LZfGKYvW4iWfZ7Jiw+NRSV10zn
atwI3PKndtbCZ7Zgebgfxs4ayq3RXAojEvogO3wY4XAZPO/5BF6G0YTYLoVf
83vgxacC4mrgAZaLP4Pk6FJieXY5TLzSBX9nFpKfdWag8ectJA87TRr2aUGQ
WwcUXUokxduUIPXHM1hnlkQEJutAyJ7HcM8gk5Q8tQKd5DaYtyCfCDV7gmtA
E0xUvUK2vFkGSyPrYcOQYtK+0AhGxt6DrIwKsnWvJLxqbYJrTW0kzE0I+swf
gV51P7mvNwG81nXAHhdpGHZzA3xP+wABGUpQK3ISrBy6IHqnBJy7Uwi9yV3w
zeAFOf33Mizu6YQVXUfJ3W/HoSPkPfydrklWJjuA+d0O8J9uza3sfEkm7qB5
5aEhLoRPnXJaAjLtiK/BbTB/P5t79qycyH+uhO2b1cg+Ox2AjeWgdfMYEdHw
ATv5MsjZ/IU4Xd8H4xvKYfiwsZC4PxF86qvgW/FcCFh/BnJ6auHrNjv4EJUP
OjfqoejFbPiRUQHLrVrh9bBxcOZjPTxb/ghGCwyF0EVtULPmIXyd2EjmPm8F
Yf8meKWWRWYsqoBTIffg9bWDpFE+ASpv1ULz4Ujy+YIuHK27BS42u0hXWyR5
sO4WCOvvI+X6PZy1VxV0PIwnikt2k0e3SsFPOZHM6JYAKZVr8N4mjiRMmQ4P
bArB+N42IumvDO8bC0Hj+lzS8eMEOVVRBLWgTLwWn+LOmJXAJEdhctgqgxud
WQryE5XIsplHSaJuFUxUJqQrUhYy62pgf4Qbme9oANu+1cGXjzZks6EGJJ6u
g6TQLs7W/RYx66By5OVBNaJTQuWpzx85E80hjCteH0/3T9MNAdztn/T6aPff
XHcgbW9vmsilCpfBwbm0tn9mZRncdm+geXAiN2GC5SUeDgkrgUtFqTyZ+G4T
25MPLWBy8NcOhmfJsjYhNxn2CqLc9Yo/WuTHTfoMw8gQGKVAdb2xtfZgf4C2
wfEbodWGyhfVVxZw5BWVayP8esjoGxRPqnMkcuF0n18d8JNzOEfbC7kj2fSY
/u6DxYfI1pdXYeuQ+dza2FyyyrAI7F21yPnU82S7biHc9zUjU8bFkFef8iG6
aQSJ+6tPTrvmwbR5ntzeijBO+QSTs/yu7B191dk5iU6pLMdhxFSGW5IYh3Ce
DMsdGPKI9VkyjmF1PybHxRXYuB3/yvqxqGb5BQYv6PVY8xlExoZen3ErgfgY
0rmxVieYPFp7j4f37r3JTRnCztZRtmA1kFVsaUzTUWUb9/Ut9RE5xL7hSjuo
/8S/6adJ5nVm3+EXVkdFbxmz7zSGMdv53L/c+Xd+10xW2lP/9vGGXUTKk/oK
TgXXkjNXqX9vwqxOktdF60LLZkoBvxaNs0w3mQZyQ2icJeGLI2TIUf/YWL4V
0F1D8fOw+XC/mLZ58mQ4PPOhHPhbP5rIjBvG+MI4zeTb/DPkOmeAHWM6uRj+
Y6S4TR+zjxuQ2U7ppH2vIaa9XkFcgl6RCZYc6vVGkM8TDCFZ1xQ9og6RMeuj
4OKuWRijeZzYWufCleczsezhPpKjUgJp9RwWdCDRUzgNuQemo+0Ve+7F3AD4
UEdr525tMIPgbdTP+XfYJsh4Sf2fKcY3oPwhxeUqwnhjPfV5Vi4agR3/8gK0
3BVQpJLyMo63/4L0SHpd4FY9jGumfLC2KVegJJti6e5CMAql7btuDNgxl2hc
bNXNMigeQsfz7M4BPSif+kutx52HonSaQ9FfuRuWu9MYXG3kOCjNpX7Ull+x
xC2UcufcU+O53n6K00bVc5d3Ufyx7RBJjqG41E8AxuyhdU5sBMbDLKR4+8NZ
oD+P9jnXzRWGt8/BZwHjSFpcBMRxpnh4RDypjkkHXQETFHl+igRb1UDbJ0M0
OpxCnHY8g1eJ0/HPxkLS1/EWopwMMPqiEHj4vAGRofoo4OUImaUvYEvkJDyx
+jREN7bAHP7x+LnzPSSOuQFC2mPRrlEVR35MgvAQLXTUN0O3qEjIWKmOfyZ6
oMLRvXA+YgTqzAnCNcFpAEOG4ym/QESNGyDurYBjvZejzc0BOSMsi5FfjTH4
6H144CKNf95L4Fn+aujRlsaw+aWQM6EQAu9KoXrYFrhvkgbetjIYFzQBhApi
ISBfFjMyVCG2bceA3jvQj5QhSFt5Ddwrg3rNSyCdbwEsqZbEHD8/WKBlCDLf
JFAszBXq3TShT08KV0/ThRBxTagYIotals/J45Q5sMxDAdVaYsjtp7ug5q88
1qW5k1F3MoE7JoM7ldaRwLVFcCVAAjPuRZAvl9Ih2XIoOul4EyuJUFi2UgBX
df/mnnjYgF4QXcsBpVtB8B3VbeJ+3oIbyVT3S0+Qw2kaNM6iYz8F0wJoDOtC
2GQcN4ny/a7lyeHRbxQHe7XC8yQaB/lmcQa+bZTH9dPDTFycj0CBnzRGm9zh
nFSPgch0SRyy0o58Gr4fTsRL4oaqeBJbvgAqZ0mjYl8Ssbz6hij8lcNt8QFk
wYrN5HOMEhYa3+OiMw+TqnbqM6xN/kXOCtBYSd6EUTB9NvUrCtQOg3H6NFZy
tiab7PzK6pasLGN+y9Y7LPbhIMTiEcuU6VqbvE6WKD6nnP/h94+R1Ls0BhEp
t4UYL6b71cf14tx6PVab6N0yGoOO2eHEOdaZ4BW3FE4vrIuMqyMo2TSDyCtu
gXXpgIcehhOx+xlwdKcpLvp8htimpkPq65nYu7SNFMRsgmk6s7E+TBmqn3aS
j7fm4dyopYDJvhzfVmsUvU59BDnDFuLjn3Ug+umtcf2qhaho9QVUd+8mXWiD
96+L4NN2Cdg/3wJhsyS+f20F7bmz0WBgHpxqDIUiNMPsn93g05sAJW7zsOpN
DYSfSYbnvyxwRuZZ0F6XBHq/5qPS0wTov3cUDH6bY2NILATJZcGLgTXU3XoQ
are+AhFZgjmb44DbrY3tKQNrU2gPfPVahmXpkzF04v/OnQ/FY8YT8fthaR7O
DNbF63I2PD7Xvs3/5zcOxZxu+o2ufV6DfxVpHLZkhRpu4KPf9/bwkxD2m8bL
ap6cJk8yWEyt9yeL64lEMp/wiqOMJ9Pez+SdhSOrI9T9mPmCOo8z2Rqmx+R1
vwqraxE+ltW16N3GOP/PjGidhK8POdK0i/pPFiRGg6AW5f+X3RZEjyoaw79j
OQY/m6ZA1H4NbnW7IqaXJMNjy2nEMb8QDp89ASeLb5IgpSxi/ugInNVS4d1z
zjQeXlha83CQxgG4luBJ+7WLhdynS3j4eUAcXEybzMP78xNgfW0z9U8ujYeZ
x2l9uTbx2MFnPj2J5QJEpLNcgHIFVhs/Km31IM6PcAPZDyW8fm4PXQRPj6dT
/v93S/B6PozXjguzhHvr6fkB9nWLwJWf+phe6S+FCVvpeO10Xwu/91H/0V2t
zfB4D62nHxwUDMGKltTHpLcV0lRp3Qa94ZshbfRCHvbC9fC1fxLvGc5ZMz7/
pTjvQfxEgD1z9C7G8/+VuZzpP/qug/iAk8sgtrd0H8Tf3WifZWjMhQht5eFk
EVWYtoD62V42x8C3uZR/cc7pHGzqoN+38U4K/BalPrHyCk/oc6d+iZBRLWRq
GtMhw6yYr+ObBqvBtXsVi83dFGc8rv6pLA4y4xzzyTdqMF99112GU5xYLkBk
D4sb8k1WHcTFH9nemD+MxWr3erI47LcUFod9b8Dqki05QHUMu7oAyDGh/H8r
pyHolEz5/zvMtFEglOoYM/NG4LRYqrP5XWuFlUr0etZwCxCbTDk5m9xKucWG
jAv0LIlyiq58jDPxcKLx0wlb7pPtK2l+opWwBRT/O+dIsX09zJChsVQpZxtI
8KU6SbbIcxK4gPa/St+H22pkimKvdXlz6boOwQnPtGGG4BCS4wa4/XsWpOgr
QPZiU8yNEca5mpsh1M0U05brYXt/GKwUHdBV9E1R6YsBuJib4rEnhmi2aCdJ
VgK81kh5A8JHjPFWOfXpH1owHU1FKGc4hH8KPnyiBfM6dpKQivE45nsw8ZRp
JgVxdMytzl4l1o0UbxvznUt8z2LlIQEsPp43meESCya/lPYzvkrOA8YfuLmN
8UyujBgxiA/cYXUsPwky3ottLsOnrtI2H544c/ratJ8Ki+fkeRydS+vPWsGk
ZzRm9+lFJLz7SfGG1/Egt4nq/+GT90NnH9UfXHXCYBvQGNCP+9th5x9qL/S/
PQpXXtJ5u3fJfQh4rIAz+FNNWh9LoYSVGr4TUeYO75mCmwVp/NHXzwI3/6sn
dn2zPRbLUzlyRsse/SNpm62bzLFbj+oAvwsn4YOnlL8xXVcUNYo10aP0DFec
lweCFmNxn0c5GXZpDgQZTsY9oerwNl4EYvtm4Izh0wf0iAVgONsMZ8wZCRLv
S0HvmCWeP15PUiLk8NyAnJ25YyQ5MWYymhZRXfdVnA4ePk/5YK8bhqBLMp3z
bhcPwFwhc3QpusspPrtDEr+Y48rzCSQnRZxMU7RBfych+BFZQfyLHfDYZRuY
/NYDnMOWoUfMYYh+eAogcg2ahdyHQrdU+PllA6bEiOOqfneIWheE8c4TcIJ0
FrklEIwSYyiPTW/SVvwhRO0iB/GteH4jXc85Xttwkfo/X96oHTi19DJskUXK
dXfdBjfm3zD5H3aJ2PZv3wnFg+duDOKXFf9X8zQUZ361x8C5BwZzATqHUx7+
//5SRE3w/+f8T5q3ehDfFzIexAEnRAex6qoSuCVjwcP+EmEwXmoED+teXgxr
eDU7QzHSZS9MTOPj4RzPFjjVTPHmt5oYXt7Dewb39YsxvezW4POIro4bxHfB
bBDbtX/jPX/HFG98vfs4D5vfMMIVi914eP3rIThMbiwPj59yFDZLVfLGKlNO
CsLyNXk4JtaWPLu3h4fX900gNw3W8trPeddGqhYK8X6rZ74H7NJw5mHZ9dfh
kegeHm4qGoquryJ4+IaJHvY7z+HhRftscHjBPVLTGYCzLDyxO1OCHElei8Xp
Abjx1U0uvdsL69q2oPr5aKId6YFVeoHoVy4Es6U98NRrP7zxURXG6Xji34Mr
saP4ETnh6oVGC5zQQO8sV/vSG6Om0f2xN20tPqyl9mHaJn9U2GmA8Fweetv9
UCtyAq66UgcWn/xw93RtXPBmNE5s98eIYFUcGj4Pv3zbgFrfFLBkOocvVgSh
wBkJ3LZGDCd8D0atZ/zYsygahGcHY233J9DwFCN+HkG4eTet24izAzFiPo3P
ZboE4qqptOZjT2sg/lxEz8Jxu78V3URroXOvE1H5HIxRj8pgf8kqwhVvRe5u
AezoNeY2SmzFl5ZU9/plGIyxWZQDmfg+GBt9dvLwmLgt2LqU5ggsbd6MHzd6
wSKbDrKgIwCHVa+EEp1QCI3ciDrJnrBnQjlISgegU0AAhJV+gf6DmzG1aA9U
t4thlNFW1BySDK1xSugYG4JIrsKTG1podHE7LlrYCLERk3F4YjC+WvYCRpYa
Y+TOACqzHolDXgHl/OuOEYGP9ZQTnp32k5z07wVjcUfyWfgbKav4CgGLzUCu
aDykfP0FKtMug87cY3BzOj9eHDoU7WyE8Ja7MB5+rov24WaoNFocjXIB+2rW
YfhsWZSRIvgjcBO2hQ3YSqFjsD3MDr2LldFqOT96tsqjX9twHDruMnwPLwT1
WYqYYLgWtFcFQIuDNC7Ik4OIpjBIcRHFlxZXiGpuAcRNFsKEo+uJfeBbkB0p
gGf1hhPjkD7w9uLDxTlJXAK5A+bRfHj8epLJ2qZwEDUTwJ3VJ43Pyr4lOw4I
o/zCHM676AenUS+K198lkgQHJZI8csBe3q8NH53fk+FXZHHE1Uj4tncxjPOS
xVG3CiCtIAYE8qTw2qsGuHsjHhQuSKJtfRNcdo+AjTelcOfVUghrWAzRoTL4
40sK/A2aAsEPZTDsWBC84lOHszIyODLFCFTah4NamyS+miQKxn7CsL5BDI89
rCNmIeeJSZkgnhCIJ5c++nBPL/4GveUcTx/QX/IFZCRo/b0tPoyHfyOc1ffb
MvTtIM5IYHqaQzbDD6tYm58irJ+8i4x/ZTiZcQbci1j/1e/Zvbe4D4NY8APr
xz+S2jVrliuYPA5g+QURnoz/71rKasCOPMFsoqbdLIf04FfGexGXl8LItNG8
d49VkEPVrZSffK1CAZVuUjviV48iFkrKwCyjUi7i3nAsOqUF9avfket+quis
OQr0NZaCrflI5M+Rg+K/B6HHYzS2De8gcwuj4OiXCZi/ay8JEB8FsHYaxgRF
8X5r6nXG366bw+xo3bkMN89jfL+IFaYYtb2GlApOhqajc7HwzH7YYnsHVky0
QvFJ4ljRJIVuGguwPXc55oWo4iFZWvNf7LMsDv1L+f81KX0Dyp4rD3ufrIDc
jiVU/linwZNiFx4W8ouC46MW8/CXo56wabIDzktdjo0mxuBctQi9xKRwWJAq
6Lk6oM6FJJgSrwrcWVc856AC9cYmMOSFBxYtPEzS9ZeBm/x6TK2ZT1Yu8IET
BkG43N+T7HSbBTX3A9FZOY5MPtlOsns2YHhnMrlfYMsZ2/nhkV2xNI6W44Md
y6ntM9TTG9PNRXn44WUflNF7SL+X+VpUWMzHu3661w/vjqL1wOe0rkevXsoh
+V61EX3aJXm49+x6XDPXjXfvKa21g2M7NpLVOl6z1435NHYxTiN/N+M05gba
Ya/DWF5cYLK9DR7TLODhmGWWaKSbb7xu/BDOYh/V57d+DTB+6Mhq5jeHMN6m
bDKrq/+5mHHsv5xm312sjvE/zfRYPrKlHbNNnFvZ9dfirHb01HVsjj0czXIE
oi6w/l84MHwrk829THeGHUPYvXqb2LkA+lnsvb7+ZvWcsYPx/3WUWK7EaiM7
HCnEz/sWfbtt0Owr5STc5rPGUZNo/f/jmdZYtona4ft32mB7DuVwKBTY4GI7
ai9PkLfFzHFU3t2RXoAHhSk3RuGNPS4fQ/eOjKeL8UWLDi47pMTN6nHFo1dX
46fyFFLfR+e5jcQ4SAm252EVpR0wR8qKh4vlT0Cn7mwe/hB3HATPU31uz4wA
2OhugOWjHVDxoRhEyk1GJVFN/JkwheQ+1UEtIbp/edzVRO29aTDt2D2T5xEq
WLd8BbgGjSEbLiljRogqzPq8j/TKqeD6z3Xk0J8YouqhgeIyzsT4tx153aaF
N+aO4aquSZHlkpRDqDJCkszWo3i78TSi/YPq+QlZSB610etJa39yH9sZJ/lY
J7NtTUWZfZRsyzjVv/uZrfQ5g+F4MWYfbdZmmFvG2owZxWwr6whmX6+eyWpT
TJNlPHDnvdR/dT0qlauMobbY9tF6ZP4Rapus9wghR7upzeJ++CAZNWMkZgWI
kOqpMeToRBUsun2C5IwLIs135PG1tyR0/11G/F0lUfW8D1iu20DOvxZB19hc
+KMTT9y7hmLe/q/gHX+JFN4VRfFMFfTqvEpcK8SRv8UAHwVlkFGfJLDl6hz8
uHIfOT9CHIVGmOMilwhi0SWKUn+N0e/VGTLJRwyDQkbiNdUnZEyXJGo//gVW
YnxQGi+HyV+LIC7gBxE3U8QUpx3w9lYtSbBVwMorY8DRNY50VkujWFAlEdea
T67dEMeeg+PImZ0yZM1Y6rsoMr/BdV6i+OEtf5PVZ1kuwJkUhofpMp9G2VLq
02jemsOtWkXHOamBkK+VFAe/W0n45Gmbo7HTyd33tJ/8EYmc9H9yCmS2sm80
Pkt5EH8vZRz7pjt0Lm2Z85DTnkntzfF3R5ILYXRehdkVcru3sfyRFe2snz9/
2XyQ+cjmgMt1lgNiG8PyBaYvYbZ573fmn2mwZf0nhjPbPPE7w5s06dxOOMJH
3ibSZ6uw3UbC/51hca1YiGg6s3XREsh4vHPSGF5bwLC0HGsfos9w4wjWZlcp
W1+x/+GoPzzPcJUe87crXWD4uDHjDD8RZzhgFPNp8KkwH1TVOeZ3WmHC9uEj
4UyOLAhme295u/0g7jRk/PzLUSsG8e04xv+/yvkwubbNbxBLGq0fxKfmrxvE
Od+Y3DwMrJ8TossH8dkhTIaOlWPPMOQxq2VRosLy6U4HsTwyeVcm7wzr2Djv
+MjmVdEGFm9tt2K8XIVKlgswy5pxcTvqmE44VIP5xi9vY7XgYjyeQIBMPU83
cC56AIem7CTVlh0mjTNvg9CEfKL/4QNnW3kTzokVk2HGVZyfdRFsPXeK2Ezl
uFs+F2Hfu1AyOsqcuy6RBct225OSAbuvKzkbNFUdyNSCCFJz/SKM/O5PQCSD
NEy+Ak+mhZL9tUnEXK8S9HL8ScHXYLI+5R6AzywSJziX/JFvgvBFEiTVcxZR
mdcIRjoXub+bo8meNc1QNVGW2z3rJREZTTkn1U/HwmJJKn/06hbC3y6qG78u
9QS+RzR+vX3tcsiZ+y/mZWkB35ToWI0sGQP4kY6hyRMhUPtD9yXBxHbifVAa
92fpEfG3V0limizaOsvDn4xkkjVRDn+pRsDd1UdI4gFZnN56GTIWlBGfRhkc
8qcNhD6NB0lzWTyh9gZS6tPA9JQ8zjv8Eq4ck0SRO0o46XAzbPyyEKVPqWCn
XjXP7heuG4nmfTd4eBvRxhPypXDsqS/OrtTGxV9qoOnleMzw00Lzg80Q1VgN
LTbq6HTgGZyLNoTTaSNwmM8zcA3ZR1SNlTHQtgE2J8mQkNYRqDM+H965qZFf
3uqYsT8a9jkbkD9TtLCvG+CLsBbxzx6N4vfukAe5xdzWtIF1qvyeNwduarE1
u1H9P2v8P+tdNINiweXXTD74/dt/1t7jFi6m+1Lk2Unk6Xq6X8nXepKeSipD
PblN5Lg09ScphzmSpf/OCf3wTYnU/6T79s+hldw0fuqveiCTzO16Q78ddJRy
4r7UN54kJ0ucC2mdnJbxC8j+e9QOit+5m2zWo3b3s4YEUtlE22/W8SJLMum6
mLTNmNs0n/HYdWvY2mmyFsZfLdGUC/pOFENX0bMtHF0kMU5LAj4ay0B/kQxW
wj44q3cBXjfIYqncK/i1mh/demURorVwss9wvN0mh+f2zceVH5XwYLIcLtm1
DD86i2DwZlm0XL8UZRK/wumnMrj0gznO3/Qe5jTJ4tGBceyXfgKlegr4sb4L
9vBdhndRSmhkfQyUT7rBmnXD8WeyHvhfXEWgYTiaxdG6zYdvKqJfMz2Pw09M
Dn+vXk91fhtJfBhwnOYarxHFXh+aUzy3UhgT5tDr6wKF0bKB2sK7HYXx/ZfR
vHcf7cg4HorGbKyyg/4M7ht3VrC9RUWd2ZvZQuzefBH6TY/ItJNjV2XQyL+O
O6QVDfHWcnheVRyKJ36Cdfuk8Wj+WfDu1EKJajF8kq+Mkj8M8N0NERQr88LA
Jh28tUuEp4tK3hRCTpXi7zOuwgd/yv+/VxYKy1Opr/DzV3NoGUXrOES3jIfP
efw467cHpprxA7ETxLBP4/Hw6zAieFEYbx2j+8VXmaFYJEHr4/eOE8IaZ1pH
4tHCIXjU8AetD+D/DVQW0PlQqcf20qV/qd4tMnIXF/mE1gcI+BHOKfHRNrpL
3xn7PGB+AB8vxv83u8hiQDcPVIL76/G8/n/U5IMayeBhIpgJPndbiOXzCZzP
8FNwH5+QkOaT3Pf+VPjqco2ciHxhYjDuNDT9omc9NF5Jhx58y1vLnzelg33W
ad43vX2Bxt8OXu3k/oifhdDFptz8+dVkDXcO3FOGEj5PTbgrmwO37ReSpgtG
kPk9B2YOdyQjT2vAXv0c8Dg+hCh+ryTR02g8NPyBBnGMovE9ME/mbAwo/9/c
npCaqZSj2zzqOjlgWgiyM+LJ0I5ukpR3A141GsDDYZVke1MlfOmLBUHnacTP
owpeWFKOsuuyMugwoVyoD3LXYftCmrewQq4YJj6l54JL8V8HqQwhHiaRZfDM
fBSNFW5kHC3Leyy2W+rO+FRPHrEareryLDY3x4DGf0+v7iTvNtJnGb3aDGbm
0bjevFYz8BOgsd3onT9J5lnK1XfY8Y475HKAxfh84wZx3/4jPJxX2cMlKtEY
/onDx4jIl0Qeth2dS/T9aLz0pZMvWd1D7bxKw58mHrEsVot6jOf/9S697qJ3
wORdGs0X1yjTJmonKM/fz3EaeWFEY77K+pEmpwVYzX/F1fGD+IH34UFcYnGM
h7vEW8jv5f/OMvA4At1baVz7x88vEDOSfof2k8OwKpF+a917ivgglNZ3SRL5
CoK3adx8QUU+jFpDOXuWcnGQdrAEfn1oNPaLOQUnS27C1A1HyW3JFni7qBRW
7haBV1J/YM7iYuAeaMPLzIG9sS8fFKI0IGB/KRyYdQFefBaCn4Wb4K5aFnyL
bSaiL3qJTlI2LFO4SsKXTifbfXNgxZIiMmFCOLf0RD5kXysmE2c5cwG2Axgv
EI1Zc03yDl6C3S/C6friLkFEqzgPFwbng3O2AW+NNLcyLv1VPsbH07rBOP+R
7xjO+cXa7Alg86puOZtvgjpsHjZeZW3+7KI8xk9Ld5CNFnTcnM4KQ68dHc+J
y4bDktF0rTVdekbevKHYepIumXTu4mA/u3oYV+F3MsPrprO6haG9rP2KCblw
ZsFNWq87MB/eLKH5m+qul2HWs8P0XIxfhbCj1YuczssmkbIFkHvmOFfaZgLf
RtF1sXlINMj/otxF0p4DUPqPwxl9DebvpVxE04IUmFVM/fraG2fDvO/U37/Q
0Zj4z2Nx8OcWLG8Cn7M8BYFM6ts4+l2FOKvRfabx5U8yR42uR0V3ZdC6T9+r
IquPKEbRb+eVHUUMam5A/7libkuTFrm/vAqOjj5Etv4JIfNO18CvSXfJO50h
cOhWDYzffpuEy8wGLaNacBt5mty75gkzhlXDX7u1RK5wCXj/qYTGRkPS6DkZ
hB6VguAaAxJ3mB8uvb8JJ49ZEr0vrST0Rjnc5XMmX2RbyfyIWji8ajHR0XlO
3B83wFyHRSTf9zbJudgCwxY6k4z6eKK6pxlEX28kfzt1SeOyBoifcYAk/azk
5rjVwlHfDLLizFcu3LwKWlZfJupCjiRxVjl8lykhtwKTSVBSGQjF5xOXcfeJ
RW8ZTHc4QUabioNqVTV89dhAuAk24Nf4AMbOGEW+XTkBHwTfgv6KAs7dqxWE
kn5CUM17kwf3/4L2FuoTbhL8Dp0qlEtTllACLo4Uh/6yh9r3wlga/cvoleNu
8s5EGNXKr/LmTKORMO4us+TNk3ZLYXxqdoT4hs7k8suF8dOi66R4rwuxuCSE
fYKvyJotT4ixmyCa1YrBkjvW8GqREE6z1QW35zkwzUoUBZ5ZQ/S5Ad3piAR+
q/aF9eGjUeC1BEZrh0Gcqj7u+yKKL/6Gw6gBm1JSXQh1O0Pg7/WhmGM7BF2f
eMLuqnqwav8D1inmkKV/AeaMHdAVk8eD+p5zoKovhJuuyYO+ZhH8URbF7re/
icqWa7BHSwLj9t8lrTMvwIW9EqhUv594Zx6CqhPiOHmhCBlnswUkM0Tw1WFt
k/hZLlD4keqH9b+sYJp3P3xYIMY9LCDQZNYLY1/MJNE6umDwrAvCg66Snuva
8DanG6yT+oll7TR4nNkDEkHioGk7G+Zv7wZfVxFo9DCE5Nfv4KP1FzJktDq4
eXeA/OYH5GOPLFgrPAP9/hJiYD8SRsQ/guG5l8iasTPhaU8rOK7LIbZJrlDU
2QgvHQtI3yZneB90D3alVJIrAtOAT/8OdIg8J83mQ6HrSj0YWAlA98v3xCO4
GebPGw5/r4nCs/lP4anNOHC+awiuS9/B3s06oNTsBeXJPfCjSQnS5++CO4Ff
wWfVazIxai+YCX+FZrcDxLI3CLJlP0P4kSHkdqcZPHV4B9KlS0yMe6QgOYPG
92pKXpDHC2iOj6jLO+JYVwtzJi8yjvskB0lCA/I9/Tq3PmwmtNtXgnOrO4kx
8IWiJ5WwxrCYGH7cCzJSA+vuhyDUlh8HnF0L0ve1QCT3PLxceQfG+U2Ce/tK
QPpJA0yTHQ8BwhWw4GsrxLirws75JdBu9hgulIrDroIc2LTmEVRu+03evE4B
t6QWSP/0ntjk74f40kbYpttMGg+uhK7H9wbmyBXS4qEKM2puQ/2CI2RdZylR
W1oH2zzXE2+SSD7n1UDeFUtyLPERyVtcAbLvZ5KrxVPgW3sxfHo8i9T7roC9
OYVwLWEmKVu6GN5aFUJGnwkx7lIFoYgiMDphRJSNSsmy8yWgE8QRG4/DhN+u
HJJ2WBCD7zVke341DA12Ip/OKMHXqNswv3URMXCYDqkGdyFi42hi/HAsXCq8
DRbDwrkVie/Jsha6r0b5riMrS+meGbQrhcuTpjLI+r48d+3fOTUSCjXc6vFU
Tu1LGUbUDpXAzOK9JhumpnHlt0ugTesrby0Xzr0Ot5fSs5hHzb8GCrmU/z/0
IJODNpEsp+xZFuOue4exvfq5CjtDZ8ZSdv2CFO1HVSmK/NWiz+kvqAmXPtPc
hLwQP/DtpzpY3qod4GRBdbBHV+cNzFN6b0/IA6IYQfHDaj7y7iF9xzFSb02m
KdI+pa9c58ZEUay3yJGsbaPttRziiWFdPuicdOW2XU8kNzMvQYtnNndJbRcJ
r7wIpfvmcKs+GhNrk39nGK0/zVXMZc9vK8v0Q+d+plseUa8exEfXsfy+leVM
7q/xZrmEosj6VEtjYyUfx8ZW8DHTJVLq2G+pz2NnJ4mY0PzBShER7osQbXPT
2oHY/TtzofnxWjLJjMrZXGtJsvMBtS9035lyyxrpOvWWXcv9dKL5aG4N8mSY
Lo1F2r62IGdTacwxUvwjd38RqzN2fNx3piePZDZgw0YWW+T/j/+2bQm18es+
RZpsdKM+gYt33Ei9F+UySZ1uI3onqH+P+2MIWgdozMVVMwo2PqZxFu3xl2Ci
Ho2zaOANeL+bxpX0T56DTQ30+qrEUBC4R/kvWpe04Hc1jen4PrlOTMdMx7pb
0tz34tXknJo+9mvGct90x5E8QwMc6neD8zdzIzeOG+HLbkHys6mVBBUb4+t9
hDSsMIUn74yR8G8iY4r2QPpOI7zxO4LM4TsOgj762B7tSl5tjBlY6xMxya6W
E2pcDBMPUx+mUMEY6Iykvk3NUiPYkUlx0a29EDidttHPqgDlWjoOE/U64cOP
SejNV2gc3P4ZBI5PxhEO07iXF97AstIJmN292cRC4in4TKP1Vf7ufQFdVtQ/
E7isE6rqaP8tvt1wsYv2ebT7JdTspXGxPIVa6C2ldUUaE0+BhznlMK8w8YSZ
v6hP1avwG3HvoTE4sfZ+riqR1cXKWMlqXp3vYFhDjfLr9gRlc2Zv6LfYP2YD
icqm3KfAxJck/fFcdNwdbqIbZgrKlrMwxFyPOJkcgSJPDqWOh5FYlwdw2NIQ
q8zDCNwSRMlf03Brhic5f1oOz22bhi9895DyLnkUTNTHjSVvyIqjkmhlMAXj
p1qBabggKh6ZiMr7U8G0qxukisfh8/TX4J1XC07LtNHuzzAMiUiGH9/U0c3b
BCeohw7IzxFYNGUxyu0LhKOrlPDGVS88OXE/TJ2kgGPvrkJ79TOQdUAWN92z
we0bcuDAamnkK9XFmYlnwChFCqc8H4KRh/bBASlp/JKdC0fEncEoVxqDOtfA
1Tu6IBw7cO+IsbBabQQUC8vhK/Vh0GaqDV2xMvj1nS7IfzGG1eskcXfXXJiX
PQ8U+cSw/YMteHXOAH8BUVzhNgPe7RoBAT/FcXyaGNxREIZrrrK43SWHHL82
At68UsITEY5EauwSuNA0DA/vmUYmbI+HAiFFfP7BhdgvToOLpjIYPCOc9MgP
POcQMVy1fivJvjsFPm8QQhv3McRTt45c1RbAU/q/TJIXCMKUYrp+0wLiYG45
1f2ChfmQr53GTeLdJ6D6JBq/EDczRNXZdF1vHqGJJw7S2McF1Z+gdYHi8E9l
kFmrhEnZClxF6nnouy+L0qhLzoRng4ezJL4yTSRf3ibDJANx3CdWQz5XbYND
98Qxuesu2aw1DuI1ZFB9bBopUO4lhnyKGL5Ck3SdFoHXMjTu1rZRH3Ln0LhJ
r9cc2HOI+hVXrdSEACUa47s4P45YFLBYyd3VzG/5RvI/sQZ5FmsYeVuf+fOL
aez4Q2wb9zmKrpHYmbkmZrtYvHgoP8N6XcZ4edZIntyU1J+BxVJ3uLX6Ltzh
jBlo8GYs6SsYC8I3jTFJxYWILT4I4poEbxftJOpOabBjO6BTRAbZZBoO+hNM
ccewHjJtnSy8sZuD+cJGcF5UjbjEWqLjLGr/wxI7lNK7DHkbTLlVRXY4h+uA
81/OEI1uKyy/K4B3+afB2fPz8O40SRzxMR4+mc5EvUPimODeAvcdTHGX8oDu
3y6Fr/hm4mqtR3AVdXFxmCmKel6DBW5TUc8Y0FfkLEgsGYNli2egw5ozkPhR
Hud/m4rVP87DhywpPHluPJplFYKvhRZmXxuNkb25sO+aDdrmjsL8mv/VFAjF
H1tG4cOaFTx8a98oFLnzgceP83DWwtwiMR5vbvOk//tGoXhCicZblSch3n9J
v/WdY3UQlk9jH44oDHHPaYzPpcnG5Md2xv+HmdT3qCDiQtz/+eUmuxWRKCda
I8j7XTTZ/Z7qpZ6ODiY6ZUxeV+1h8n2rCNNtWgJYnf9LIRmszd+0QXzYiXK/
s/SGgsg3WktBruEp3Iqm9fB6hU1xqTr1n5RtWIOv62gtBfHPzvj69mkouuHJ
+a5TxO6BPpcHLyK35uyCtkUnwf5XGXmz5TPn+OMo7HShNYd3bU+AjIKRVH/a
HAfLx2iAT8VqEpmeANff8g/8L3Ng3hwG8YwUcnphGJlkfAjidCO5o3mHuCn5
zP/j8nkfe/5R7OxIwV0hgxh01g/ijz0eUDnThTe3U7+4QotvFU9X/BvoAHk2
VtQPdWARyBynfrGbQ51gZCbl+PW1LQHTOlr3xKzJE74m0HootvHrYKQ8zRNO
jg2Eb3fovXl8W0AxZj4PVw/fDHXRtbzfGpbvD0b59AwC37uM52/wacUgPn2F
8fxHTl42iCtHuQ3iZj7nQXzAfvEgfv+C5QV4ZbPcgTFGATw8QfkUEZxFz9Pc
udcQfCToeE47vRzmtdFvbaM3Fy4cpT6x4+c+kKAx1A8z3caXm5XP/EV9a1iu
qM7WxkE8W5P5hPev6B/EdTtYjG+VPYv9pXUz3CrE8gLIPKaDHexl8e7PZSxO
7bCQ8SJWzmb7ob8Q2w+fL2EcGxt7FocNUZkxiO9k0zqZlpazQfMRjckWyqdC
+r/amEfOngBlLRqfVT04E3bH0utm/UZEs4LVPfv+gfH/dfZSTrWHfgX5uZdy
ae4uDQaXeMqlORFWBFYltM7/IeNK2KxlheP4rUx2dB2DTSJzsTNwHze3eThA
CWLOKCPiu7jBZOFyY5yvQWurKhgYovr5hQN25EeuqMII+Tsuwb6fU+DnRxOc
lfIXqusPgWA9wb9Rajit9ST0aiF2/x6Ls91XgtgeU+wJU8UszaskpQLx9b84
a34cwbaL1N6wXjsDd7asgDt3+Ljhjvr4fNxD8t5jHzkdPAFrO+5xE//eJqbu
dMzPlGcQE3uq1y1+V8LplLEaeuZz2HeZN45h31csLq+tyHgCwXmMlxJ0VXEQ
7zg0bBCfW8V4LFfUGB/G4jfDU9pom21RZ0ymVtN+FkjtIUP30Lm0p6eTFKrT
fVh82DAQt6dYZ6U2PGyknP/Zk7RhymWqP/j368L+UXROXtZYCI9P0bn6PTYB
9q6n7XdINEO5Cd3nU29JoqKkCl6s0jI+ZDMWE69TGaE4Qx+VXtJ5C/n6WBZN
MUpMwG9raBs7AxV0Kady5Py5n1D072ygUedTYFM+fcd3j9pJrJo2mu6l9a+O
bZ6ABz1u01q7AQb43vYtaXcWgq1nAZsPXiG3G96C9CczvLhVj+wfZo33Bnlf
odj20GwQBz+mfLbRRU5YNZraL8YFAgMyll4POmcLfQdmITyNMxl5sJX7+Xwe
blumQe5+vMQpRdui7Pw88rlMGDaVO6Nf52jo0doGk66tRPPfUXD7UCwEq/lg
Yn0DxMWshKxFfsgNyHeZtPdk5Ht/XH9hLMamBnCF0/2wz4Ku4T9Fvgh59P0V
R6/DbrFuEPlszLlv3YimPw6DCI4jzbmBmJOiAx7FV7hLw7ehY44E/N/7KOj7
DmKfhJZBnD5/9OA7P6hwwLooQ56M//PDD/mdafztmeta/J1N+WUbylkt5kSp
CYP4CT8/hlbS3ACbX1dgjizHw+p79sDBOhUezvm9Gaam0Brsr8gx8NFX5uEL
Mi/hfLcGD09L1sIbQjRfIK1gEb5JpHG/av4gtCYsF+CG6F4efrB2B8qYT+Nh
hY3LsQ//8PSSGhN9XLTmBQ+PivoJx16/5uFZ9fGgENLOw5viRSHN+QY900jd
nCjvLOJhNwNdonOtk4dPkVZiOEef13/pjBWwwX47D09/fAV85h+Fmhc7sHs1
P1qPjIfMUdvx5t1R6DPZFZYFbkENcYLfoIPodPtj31MrDN1Ry+3v90KHQMpr
WRq6Aq3nUe5Inrw7vg52QKGuCE7rqCs+jbZHYalcbu8lV5ysR9s/FHDDdfMp
d3PZ+OU49A3dT59nemCAqznK1GiSnFxv/DWOw72XosDjsDdqrJqAL4qV0KjC
G1fvVEG7k8tw3SwfbObVYA3Fid/WoshJIdzc5IdfJTfgvhkCaJ+rhxbOm9Hs
jgCe9L8CnGog2iwWRMHQC8Ty12Ys+03jx4YXAzFvNt0zu4YHYXchlXMnuED0
zqH+hfVcED5K6AO+x1c437FBaGvcCcdCX3MfpgSi1l9ap3LikEAcEkjlaNKF
IJT9FyMJag7CElEak1OT24QJO6l+c1x5HV5uCgOu8Bz5OHotHvwcAT+iLGFP
sDd29kdDL38SmPJ5o1v5EQhzG+h32hpUfJMGayKewqjdfjjC9RxMfvIJtmxc
j+CXB+fV+LDBfgM6nL4MZJw4rlTxx8B1V8DouBz2P/XivV/dxipSpEJ9Kc7q
v4j2W+pjubdfDSqi34Ee1JGYk8bw6mUX6AbsBrOkddDS+A1Shr2BR3IF4GXH
h+m1mpizWhJnPhDGhefmoL6pBZbZSqCduBPK823CzMeyePmnHQpZbUXnOkVM
jZ+GZcvtUeaREh5REEOPv/II7gr4KPEqTG/IgpeGMuibuwz+BsyGbhtxLHf8
RTx2ADQeH4ojVA6RI2YxIKkhjNWPFpPw3hLIiBDGEphJRj+rgdMvhfH3pKlE
5cwpiD47FD+1K5J1ssawr1AEj5/lJ6oOVuT3YjEcKmbI20tV9CVwqVUhaZjf
y/kHyuCd6ePBNF0VlnvIodzkPYAtx+CevizetLwMDmoPYBNIYufdJki99RZa
XcVw57Y2aLrZBFqtovihrwoyx2TAzV9iaL/tNJw/5Q8TV0ngrp1B8PGyPjj6
SaKo12SY/0IDMr0l8NqdPrJrnAxU3RPFoCPpJLmgjujPE0Tn1wvJS4lWbofa
b8jhv8XTJwNkGX9+mwGL6c9UZDx8mRLG87dfynhTtwNYfvGk7S8GsWcxa1O9
iOl1fw6w9p4ZrP7qqGx2r6wxa//0Hq3RcfrjcE5lE51Lk4XFuXBXxv//psLO
ipK+zfgYTb9ZDumatax2x5P5jJvh/ZLZUFWukkiUDvLGZPJNGaz4SDkkVqvk
0L+jmIeddiliVtQrHl7wYjh29fSQ4yedyBlVVRxr/oy86LpPIi+OxPBh2WSl
3iMyymEcamrrkMAJs4ncu8mDv3VgLatzeyqZ6ZO+FxnvWvYes6/9Qkxx92eq
v5VVz8XurpNQfeUEsdG1wisLVbCufgqUq9mh26StGOweBHKTqMwxMY2DSrtF
PCzVmQr7o6lMurPqIii0Ufy04ypsuUHb96YWwl5efftQ9LueBC8P2KGnbhB+
tdsOieUL8PlwDXTYvBzstzrgF+cCePMlFGTTl+D6IEOI3JgNDuM8cYHhOWIs
2ArTCv3R/xmQyNgB/eFhADpen0oUD9SC8v6N2J3oSFK/R8CSUf546dhykiLS
RCTHr8UMnem8d2wT88GkQ7W8byHT7Y3vk8V4eHjlGrTJbaPnJiSuxRrnDHou
m5cfxnwazbu3c8h6xJolPBwzbwPeGm/Pw4cG9uvgCGketl/hhdEnl/DuPdPt
PjjO4284DOLpJ22RS0vg/daktdbY2x7Na5+11hLrRlJuybaM+Vg5TojMa7vE
reS3wL2zX3PbpkSRPsm5aLF/F5dYr0sa3jJf4vUjrK5+iwPjc27Zx7j6aXPY
3BA4yrj9CRn/qWUty/Jh3/wnN/b7IoZnFDNbRnAm60dlJuvfU4j9buMfxr3M
8mXXp9aw+VnSzp7/y152pkDDEsZB3b7EjunbPxn//7ohw3+lbLEzypT3LUIb
LdFiWQcPn08YGM8ibd66netjgTU3ZvPwOTlz3LqQ5qhPuTIPF32P5uHadHNM
4epB77YQ/AizxE0eWhgWHQZaS2zQU3QDSlakw1ZxOp9zqgvg6xk7Hi6cXAT3
k+hZNY/G54NVtxkPT16fCWf2Ex5eJ5MA0fem8/BLZS/4UT6Zh1P71OHZ8fGY
JO6OdQqNpHfYGNwWNRrfb8kmMcs0MMG5C9QOFpKscSOwuDUdZK2ryUJhZcxN
WA7utwqJr6EK1rdIQfyTLUS7SAMP8J0gz9KEyPoPmlhhXcN9D3vLVdtT3d5w
mjv50Ex1+0czi0mHJrV39kq9Ji9nULw1pYq4d1Ls99eC7DjPbCL/VQyfPcxs
n5RTzCaq4WO2UmYN49k2mrDrJ5vZ9c7DjMu9K4TZ194m1A6apHPdpOIYrVNx
dr4JGbKX3vvpaCqJ+Ocj9bBuIVqS9NkuJn0j960o/3zY9p9kR5Y6/gkcT0YI
dJILk4fjJ/tfRKH2GZlaK42NqZvgduE7svK5CM7tqAPXG/yQxgniiUtK6BWi
AOV7BVC5wxz1+kbDWi1hnJEfgL5ZE+FDN62Xe+jpWDgYQblzy1KV4cZzWi/3
xHtRSPQVwMKaHTiu7wdJzuPHysOOuEO9lUj1CaFa5BgMXXiC/MoTx72ZPXBg
twYJDZXBi6npcDRfmVv+QBZLW1xhseYFk+WnpHBHwFAYMuUdx+cshl6HdpM4
p53kqbQo9k7qMTH/dp7Yt1O5oxB9gGyopflohnu6OYPvzKexOZvx9k0usnFe
cY2OZ6j8Ue7eWvqNsrWliNxVyrev5P/E9cfT8fc6kmmC99i94rHsm1p8Z/kd
KasY37XSktVDuFzE7G7XZmZ3a5T9h4efwjj89pdZ/1mEzRm3sew6KDM7XeQR
m5OyD5gNHvKT9Z9iynITxHXZdbnJdP7M1ZnNhe78dzbBEFECJRRv3STObdBh
7X1Osn6s/8PpfbqCvft+b8bJT29j1x/W0vbrvEtNctIZL/1NP/MjqeUzvCSG
tVEtYfimGfvdtrcMj8lmvyvqx/b5+5OY3ylzBpMXYjWM/79SxmoQFwOTX2Kj
GPd+41/Gz/+zkvH2XU4z/n/IVMbzry9l5+OEWDB8+DxrY/2M3bsukfV5q5rl
GvRPYL9bb7dsELeaOw9ieTkmO0YkMxlkbs3G7csLNpfeJTNfnwBhuZxfhZgu
V6zHdLwLR5jud6ekD35uX8uT6WUvO+DHdlqrn/g/hJdNDTysK1UPsVdkYOv5
a9xRrypIPaYCz7v3EMnEaxDhLwLiYWlkY3o+rE2pIdGBx0hLy3l4a7+LXJ9z
kkyJPwvpQkjeFlSTyI1ZcG8sEm0VIZjqehFmC/qQPY+Gw+MVV2D7793Ed4cc
xByohKsBUWT7+l6yveAuhHZtIWhcQuz9G2BfgjX5mZVKKmTuQcMvBZJiWkzu
rmqAxIWJ3IrdgpBxsZXGqaunwHZtqm//nmgLznNozJrTcoTb66gOrFllCcqh
1O6csN0I3E5Te7TeVB30//HM3xz4Tfb845/3Sl8m08fIos/Yt5xajxdZ+E0O
Nx9RACFJMfLrliyqdR6E57nyZMMiKbzQ2Ay2Shmka5sY+jcKoqT+bDigIYp9
CTJotLMMHvmK46oQKRy3dgw288vg1618GCe3Ac/eVcLL5Y95voGcleoov+4q
D2c1j0Lhsad42L5qNObMOgF3/IyxUVAb7SRPg8SaJthjrYExAnkwdqgJ9FgO
7D/bS6Aj+wBRURmGhVVXQGyEOel+Pwx3Jp6GmtZwolyvgledQuHDlGPkz/aR
2PJtLCzPHvgGftq4R+YMCTmoQvTdRqPstTCeXuclzdZm0222h8gIMfznAsXh
3ke5uod0LzLrnUHShSmWU/UiKnvoHvtjqTtJsqCyL+rSTNLKR+fz9sBZxDiS
+gD1XXzIp+90Pst/iCNOO2lcUv1eKuHG0m9nuDaRWMdSbr9A4W6SPZraQd1L
txGVTdR225ITSrzvUK61adYWcnIdjT/kDlEl2x37QHCOJe8dG359hZkO1N5Z
c6QffC6f5uHq8fzof4XWhY6zFMHStnM8bO0thcfajGC9iR25cloelylnQ8pJ
N/hrr4hmHgN25rhr0G6hiF0NpkiK38DSfAV8X+uLbl2dIHSX+rB2PXkAu3bJ
YL5gMG7XKQArfml8MM8JBf3joNVGGgXna6HlKTuIXiyDZbcb4OGeIrJPSBYP
NNFaRRoDdpnMxJP/7OsBfeO8Nu+ZX6tJ4O2zxrx17eEmin+n/uVdv/9TCGd4
0jM7Jo8XwGN9FynPf8cQHOtD6zi5KQ/BDRsdaY5AyMA4PxHn3dt1j+UQ/RRi
uLSKcT9y/8MDsSql+0zaOl9OKpfGLPblLSXSZRK4MfWFcXq0IPQfkEHtjChS
Ux8GxZtl8VijBRxJbIYVrtJo9+Q+nLFTxJ13xVHo0DQ8Nn8S2iWK8cbN3HQS
TnGh+FDUMNynRmuHbDD/CD2bKP8/73kB6DpS398xmwNQzzvvIxTVdnnCVK0/
vPXkMU8T6kX+QvjJ2Xj3yiEyZBUfnhlD13+BOT9KnaQxv10BfLhYnca2hAt+
wSLpO7zx8Z7xFfxnC/LwjIJ/ccZljib9Uyjnf7faIS7EhfoNJP4ocK3f2FmB
6bkMW19lZz2n7myBvM3AG3Nj4WqYeXIVr3+1psugZEXP1/4+Lxvmf/lMbQTP
0/DU6iMPCzxPg8N5RTx8t/oMfK9y4OEP+Zmg/CSQ12dJZhaLY9ZkDuLOdRmw
c9FRk5yfR8iFsAxYOJaPaN+Rg4x5Z2HCAi/iOH4iaJZmQm9jBDlpIw/2jVnQ
v8KO6PqfJ59Ms2DD+FRui/FQcqCc8nK3/mzisjzpb3V3R5GeJXQsLwnywcrd
+eDRt50YnFOBlaQYEvW04IhwP3mqUQqWF8Iha7sPaVYtBVdr2tfEpSWgdIfG
z44VFIHqKRofPLS0ALK++fCw+pR8GDFEgIevHioApw0S/4+p647r6fv/7b2n
hrQ00FCiet/zehVlVqJlkzQoUUbISAMpkVFWVkNlZIUyoqIkI0RUCiElJSUq
/Pze5/Pt+KNHz8d93Pe955577ms+X6/Df/a8f3hWXnKMZ6VxneH4QpbnTW6g
/KuAY3lkpiPF1TM8QH8t5YO99ouFg68o731VdRCEyVKefMZ+EZg1nfL8dUal
ckGGrMfa6gDG/382hvL/kzlhkvuLcv4LgwtIgxfl3tf0fSBqarR24NiQa2T5
TlrzXTHSjiy2pzn/6a9+8ELaKG4um8t7o0hzuN19wiSniNYLDP8dTdaModcZ
aphAnmfR8YztFCTpfaz/v9tBhn9sYmO+okzrAu58+0p8denYVNv2Q54YrQWY
WdoJjrNo7nt/hiq6LaA58bpQdfR8S3na7zeIomkx3ffc63cT6K6n81w2rRF6
Ba5BoUUlL32KCO4adhM2hKcTwSO6+PjHTbCzFYPpqiMwc0gh3JyuDBZrBuGU
tgsgZd1Dana/AIOmU/CjIZ180gqCrZrZYLrShthoZZC5f9e23dR33OX1ftwS
tzwYca2Xe+Kzh5s+4xLUbzclWWG+RM79EuTesienDx4h9wPOg1y9ChnxOZLY
rjsHpTFRXIDWHK6WY5x5VxG2NiLGs968YtsZHt7CuJFjdFnPQAdXhnvOMe6f
+id2vl8mu860JXRNSrfrktxWGsPuedVPXLzpd/BWURsMc+jae3PlO5m7jtbv
uOgHkPh57LsODmdchZFDzg5g30rWt3BuAMPXEtj5Uk55cNuO9slXFj4PSw0G
0/0Ros+B8tW33D6XCOJnmwe1O/15N/2kwViAvt+OLa5w9hMd/+jfGyD/F81x
Oy+Kg7WDKS/xRM986JWkXAtVwz/k0i0asw8O9eHa/tkrQU2Zzc885zwWF02n
85DuNJUsdqTPnuMlB1V/6PFdx0bBFTP6nc7u04OQzfQ6T0s+kqCDt6BvZxwX
op9DZgeVA+pHkeURN0nO0fuQNfE6qSiUhdGF98HdtYQYrLEHeY9KGD/mxN91
4Qwq6vdhrnEwOTF4KPDq7oFHrSWRF64mqivvgvVvC6J1OJCMbCgFGaf5pGDX
cLI0uxTC7XaRFq+5JPrzXQiddo54Ju0kR7vuQcuMClL3ZgsJja+Emp46krRB
jcjeqoBFN5v583x4URm4aNKehz++lUDP51Y+nm9RAjneb+m+n/eKwTnvGen/
IEFe7iuFhsDbZOGR3URu0x1oDc0kgotayZZ3FWBWFU1enbMBw8rnsGYokOdW
W0HL9SO0HRMlBSn5cHPsD1j8vJTTiH4CgR+EsCnoOGeysAK0zcVwjOEeLnLu
YRi2XxSL+tO5NmkO7jgJo4hBC7f6VRa5p/vXZj5iQ+5WfOYa/wji9IWxRPra
ae7Ue0F8EZ9H6p8+5fqeC+H0aa9IZ0sxF58mjE7iojDK/gvnaCaKy4/qwvOR
GeRIhyR+X4jwzWkq6Lcq4ILIeVDoVAQea/76yMVrwKdHHOVNVHHUhVgwKNPG
UDsFNPXcAj1haljQL4EnrDaBXGcP1KsJ4bsMXxCtuQYFDn/gdYI92Mw9CNAp
gNk2qnDm+mGonyqKHoM7yG3L87BAUApdDpaSye9uQZyzLD7bf5BMViyC5w6y
aHhsPFnVlwsRF6WxrHML9+7mDriymPpTET2BkHWc8v87bB2B3OiFqjWanN51
DTh0+ivIBwQRq77PJHnwZ7hZ2kiMPBvIWZPPoP9HA74kycC78jZQ8zGHtk3W
EPr8MyQ0mYH6cmdIqGqGvUcHg1eKMxya8B5W7hOFVWvHw+jwt3DgaC1xHuwF
DdGNkLk9nxg9CIUDifUg+/0I6VwZBRuevoBhZw4Sb4VI0M2pgh7/U2RSlzd0
Ln0AldEPyVKT4RA1/iHk7P1FolYrwakRVRDxWA3aC5TgrexLiJYwBrFwPTg6
/j3sNTUC9XIz2K7TCTKDFWHSw1Egk9sL79fUkOqTNuB5pQ/eFcYQndPDIcW0
BzaUv+HUR2jAZWiD0ytseOpdohAmRPMXswL+yq7lNFcc+EoELN/SPuRxg9RB
+1wl9BgrcR4+1rCk/O+3lvyZOzHLHeRUHoDgK19ipRoOVWEPINP3NPES2AFf
ex+A0unXpO7XcfBVfgzJoT9J/t7z8EbqKaw+95tcN7sADRYvYd6WPlK+4DiI
+NfBuog/ZPHg7bAipBaqH4iDpFkY7B3xApRmKYDr53kQfOUZSKbKweUvLqB5
+Qmsb/hJ1nZZw4GKx7C++zpZbj8Ion48hAmDVxOjUZLwLbMSDsurkKnXBsNp
i7swe28N12HtBV/tb0JGVxOX+ioOPAsuQ1CHIhGbkwhDruRD9ht7Yvt5Fcz1
uwon9vuS18WOoOB2E3S71hLdqbpgllgKXOV6sm6NEXwqvQev0wLIHCM3OKT3
AHRLRpFhgWFwDB/Cuk93ue3jlgLW0l61K9MRPhZR+dm44Q+xy6X1Vmu2JhH/
GKp35B8ZEBFDql/ePdYiLTZXwPJrC68sUYt8Ci8AFwEtYpsWy6leKoC+LJoj
CL5YAIPl6R5/6QGXYd6i23xdoLeJ2Ut/prI6sloVVkdWf5HpmvcvmE7pjqEy
HKUFuf4qep2jsw6TC8uoTrw5Rx+GjKD8/6KriyCBo1hqUCgo//csK4fZgGAk
fZaZtpfIl6nUNnvUHsOV9DHOfJgcvWZ+izhPy4/ihS5fOacjVI+nLJ1CPhXS
8ZtdnEWy1tIxa1Xbkpvz6ZgzXfu57mKqHwP+jOdMBdjzPprJ9PhKDcbtN7vC
eFyugoxPuHY0O6dUm+ojwzOSnGsgu2bKNabj2rL+sT2mMfvhkyerGaxqZnsG
rdBkWG0jvZdVURp3QpLq3Ihh6uSQJa1NiDuYzZ29yPbAahetGcC9M+vZdUax
/OPOeJZ/zMpnfcmkv7A90HdXs75kTSE/B/CuelYLUPNPH9pejsVInf7rISBm
SsicKJqv0ZqkC4rRlH+7LCAVmqfRWJ/+ihrYep/mj1rn/YRkUcoZ6zzfCpHj
KJ4qlA8z1lIejnDLfDg7hPLYlyx9TuSSaB7n+L1Wbk0wiyXaGTO8OGsUuguo
cgoXpcgdN2t0f9LBXQxrJvd0LNE+eAY5NmcSGLYPR15PAtn8Yz1MajHGsQvi
CDd7HdRHDMV7mUbkSJ0bSD82xHf7j/D2XBgCksE0Vtzarwwylv/1KY0dA+Zf
KL/rwuk1sGgm7fVqee8AWC43Q+PO89wppVMQ8WwE3udkieunAsiVNMHbxs1c
oMEjyFqpjx82POWl6n6CfHMae9Ee3A+JPjSuG3amF2Jm0ftKtzeA0n/1CF8N
LkLTGTrPJ4I3QUcozYs53BsM7q8px8/kx26SHEBjj5WrdLihgiz36ufIenOZ
/WT9r46nsv5dccUsHtv0X1/fT73uhKx0xrpblpyugS5s1HJE81o1UjXmAIRN
5qGopTN5nfkRTimOxgZ1S+LtrIzTpltjWKMC6WrXR8VxVmjQPY5UNOhjjNxI
7HpXRp4oaqB8hjnm3OVA7KUULg0Zjq2xKTCssAMCWozwSMJT6NAthrBN+vht
nQReOZ8M9Xu08bHbUHxkPx9CVqnjrVAOd9e7Q3OVEp5LnIgib5aD5zIFLJjs
jOLVSTB5uRzqWVvh0QkH4LCVLGreUsauETugVkIW3d++gR2ps0BZVw5nHDkG
J9bLQV+jPMbenwNPb14iMoJKuPmNPmz6kE66vitilLgKyB9rJDtQHktM9aFo
1WAYXiKF4n42IDPZDkJ4Yrg9ZTScWWUG0fNFUC5JG5RGC8OijeKo9uw1kRC4
TuSOyWLhy2gSUPqAFDqpoPkJdWLmYALqnWqoe0WJpMpuBN0hf/EBb/Lx9z6Y
Lq+Mqe92Eo3NsTDz728jVx0gwZweXJooiQqfIomS/EZyO1sMH7WKkVU/oolC
LY3VNK9xB0F3Gn+DxbWg/JPGQnfW6uLuWJpDifAajfGeNJfxSN8UHzymuYxg
XUmMKqffeNuJF3BijAbazZEm5Q+uQtYeFUy6d5QIv8+DREl5vH22i1gtyYR5
Q6SxV0MVvh/fDrJnpdDonSq89XEHy4NyqKTbRbrThsGrGGUUNN9HKpeOBssF
ajh1+D1ubqcHRJjR+7518wL/UIpveRhBrS+NMUqcP0TW7mO5lRuvWB5QSYjl
NZaPY7mGxwGsd9w6IQ5/HjrNXVPdzU19Bih3nPZ8kHwDONJmLR8nBXJYdJL2
Syx5ZYuVQ2ksfcVEG7wTMJ6PhyaNQutkHyI5spoUddmg3/AVJPl4NJzYZYu5
yxJIz6WTkLbNDi0qThH1IQdhqxkPncJbyb3R00CmCTFeyhzSFMrIyxZnzHPe
AN/E2jnVq5Nx919frtCpjEtJnoLauS9Bc95B4rZzItZ9+gNqHpZwYvY4/HBS
Gi/IpYPTeg53BcqgyS8RzHW1x7FaQigs4YjHHe0wK/ctHBu7ClUVx+D28v/X
JVG4R8Qav5acBQ3PDfjm4Qj0UssD+whPlJE2whrbm+DXNBxrlw/Bd0cfgegb
LSyapIXG155CW5wlvqvXwpzdt8DKcBH6fhmMMXwuVhSWLR2ChcSKjzM+6GBO
iA+fK7fD8385uCh84ETXT9xyN7yRSHtkhb2sg6JrNK/nMUYJgr/SnODv0yu4
lAq6bquHyJMfX2icv96tj7xxoLop5KEtXFJo5OOS90PgpzDdb07xeiypjWD1
dN++Mp172pTp4uu6zL++ms84/3enHx7AJbtpnERrFQfbv9AeDuqrxfDXjf18
7L94Hl5rTYP/PaNZD+X/z7i6CS1UaPykfS8PA2afhOPSrjwL4ScQLpoBYzOa
OcFMezg17ihElE4lOol15P2hg7AtMJZoiMlC3LpU2Ny4hUj8lR33ealgLOlD
LsYZg8PcFNBRus+dvFxGis/TeE575kLOO4T1prBWSxzAB9JZTwmx9WwvAP/T
awfwzFlh8C7bkB9bNn+6BPY11NN9nyUCIPo37Y//atpCeBRcwce14fNhjRyN
qU56MxeuX6Pf4ZVuX8jTpu/7V0EQKBTTXO/NMcvgwVVaCzD4xwqI06fxL6WW
lbC/X5aP+yXCwKyF9m8Xu8B6/q/+wvj/534xzr9mEevnP7qV9fmPvcY4/1fr
Gd51iNUI3G8NHMBfX6+mdqlvs+2hiXF8vGVVAhHOp/z/PWpXiakgrQGp915P
zl1me0MY5jEbT82ExTdybZldd+ruowGsqs+4YfV3WK3l7BfMppqXxXJ8j4pZ
7m/SZZY3d+1l/P8oN8ZVUN3D5OHe5Sy/Y+zKes7r9Fuw3Kgsq4dq/sVk45RX
jKPVeovZA+2ilBdt0+FGpHJoTnPRlQWk57srmixOozmFBFf8PG82/z3OyXfB
/o80N5GZ5Yp33TeR3LdRvGETp2JzyVgS4U2g9uxU7NkpSBodSsHMYCouWlXM
zcwXQQcFV7zm1crpBYjj6syJWFBrS8JWPYDVVWOxT2MXaRYeCyk1HMqPekVj
5oq2uP3kUP6c2l2ywUeH1sJ5u1O8S4a26PrxAjjyTOCSB4fSlz7BEZH9sGCo
A37MFUfn8EzYIzwOxQ5IofrTlbCtygmnJvwAqYhGYrzMCaOLi+H6TWfObMlY
TP9F+04/Pktw1iZZWHjnBLclaTSa3eRImtQO4mJD7a5U9xskTJnaZoqah8m6
GmqzuVX0clz6P/21NjJscZjhE5ksj//5LHunqzxZX0GpD+y9F8Yx7sG4f2oE
8gez3945wfBiN3bOl1msh+F9BbkBrL6M5aD1rzO8XZ+uvUPmadyg1RSLVm0g
egspPuUjB6JCVIYnW22GPc/kUUnAh+c4pxxsVqlgi4MYJzRIFO/v00BNERNe
/BQNvNJDZUZ2vw7udaV6XExUC1u3UZ5DvbEiChvTc7at/w22//XzHPq5CEZ9
pNgm2wGGaTJ+xWB9A/RxHc9fk9ZGw9AgnPZcUhAZiTJbbckYm7PEI3gMch25
nKGvIKrJUns4qG8FlgaQAZ117wI3gNNm8wYw7zHFXTEjcCehnLGeazvgy29q
S0+xf8lJTnPCNfU0/+ixfTKCjy/J4s0hP6um4/pXXeTHy2Ewrn0Wrn3qBxHL
FoLMngUokHIFfKdOAqvsRegRIIA9gcLQ/yoAD/Zp4bn2bWSWfQCOuGyIuYbW
ZMLVAFSOV0Ohn9tI5fLFqHm7BXYotBBt/xB8e24/VE1WgX2LlmHhRzPYkSMA
WQfDUXm5MHBlnuTKkTWoeprWYc3ftREva/9PfkXhmGyFgeeMvOmA+Z5GfL3u
4jgPqzNe8/GOooX4bh3li8mHuOPci958rPXZAi8U0f7KkQnSeKaRcs1aemtA
+gLl/A9OuggbLSlHaVzXWcD90nxsavcQdh0ezMcLq8Swo9mcj72DLLC3YCQf
F4n6oM0BXT5uiFqBL17QPQI22m3EJc7UvtHZuhK3KCbyseR6H6x4PYOPR+0d
jgW3aR/+kV4d8GASxUF3dkD7I3s+PnxLCCo69fl47TQrMr5AHnQmb8ILZhLk
xDI1SBNYj81OV0noAkfQTV2L3waPhxHzNsAUswh8bZAOPQ27oXzLahwa9xZE
LibAmckRGOMtjU+PuwCmrcLsOdp4BMtJ4YFQ7AwwxLnZd3jGEYG4agG1WfPn
+qJdFMW6H2dhrA6VIyPRGw/6U37tw6+eOEiNrr8qG29smk/9MZUps9FAgcrl
lD8L8EPrRHRfcJyUl/qj0R6CxcGZENztj74rhmFNnQGeeuuPwzVVMNUmGD8f
9sfWO3Qu9x0PxMTATij5Eo4ZGIIrTb6D6ipLHNe5HFVnCuM1jxvQnBWOeo+k
8efGSvJl6EosiaOxgOL1q7BBlcqR5WdW4ezdVG95DluB5w9Sm2GdbDiGaFL+
iujX5fghkOaVzXYux65gmu9XWh+G1mdpLcDMiStxuBWNhW09tBJ/czRfIpe5
HDswFQqD3nLXvi3BwMn7Yc+Us+Ty9gD8+Nf/iNqnA/WZfni9+Ar4xCyArfcX
YvzqMtg7fyt4pyzC9b8rYYjWXmgoCUAtj1K48PEILOsOxOHO56C84wxU2wXi
LtsDcM7kNuxuXoh7vsbDRtlHoONK+3y6LBYH0fIGagfuMIX67noQ485zKZNc
YIFxI8h9NAbBabNh7P1m+HHiDGgYhYDLlG5o/Gs7jQ1KhfhjgjhutDUmBzfA
Z0EJ3KDvgQ3eQ7DRWRaHP56POdedsMxUEYmzF77kJmPnVSX8IWiDLaqmuMBE
EXsdxHFX+GswF5fFAl4e5PvOgLMBElgo6wh+Relkf70Ijoi9TBovpxELDRGM
uDaKbFxiCmoSYhj5WIvEmW6Bj08kcU61O8mdsw8UHGTReWMceW+7GHbkyeMP
mZ0kdPwTovVUAf/w4vnyU8JHEX8s38vHox4rYlPHM/Jk2B/eudEquO36CPja
OBwSs1QwsjgGSvsKoNdSCZOGnIcJS0SxRUMW29SqYIStKrpzEnjKuRbGTJbA
w/6imGX5EALxAbTWieC1EWfBST4Wzm0Ww1WrYmGL83DoXSiJfZ1jQN5SGbYv
lcKQwC9k/k8lcPwoiW9sd5Ksgm6Sd1UMbVIVSfEyX7LWWAjdlH7ybdqtt9ke
l3P/sFoAtSzWr8/dg/XqL/vJcvdSpxiHf3LMaxb/VG5gfsQLFmdL9GN7cVp4
vmQxvcTaAQy+7LcbHdm9DLazMYjP+zqAsy91D+Ctq1ks7pIoqwXo+8JqAY7X
MC5HQzvre/n+n3rqKFsZvLblAH9+NkrK4ZgQ2kP+9vu/sn8r5Se4q6rg5A/U
fluwVB2JVRwfz2vRxnUOPMo/lzPC7cdl+DpupAfj/0MZ42BrFTB70iiLcfyG
1bIYlL4FYibXQDk5G53QI4rmAh80/JVhm6g91MSjfGbru9GkbhfFWGgPQXsp
DinMgPAzFOe1N8NwRdrz/NsTKbykQ4+XmstgdDXFsp/bIeoRPWdwbyHoTXBH
99VG6GByDEbVeWHyuyIwaMwHrc1zUSzBEcIdvsHqg/74NTabWP3RQEe3EBSZ
r0CSJhlhbGUoxr2v44SHKGHAthAUsJUlqRfugrHIYox8pU1OcjxonRKErlnt
XErsW27ThCAc3TmMP2+rjy4emIdNL4MHsJpzCHbqUr7W7cilWMGjPf/rji7D
Ec7xJLHMiWuZuRzrhqWSbQYnuelOIYjbo/nnvH3ph5259B21y89CNxPal94x
ZyquEXnJv2b4qYl49nYHH2fEjMd5czT45zzpcMLJJwkxNrnHPb3ihC7m7mSl
mzw06zrh7FtO5JyVFTT1OaJeuRqpyGklIeGINa47OJOPFjxpefZ+O3LYGuAt
Yfz82Ermg1w+xPj893JZbayYKuOLKhxg8ZzUf/pdC/3TX9psJ/Nxtniwe216
xsbQvYlx/munMM6/9XS2Po1jGf9/aCLrhZIjMpmNzZX1/x/azmoBDocy7FLs
NoC1R03BUQa1/Hke8WoiXtTfyp9nI/nxaJZC9wg4sHkcntpkBB0SVbxs1bGo
K7sHvLtyYZ+WI86cIIyjfQ3R5bYjVs6YiR/8vfDoybH8dfvYyhfjJlNuf2Te
VOz1oTjkr52rOtmRjz9oK6Esj9ph8q4dUMXfcyEK56wogYkWVnys9uwAPN9L
azeNCxbDtW5jPlZ3sYFLbgZ4ydkXvTIHwSY1HWxTMsW+zyJwT0UTj+Z1w5WY
h2RUtQbqfsuFCPNp5GOONi5ZMJ///Yp36aJFB+XwONzSww9XV9EalgBdrJtY
zMt+H8k77kZt++b8gyRkPo0RbZsqBNPu01hfio8YWL6hx7foXiARv6jNr/Tr
MZeuzjjenldZ/fvH44xPK/6F5SkmtFHfZMWMX/ZzJ8phQp0kR2a/5c1/LYf5
1n6cht1K3voYeRw7Yz/vyNXbvPr/OP8rQ+9y+9ypXfPWbhm5M5TayE23y8l4
GXovVWVxuBFDfavwRG0410lrc3crDYF1HXScl6YpwJDnGsjdDSbXs/pJzGgl
PHTWBo5ZdpCWJkl8JZ8PQz3FYM0jYdyXooYHPPVhtroArroyB6FmLMwaSTlv
zjsWQflCyoX7rLURDjyhdbkd52NA7L8euW0RG+DGf/tpfVH3hSf8erEofHBl
FAS6/OTjTX++EKGWX/B5igfaLQbitFEEC+PoMwTZSOGy/bTPg320LMoH0LhS
eKAMxlZbQXbvdJL2UwLPDisnS/76KQs3i6PHUUHCW2cJHVdp7E6qQxsW3KF2
X+rOk+TRIGoPxlUK2ucHMX9z7ELmz1ZlMT93vwOr4zhXxt6p0j+99x12suPt
g5lv++MRiwmvLmOywm4+kxVlk1ktQO4jJltcGtlvFczYuroRzO41WovhSF02
Zl47O19Eh/mkOWXMr78mxfx9g37GA/8Wyjj2hW6MizvLjl5n+uvRdiZlbM3/
jGDjdDnDfhsrxZ63wY49r8VlKm+ntJhwGy3p8b2QRF48oucXTMkmYTJ0Hk52
yJLpVeyahvvY+GtaGI4cyc6ptGXP8kqSzeejbCbb69pY3da5WSzudOI00x0X
PrKasmUWTPaS4OkDWO7OjAEcuJbVuFXc9BvAQU1BA1hl2rIB3JjCOP9Xhq0c
wD0S7PiPGez8QUVsX4DrV5m+lkoOHMBTrrF9duoi2B4B9367DuAlD5jeSTJl
83NpJ10/JWJjOJFrVEYdq9nDRV5gsZdZG1gMsNSG7RnqMF8Ie1N38PVL5Nlv
sHBIJl/GzjraCH/+yp7/xzW/nsIdkUV83Cx7DwRPx0LcthrO800ROERFQXfW
ftLkdRl+W0wDp6qbZEvLOdjgpgC2ijeJTN4p8Cs4TXJm3iJKWtkwT9OF1G1q
JrqncoG32YDUtanDt8jzUHhrDFnWaw233QshocyLWLdaw3GdO/C8awFZvUUD
9Dfdh0FmPuRYczNJ7rsPB7chOV1xgVxaWw6WzWrkptBl8ut5BXSOPsn5zvpC
Etpo75SRRarw3Jjmr5cUD4GgJsrLHamiBL8yqT3cYvGNeM+hdn6+3z2yaSe1
gdMDssm37TS+uq8khlwPoXNoLG9IhrfKob9BJZe2exPnZqWIt3q04ajvSN7X
z/I47+QxmBK8ndsRL41eal2QfuYQsbD46zdd0kT/3MnwK0AYJzwbhnY7K2Hb
WZG//pQx3vtrxHrUSOAzDRVcUroRRc7LY+DwNr6cveA9CLe3nOPjcVOGoO6m
GD7W69fH1T9nwe02xGlx+jhz8hyYjdXQaqqDk+avBV0lO9i4exDGft0OVxOy
yVM9FXz3KBFCHqUTFzEV9PqwFuo06oj/ZnW8sdseDla0kIAaLfR//4JI38kn
HuJD8KqkElm7Tpf0/mayaOFRtheJyO1/4oGj/9n7xpTqXIf0Ys5BgercYdWb
SVQ0xb17jpDNJ+k5jh93EOe7dA0XOS0g7uepfpzSPZ+kBNA579y7l8Ay6vf7
2xYTOwn6jsy33CfS32g8/Oz7TDJNj8YAwq18SMAO+q7VF3RzF+/QvdW2jj7A
TSyjXOusYQbcVq0v8FR1P3/9K95vh7rtmtSmOv4Vtu+05OOQc9/hytpR1Db2
E8BvQ1bQfdBixPHh8Td8HNArh2QRzRP8OqmKiyeWgVlhMllSNAj3h+jgXkRY
ekYDF+nPxX6d7bAydhBft86adQgGCany8VHtfXDhgwIf152KBL1AWQy9uxid
9lmAZa00TrpojLdnJxKlfimsOUN5Hmgrhf3nad8nz98S2Pxdjf8sdb9ZX6A+
ZPU+/VZ0PSckx5I7PkIYaWZPHmhVETJfAIVvJxM9233kiFAfjPyeQALOmHDL
pv2EK4tMae7SthesRC7Z/z82Wsx8xt2rGM9fyJu+F7k4VXLfjcZmAksTSeo7
6ku6/sgjy8WpL+mTU0zyzsugqVEil/+2lZwyl8enM3LJ7jGjwX6GPCrnzQSJ
6lRI6pXFe1tegWhkExRclsYKM1t8eFMJd26msT/7Tl3sPEFxyHgNDFOitQBe
qcJ4/Qrl/29e8Rx64oXonLfnQvv9X/xvSLwiBiwe/uDjT6dHgcNfH5+rnoR+
Y/PJbsWfEPtDHL2T1/C0HvdCjAqNHUX2/4TDW835eOec7/Dw0w7+/NRv6AQh
A2XaV386jQ+Ivs3lJYyjnH/d05Fcrhbz03/vYfyZGb8Yr8ZAsnEADztXDdYT
evnXvH6mHOKfpvLvBZWFIHvoEx+HO+aB5RAJ/m+CHmbDLude/nFu70kYmpLH
x1vacqEyjPpo+Ros9zQ6gfG1fsxifK2DCTRXpf1Gmbgfz4Bvvru5sAm15MGt
dPCSnUacmySh4E0mnLmbRNSGviPLSTZM/evv++jNIGbROSA10o6YKpnw5izL
gak3aG24iXku1N6w5I3rdiLR33PAufssZ6/YTsRNzsC0vAwyLkYbNhafh6RT
I2AEioLzqHwIfhUHI1ITyOfl+RD2LRsidy3k3lZfhH2HKW/M4eQ5kH5yHITO
CnKJO8/Aiw3hMF8py277sVzQq5Hmn/O1MweEw+j+dy4LWK+2zcWZA9jkexaL
7djQ3O6zaae471cp7ytNdzhouFG8MCYezt2hvx0hvRda02hvN52GADDTo9z+
kcXPSLIB49J/GMRwWyLj/0fuoznilXu3cRN30VoAi4xsMtGS5mcjltaT6Dpq
O+vfukSam2lOdmf8KHJxH805lhxV4ubq0uPnrl3n7Y6iOdKjv8RI2DX62+Rh
m4nKdMrn7/ROImP/2/Pdb7wlqXDZMTAe36ms/9vgt/Q6S5doE6OFdPxJrw0g
SI2Ov7YkHXYq05oFvXFtEL+Y9rKzFJTGwxZ0PictkMRJ8XQ+l978DqE8usaO
Bn2Aaa30HVpc7AeNoQWwofazvcIbbbwneg1mm8eRu/d5+L28EHh+j0iRpSOG
pOSD3sZy8k1IH1WTzsLbjHWkJv8J3P94EhLqJnN2tQSGHaHvBfcKkYp/cvTz
L9N1ftHlLHdch/IDxzcXkrOdlAfYdFIKRPaeB0u12faxHwTAXZuOM0ZzN9nT
Rt+7lmYhLy6a8Ri/pbDvqCuG8fcsQlmNSVEbqxeoncuOFwcwLoHMOvbbtgns
+MFO9m2OV6Jj+LrkAGl8Sud2gccLkvWKcg/0og6T2oUUu886wm3xZms7IITl
nX88ZDU+ASfZ8ZNd7LvYUsSOK/ey87+YnxrAXwso3tykTKKT6dhO/zpOzgyi
87Y54wM5pU+f90upJIwwpb2L665Lg24l5SUGyNSTSXqUl6jFcyYXFjPOv7Y7
41WODmHzY0fYGDaM+a/GRMqEbCqlz5v9+DdJLaDj91w9DOr20Hf0+YweJIpQ
vqjZ7W9k6qyb8K1hFHc3MY/s/XgHRo6cRbovniadZ8vB9nseqZ3YTHL3lENB
VTlpLVYA56J7MG1xITmSLQvTTSpA2iWVrLt6l6TKV8AGbjkp6JYn08aUA171
pXvBNJZBMo/Gal45lUGO+QUyvlGGax1fBtlK70njfSvyeX4ZTLsoASP+rCDL
Su6CirIa6JVxpDe4BGaMHwTtEsHcno+3QNNWgT/u7oRbMLVfgK6Dp8VwePxr
aqvsvgODgotIubco+WRbAbljsoi/ejxpF6iEScF/ddOKx2S78mN4fsmfeFuq
wOBdLyFq9igy7psL8NQ/wuu5g8gYt2i4X9kFu6s0yPjIXTDj/B8w8rAgxcvj
oGumEB7JmkDsOybAKRVBzBg+j/Q7d5Ppg35BZu86ovdkG+kb0Qcu3bvJivSJ
JFSmH86355Gdi73JbL9+yKquIplPR5HMI79hq8APYmRkx636LoAiSxX5zxLi
KILOpcZ8fCZaGr/0cGCReYi0JKugxfupoBcdCDZKmug8bj4ca7wFZuc1UOHm
YjCoaIPBR5SxeX4wdNxuhtXdf/V+0jx43VMIna1COHaxI3yWjIHarN9w7rIG
TPsxCTbZC2C31QeiNXEOTF4lgpb6uaS+OglS9SQxxi+KuKSdBV61NMovtye2
G6/B7jnS+CbpLrdGMA/M9lBORdu1ZFhIqH31NSgQTBOpnSNqZgMjJXvgfGwI
p3pYAKpmtIH22ziSvv44uWj9EepcesjDxXHkydcP4G5tDNVOd8nTa80gr0jg
443B8If7BNYzCXRVTgcz448g7jMCpmxcC5efvofaBwow02Q7LPJvgsdRTeSL
wl5Ie/YO7oueJhN1DoFjyhuwWx9NDkQdgkdTasHt+Vxye+0e2Nb6FA4OW0qW
TY2BFXMeQkleKoncFQStfZUQlH+PfJs7G1RXPIA1vN/kOJkBm1c/hS9bFeHM
eXeY59AIKy2VoXqiHajZtkPDe0HY3qsJ4cE/QfN2KXGSEgKbG33waEMkcTVp
JMMiekBYT5h87a4g+VZfQPnxXC5W8ya5dqQJDCMTeWfGXSdZCTQvNzWrlESG
0lqAC5bPybBBtA/5kL7v5FLhc7iuvY2XtE4B1no9h/E5ydzYF5YwbfczuPJV
gzhunQt/qp+C0Ool5NmErbBSuBoGqe4k17gDMDO/Gg7rppEJcw5C1c8aeFB0
hmwNjQfRzzUQ8amKXHQLgnHznoPHK1EQVPEAQc0n0C5rAGTSLGjPegzDt1nA
/MeLIXb7YxA5rgeDbJfBu5ZH4Dj+J9E6tQCalj2Evk1pRHPUBMhYUAnnC/VI
19SxEAJ34eO8TG5FrR8cViiCwmUp3KIvCTCj8zKIBLVw+zcegmb5fBBLH0OC
j6WAtO0VeHRoDfFIi4HN+6/DjvlJBB76wc6DxZCbG0+ujvCFN39lxWzLOWSV
XQzc8KwApQphYi++H2K97sPnp894AQ4HwTyfcrmNamNg5xDqE9xYTEDuIO1b
65z5jsQcpvn55vuriH3dJfA1eM3rLtYiTmKXYE2iPlk8u5rbaX0ZxNRjiO2D
Ot68U5fB4Dzda/hDXT7cy13Ax82JFyBd+hrl/xcx3cc5MLvxVx/TjzoPGO7S
/6cWYB7Va+MKqux+jqT6sSDMkyS+pjViY0+0kKZwqiM+jhsGq4UpJwqnjgKL
DPpc+bGSEA70uaZ3bSbmPKprFnVF85YLs9qEOapM52ZrUmx+OYTbL0F1Suqx
Dk6/lY7zpetjbm4HtRnG3zPmkvyY7pMlTCfuu8V00KqNTF97RTCuoMggxuMq
yKbvZXKsKc/Xh+q4oQFV3KAeaofs+qJCxCbT+flyKJEbt4jZLTucWF1eUDF7
lhWDbg7g5OfsXoses30BNjuxWoOdYynuOz+Biwll5wQIsX12ut48HMAhM54N
4AOeLC/ZWv5P/jGZ5TfFLzO8UYxx1QJVWF2zSCDrW5uzl8WgYn1YPHa4M4st
7Pehcc763L3E/BWNN669sAqCplN+/uu3VaDcTfOA5I0I7r9M4377w0VRQ4/y
GjynVcNleZqLSfSPhfcnKcdmQWAjGW5L42m7Yz14Ka2Mz5b0nuUiV0SY41g9
Mf6aL3MehjeiRMkmi0Ti/tQQW1avIVIGWvDeShfl5NLJ/ZveoDdBB72tjpHX
WwLhY/IQjH8zj6xc5gFpXfq44+J+7sNRc7j3i8bu5DfKwx0nGttcv0QIznpQ
HDJaGp4+NUYBt+G8Hal6YFVujA/VX3Br1iJYBxqhRIQekWgLh3uR+rjwgTzZ
WnoE/O4NxqjFS7k7vncgTYPOYdyEengaSOO9GSNfgv9OGhMe+T4fYuporLVW
NQq6/utvM2WiGmxpoLHc0Hv7yLEcOudZzYJkixTNi9X2uXB9h1kfEsFQFned
co8M4IuXWS4stYHxAFespO/IrNmF27xmHMr0G3Cib36SlW8RXwi+5yB9O6jd
scdKdTmyMbYWNt6xQU+tdq7YUA475axQor6Ue79DB62WW6AGbwhpuamDynPN
sPPGRfLWVQVrHw/D7rHDYUm3MO5GExS5FAfVp+uAizPEzbaXIaIjB7ySdFHV
rQkOVYTB5khNNJwpjkK+FhD9WgXzkwfhb01dSNonj7xePfy1HOHxYxncIKSL
z9vCQGm0NL7uVsRPn+Khbp0UHvL6Dn7742C7ixQu77gNxzf7QN8yabTm7YIp
5O/7LZBFwYfT4GL4OfL6mTzOr9GDgrt7ycoMeSxZqwTRZ8pIyAoZnLpJA0iA
DGw8Jo6C+gYwb+ZQ+PhLCNtnasN240GQ/EIA5Sf/IlqWL4jcNmH89CeDVPdG
k1JpSTyVZkhSCnaQ/ebyeNX6JHdDShqurlbCQxbNXLLoUjAcp4yalxaQ2MT9
IFanhNZh2aQhdQ/4/R3P7/gSIl7uAlLVMnhw+GVSZlpC8pZJYcaXWHLSZAfh
lkpiyVJxIr5xDDg5SOGJn+m89r86x9mbcvbip2ki+U3zXBJ2o3HfWJqL2XTM
HIcMUkfN8cL2Gkflceh4Tbx+7AuX+7QWHhhq4uClKeTBoTwQPaqGn0cJQ4rB
UXAdqojzVcbA4vH7QeuwDI6J94bzMdvA/7A0rrT2hpsxC2FKuhzePzAKCozG
Q9kqJZTa2ksi6ifDZVMVPDBhK+munwGXZVRRYfMpbvh9N4iMpnmWI5f0YO1K
igdfvUBextB442/ZWVyKDOM3rv/EchPLM1h+Jz55FIqrnOVubhAj+Ss5zMAs
ovQMyOFpiBsMBGFSzTBuzm1AN3Ulvowrr7LHhGXifBzpYYPmL6mtvjjEEm/3
5/PxsS5zTJNMJ8tVEsjBZZb4MzqDrPq+FPZqWuPvo/kkfEc2TO+xxtuuL4j5
4GxYLDkal/VJgNLVDfDUxR7j/e0h0EkeIsoQh5hEwaKuucR9jBNK9uTAN6dL
nKipM9oLVcPvhw5k14qxaFTdC7sPiUKuHcH96yTxesxu8Jo9GheWSeH9BjF0
m2ONy2oEcNwxT0xYMBI3lvy/rI/CkBfmWLjvBh8X7xqGFT9y+Dg+2RBnjDjN
x86JOvj74i0gBuMxKkEDf1W8BL9japi0Th1DQ96DnoMiDjbRRAOHF2A0yRaH
Lx2MY/tPw5vkCHzeooOzf87lX6cjfTCa77vA5/97e//vvUThnx76vhp6JqJH
PNUXuv6PINGM5gEzC1vISE3GeTZ2pD18amwnkOCtlAOTsNoMUrVozK29cgO8
1aa8mpW//GBkId0T55D/G7JiDeP/N/eyPXeq85n+1d7HbABHw+MD2HBr6gDO
K6UxluGxlnCsk8ZY/GcJ4JiZNH7i2eqBwiX74X/PWDWWxk+WjV2FH02pP1s1
0w5rTaifu3Poe3h/jh5PnLIFniVTf/+I5izQX0t7YAyLXQeT6mkNgsbWLVCi
S2NT1pHesOU8HVuUehWxCWT7PN5+wvo8iEcw/n9qL9tfstQzdgCPiWC1APmH
Nw7gq03r4fbVd7QfTtU6+PSFXsty0mrQF2qBYR777EZtC4XcK1QnOfsFQuJc
yrGQ4gXA+iGUYxFxdzE8a6R5wTvey2DGdcpVylKJgELhDBrj0ImEiX2mfHxx
zRrwOEFrcI6lh/KP5erEcHtH05xVQep9rtmbcfgPnPcZwHBu+gD+uNFjAOte
ZucUbmJ1BLd1wwewWkX0AJ73hM2bkOT+AfxGitWGeP4Tj2oxZPaz1VJWr2r7
ku3/OCjjAXsXh1lM+JcD46EFr2AcreH1zKZS+mcfcNHfjPP/+oPCAL5gzfI1
9Q0sX1x3ifJGb396wfNxY7aQvBDLt+Z8ZjZAxibGgWlQZfWA+7YwDswlI7aP
+edoN3xXTvg2VVPbNAyspzHtEREeeG9RBx9PCffE875i/OdMyvXC6t1fSVrC
bu6rtheWWOSTqqfroWHudAzUDSZbRvXA21o3VJ2rR3xf6qOb4hT8ssqMtD02
wPOp49FtbCz5HfcdnGwd0V+xkmh1+0PJcA677Kis3rDHFr0NJvCx4o4xaNcb
w8dzLXnYPzcHxsN1suUR4viv98E/zB9ibJzQUqoBcu9uAfdv49H4bQ1MfusG
PncnYHToVZCUKSUmH8ZjxKM4WHx3Cff7rhPq/9TiXzNGyAFHhy0i16sSuKO3
6HqX6FtAwq9RXtPw8gMkvJbagc26SaRCjdppk17ak9GVNF+/e5E9d7iQ5eM6
xrE8/mY/lt93s2RcAofwf/pY3mF8iTZbdnzNZcqXKNVP4WAr/W0pL43bs5Nd
5+B8xlVotWW9Ex+7sn6My4PZ2puvJYX9fmv577owUgp/fiX891u9Shp/nIwh
74L6uVsHZLBhaQKxPSQMkSvlsOrpBhKcswZUQxRx711PsuvCNXjZoYIjNIYS
gQ2dMHzuIHxsXMaNOyCBj3S0sHHieftQMRm87ED1hYyZJI7Lp2NeliKESpfp
Ojd/0QyT5lH8ePI58NSm+cfvM42hfQKbt3vujJOwOoRxD2Z60npAD/fNxKWZ
fhct7wQw7yf1HeJnr8XnG/73jUThym2jB/DrWWMGsMcU+r1kadjge21qJ0+2
OAoWitRO/rQ2kbTIjUNNs+2cl+dWrr9iAs7xRnLS+BqpX+eGY0fVEB91B1gz
2Qu9f7qDWvliuFE8C9UMT8O3q+4gJT4fL+z6Bgl7dMBceiFKDFdFnQ5h6FP2
Q4VVQ/DSeSVw7V+EmK2KxjedYZ1+EGo2fodRqjFweuYSdO26CBJWB8A2NRgn
LlkHZOZ+CLNfipETveHPXxkfMScMldPjQV/ZCsapRaCLzxNI2SwOoTs34AwT
DXzUaMnX5d8yJuB5uSN8PN4lEH09aJ+tc/7L0T7VlJ+L0zb2w1NelF+2fu0E
lCq05uOR4SYY1KXCx/EP5PHWtxb+bzWPCaNpdBUf7/UTxQs9n/hY+rsyykQr
8s8v3DICW+ZY8PHvXZOw9DDSPOGuRVjgbs/H5nNXY26IAR/X167FL1WU98S9
CsGI5sf8ax64NhXbnbL5eF3RUHRS28PH1Q8/wb6+LXysFZEAG71D+dh6hxAc
2TaOj5eWmZES7cEw8ngknrxyn3vroQBNhhH4p2s7MdIfBkpSK3HNYi34UDAD
asrD8MiUzfDCNhLKN4WhmtUF8B4SBo57VuCuuOcQc8AKrsStwA8OnyBm0Rly
8edSvP6E+tUZRoG4aTrNKVZ6LMAh0hQ3F8zAZzOp3dMh4oGPsmnO1bfXHdUy
6HeyedZ0zNGgfJrMYh+Ub6Hr0uXJXGx0AJz3148dtmchBg4ejVXTdwDv+0K8
e9IA700Wx5SyhTjZTAZvOyPyGn1xp8RXKPjohcUj/fBSdCMkEkT/0X/f+eAW
uJUgikIdwXjijyBuPhkDB38tRe/9crhF2pzM+7gMF3dReaTatRxDt1CZ0j95
OWb2Uv7KA40QLH1DddureYvxmyONvQYqBeGDrzSfPdFoMQoTAdRxGEs2SYfg
xV2tsDT9JunfsxwPbngIrftbyMdDYTh48yVYuvILsR0fiqKYAzcPfiCjHgTh
Xc0LMK6/nQzbvwgHp9yHFxdEYF+dL/qdaIFHfxTA+vkCNIwVQIkONfhU6Yt5
bwSwJ1wT3nstxMofHyAxywwcZ/qi2PIrkFHlA2K18/BLUyxs/asjNmXPxKgv
EyFb+wC0RFMO0tGkJNh2vJr/fq6MSQF3xeeQcryMHMzbAzvuvoKUhhWw/txa
WG/yAZSWPwTz2QA7bbth41glFFtiBuvmC6GmxxjsPRoMXW0SWP1tKjovvAg5
CbKo9MUbr+1vhcRL8mjjPQlfV/TAViF5/LXrryzbXg5tM6Tx6dweuMTzh/hS
URT5fQDerF1JDC4KoFDFIP6YHLV/wUkVH76s9s4TwI+DwrjZRmeJXqsoBjVf
5C7JA4Tc/vv+o3yIwjJ/sE5TQpX1Z8i7RmvwmaSGnu5PyEvVBDLfUx15h5/T
/VNq1XB3fw0f9/eq4j1nQf699HzU0G6DDZA1pqA1XhUPe0bDuZYiaLykiKde
nwGvQzJ4s08aD+ZVwfVwHRQqFsWx+k1Q9EcOjZ8JYMWTBtgT8wBO3O+H4t+l
sKU8BO7P+gPGTQch9oIwPOkXRpWGmZAu20I0FonjpzcS8N5eFq68lMSvG/cS
oa2y8KRFElPNWjkTh/NkiDpda90VhvYq5cy+4sIZz8E6nO19ebKW5fTTbrLY
l/5jFitrNGcc/hNLGbffYPvzAZwS94TZgT+rBvClLhaLu7GT9ehYkslqBzRs
WC3AvMi2Abx6BBun/BNmNwaUMPz8DdsjoLSC1QV0ulAuR82KYp7CS/qdHTUz
4q66s1oArfPM5/LIZHyz4CQ5vGXhzdf7VkFK6Hk+lo99dmngy8FL+bUDZfcY
j9H5GLMzl+Qy23LGARZfSvZj+KApw296eDj9F+2FJTLHAb/uo3XUj/76wseK
aCxsxltnXJK+FuvOtnATHzvzZf0TGRcYf4vi1xOfw7X/8IFTuqhzdTwfr9vq
iHmvKF4g5oikfyIfG/7RxaFXpmCo4ibkvNshJccdI8uMcVFoEYwS98HXs0vA
TfUxvPGeh9s2O8LDTCn89Ff/vPuaTCK2WKKmehAa1qziLqQBNvsG4cSmIF60
lxEe/eWP+6MXc9YTGkC80w9B4gG3YeVUEJjhj+PtbnLJu1SIok8ghpar8uez
PoXxCcM8GP9fYEowFhsf5m44jya77EPw8pFpJGrWGQJtS1HIOJ1UXX1GXgWF
4uqrReTHhbMkKXIJ3k67SuqlgjlB+YWY1nuIP59N8T7Y+mM9H0t5u+BozWk0
57jECV3V7SgPKsARz5eMJpkLrTmb7YgOuhPIt0ccXDBHtDWeRcIPHgKbesAE
wXnEtP8oiDoT/P7FgdSs9oH1M3k4Ma+Nk8qeQ/LFxuCwdwf4/KIzW9j+YgfU
Gc9/tx7rub0/jXH7X8xmayktg/FI9VYyXCLJ7DojPXZ+nyGL8wS3Mv6/pTbj
W340Y+tt93SG7ecx/KGSxT9vAuOgRgSMH8AalYyP6jSf9aZObmNYaBrjfDrF
s/7PD4qYDxVXNB6fO9G+TKbrxuGL74MgzOEOfHBxwJm/8uBlZBie9+Lw5CIT
ul7H2fH////ffJcxA/jLYIZhKMNv79jw/0soeuB83VF8fNLdGN9vo3WbVdVi
eGAR5fxPH1cNOy9Szv9w6+PQYGTIx0N5S8HnBK233DHCHGa5Dcb7uxehZedn
4vJUEzP6zRHm+ZDkeC1sMqCypvGQDgbtofmhW5v10fAQrdvvSdTHnb0/+c97
NFcXswZP5ONUc2q3pzsP5ap7qM0ffrGUTLlB7fzXw8WgZxU9Tg68IOYq1PYp
1Hcks36yXMPODawHkcZ05hMJHqaxzQ2u8jyrIdSP7i3q5NQOS+P16H5emroj
8V8ng6e7xnJ2YyaQYZv+yr0JLryZN+yJlzb1tZX8fciZlxQbaKURfS1q77i7
viPFo6k/Nf2ZAqy9Rsc8/IYOdNTT8RhfVYGPf+j4hSO+kU4hVaw6tp1Yv79N
ZO/JYsqp+VBy8jJZ5iyOm283gZLtO5I0WRgvrHXAAiFNSJKnHP62/ZOgZjHF
Za4bYe52yv/3HpsKarIUZ3hlQdsoek5+YRbE/enj27JnlqRAyrHvfLwndCmc
tfvGxw+tVOCBaQ8fCwS6ksl/9YV0NrUhLQ+I4or5NC++Mk8SIzPPwFTTOJ73
eCmcbeALCwVKyREFCVQfJgYHhZ3B4Z4YzksNJQuV1sKYO5SvKGYwB1781yvi
o203adKjfuWVWa949e8Z///2CebPytoz/9R8HcObFzG+ve4zlm/ytWDHdd6y
83/XsLVRdZDJkJvCjBtvEMDkz+mDTLZcNGW+pKESq0EwUWHjbHzJMK+J3Xf+
ahaLlulmfr18KJNXR8zZGOauZ/i+yT+9awLZmHfzaGznYnqC3R8Tes20T9Jk
3yF6XLPZjAwqo9dXSMnlRIyZPBSLpHGJMAMHbm8T1dE/xFcSO23qN3zWaCJu
x6hM/mwmCDKzaW4r8H0G+WDL5oR3g8WXvomzGPvXhwwnh7Mx105iz5K5m43n
YTyzE06PYfVZWxyYHC4tY/mmcm22j6TbYVZX9bDVcwAX3Zo1gCUFWU/+EiPG
z1+BoQP4UxLj+fuKr2Zr7xPDEypXDeDph1iNwIn7YQNYX5pdc/QjpsdHps8f
wFbLWL2YvQqreTyqTed8Q40FadxC10yRXxGJiaTrSnT2K1JyicoccdM04ixA
v5eG26e5GilJPKm1nG8/fE4SQr2IQr4sxTudsH/5WL68fdf4GjxfU27ima1V
MHoEzR9vKLoLP3SewOOcXu7lvBtQMKgUPo3eQSreXoTQX2kQo3WKnGw5A7O3
zoUFhzKIzetsCLeUBLMnaeTXj0xQrj1Cmj7eIJdrsuGT/kQS9lYY4pLOgYih
NukUNgW3aQXw6IgM2frICv4olEDoEhESPV0L0lLKQL5GkDgffU3efbkLe51E
yCLtJMJbUAKvJ/3kYluWkPq+O5B1JofjyewldUG0r53izEtk0FhqhytV5pD+
3dQ27hq5gHT/oP6xuOFZzmQqrQWIE/LkkXWU2/x4SgIv2oLKsAUTwjgfRep3
Dkqv5ETDpfCcqB5RSVYm4smyKNJnAc3KXiQ6QxbbfM6C6bRjpGOkFKKlCNau
EAHHfhGsnGiCR34FwuyZgug4yB4l6u7D3L/+yyc/G7SYbYoN8sIoGqWNyyZF
YIe5BD7xbOfL1vOcAt5Noz3/tySoY1HRND722qiNQj8V4YriGOSODcZFs0XB
fusteHZLE6uTBoHMVjW4/OOvLqs3h62X44nzLkXc5TESOp6dIS/+ro2vYmrQ
pdhH1CWVccrVYnJ1lwAkfFBFMwc5kvziHLGeT2VX9PNSrukW04mrp/3T92Mf
k8MfTFitnLckXYeS6Te49rVUvs2zSiEF96iOe7OzhDxJptj5dCF5/5TKYYkf
h0jdIxpLFI9MIbZb6ZwrP71IDCuojZB1/SmJfkv9FxP1O2RfNK13ztOOJiFN
tL9TYk4uF6jN+hCKFjHc9qId3p+9z/dBGqs64fHWQfz1LxTUBSv30n0/je91
Q+gDf8rr9u8FB6Q98KNvCWJ1UxQfv/GQwDp3ujeTbJg8TuygewyXR6ihfjnl
UkRd1MR7g41w37F87uQxbXz8OwgPbb1JDFxpP4s4XzXYsFeNj22DRoJROuX/
6z8ygkXm0rgmMRwLROvJuCpxNPpoigHzJnArXUUx9TLNS2kuFMYazT/8MdRW
sb08iDCr4w65S/e/ju+RJ5vO0eNpxZKQnyOAl17Fci6bTaFDUgDV95uRPjUh
+GTZB9qthsTz1EJSdfQH3JbczpcVo5D1HXopy/zEmato7YyOjwk3YxW9vtvm
KJL8i47Hc0kVSZD9r45mUSuZa0h1+vuj5cTdRwrTqgp5K0fvIusqpPGH11Jy
KO8QMW+VxsK/NqN3sgqkX5ZGn/YCSDTfDht+S2F5uR6+73oE7d3SmC+2HK8T
ARTdJcOfN7keUazsp/z/ynnfoXQs3dvo4JdHEJlE+f8l0zOhmVD+/4Tla+G8
MbVh8scMh3rtb+Bqw8Pgjhsk9HUnXMztBuspTzi5fZ0QIkdzPG82dkBmFJ1z
9Zo2cJ7wgz8/QjaM66KiS7HTg3O8tHoaH4id3cnbsZ3tFSi7i/nskaEsvzP3
zEv4efAXf30mlFWBkq8O/17rK8rAIjiThKnX8O48vwGGql3ku+sn3h3ZfIjU
l+L/3m3VOcgfSfcCqHE9B423aG6l8/hFaP2W+t9+FizfZKnM+o3f8WO8qaNG
LL+ZtygDKm9I89a1rCTuh06A/o4RxPLkJZL/IgMutCWRqxt2EAnLk1Bz6gix
TvTnHn7NhqW7ae3/KKkc2L6Y+il7E09C0jIjyokNTAfBrZuJZeYBIrTxBEx7
0EcsrwjCq00ZMCbDC9REfhOTmJOwpTkVjo3IIg29f/WF4lUw2juCJPfmQL/D
LWi/p0o6M7Jhn8gZ+LrMjfzcnQWB0rFwa5I++eSXDqfX6/Gf4ZflCbgRFknH
cOXowHNNmH5kAMd+Y1hNmuZzK+ZnEevPFCednQF4lP72wr5k0GmludQ5uB1+
j6X509vKo6DHKZ6Pp6erk4274geuuW0dyw92D2H8/6cl+1hMKY3i9xOGEGVt
2kPM7nI02T2ccvJfeY0imrZ0z9KC9GTemccxA7+dMShuAAt001qAwo/7uIcr
6Bg+BnmTR7//4/b3xZKYpXQ8P177kPZDlOf/KkqEhMvQnG/cfhuyx4leR2Fb
K5ldQs9ZMCYczqfSWgBxh5vgUkrHPOl4B1zbR3vZPfT4Dc53aJ72d+57+NFM
eXQh8rfBUpry3Fak5cOWuXS9qefUQMUEug53flXACQJXoE1zEMm+aoWK4/Lh
qtUCUhk5Bjd+yAObmdrki6Majj5Jr7lqTgFsDaT3OmejAHXrKI5f2m1/XZmt
YfKQ3quuUZHMDqPccmHRLnJ7KeUQNjQbw577lBP4yUIFYBT9bat/GvEZRPPv
nm+leXdeM179ig2ME3ijivH0KlcyvnriMfZNnZZhx5+dZXzIjBCG9RsY51/n
CDtfMvG/vsS1q7mjdfS+4lOVyJVNNNb1w8CSFzKC8RDERqYP4P9j6srjcnq+
f9rTrlSifUMLKamee84hyRKSJIQsKcqWZF+iEtlCihRJqewVIktkLxFpUba0
yB5Zo/x8n/FrPn/06v2a1zz3zp07d+Ys73NOzlQe2xJ6gY95RQrH9QLHXydw
LLWe443dOO6ZybDRXl/BSYXNVdulCqF6Ohuny7zOMHcZ43ZqO2lDYCHjbVrk
dYaDixhf8bXccUFyKuco9u/NuRa3+3GuRbsK55EmDOeczH4GbAzqYbFChjfD
HxadgrBbbDy5jX8gbV32v7n6Dn212L7nFJANmor5OKLzS1HF8QmgUncZPfoP
gIwnDgAWV3BK5wz48zQCLK8VoJt/FdjUZEPK6EL8dLsRhhsdA8OhN3BrYgUo
7HGFdxa3UC7zvHhvme5yG92GZTCubFERnlrIYq+KrhajtDfL1eCoUoy9l0ri
yC9doM+sO3j1WTdUmZQC/j43UcLOHB0mXIKyO1cxKNsYY6xSoNX5Cg7IU0Ov
JWPgx5lC9JV4B6OedIWPMbfQXfIM9FzWG0okS3DOzxiw2RkMZivKMHTMdLge
uRvWTi5HHzmEH3U58Mu2Erf1MwT1KVVwbMhT9BQpwrUyWWzv8gr37FGFDSr6
OOlCMz5XcIAlYIB9lX/gUY+FUNjpD9gP+4U7u+4CbeU9sPzed2xJPQy+SxWh
7f1n9Nh0BvJ0CoRHMz/hg2fXQXmmNdTeacHvSlXQp347vHn8FeMSP4DSoTiY
YPgTZ6dJ4byX3aD8XhuuEFTF72PISCnapsL8Djr7FenO6R4oyO0TNs3vSrN/
6uM6dQlcPqg7xTYZoVrfJehu3J2SPS3Qot8B/J2uST3f90bPokTcsEKRHJXM
0M/JH/MMpChYSx1Din7BtIQ2VDpTDwU94qCHcTs6bEwDl+IH0CtekqS/+cFc
J8L9ibIkFa8F12u3oOk0eRr98aKw4UM6+lyWo59GMoJtbQr+RCaLOoREY+5g
5hdY93kiThnA/AIxdn1R81ILPkx+IzRH/oEFdm+wuTAJbl7ZBZRRh2O0JTDe
yQkKH77EBYqmuKVpI2xur8dz3vZYQjIo/7gRe43th59ueWOBxyss7GeMPw7F
okZLEx5plMeyuiO4ffNrnKFUCT2encGSlDc4In0f+P7OxQtdX2PFbi8YlJOJ
NVIvcfU1TXA8nYjrD1Xh8TOKMP3LdnxyvxTTbAGGj45F6ca7OGLPVlj2PREl
g4vRJfoa7B18CHVT7uP33PfQ+DoJd5fXoNPlVojfHIGbTd/gsUWNkO/ggilv
W3DY3PNg8VEay699wxn9o2HunlxozWnBK1kD4dztDWCn9B4XLdOGyt/+4NPe
iHsNOkH0wHFQGfUSE/ffEYbN8oBeti8waPsEoerNBDgjvMD0Jy7Ozb/DIa2O
yUJBYw5DwL98R/au78Fe7gmevW8qdDO2wrIL1fjw8TPB8tVsfK9Tg5MtjMAr
fjPa+D7G0PaB0P1mLNpcrkKtUSHwRBSBVWrluHrVCTiw2B/nbS7FjGuS2LXf
ZEw8W4z3imzR1iAMJ0sUYcaE0Xh7/hYcurAInWxHoGJePC4yK8Lbt81x3d3t
6LTuDqoYNkKm2WJcbXUHfXwioTplDLpfvYG1rZ1hWJ03Vm68iu8mXBJmtq9G
++/52GnvK2FV2E68VHEOE6APKJ2PR5Uj59G8UwjcuRGDm3peQs/AGDCoDMMa
tUI0HbsO5g9aiFtm3cAN6iK4VbkJzabewvI9hwWJ5wdw+k2WT/5K/zQ83cK4
5Rkvt6K2NttLv1a5Y2wc49JPmf0WBliwszWuuwfkTMrFlnPVgu2K+UKfkGx8
f5hx+1OLc/CtFuP8a97PwS9+TH67VXkK1YycoFInwPlU+XFsXN9fGH98rxBi
zc67H9sahNx2hrcHJAtumpzXlLCOn2XhRfwsW6DC93a/Qzz3afRGxn3q5KsJ
HsGMg9e2PQksA1ku/VkDr8L8WPaMXy7shynt7By3mNwVPnTh5+zBCD6G7eM4
PuLGcGHiR5HUSHamlF81EVqaOS/r+1seBxc1l5/1eV35edpgx9sPP+Pn0aQs
/owHbvFYgJsX2HOdMZ0g+Eezc/DJwffCy+NsHhbUd4P0z2wM/cZfELyu8+vT
PD6evmV8PruMudCBF7fxM/SWFOcuVpdwnv+R/3D+mzI5Nn/A6xTM8yruwPs8
eV2ALB/uo9wb+qQD577i/sfPIt5+IZn7OvV2/6em+dbPHdhmr2SHfrpGlnOH
Pj7gttBmX85x8o9jdsWNxl9ANY7xcAI8knGjFLMB7vvUiCvcmX1MObEVfxKz
AZ5Oe4Dtlxm2S4jEVdOZj2ZGexUcnTWAVg9hdgDrRbY0KXuKWD9CCyuy+ZQi
xgOXWJCrjwKri3fMiMJTAyFoEsDMyO5UMTodPDe8godx2qQ8oQBSO/fE5iPa
ZPntBFTOcMGY03/PqdTZcO2YK14aZ0T6GxKFXm/t8DKyZ7n3SxNn3WB2zj0O
TyE+nNlg36bvh8U/mL3Uc2QkHKzSpy7z7IQtBQkgZ6tHc+cUCiWBn+GMY3eK
a74oLDJ2ReWVOnRuqLyg+ywa47WYXWXh+mSseMt8B3r7EzD+ny80OzwQr+xn
dmCLg53wwX1mg93magMmb5jNtt/T26ItXdnYjMJGCNOfsViAs1e6Qs0PZoOV
HzwUQg+wWIxNn38Ihju539ZrEfedVQ/kdstX8Twu4H3FQFrX7C7y73UNrDWI
PoRmCuVngnBZXxEFlrwTNM9dwofyDmS75okwctwPtKnsQzay94XhNxVJ7U8v
uthsChcalWhfX3PSTs0CmwdS5JVpQk9TtfHTqCa8v8mY9M5OxzTzS/g81ZAm
Be9CpYebEQ30aY1vDh5tdUbXch2SK7iHqdu/gckYDfKSfIXHpUqhvkmZNn35
ilkJndDka2cSbn/FpGP9McNfgcrd67Fk1iw8MVueVh28gRs/hWGAnRy5TDmI
Edl++CFQjiTLVuKY71Z4ZYoCGZYNxGuV32GvlyIt39MNh56+AyPSFMmyvwKu
168EnWEKVPxJHpfdbYe1mTK0TkIBh0Qqol9/SToc/gUej/wNok0SFGaVDaHK
uWCyVpKk+tuD+SFfODxPls6f6SysmR0OptnMP2L8ShaHTFamUyPDBUxegLKD
VWnE9ElwalAq3ihTp4O552BoaRY6yHWhkGkvIeKvnucvrU65559Dr+49UbKX
Kn2dfw6+3W2FWh9lMpNYD4d3eOOg60o0u9QM9iy7h/NDlcni3UOhrFcPCtRR
I5veqULPYCfqO7cL3ZE9Lywc3Y8SArvS7YYu0GSoRr9H6NDzYZHQYnYf2/bq
0Di5JtjmHIfH7bUodLs9Tg9ciWmP1Gmd/SLs8nYFRk1VIW+Hv7LYmmUobapC
Hku3YN9afzSrUKNyr0Uo1WMsntihQZ0/9sOJNBrrfmtQVcsLiEwahWvzNejZ
oyA4pgX4M7gLddqVJtRY6eDLGMYtmmRwC7J6M/tkencBTjgyO+efkYuEL++Z
72aA/Vyhq5oF5QXaOe8e0BOUAmxp5ZdNcC55B0zzcaIT0zRQqvsBuJUkorDx
nph7viesDnCmxq7B4j2u/7n+1KLP8oxP39eHtC46sbNqfW8apKMpxt53e1LY
169Q/XIQRP1dz/uFepBb5YnPQq1o2qUPMGltIr70sibrbDl87pCMRr/6kPsD
Y9R9uBArDtiRzYpR2L1aHi97OtLwjZGYfNIVXH0EynLMwh0mf0QrDwDpTSvF
aUGJwkhXETkeb8HmtFOwurMDnXSSoYcLgnHr2D4U7CNLklafsO2qJXmV/8A5
J93pZc9epNb7f/t+OEX8MqcN/XPEOMnfhOoqk8Q4+JA+TSph/L7BGrrkUHIG
PytNoCxNbUo/UIbXP3ehti9adLClHvsEvsWRF3XJ8n0N9hihSF9K9GiZzRlU
6OxKH+T0adGqELw6fS1JGHWnlaOrxPz//f7svfwetIpi5rB3Z7SoD83vx/yw
GcMOo8E8ZkvcvngixIr4maJ/hnFast4qwtu7rDaNt6kjvu3M5Mm1I7ZixBrG
q7msGoESkuzsa5jfGfvo3u44p1zW8bMyKpbrpxce/Kfm0VEuGzz7Et+BlQ8x
zv+RyDqwjGK2l29JN/CgH7MXJdeb06RtzH6SnDiCnJWY/eS7MtLaqYw3nlat
TBFqTB5wactBOQWGT9jOR6d8dt8atzlY681w0J8t6N/KfnvDZSeqGzB8THki
9jnErj9yfiaMluMc9QmjeSyA6XYeCzDwFc8FsSaAxwI8m8DrAkhGc1y+exNK
7b4NsT/VRclbYtD261YU2eQLl0M24u60L6gzbIEg17Qe72oyn+Xe6hWoXc3q
xEjrhaFMFKsTM2TqYlwXwTgf9aeXoE8Ysx0PyFiNQwyZ3NZzYjhOOmbHZLhJ
q1Dm0CSo3ekguhvH+P+Wmzxg3yWWR9AjNhIcNRi3P0tUIwRtHNExZov5bh14
9Xn3Duz+3bsDP/Ge3YFPFPN4h6AaPj/2vfl7zyzmNsaiVG57ub2Z26OGfuY2
Hxt7niPiuDSP63y4lMtjqr24rOUEXI46MYPb/DWz/5PzR59zsR7kcr+MVzH3
42hs4fLVLA3Oc86XZtybmZEtQoMLO9Of2I8XfhRwH2vWbH6O62/k/taaFs75
z6nifJUJGZzTYrl+LNV5mDIb9a7xZLmQ1YxIWD2RuqvpMV3ini/p9WM5Ae69
m0yZZqq4KGyrMMl9Eg1fdBNu9YrGlw/HkVuNLyzWlKZTvTxox7RXQoizDe2X
HUE1qz4JD//0IT3vIaSgPA1mj5OhURsGUk/lQjCcsRwLowRyPsfsDx7KznQ3
mcS4eI0zlVmHiPHm7UTHZJmtVv2aKx22yMBeipfhldJwcnh1AhVna6Fp1gh6
PTkVQyq+QeX24WSqtA793nrAaNuhdPixifi3fc1cSe4Py60aZcXjI9p9GP/f
uyJHsL/O/OxL9fqDoMvehUqjH+wYz+RAmcUzoYsN8/O+BRe47czkOllVdRjj
xLgiR4OPCWc//6txs7+ToNOFyYGvVD2dTbSYXK081kF04Avztd2btVvYK8Ha
d/y0hPB8tt9qDgqCcyfYb+WrCPz+XUfP74PIQImvn9F1PJak5youw3cO7kz1
81muIbWRCvSj7LEYdxurQJsHmGHgqaeC0YrOFEMuqLBSCs9sVqLtpwehjaY/
zkpUpQe7LPHR50T0/NSFJvspYWZ8Af7I60pl66sAZz/FPonatGZdPDTteIfx
+3TovKkenB7bjPtmsfFP6vUZ+xqycR5Z+Al/zmXPq722Fof3Z+0DHXJxEbLn
+hkDuHk653sor+achFQ1zq9YdJ3xEFxOWcD4f7lnTw15iq4vGRfCqddEKtP/
f95aOFVY2Xdg63XsO8orDqHYKiYPP92jS5sWsP1PzS0JIysZZ6ztQ2/ccnsw
adxMFh1944KrUtxozNvnwn7/OOxc7k6LPmXCqKH5GHPRk2Y0OGDPV3kYEuhD
0uHJOHBfPN7rM5l2GdTh/MBgfFHvR5+qlci/fAriuhk0f0w3ui4TgeNCZ5H2
1K6kbX0Yhy6bTVsuSNOBoGLsHD2HbvZ5iiGPG9HDcA5Z6+djybZPuHvfHHpf
novZb95gelYwfY95hN22PkHZeQvJWl2Jxh6oxBiHJTSKHKnC5y0q319Bs239
yamTMukMWyX2u3mW9aRXW1eKseEkEcUBwz0LHemPyhoyjp9LRmtZDv/TUl7U
4+QrJn+MGUSzY1LEuDpPRLUnNonx1N0DydiGxR/ma42k49aMo7RJ2pd+fGMc
NEmbIFK5PViMB15aQqNlRonxiV2raKw/y3HbpccyOmDOeHKvIgPpRwPzH970
G0GBDbXia35fYkzqdRfE+MC1JnTvweQek+JtOO3IWjFe81IJq28hOq1bQ6Pc
3CGjlwyOOraUDqucFPqcuAtlC0Ip/bsIvPElSE9aSFJfKiFrhRb2Wzqfsv++
x176zhg1cD7JT1uJ31MQVRIWUvOnXbj+hA7av15IvXX2YYRuFiz9GUwurfEY
4SMrbB05ixb0Y/V7lvWbSp/aGB5XPZ68Gpk/wD7Tk1pOMjvR7zceVK3Azo/x
iZ50SYKdDeaJ42nMOqYTuitMphkfzck00wxKXvjRoGZj6nrFGKslptG7Fg26
cCkFX6f40dk7bXjPrwF/bJlKJ7c9xlk+begb6UevfxTjcsVKtFadSanfH2PZ
/PW4OjmQCqR/4p23eyEmZA51u810lQOHgmi9LttHFt4MosGzmWy36u1sutHI
eGDbFsyk82eZbPfuoR/92MTkgeV6fmQ7QJ66GkjAjs/Tqau2PBVP08EqlUDy
HCpBMfmLcc21eaQysB434Dbsmr6Q5q69jaEq0TjEYAH9On8RSwdMQdu2IDrd
eAf1dphjjGogfVZ9j/knmuFR9Uy6/UyRql5kQvvT6eRcoUvae0Jgssd0kvfQ
Jb8/M8DdchrZBMtSqWseKG2dQteH3cb7k0zx8YOJ1BwUjnHXlmGFwTj66G6G
2vkJuGfnKAqJ1YSB1zqR28cKzL6TA4qrf6JivyrcttwZ3adW4Dnfp/ioZzLu
rNiNQ583YdngOnzq2w1fuP7AsqIutF5uPHicl6IADWvqv7MH9KxXIIsYgdQX
XwefT8q0th/SUl8rXOSmSmHKfemB5xAMW65MK690oe1mamgur0BVThXYuNoU
7lRI0vX5LI5xdJ9fON6N1Y7XMfqBf4ayvNP65ow/cCg4BBysZGlc8QThc7op
RsqoUEHOHKgy9MIpGzQpbvwjSF/WD9fn65DJYQXclXESfvzuRmG3NJjM7d2N
bpd3FePJd7XpQq0p1q81FxoytejReg+06tUDY4dqUnR5DPqFH8PCw6rkpXcG
h334jernFKi77FO8oqhCpQ5S1P7s+99v6xc+zG7F11d+4/vEozhAqQWN3r3C
ueOssSilBd1tLmPu22Toe+w3yufFoOvHDDAaJEUj7tqi/nQ53C+SpyFzCmCp
tSFipCKt8lKHKRqfYMxTtjZjJsmBugznurdHcP3izR3On9/nwGtf9tHitTK7
lXOZLamV8/bHzeX2tHO+Zbz/K17vqaqW48vPeVxAP8fyDtx/MY8jiEnhsQaN
B3lewWHjOe/lRQSvC9A7huPlxRxLruXxAkdFvF7AGQUuZ/425zWncBTPLbln
I5c/Jd/xeYts4PGnN6s43/JbM+cEnlbgtfbmTuL1N+cN4HnXSyZz+5JFPLP7
2TiXOht/cqAlx5iMYWUkoowrTKeymk2UXc3kEv/Zg2jqqum0unIMrB/D8p8P
U1qFMy3Y2XA2TJKSDFn+c7tXg+jRCRYLYJs+i7SQ8f8fjPOjfdsZ/3/3QTua
mO9OtUOXUeiTVsSzY+gC9qSBQ/Mw5fF4+rnpDl7WvIw3J02hwBnD0OS8BC1R
m0HQNRIWdbegY79msD2vyJ4mVTPOoVWQLo2pZty/Y36FKKj7UV3keuGypxr2
2DidrjXeFX+P10770+eXjMtxfsLf/aqc5SfpnzObjoTpCBOTtCBoxBySynkt
BB1qgBdTg+mi90JYec8MB0fOo/oXuXCXbFBRej65zayCI21SWNQpiJ7k1kCg
kj6E2U+nn9k3mHy+x5sOFrGcwO/ODaewwUyOHSc7iA59dRHjoByBRr3RgUFz
+uItR2d6+EkDkjTP45WlTpSwrzcIjh9xWIMjbSofApm+tThs4QDyvjgEjAIS
cFtdf9IQqUGj4yMofGJLRw6oi59lpATn/N+M5VzQb9WcI3piMOeXrq7kMlvy
NN6e2PCfPlm8z1hTzqcd2sj5pfJr+dozSuH6zrl9nNt/qYnbM7fc432eS/N2
7SNcP7I4w2uh3tg4pAPbXuDc1JJqritpjeOxAApSHD/257EDbWFD6czsONAy
G4QL8weTt/dUzHwcSDO/IulEfRLLI4mzHOnt4Yni9VqkwnL1/+/vYrt1B9bN
t+rAiva8ncYwvHj8alo1kmHdL27UT8JSjDurGVOVOpOZLE5K0On+TN7Km3UR
vZYYifGaOStx4kF9MT6o2Q03yjPZbn+3HbB8XQ/Czyy/dsoVfdqTzOIupswx
pq3/csjO6m1Ou5cyv4ihlznly40U49N/TKlg3z3x2tNwMKY9RTJi3GrF5Jfn
wwVoP8Xk+dU9n8Ogh0xvStargf3JrF39VwiUajD992iUn+hDNy7/NxhwzvY4
Qx7jPOME28ecP1YIXz2Zfr30yEgYt5K1i2J84N5nJk9F7OkDpwqYjdG3jw6M
8WF61jdnVwj5yPSOG4a74PQpprvJdL4GD9cy3Kf8IRzex/Q45zFnIfIb+23d
tXAI+6lOk1wiwC2nL6zxUaJD0nPRx6cf3D0gT1N3/EK/2O1wWFOOHtEEUh3S
CEUNMuI5j9Ayx40LGF4kmomruzL8Rnkn2v1knP9kz2NY/5Hl+f8q5OGM00ye
9vx6HO2OM86/1YNYTBr5WYxDrg7BJbWsj8/HS3C/tB1D50+i6JbtgnylFM0o
Y/P4UEeelGcW44iX3SG+UYG+7IzAqeESeP2yPFneMcA1WpOx7LAcfb1wAAZn
ReDdzbJUqzxYkCicgRKW7BzJzPgGKslszluFvqJ9d7hNY5QS59JvfcFx8nCO
T+7i7/HeUK63Lqr6jw5LnNda2Mj13A8veWyI4khuM7mtzPn5dwZzzn/Rcfbu
1nT+Juz3ZtfZVHFfsBjGr6/rwsc2P4D7vA5YcP5/2lt+/VshzGckZxYjuLUw
+4Cyb6Gw6xWPhyrL4Tacxwt4fvilIWzfU/BbDZ6N7JqNfXTxwQl2/lbsGoXb
37H9sPCZCJ0y2X7454EEpp1nvp6bgZmgNI19o7A7C1zVmL0iZWgjdBJY/1O3
ZfG0wb96hfMfgWQtu+/z1w+F0vf8rD8Vz/dh3f/sz5GlfE92seHP8vQPPwsC
1/L4rBlDuDwQsoznoJD+yPfqjdN47enExXz/HCjryccj79OBj37iufdPPPfn
+/xEnsM/ZNci/l6qOef/4+TlfD9ftaIDVzRzfM2S93Et5HEB7tN5LMCV7TP4
2tDnNQs2+nA7W57bv1iM9bOATrN58/D4Bm+S2ToMVdXEqqlsHe7e/RPuav+T
uxp3gvlcJUr9sAkyh8ULp3tIk9XBfuJ9dfjVr3jwOLMRm66vw92qTJZt+VWB
Jq0KNMVXEFxi72Ja1y70KHcwOCy4itMXyZHi5QTIvXEGo/EZdnuWDtZKx9Hs
0CGUqY8FNM5Aj02TMenrApCWS8NQAyV0s4yCa88OY/WgE1CodAM0M09g+XEv
+D2zMy45dBa/jP0ghHbWxe/JlzHSdL0wqlQa4xyu4g4Tb8G/Vwb0qS/AhccS
hSGeneBt40XcfKxKOGQnI/S3vYKWH8qF3mWzhQmfinHOUEGw3HpT2LeC+aPf
f9spPLzBY3Ubj3I7aosPl+cPy3O5V3oyiwVY7Q/gXchk4ArrV6CUK0P1tBOC
S50xOV6Bbg4fgRZXl2B1jCIpJpzFbWpb8HfvzmT4SIZM/Xdh2SRZ0sq3IKdx
B3HaeUmaNWMAXb16H39kSVDSsL60Tk6X4sr+Yo2uFDN3Chkdl6LMwU/Fe+uJ
cgX6KhUrxsUqarRVthea+CwksxuadNm7GGbsNKDP4VpUtD8FqgfvwcIGTcoI
OAqD0o/B8Onq5PEtH/bNyRYOPVamz6XHYaXWeLh2Som0x4XAqPpCGP1VmYz8
E4Urmjfh2mC2rxpv94dutZzbf6Ga25OTtblsX5jA5X/pJp5/Jm49k7s1HlUJ
z2vZvjdB7yBgyL+8W+cfg+sshuWvPIOqEayP8tGbsG8h0796vjkPwhKmc7lG
XwfnAsY//yZzF5YPZvnVq79nwGwDxrXe7NIP9vflHGyd51z3GTTmC7fPD/qJ
nY6niuVMkzvtWB3FcpJEe0qQ/YFFrE7ZNAk6rhTA6nSHdqKoX84s1/pf3ef0
i4Esh8l9eRoUdZzFybqqkO0lkfgej7w16ecAxrk5clyHVBaw837td13yS5so
xheedBOfufHL5GHvv/z/pyTywMtfRYybyhrhd6g8jWz1J/e647AhQ5pCSvUp
fZ2yYNHUiczqmC9h6+0/mDCWyULaqTwnv/dSztVvPM7w6y9+0Gssy8EY8FkO
Z29ivP1TXbpj5Jd2VCrIEx1IfQcGvX6jpkyUSLMyAE4tY98CWbx3fruBx4lv
VuPXtx7B8zqmqTIuXJGZMRhMYHJc3IB4UNzKvp36ZYehIolx55IuTIAtr9n6
qXbpLlIYJUceNzXFfIwJLXJ0ctlJOHW1SjRvlzxtiV6GBjn3oc9f/PhCMxpe
DsANbQr0yUSg7C5ZqLitM2VWrSTt1kJEHQXxHAaOvozehUzOcf6ehj2zmZzT
+cZ6PHeEyTkKBwdhfvR3lA8YT6LXUjg1tAW35etSbMFecDzwGc2sr2OYvQQY
XWnGe4tH4tFaeVG3hneYviNGPOcfFvL9xPkp5/a/ymc6uIJ3lqhxKm9PL+ec
/z5OXGf3vlvZgfPkOPfmwYo7uDOL6X01EwtR32YdnNM/LNgUXER982JIG2AC
CdV5KMi/gZ47MoRJwlmMWXNbPLZ7F/Pw9VkWzzKrnfOR7g7gfszSlZxHtNKW
xwLIHuX+qY0LGAcprle0MDozHbOO6cLFEAEyyw/jBvVtMO1cV8hWyMAogywW
g992GOelHhTjwKfpeHvINjG2UUnFUa92iXFf33242aYSyhwahSXGe9C+vC8e
0T8P87vvxZvKG/DXzmeQcTEJC3rlYL5sHlw1TkEJzfuoU7wNBicdwq+jy/Br
UyJYdkpD+xcXceusy/A4NxWjh/+VZ+cfArn0A/jDF9BdNEkY/zEZFWxZzr0t
k/ZhnxRBPJ++QXu5fWMw94eO2Mu4/T1ia+Fq7D9O/sPJWPEqFodbpQjd50Sg
a/BGnHdfDe7d8MG+3uswIv27ELn+KkxxWI1NZTfFa/iADc8PtnY595O2J/Ba
AGY3eSxAfD7HnnbMD7v+obqz+coYbs/ZwHn+ZbP49S8+5Xjec5arrUgA4bwv
ixfYOXc8pNaxWIBH0TshUZLx/8e7x0O9DvNjvpmyH8IjmZ+3+8tmcNZmY657
5I1tM9lvnyVn4Qh/9tv9y1+ijsB8x8OPteHWbizX3F74gAUFzB9tceY8jrBk
OlyJ1lr8oMM4eON+j8J+Yxn/7frpSOy9hK29xi8laPjmDDZ9rhFdsFOkiSa5
+DXwmyjZuStRBvP9tp7/gV41bE3O907EzVfZvXS3tsDHjH/5/xtMhcJ01v/S
104ihTB2/W7rN4Learb+36arociKfRfbFvTGbXuYT/9IyB+4+Y/3XvXGHHYO
5jncNMK4b/dtDefb71TnPD0NBx4LMKcL5x/2L+Dtap7cF3xgFW/XkOccP/ue
PLfw5OO8PSWf8xXVf3Luwbl3fGweSXxs78I4n7C4mnP4I29z7uLN+Rznu/I+
JSncf208L60D11ZyHLGQ97fy5lz9yqHcry3rf6kDb+jM+YoPlLm/22Qo33/q
gvi8pRfxsb2u5Pf6GcnnobT+Hwd1ZQ/YEs/eY5ncNigKYJz/lowosChh11fd
qwybtuZhs+k159hDM0Vrjp3D4ReUWN1SpXMoSt8L6jpThJ698nD4owaw/WUK
KaX5OP6iIlY5jYZd3wvwyjF1bPeVh4PZ1zAshNVe8Zh2C1+VfhVfx3/CXfR3
ZPVZ7KXv48O6L2I8Ee+h2/9i754Mge+HirFuWDfc4F4PU97cxOQmfXzqq4fH
oq+i+ydNHHLcBMf6XsH7eT/hZHNn7F92HY2+nYfUmc/gQ2Ux3hi/DB6XXYBH
lWU4kPRhQacM2FlYg48G1Aj1UTvgVvlT3DXvpND8Zx3UaT5F6Yq9wtWnkRBl
9BwHKiQJsx/sB/URDeg9/KGQEXsaDOXe4d1Ec1iUnAJumz6h0vMw2L/SEt4u
+IrnVu8Xjz85twUN7c6xWMiIZjyac4fFVUl8xHdZlVA16Lwg++UTLvVrgF0b
kkDx7RfUivwErj0rYFbgDzy4+QdM0rkAab/b8Kn7F6jzHgsbTKVp59g6WPkj
R3hSrURNs27D8UZ5GPlUi2K2nADNWafgfnoP0pl9CA6+1sWquB6UNeEEHK0Y
jE3ZXWlM+3XQibbHOwOU6Gx0GbQ2VcLQG1K0WLIY6i3WCCqX2rDU9qh4nBF9
29BudjjkDRgi8l3TiRSt+oCFQwF0fi5NE7TrhdCbrjjaQpaGXNwuBPVbh08l
ZEk/rJvQ9n0d+qvIkMyAJFHVomn43EuS1p5REbo9dMHom79xwKVK4e5CBwyY
2ILpAxdC2FF9TFv/Gm1jbkHvHS+g0OAltinLYkTPHdBv5AuMK+yGQ3Li4PeM
lziiRQ9VHdqhqbT+r7qkhSv2eGPaqld4MUAe3e7sQb/0t6gZ8w4CnuSh9JAP
qH7/Gvx+fBm7BzXjVOcEsFLIwWG/PqBx7gRIub8PWwxf4V1/TWjdFoPPbJ6g
P7z/qwNtwsaWh5gaoQpZ1/ZjcOA9tEqdBLPqrmClUIKDKveDsU41rphXivsz
i6A0pAqNplZjc8VzGNjzHHb+UI9LJjyG9mXRuCLvLZpMvwwH5fvhiuHvcaxS
KlidfQwaNm9xleQu0H20GWIGNuFL813Q99loeKH7Cp982QXpC6zAO+QVVnaO
gnkyutC7ZxO2HxgIuZu7w8y8JrxecFMoKyMwCf/b/rNWtCBgI9iUNOCz/vtE
j8c8gYXnajH3bqywLawvrrF7gVbPNCBmzSq0CnuOhvJDIeR+IsY11qD+4SnQ
RzkVpw+qwmPjwqHacRd6ND/EoNZckBmyBuMH3EPtbQoo67sQe8TcQRlywZbW
CBztcRNfZwej0pMEbFx1HZ2zQ/FYSBrKFlzFthETsC4oCXPir+ArBXP8arj2
7/UL8VzDMzj0fRBGeV5Dn4JNcNzJEhuSruGVN3awbtBA3DD4Cq5fpgt7A2ai
9YbLOONeX3j/bDFeLb6EBt8mQsyIOfjEvAD/XAmBpAue+CuzEMsuTAE7w1F4
JuI6dj/SA757zEWz9uuYuTdKOOYVg+dcmC+33GQ7mt5ne2lI2BL8EPivzrmx
Nf5pZ3LdotA8KOx7Ho/Z3RS5x10XDvU+i5Z3frJcTBtzsduRQeLvYrZHLp65
MEqMRZeysXmaHquXZHgCXUxChBEN9kLOJbbfXhw0HFJMGV4xZiNUvGJ7r/LX
8WD1gJ1Tmz6GC0+Qc/KvWvOzYLkL3+f3D+fy57pMfi589LjFzyBrxsfrL3FT
WFDGYsdGqKhDZDHj/w9zrhb0lrI93+iQg1B6ko0nxG+9SK+WnbMNw8tEZMXa
l/p9Et2t42fHBX1+ppx4yM/TbZopHbhXWVIHDipL7sCjXvE+Zp34dVbpcX5g
/BH+vIfVeLxD2mHWZ+yKSkdFc37GOS3iZ2tSID9/v1TwM/FaHy7PW/jyeSsM
4vz/A3kcx0twnr+jI8fzd3Ou45Pxdzuw3n90kFmhPP/Y8Gfc55j8ltcFmPaV
+zdLnDnO8ORxzWvO85rpDtt5fLqxM88Xqh3J7aIL3bnd1XsPtx/2tWKcnKZU
bUxez7g3HmqJaLWa+W72tF3ABDXGPw9QO4z3mplt8FMfHxxQ70g6GknCmqhc
8HtqR9/sneBo3UenK8XW5PV+rnjNb+5pQVZSrHaP62YjigxmZ5+dRA+6FX8J
+qwsEeobtShYoRy2vw6A6Ima5JZ5H7oKJ6DUsSvNL0+Fi7fr4N7BbpR7vzco
Gytgwnd9KpTu5dgvWhPvIrN5hhoq4PAZDGvNvwPNVsy27DZ6CsRsZDYDqXtH
hMA3zHaXO89U2D6Ezc/qOQoQMpphndfHoCCG2U9G6nTGC80Mv55qgmk72W8t
t2rgA1Vmj5/qcRzuabC5jQxuE+1W4Lbrw/Lc5jz7PLPTLqINIqc8ZtfdY7Ec
wiKZbfbZzgsgt4fZfod8S4QEdebDVbMoEZpceJ3uDQe5zVbUwPKjzq1aI/I4
zd5Rze8cULvnTFeGrBIiXIdi2N93F537Xnh9ah+Ckz3VbJYEU7iDDRcs6WCp
LGR9eIm2DcY0M8UJnp1tROnNenR91n5o+PwYDft3J5Or7TB34lVseNydCs7Y
4vfhyRhm24MmdJqCdqsC0DiuO5n9DsdgR00M2qJNxsU7MXxLBgTFdqHzxYcw
fvEoQFKmfJNTaKo5F3o9UKDxF3PwQNEtWJgiRy8OZaLGcW2cel+GvHTj8GQg
4rj+UpRQGobPu4/A7gqSBOcH43x0wIeWUlSr1Q2PfNXA4UNlaBh+hzkHmuHH
C1mauqwGqj9WQXyRLGV1fwT5ho9gzVkZmmp+C841PYB3jtIUOj4ZPg+6BHOC
pchzuzlUDN4JobuZ//1tyST4cZ353DVbd8Djun++kguqGL+WfVOWojA88UGJ
7mabw5phhzE4SZ02Nx+FLqW56O+qSUdbn0BizV6MTtWkG34vIGDjJJyoqkHd
31yHvZf6YICSOs0UHQKFnivR3U6Npq/dCqqmVXhrlxpFp0XC9f56VJzbhfru
XgdPzg0gRylNevJ9HWQVWlPKoK7UA7ZDnJ8cJSzUIpn5lyD9cw4+f/b3G3mj
gikaU/Hk3/526V74I8cG0+rVaFjGFqzpPhAX1KjQkvWH8Jr7ZOzhq0qjHNIx
L3ImrjJQp8FLYzGwZBIGyXch+06+eMLYEweXqdHOSjXU/emGhpGqZBV/BDot
ssdVfVSol3p/6O6ljQtOK5NbVYqQt/cZbPqlSk/WOoii/TZD5WD2jUzNt4A5
z3WpMqtI5NKoA3MjTehhynAYvTQAXNZbkcGcVog+kAoT4/rRwv3j0GPScZg+
wI68R25DlPGDnOG2tNie6WCXellT0zlmXyjZ0pOuzWM6+c2uZtTwh3GLlw00
JSNta7xx2wSuzTCjTg1aeMnfFsunW9CWEg2s374a13+xoDO5BjguKhTPbupN
c2444JGBvdDcypo25E/EsrWp8P1SX3p1LRLzjx0TTrfY0c6fqfjxmJxgNq4/
WSZex+f3uoKBnh2t6laPZ58+hE1nrMlx8E88IgTgwfvmlG3xG4PtnuCYQcbk
bfYGp3o5UtsTffoe/L+zIZw6OevRuCUs/4yrfHfK2LhZjOck6dCjvBgx3jNH
ix5SCmpKTKOhmV1pbvplzL+kSk2lWmT77CEGTLqIw8x06fLGe2hjcQlnLuxO
tsJxfHlCnnImd6P4PcFYJEekuV6Ttt16DDHek0klgdmiG8cNo1pllmdyzWdZ
su/K1v/Wqz6omPan40xpX8Rt+Pon33bgxghWm2blY110/8rsbKUSUajvzM64
r5vXYVhakRgvXKyOllc571pSp6gDZ2Vc5/rsZl6fTiGHn90fN+3rwEc3sRwO
ziqmIPmH2Xz6KoaigYi1t+pVYHYbsy+ZyP3BfCsmYwx4VYtL5zG5Qk9mL659
wewPPfVt0CaFySdto/6AfQnDE972RlEj0/EnzgzBtFFMDpFMDMePD9jY/Awd
cLo0kyU6j3YDQi63vApN7MDbB/J8FAeSYzvw7T28RqTjZY43ZfF4gRnNu3C9
atQ/Tkg8JqxegRsipIWVdrtx+ldm95SM3Y5Xt7MzZptiDMaas7P59IgNaDWD
cSky+kaimSfzaUnNjkCjLizXjNAUiVGHmF1jjU8ktsWYibH2pnD07DUExliG
wG/TheK2Q6tqwEedxd/I4HPYO5BxB+pnBcGMzIHcHvJH6MA7XF25jLee1wVI
Gx7UgU3NeM4Nx1M7OnDLef7eK5ZzGbJChtuFlNz4OhltzW0+FcO4nWeJG5eH
Q65y2aztBJe7Ti3hfo1dG/j6jx3N+Vca4Zxz9fQa9zuvG8llqrQLnEuTFMT5
Vwu7MW7V9KJ+Qrkc47Rcal4snJvF/Y+Oktyv+qmKc/5De3IeS8x+zvm/tmYM
9/OGj6MD2YOZPyV0AhWsbGL1ap/4kpqEvvh5dN9Npbo2Vtd42Xc/WpLzB5av
veQc23UyHZSIh2HhQXiveBwVBV0TUj9+wHcP2L1qnxmSkcowMfbqaUbmYYPp
qX2G4HKoDZ82EY0sXATVqvNwlR9QZeV98X2P1Yqo+QmrsejQ+vd5HwwQ4++z
XGipPVtDtjSUVg1cLcbDZ4ygU9/XY7vCOyFu9QgqaglG/fudYVGPYaS91lrc
x+alKxXuZr4h7+X/4f8c5Ryhh5k8f119Fa9r//gf57xfa7kwbyuTCQu93SD3
PJMJt8evgHfF/3xnzVGwZzNrl5MKgbhy5vNdmmMN61MZPtrtrNBrKetjfbdR
FCDL5MBh3d6L9o5jOMMsW8ifyfosjVeH5ukMXzrYLmQ3snsZZLuKWl9z+fxO
6n94FIeVycZzM9Mrp3Sm8kGNLI9WuDy9eTsRS5bnwtR3cvQ4Nh53uPliwgN5
GtJ2DL29s9BLpEjel4+jpt99NMtXoaKEZDR6Wo1VLeo0pzYSy4dWolupBpm+
8MKv3Urx6BRN8trTAx2e3cI92prk1P023HS4gb9tulCEZE/wHHkPEz6xs8P2
bjUOaGT4dkElup9gPJAcw9N4N4FxM6RrvTBvB/su2iTChc+3uAz8rDPnUVRP
ZnKvzd6ewvx7jHdxxWI/fq9hsbExTvoEB9h7tPUZTfIurC5AsPooOhnKeIz6
2kbU5sRiQNxc7mOyHvt2LJU3Y54E44Z1aU/ExGDW/vxnI9ptYu3Ndd2orv9w
0pUFKEiyoLcNo8h6kjoW/dKimVZelFezCTHlHcorTaDuY++huvU5VJCdTEOK
JCnT9RiObvIjpz/q9GvvVfS7PJOi92hS8c2XaFATQPprVSgmToLGBQfSIX0Z
8vZRpPcLAyj7eju6T+tCI5oD6FKoNE0dq00GpYHUaaQOeSfp0emEYNoX6kSq
ij2p3WQhrVo2gxzyBhAmhYp9bSOHjaBlXcLEeNFpH+rhzbBVjjclhS8RY8kG
gYb8WC7GZi+Vxf8/la6lns8Ytz9cLozcS/uIsYFXGE3S+C2OD3R6vZLW7B6N
HVy2Lpc68ANFVgtAHCfQR9SB97WPEf/vUr+GHrgxXDMqlAbYsxoEM2dNoxZz
lrPW5KgrfTrEfIYFpoakdOCe+PrBV96iU91BMYb4BJz7O0SMTziYYOAWE1z3
YRlJvY0BTMsHpaBFVPW7Wjj9RoC2gAXk1PurIPemNxwQ5tHVT+FwXmIbyETO
pS5rn4HzvCdgeWouTcnrhl9WyGKB73zq9akvtjb9AY/8edRlri2+Lj0D3h6z
aZijCf5pUgS52dNJ1J9xqutgEmWlsjwqAfVe9NmR+aPft3pQkPFaMV4s70Gd
+jKbSJScJ3k+ZXxiey9vUmhj/t3i6ol04xDzy157OpmcbGTo8A1FUK2ZTF3H
fcFUqxI4FTeZcOwD3DfaBO3LfUl3fA5WHeyLw/+2ly/PxIhrH0BmqR81GeTj
PPdJQsGpmTTBlvGh43vNIs/JzPe8JXgWjdjB7vU6yp9ULzDf8Mel0+n5IGYj
iNfwpWY5xgOI7+pDT//FDtSq+dDplq7Ue5cs9rLxJZWU7rTs2k5c0jSd6gQt
Wjb7LmqMDqIhxbI0Lvc5xusvoNPGb/BWZDHa5CygQokKXByXhAou88jk4TOU
lhiNkqVzSPVsJ3oR8wLAO4Bqb3aj+i6WUKbmT7JoSS66e0VPKmfQmW+9adln
TeGexnTSttIky9vboWvOFMo0foyleg74umACWZlvwFDDeHRXGUuh54xR3ugC
PhzuTgpPWsGn/yCaoV2LQ2utML62H9lk1+KS5eHoa/v3+9zegNE3cvH524v4
TusjHp3TiGdVzbHz9d84xVWeMj4PFTqJZCgklO3LrzUU6fZlxl9caq9KO3bq
0j6zKJHmezWanadCK61PCIf/ytJhZoznnRahSBc+Mtvc1qMyNHomy7E8ZbsE
ZW9hZ6JnXRt6r7wo3s+f9Gdzb9gQD0Y//+q/NxOFCeHWOOKQChVM3gJ29yfj
y7/78zHp32CtNgxdE7XJNc8cL2r+gnLrbuTo64R9XhrB8XwdarjKZK/m31pk
FDcGLyqXC93faNKXqqXYw/APjLyuTh+3JOGRy5GY0a5EDzVvon7UFWxtkSOl
z83YsK0c/W5L0qF2eRqXmIeH+7Tigh6qdPBjIJbPb8b9G+RIJiAfrhu9x6LH
jZjpUSkk2rXg1z0nsaUsAETvf2OodTDWqChg6jpp8hkj8/c+zrjsiQL1eTwD
8rSMsXN/RRKWSQuDJyfAYhHPby9xhNcCWPKUcyGKP3AOwN14bu+6covnxFim
weW36x85///GHGZbU2pXg/NKjOeflZsPE4wYHmN4CApOcPtb9AXO/08ezu1s
O5X5vZLieAxCnF9jBw7YzDgJxzNAsBjJx7y0geOtilxv8slq7sDW4ZwT9f4K
lzkLzRmvw3eZlrBcl62TvM/OEPOSzZUwNw7cQxgvSH3qHogBdhb7j9KFqCmc
62gyiMfZacpy29EXe16Xs9CP2ZF+1qnCn3QWZ/erKRl6ePSjk2aF8LpmOeSl
OhAVrMaMGU7CyXoRua9lsrK+MtF+NaSV8xPB4BmL+5qwdiuKTBjn/32EMl0+
yHj+v0aOonkljOf/5U0w1bsNF2Ol8ZNpYsoIMY7qbkGJN0bSYaOF5PHiIZqa
jaH9uy1poF4U9hrmTVvjq3FdSySObZhEX6bMRqtF13Csih85N6VD7a6/Omxv
xvPXttWkRK+pYix6+A0zvBn/sGZODE7GKbTq+TZh6ax+IOPiR+o/NFmuHsMZ
dGcWi6/cMtKfXBa0ir/TqthZVGzcKoQJD4WJCwJpiIUj2FXL4J/5wbTs6lY4
5zgCv2yYT/OWF4Lmcy+0N1hAxwY3wZmtxrjwfBDdWvYJ5nXeDCVzppP1a1av
MFTGm75MYvmBRysPp8B1LC/Q8T4DKd+iJxRu/gSyn53pvW2eULUpDXMCBlCR
3DbhwbQ/2Me9P01dWSJ4hHShLw521P+DPvxe34nKP/Sl18qDwSciC3dBH2pK
t4SuSe1gfd2SYrwPip9l3FXO+V+e8Z880jHcDvxrDJfTJmzlWCOI97F2/k8s
5wDeHmPAdZ+j/8n/vzCFr7eFspzbH/aFy+3Hsnl76iqe5+S3iPNRtR5ybFvE
+2hEcW5q2iauF7yfx2sELMrhOf+36Y+i4yEF4jmxrXQno/pC8fx/0RpOc6+O
xasbpcnutivdGnZHLIN4WiGl3mU5+i/59O+Qe4xzOM+/PMyiAx9JNOvAmsHm
Hfh6COvzYfkK6juS8fxhvAu5vWV9nCwMyYTYb89L/EGrBGMxvnoxF02vMflp
+zYf/Dn3H/9/QCU0fWH8/4u+cvDKxuDfvSQkvuUb01qVmWJ8YbM5NbawvUDz
XC+KS2R2g72avenjdGZ3MDrei2RbWT21KOmepOa0g9WUWWtGpdFHxXPlVcze
e89Tu2FbG9Oh7KefgxkDGH4RNhki/TmXO9yN8/8ll3L+f0Ye542f7cFjnAuX
MT5knEG1ELuAtX8s+ilsSGO6doX6RmFmOtOhHv8Z46x6jl9/4hC2Vm9jjohG
MrzvUYTQ9V/tY81pu4ToA+y3GzLlhZhnPGaqvVCNpO64su8xSplaY8ejnPUO
UVadEr189hl7LG0VhN3KdGmND3npr4YPT1heXIVzNyHrI4trFc3QxqoIlhd3
cdVkjHzOZNysdztxxs9W8Tpq2nEcJ7/9KsZ2K87ghXaG6/Zm4OuXLF+u0YJI
DPBgNb2ul/RGzyxJ8vZdQH1McuDYRxl6V2RGqU+HQP0mBToqUYPjsjaA03xF
OronBg0CfkOXiM7kecQM6/QAF89WoJqDWfB08Hj84SRPx6P3C5U9+2KBDJP1
Zt4+AQ+Qz7+1Ltc9vf34O9qxjLcXRPMYgZzHnMv62YNjVXWOh1fz609v4u2m
B/j1Xa/zd6H3hvP2H+9kayZl02HRwims3XOVKajas/5l474Kq+S5HSYijOO3
OfyazXW8JuPS49wvk/mK7Vedl2cIc2+x7yOyYKew+ifnyS9R4Gfo+F1sz/S3
NgbdfzUBqVd/LBrJztyTZzNw+SSGa+aWYYYjW4eOp65jwmNme4t4ugnrPrK9
0bBGG5fkMB7+lV5HIWsH03+jR2VAfjzTkecZ1EDIBPbdicY+g9H57JqG45fA
yzt87/38n/1c7yTn/F87yfd858F8T34ZxuUBdGQ+vms6Q2BsPttjX2WvB8Uy
pl9LjukMQ2fyWIDsWTzfwulsvsfGCLwWgPCI1wK4YTuZr5+DMztwF1deWycu
iPP/n/os4+fFo5V8/htXd2CDqjUd2Hcobz+qxn/7pHpBB77py+979qBXB5Y3
53a2nbPZs6veWCxkzWc2h8VnDoPTKLYehut8gp0RbJ67bW+AtBxdOt9yVLic
mgbD7qtRTutT6N7fAVrT5KikLgx7qhwR1lxtx/MDS9Bu9XSBxjfjtgQVGj3h
ojDtZgNqFfam6isIY91qMHauHTX1TwDjsSU4YosFBewpgLuul9HKTJlC112D
+bY5uHtjNVr2OAh5Q47iosf7sbg2EHZszMCiS5MxMN4DGrZmIVzsglG5O2D/
0pOY8C4bCiQrIUn9DIpm9QXZ3d9h94h8VO62WDhpXAa66y6g8qxzomGZs6C5
KB/bvvkIPSpDRP6HzmO4Zb14zw90uYwxhkxGmhhbhFEH34rbH819jLEh10TS
S487Z/Xl8nDWAW5HXbGRxQLEfjIUwrcwrrj81n2QGcVqBCQnCNil7SfuzpSH
hJdpqGgjQYFrG+FB7QdU9JOmq71n4KvTGmSpJU/3L5xGUWt36r9egaRf/cQ1
O1SpYrA8KYZq04ydX7DqmQzNPGhEo9VfYkOcFLV/06bXG2QpN0qS9s34hbJS
DqR3UIq8886ihsxMKt4oR5XqQahiOY9q7inS6zHyOGHCUNr5VoXsH6XA/EQJ
+q6jRi8K/aFi5yS8Z6hKl366wX6p+4KW4d89Lc6McbfMFWlZ2FVhxNLpopIF
bF99FNULyruzs+zI056gZsdwTJWEMM+V6z53fDnP33wdjwWWtZag6l2O4nne
YydFGBwuxmM+ydOePC2n6MejICWa7aV+TYVwZDrb91x8vsGg9QwPWtEGbhGs
T9zwl+Agz/SFG9uuw8P5TNdYoHEW3O+x9yI4ZIHRWPbu5pWuB68sVtPhTpY8
9HXiOovmya9c51rAa7e9+ChJ7yWYnFmlIUu9JrH5+RMlSytXMw5M7nwZmvKy
P+MDyMnQ2x2vxP2nfPs7D3d3iXH6ZnnamaMl7lP6RpH+nKwV4z2gRpEzGR/3
+mYNstZhOlVX/a7ULZZ9q95SmtT3K9trtE6q0uVpiyhCZRa4pCmQW2sAjf56
A3ZckabDu4HMlU8C9ZIkx1hJMjl5Q3C/IUHb1zJOsEzUH1wpGSe+75Mizv+f
2Jnrp3lpbN5yHX8IpyzZnDiZJ0DALNYnV2ofeBxnPhazUFeQX8/wzelBQtpA
zvNP1uLzGezM4ymiqrnfLcaG95+3heuMGx15vYCUJD7OPyM4D6RzEI+v3yzD
Y8ynucuQ4tMa8TNeTZWhoIE78Nzcg3C2jxzlPmxD/9dWOLtCjsxV7Wjxillo
oiFHaSkT6YttCKZ8k6aQBUHUTXsidlKSpKJhM8ltojXap7ej27Wh9Kz0F4zb
0YrSH/Tp7NdUWGL0HaOxFi+a94aZH7/ij1fRGCy7QJgY/hndn3wGg8BVTpqz
3qHsEDfxGpDR5tz+5Mmc2187rEGMP34bKDp8k7dre3Hd/MNZzp8p2c/5Ni2n
Ofcpb1BhB94/5TLq3zoi1Cq+FmR1LmGj52SQebAJ7O5cwGV9dkKieTx4zL+I
T5zDQaM0GLZPvowG9FnQzVaDNq0r4ut8+j5C8CzlnNs7+3ksQPpnzlM6+pZz
jR52zcKWClcxp12p9TD++tMH9HZlCpHH01HkvwuOjnsk5G5OxYoZjGP5q+kA
6g5lMeN6hclo6sxqyV2P24uyKTkMJ+zCTSNZfec/zbGoNWg8WgcHwvM9O3HZ
gCS8EnMEDgck4NE3t9Hg6yGQiE7CQw/rsCIoGay6H8T3rfU4rcdVuNQ7Fc+1
F2No7Ec4ticFfcakYOc/VfC7JAllz07EQS8swWHbXhwz6qP4vkue7Ma1KwzE
GO9zvr2tEfN1rrYzF87tZ3rG8JI66GQQg0OHbhIcJV3w9/5InB4wH/a3jkFP
WI6++4/Bn1IV1Js3D6dLHoPFs+OF0xeDcHXmbPH1H88LxfStk8TrRKr32o57
dYnhsQDfPvO6AOuDeFzA+0e8/fleXkdg8xReh91sH7/mSu/VHdhlMctRNuqR
FpR+Cme24QGH4I48iwWA0UUw+ATbP8ztayD0K+P/qw6UxOn/Yg0a6hAHVrFY
gB13duG6KDYGn5L7eHIO69/arw2HFTMfaLQgRR82Mr7DiOxafGDPfKDuVgk4
dzPj2vlNUUYXbcYPnHZqGMiGME7giK57QKOJ8eKmaI5E5SdsHXrtz8YjvqzP
6PeV+H4Z++0LiRv4fCyzYZ8SNqGlKfN3h6eooqwRa7fstBZqLJiN02/kImhd
zNb5lS4vwOUb40l6HzHCrLWsfWxND0xTY/1PxmXDmh7cV7u0iXPp587l3L+T
FRxvDeJ9bB05377CknMCv//iXL4QNe4Xtknn95pznvPnW+dzzv+ZjP98j3N4
/+n3+X0NWzhH8cNDXs/ifC73R+cr8PG8auXXOXyK41xbPrbVS/hvawQeXzBX
geOWtv/ER7zn1x/Vj3MgpeI477GvE/dxZ/bhe46fG3/eowf5eGrV+bz1+8/4
S9y5Dz24N7/XlAPsmjFPi4Rhbuz9PhiZJpwO5/c1DeX3zag5jQ8sE8Xf6bZe
OZiQtVb8/W7YdApr3jWA6NMZoeTsady+Vx/DzDxgg+gCmvRwwOiQBbBj8BV8
0G8ARhpYgLz1DUxM6IVd0oMEtZNFeLu+G+apWIkUw0uwPU4NK/YdFW7I3sW7
LSpYsikW5NXu4FJtVQzYpII+9tfxt7sC1ku447CIAnQe8hl+Z/vhPrkCPNxa
AD88h2JF9nU0kI8CT0c9XOddgl2c9MA77y3ILK5Eg4gk4UuXDDh25QUGLtcQ
ot+OhZ9UjwtDUkTXTsqAxZuXWPhjmKjLWTlYv/klykvNE7n8mAiRXRrxe5Ce
sCJtLzyoe4MmWpeFhuS9ENvyEd3aLMDsQV/o7fQN69MYN3KC2Q+cWsTsLVX0
HWfHHhbjAUu/oJdtHsw9UCWiwK94JOM69DXZAiXF3/CQczHYhn6ATpU/UH/2
X5nOQAZXf25HPZksaLJrhM6eMjRy2jIw7ZwDP8apUJ/dahCRtg8+RetQustK
QeLYKdDbrk/y2/WEO3LPofmuPt3QzRXczNrh6htt+mToDGEbn8L/MXXdcT1/
37+999RWGkqUIqrXOccKmWWUpLKiYZSRvTJCSiFEJEIiya5QpGSvFJU0VEoZ
ZSb8/N7383X993zcbq/Xfb1e933Pep5zRv/RM5cbbYMHRZ5wvpsMvdrNZJDP
YzHaV3ZYhI2txcheN1qEbx+VoJ/nvMDy5Dfh9gppCvIyg8I132DDPBk6K0iD
6fl+qBAtQ0ePiAEuJjTNlaYjCw3Av9MW40skyFdvCjyYa4ujb/xEl+eHYNSV
objn1yf86PsKro2diE5nmzENFLHeFrHJuBbn/9LD/H7auFPsFeo1dsHiSnH8
cKsaD3kpY1OOPppOrcOW+J8QVeKLKzY24oaDryFgYgLqzG7Fy39sIDh/GuP1
P2JSdCEk9jyNab3a8ZfJeZATT0TtgI849GgSZJssx6mOTXh/1VroZ+CD3zWq
0KdgPAzXCsXiLyV4aPQoCDiZhKfOP8YTlxfB5JLH+HjyE+y6/yCcMOnAT77P
cL/0TVhuJ0bTtlWiY3o5XPCqQUGoRd2JlRA6KwP1P77G9yoPYXzXRThs6msc
sq0IhGcWuCWzFi+MegSmcR9A5nEtBt57Aw6SRXB7Xz3u0f0BzZuz4FxlE36b
0AYeakdBpawFdwQVwwS7VJhCrbhPLRaUn52HrSYtuEp+EBxd/hJWWjTh0sn9
waybIQ5bUY+6bqsg5NZsvNj/NR78lQFTE5PxUUotRv26A3d65OGR4Cqs/H4f
5qsW4tRNL7CHzn1IHXYGHx0swT4bm2Gkyk40cH2MZT6GGGgViYWx91FPcjx2
N96EZcXFOLNtLRo2JGCXnAJ0gK340TMF1YdcxW/TIrFr/V7MKM5Bp7jJ+Dt8
IdpoX8NHT82xsLE7JiwuQIPtDXA95TuoZN1Cua7JUGTzFTLeFGHGtPnwWkkd
9+fcxK63xoP3UDNc/e46pgdMgh2BXXGhwnU81WUajNbXwv5DCzBo9UQoatTA
c71vYlOJHTSjDQ46XoCRX9uF9cJw3KZ5A4vWbRJCDntgc1g+7o4tcJ2s3hdd
vPIwS+2j8+Uh4rhqw1WMiezp2vPHFii8n4sK10i4k0LChD7Z+F72tOis62i5
gDusLomw7ODzuOHWMBG2ucbP0tJLXB7Nnczk+Bo1XXCoZ7jMMgQ27ma5otVq
FvD8OecyCcM551/Rl5+30ee5LOhvzc/kPiV5f3HYBM61K6zgOKYb02OPn+4U
3Newax50GgrzK5l8TNcdDdefsLWdX+sM0V+YHGnR0YDdO5luIC8fIfT147LD
ZirPBfgtwWW31z+9opq+cI5c9H2eN/pbnvO+ag9wTt31F1yGJuXxd9i0ncvx
M2F8Dcd28/nmRlzepY/ga7sRxvsmWHpzHd74DX8/Ly9yzljIpdt/cWwM5zFW
XuT8xtULH/zFm9/ynuO+x3hdMnsZHnOss+AxR3N9jrdl8phm96M8l7lGqPmL
XXV5vQVd4j6EwlzuZxj8jvtaj8RwP7xxNPefv57DYzrnvJnPc6x1G0RdZP7J
6b2HYecgFh/siBmAqcZ9yFkmzXVH6i845+RI8q0hcPSP7Fvey46G37sGxUOk
hBOzral3ej2LfS8zo5AE1mu4PNKIIjwlReuuFNOnvTnSIpws6NLumT9Ecx52
06HZtneYXbNZhy5MDocFy+NcI3rq0QIfG6Fl1gBYJrD1Nzdmwbv3zB+7WvIx
lNaxcdtz6bD0v3o5VoedYPt69h4qBAnhySjul1ZJ5nUYBmYwjt8xQRBW/Gb4
xovfwmoVNv+cpjLsi2B4RupG4a0Y94frPefvuWM8r3Xzw4b7n419OVfwgBZb
p8XWZVDznfmNw8Wfg5YzG88c/BCOvGPP5RcTDnu2MH+vfdFGIf478/He33DT
ddpG5je2fuwAC64wX4i8Zi3orXOgraYGws4WV/yR40A9418L52+vRrsJvUjX
XAnuJ+/Fd0nmJMRqgefeY1gWpk9jg5xgf2EafvHVosNPNoDntMNYPlSDhsXl
geyMBIS+WtTT5Ru0TViDzQ46ZF6njt32DcWpcrr0JdIccYY0/p6rRTNXuODq
lE0w7LoatTpOQIUxK4Xt95QoW4XxPn/Uy1NQYjiurF4qHIiVpTNbZmD91PkQ
806K3LcNwrSelaCiIk7lD/QwokITE692otnzBjhwxgA9b3fi6K8n4fxZeQx/
LkYBtVtgvEMlvJSQIp/81TBb6SRsXiZDYgqrYMOVjfDmnSydyPWHWKWZUCQr
R505YlB4fBycfsZ8Ym1D3MBKk/H8j8ePgvvxDE9fmQKjbzG8eoAWXt7JflPH
7edgrpESWW/aLDRW7UOncHVa6bwc0sqO4tSvWtT75SmQPLQdF8no0JUJZ2FW
50RMaNCifmdSoY9KPzzfqElzBieD5sy1GOijRR2/T8G1xCfYnqZNvrY3QDpK
i+Kzdemw1D2IDbCmLv26UNfAm/BshgF9jdelpJxc2FtVjz+O6tAAvycglbwF
Z2VoUXiDOl7VU0f3Vg2qzZ2Ij3ZWQWCuGh1TjEObr9p4Yr8qHRqbjnJtI3GB
khq9mHMaw2xnY5iaGkW9S8Sc/YE49pIKjTgRgkJPH7z1UpHqBxvgoI8jcXCq
PJVpXobG8674Mk6Oxr4ZD8WJ5jjVQp5sExQBqsXwdpYSTaxtFeRHnYSoG+rU
qacIKQZDQD++C1n5zITdgTJw0L4rnR5UAv5bbEC82pIStvRF95kRkOtlQ1oe
m3C+yzY4vNSakn6lY3PrKFg52Yr0Zdm5DInmpFLAcrQsNpjR7UQmV+YuNqWU
W8yuPnLalCbZT8G6+hA49sCMrrzvh9tGm2FZb3OaYm6NxuuHo5mTOcn8sEUH
066Y8NuCwg4BlvsehL0zrOjiMm/8QruE+Bhr2lO0DKvc9giSE3rQJvWduL9f
Mrg096DtUzLw8t0eqBhqTZkaxehkvglP3O1G5t6VGK6Zg8PPG9LM6bXYfbsY
PdfQpcLMZ5gx05EKbmjQ3F6XUUs1jBZMUacvvXahqF5YjBp5/14gws+OqtHe
97NEWE1Qp+Gj1qODnz8NTtIg8ewDuPu0Io2brkWDLmeh9uJd+KmfDvWdk4VP
c8biuj7aZDtjD24I2omZmur0+5AH3g1pwjZtRdLbmwc+bhpU9Yb5nN93ylHr
E+YHju93BmEr81uuwGvQ/wL397b+U/eyzpvX1oh0YvJol0oR7CpmdTX7H5+I
BT+ZTJzkOhVvaTNZOUZHDv06WR7clkkZrloH7/+9jkw/LkO1p+dzHML1Jc16
bi83T+I6g0MMqymxSb0BxoxitSZWvZ6A72Yx/WHel2DsWMT0Dcltluj0kukS
wsKlkLuA2/gWkxiWCLzqWviLYfknh2H7Vba/hjV3w5JkpjP0MHbFyE9MN9sT
8wM6+zA9ZFUjCoequR1t4svXvO4x9yEYNfCa9l3CeY+Adac4Vm7j+QKJqftQ
dniMSIe0vXEAq4wZ/9AlJwnnJbP8/1r3vfgskJ1TScd2oXwYkxOnu+/AT08Y
fiQZhy9smJxbZRKL22XYNxshG4PnFNeJsNuGLajn+xXcfx+CH7vWI1U3CJXb
9NBGaZHo7/s1+qKFLOvHK99VEx08RotwF9lVIP6d8/97rcO/eK0M7wWwpRev
/3/g0xzuxxjG/W9zNLn/cH0E/9ZJqlwPXPmD40ud/DsGFHE9U+sK1wPHneK9
WYPuc71O8QXXwVoLeL3Zj5Xcl77JgPP/HSZynaHAlceXDT5yztV3Pc5tvjmC
88+9j3Je+sIIznu5rM/5KmqbeSxyswSvY5l2nXNXHphyzv9RPV7HbLDeRDoU
pcD0JZ9JdLEgV4S33/KlQ1t/irC+TwDVt7czOz19KlW+YH6GU1em0Br3OiFt
hT4eNZwouqZHzyx82c74/7+6dmCEB+P/G46RIuUXLE8hyfQhDhs9kObWGAi3
7AdgVhTRhweOLC6mgXR/NPNRl9xGahpQKcLjowaTW3910fvVsx9G63LsRVi7
fDiV7QURnho1jNIibET4TPIQytBkuQxFagOpro+uCHst45yf7xm8nu0zX841
al7Ba9w5T/+ndt8KplM9yW4WLnRjupni02lQNJtxDBLHboGM3mxc894SiAem
s610VAHq4PqbjRPHjdu4jvdgHsef6jk2+MB00cG9zIXp0Uw/fBbQLNyPYDE7
vxYL6LKb6ZOl7/ygtV6JmpJS/ginS3DutDzlPnTHgqe2+GqPLH0yPIoDlu7E
wekyZNhQjheCX2C/SbKUsaMDc97IU9s+eWrM/42H6rRJ949O+23lO9Q+o0SP
BqpScMxD7Fveitl91ChsRTq6LL6OH7JUKdMzEl9EpWCvTBXqbO2NawL34vFy
JXr7Mw++e6Xh0WOKNF4/Xdi2NB+r3zHdeGfILQyuYmvWDD6JW7zY72L32gno
eILlSuzP7QrrEjgvSHME54nF+nN+QpYGi7MP+O2EC0IZV+Frr6u4JJHl0XjO
fItRCo40ZY6TS9sfmXr0bn/ylJ4uBI5PwE2+RJW7egulTkNx1ya2P8PNw7Cl
nuGcl9UY1MZ6AeyS7Ed2fmz8zIxQinvuRpvvJQkr4xbTfWV3Gij/AZzuedOk
qlFk5Lsc+y+xppxsD7pkdh1Dx8nQ6J/jaULid1y5/yuuGzSJRt5UofJNErRp
xxRa7aNLgpgSrTSeSruS9MlxhhpddJxGkrsNqauUGunLTaNbm0zJ+5kaaYVM
J6OJvajwvS7tsppBne1uNDa6O3UJn0UVhrNp//IBtNc1hER18z/4kLnMXBGu
l5xH9+vnifCydwspuV+YCN93n0G3IxaIsPjW/nR4OcsLyBrfhr/clouwwSVf
HFm6RoSX5v8U/sdNY1+A4R3fo+Evt3/Xcvwfzt/ZiMq7Votwo68ZzbNZxe71
HWnj9VWU+2oJpb51owcvVtMvYTYNyukv+ruT9QTaL804a4FtrnRtO+sTbnzO
kJL1boqwfdJ7fGS6U4S7xR/BwwYTsMxzBTlvGIQr6+Uxf9tCMl5cABS8EaaP
nEsfl1qBwjllITg3hHLnnxfJx2HVQVQ9o1WEjeqDaNSjkZCDyvAoNJjsZ8bD
BUiApm0hlKh4FIKe5oOyezDNX5IE48afh9gzM8js+XpI85kNq/v4kVU3f3gr
u1nQPedFBp2hojPnyyNP6ul6SoSPTx9LiXsURWdU1a8x9KHUE2+One8qlulB
Kk9YnGnBjvF0QpHJoYZ8L6J9TL9R6OFDSt9YD6QJOj40eCuLkYzQ9KE3v5ns
Vz46iWS3Rojwmy+TyKqF9cuRfDiZgrezuFG5lT/JKzLfkP5Pf4qYxmKfyVP8
afguVnNc+vQUijjA4vSfrH3oyUYWA35xYRytaVKlwJtTXbwqxtDJGDP67PQT
uruPpXGhTqR9YAdOeDueLh0eSAqlr3HoRl8qGgp0AJVp1JeZVO1kQ9F31GlO
dCitm6pO5vpipLh4Hnkl/sQoi2u4XWse2Rp9RZt1QeiQHEqP/+gnr0IfQ6dB
EE1caEQVS8MEvZhAenOI/baHPplBV36y87okZxr1+2NbFkcdBA0Lf1If/hK9
bntjdMQk+rlxKzYOysJ+Np7kcKcHTr5dgbdwBMku7YVXzoXRiGP16LfSGwdV
+1IBNWJsn1gc/tGO1l94i1P8z2NSQCPe2PAJq/xKcHpSIN7yFaP0o29QIXgT
aIXKkHgE030LyxRpjTWrreAorkZj61lM+sl8DZoVznjnYSEa9O0586+Vr1el
n6eZDhrYrkBGGR4i7LNVhhYbvBbtmb5zpGj2ZydoGGYvGHdI06Tr6cKarQXQ
2lueKtaag2Rwb3zhpUx7zmVBz3teGOGmRhWRqth/4BBUHK9JTe4uaKAqiWP9
tCl14Di8/90HtFdoU/IfXVs1U0HQKdWksr6L8XBKnDBWSZ0CcDvub9gLRdrK
tHdxJvp7mOKmsXJ0Ius5JquEYssmKWoKlqDyT6vx8lFx2r1Qi7aUjsIhkR24
7pEhnbv3FCSvfkBK1qXacHvhnWMz2isz+8HHtAVf936COfk9wHRLO/b03YnB
3/QwruYXBpX0xnE7QtA3QJqsNE9CrdcsPNtNjhQ+3hJMjqujhTezu5+YyMCc
n//0F3vNeQ6563jNyfRg3u+yKoPbIE8tOT9/BLFvovnoOhz9L/9mufJMFOQY
zz/JfQ9Oe8H8by0LN+IvgfnW0g9KoIEL96155HP/248inl8wpYnfq+0270Fw
Mr1KhA0MVwrVXXmewssO7qNbfo6v3zKS5wVs8+a+u7PH+LOXhbDaj1dtLeCJ
NsvpqTkgiZv3MXstv8cg1M1k723Sl7GocI35JdRXmKDVVKZX2Ogvg3VG3KdX
/Z7XNA6Zwbl/OVcZzjSPgxX77ShAz0l4GfcBrFbZk4bxYZB9WAz14X3oQvRQ
tLQxgIpcZ3Kty8ZJQ0YK46OA3mzWpuGx18H6y0AKEptIXeL24bVEVue/1yVN
0opgPP8Kr9G0+ONIES61nEq37UaJsNuIwXRsNcPHzkrRxzGjac34EAr+vBGN
no4h+yd9qP1WOazJGUenev9Ex8YX4DfEm3wiEtHOMxRl+vqSzH519B1agPfq
fOlOdne4JN2EWc1T6PbQcFf9Z7dQ9qUfXS6YImTv9UG7XH8KW20DN5ffdH3T
dSrdn7ZO9Ntcqjmd5Jq3MB7+jhlk/ZzFK3tZBFK6y0oRHtoriPqY74DPuzsg
Z/Jc6qZ6EQ6GTUbdxDAa8+kVKBhFYMDCMNovLo7CKg+svxVCOo4yWNFFHG2W
TSV6/B00xREyj40ndduH4FAYK8RYDaeP4nGw8e4BONRGJBaiDarVM/FVlQvd
sbYX5Ho8wov5TnQwtavrXGUlKlBxpDz1IULqB01a2NWOPjtLwPGnn9FuZw+K
8BwOzdP3YIWjNSW98gDzwnvg2mJBe7ewOmxmDaY0XTZKxDkJcOTcfmNPzonF
79yWce/L/cO9jfic0BCuy7lqcWy/hu83hRWcQ5u0tfdffN+O8/ZPreec/0UW
nF/66ge3lcwCeZ0T4a79XzxkD78m+Pf9iymcX/O1Ec+nPv9jBBUWJojew+Av
o6n7U2Z3WDweRT0NdmPckXEg5LpTq8obpCAP6j92CF1400u0Lzvf8VzH7KTe
f/Ek6v4Xv/Ds9hc3NJv+xSMFPh6exur5f9ryZ7+vZTz/7ZV6NPYQGy90/4X7
pBju/bUYP99m/P/EBxsxtZ1d03uZEuZ0Z7kAJm6LIVydYU1VGchxYPN/LFSD
7SYsp2CpjxpIr7Mmt6JhlP+ozNWmtAet1WJ+gElTbWnqYOZn8XxoS/uKxzK/
BtpSxq5a0bu6o2VDS1exmr0PFC0oN/e8oGl+XuhrwPwKbnfH/Tkf2N4IO10t
fPmn5r9pk95fvG4E53VfWc552p6B3H/uNpXzwx99ZpxzDw0P1zl5/H+z1vJ9
+Facc57XDeGc55YB3L5oX8r3p48qX8/lPdx+X2SpTpdkK0V6o3yOKqUB65En
P0+duhk+wGutSYLibU2qciTavKZFiB6nyd7zYE2YZKomwrop6+DoCpYLEL7+
B5gvkBTh1GnjMVWO8fmjDXdhfOt3EV508Qzqxv0QYecllzDe/7cIZx5LxUUz
2f9mSK9A90AZ8hgQTgc2d8NRa+Uo76E5zVcvgrghirTc/ym6tx2E5C7K1Ntg
LbYE34CrC5RIcacGLkjugLI4RQpM2AHOnlI4L1qBBnhuF46uKIKXzsx2ez1a
F14c5O887Ab/FioqHAdn8LoH9TPZ3ll4IUEwjWd49/1KwfYCw0rPLwkznzMe
bMXrHsK1fTwOpWnD8Y4TvD7V0l58DXFfeAzleyv7RnG+asI7HybXun96JNR2
Y+P5L7a6bj6q/s9353kKI3Zw7BHF8+vF/4nF5F/ke2P3Sb6XKr/w/RNqys+0
G77sbJztcRG6/GJreFuTgNnGbD8ftf6FgQvZeqrH6lO3J2xOr63K1DKL+Qqe
BN/Aw0fYb6ciA3CoJbtXYUM4TB/A7nX9R42Q8oCtrXHzQpAfxH5T4VuuwPHr
DMcfT4bKXuw6ZTZjhOWyfP+/T+Y5C/39OOf/4lLuj3qkzDj/5rsHQr+vjPce
vkIOoYydz6/r7fH6N+ZXSb2jg6/t2XjKoViYKsv7sDQG8t4r7sG8NsVPDc7/
71D25b93F16Hf+rb4L84vCWc/64fcw5/c6+Vf7HtCM7zD/3Oxmsn7XbdV8x6
AaRa+gtWdxb/nTNGldf/j5zO+f9fsr3+YrmTvH9BrBj3xdlKMHnUo2C569Lj
zKdU6OAGgU9ZXQIV41XwaZsp1U2pE4pO+cGFWm1yV+6E9Ok2kBKiRGPiNqPK
G03o6ixNpxbX4IgqI8ip+I1DQw3oiusQ+H3nC/ad5UxpU7bAh/C36OI/mGq8
c0ClrBwX1/Qnr+hqGN1ZjAXfTCiz22u41z0XvQ3EKfPMFUifcx73ryjCCW7r
oGrOGTzatgNNP7jATpMsvHV8LKb4TYbKnedQK1wavaangPqaCyg+fDts/XUT
Ti6+hNcrGoVvRZfgyYtL2Pq8t2A9PwxmDb+M0cnrhbgVJ4RfDtl4fp4cPLqx
2jWqXx6OqhkAMT3WCrft7+KHwwDl/Q3AOO05bgz8KmwuC4F5X+uwpfc7VzP/
rfDLient3T2PwzwXZku1X5LAMW8+YMIReZdL5UF46ex7TIlWhbruxXir9CPK
nsuA8sUGpPH9C1bX6OH8nxPJT02MRrbPFZ2Jie7S9GbNcRGe8kWOTB6U4vb1
s+nifnkyLfyK507a0+8JcvRu4y/M7CNO90/K0PDARux7sxE7T0pT4dds1I6U
p2+rZEjr5wZ8te2PflQnR9+TbVElrw+9c1Wk8tZSuKtnQOnDlCjuZjRkmd/F
2CFKtKR4EAxZ0AP7oyLNevRDmNi1l4D+ClShZimSF/Nu/sPnP8jxpAyOv+7h
tf13uHHO/4tDnKdteek7Go5UFl3zzrXvuFdMEtbr6wiu2X/s6rcaEHFjNnTN
kSH5y0nCnd7PwAbZmVwVrIRY/l9NJy8DHHaB4dBsLfy6nJ3Jtya3Qd/rzO7v
PS0Thkgzm+JIl7WQXMY4559fekJ4Jctln/i0N/QfxvwHw/crQpU4s03Sf28V
xqvzNd99zp/lyjMFiitTEumW0ToqdPF+guhZks8r02rbBhGurVGgo7sKRbjp
hhxN6/FQNP/IZPZ+TNTKXB028/dWeUqR1jrniOZX7VKhmK2dIj1k3yI1WtDA
+MRKmWrUw5/ln8S6qdLZD7pkMjfApe8mRVK/bk0yn7eB0RwZSthpRr9VKuGR
lCQdeCxFP3Wuwy17CTIefx77vFSGhqsSNOcjq1HzpKcktXhos16rXzin4uRR
XpN/nx/n6s+L5/EySXHe963naT5HdRHn828HPm4ewus3vrLkNu9Q2da/WG4b
Hy+bx8fHafD/DerBe8zJjeQ5Apc9+ffyfsVtbR1Nnguw30KKHpd/B51Zxq4W
m6SpwCQWA6ZFwYbVMiStU4muinUw+bIMnVZUpD0SMtjzvfQfHVeX7oAEpt2X
JNUkTYpSLAf5H2K0xU6c1jw4CPkbf2LxrLtIcx1hy4AO9IvZhpHG6oJyn294
+ALrR+xp0Y4WyHJD9CbzHPlFvzi3f4AUt6Mnn+T29ZZk7gd4HsJt8yWdvK+f
hgvn/A9y59yeK1m8zmfTU4YfKnWDRc9ZPO3j++PgfCYP1ScfFYrOPYW6hdfR
uvCWUPa0EUY630DHNkVh4vdWqNZlNUKztpRD10uME1uduR8OPmRcrLCGZ0Jy
F84vurqQc5Y8tdJwSdIFxhO7exR9d04HC7MDgnlsCpZ5HYDh822g+Mg+3C8c
h9kTvglHBiTg7Ie7WR+N3B34bDDrlXBdIw5nZaaJ8Am1GExyZXWzS+9vwxkj
puLhnBfClDvbUa84FT+dd4DlhxOwJesp/lzUG+z6JuHMue9xSOoY0DBOQann
H/Dbg8PgMuYwVvs9x4Qvr+FZl0PoX5CBysm1MEhjP/5QXYLK5xZAdHwCZvjr
iO61/8h2zPrM+J8+YtE440iQ6Lm2+jNOfujpYGFVyAasXZ3sKu54Cd5NWYen
tzrDvrUa+PnnUnx6/RqgsyZK24Sic/lv8P98FOJUp2J2k7jo/wOO+aLZ+1ui
65ufnIqSq0aI8DoLXkOs4f2yv/jmLl5P7OWeTX/x8UqOMxt4zHG7Lef8xy5e
9Bf/qmR1z3xybGGu5QLm27t7D3oVsHvNrFDCznh2nV/6umjtzvy+U0r0sVKM
5T68SeiNJttYPbd13+dhymc2Z/OO49jkwzj/A+69wHXibHz95w6ccZTx/9Xq
vmFFG/MppjnfxSmvGCe85nA4njrC4tE/smdB4gQeK9/nxXmAVyTZnlfSMYCY
JwynyQxFmc9sr07ceBDfRbD5260y8Bn9x9UfvxMHaTHeuO4gT5TtysbX+api
pxX7vRSrdgLksf1/b5gWikkX4Ao64+p8zBL3W+Sh/f3jrgqD5LFvPou9Jved
CgnI+1+c3su5ecNSeAz3YRvn2Ic6cq6gQzqP+V7t/k894QjOk1fryse/G3O+
3wdPzveT3cN/g86OHN/9p9eArDm/b6waj0GnePI4vuxPvmbnf+r5v5zFOQA+
1vyaYiF8bd7B/BkPm3De44HjvF+G2l5+r57V/Bk3HOfPIrhwbr/dV453JPA+
CHmfeN3jzyX8uQKIr6FLE79+zWWeI/BjPd9XKZfYdw9frSv0KWFxjD2Prrp+
H8g5G26b+LnqfoPzVGfcz8KDaSwufGZTJlbvfgZuroZQP+Mcnp1jhRWpR0El
PRslaj3w545XcOvGNXzqFYA/W6sgr/MGltp5oUrXTNi2owgvlw3A9B6LoOJL
EWrttcbHe73h3aQCvLJHG93LU+D27TysbJTEzqNKeGLgFRw0vA5+pYzEWUIO
thXnQKFqICr1vIJup+NAw2sEzjlUgLEeY+FAuDYqldxHhbOy0Kx1A3ZNeIFL
nyYLw+96gv+wOhQO9RYK/bcJucIb7FGa6Ppp8zUXmUgWE8jZ6C2UNLPctAOt
42BcJRsfl1EIxlVMrv2e8xnUCz9iY8gu1x8SzyAp4gcKyhuE8ebzwKxQjHYF
NQgWi/sKiaPEaelrU5YL8OQn5lwfBZ03XzkvSfyBqrphMGJ0P8gM6UDJbmtB
5elVeN2vA2e3hkLP1A4I//+8vwALuGsgiaH7Zeil1xxh3aE2uFzCdMLEojKw
imZ26AvXW3DFhNmbZ4fdg8vvGRZvr4AbPgZkVaUAb24/BksrDco7HwsXpLeC
5lF5qg7Mg3Oj611vZUnS/qj7onV+jpeg/JvXRFh8pRRZDTgMGWFnhKEXZWj7
iq2g7pYH0qmyNGF6JIxOUsOS17L06VYMPHTWw7m9ZSngQyZs7KuBElZStNav
AcyrLRGdxEg4r4kjVk7F2OavGGjogAf3bsUdzq14Ye5ghHfb0WFpHb58PQAn
nIjEnnur0OWNLQ7YNQvvaL/CgVc1cPNsf9QtqMZBvTvAbXIEXr78Gpte1MKs
zO24+GAzJgXWgPGM/ZgX8g4zk1tBsstObF/w4c+++wa33y/Gap33+GvmNzBZ
jfjc7A0mGdZDxmQzvOtahdMCisBDC1Gi9RnaBGXAdIMYlN7/FNP+6A4h0rex
POwZnmq8AKfGfMPhj55jktR9sFCTpETfKmy+VgX6mh8w9Wo17vSpA+XJRbi+
XzXWZL4CnbgDeOfES7QKfAOqzasx/FAFfjaSxuHqfnha5SUOsTbGrpdGoc73
GnwT3hs7MwbgxcNv0NveAWc5OuKbBy3YVzDCZ0OsMe9GC8KYDti+zwpXG73F
ypW34eM8B7z29A1usrsNXS18cMHwBjz9+CtsbYhH2931uHuZPp7Pu4bTAv/Y
dFm22J5ehd5Sr3DVCxsMjqrFK/3KMeKpMZor38ZnvcrwU4wBTv5zxswdUor3
4+3Qri0atRaXoGzhJDTtsRn3/3yAYvaROPpzPDpE38I5H2Jxp9Y+3L31Gv46
EYNaOfFYtDwXt2xYjYpuwbisTz5mVHnggjPGON6jGBevMUH5/Puw0PcBZvV5
Cw4NybDf8gE2PDkDo9akQLHsHQzvvR36u50Fuxs3cVhtJPR6dBlS665j/bP1
MD3/IsiqFGDWxSiQfJcLnSsLcEp9FJhRCfxacgN7mayDbhs+wpgb+Zh5aiYM
TPkFVs/y8dra/nCg5wdIT7yOC40kYffZhzAYr+NGo1PCosgDMCA+D7/cnSFM
GmMGDYW5KDuyWmTLGK/iXKMhJZy3Txr8fD6XxeXO5hZ2Vvcuf+D63p/Jx8o3
lwXfoex/z09RcY1x5GepnhG//rZxnP/fs4jjMx+5DtDmx3NRV6jxs/qJI8Pe
UrWu+j5szja9+ZCXzvRVu5u5sGE+W0/qmMcgtZHJhS2y12HFHibjsnZtg8Jz
bP0jpxQLUXVcvhe6czxuO5eJy+dyWRNUw2WcQQ6Xg4czuBy8PZbnAqRf5zIr
2ZxfRyOQy7juspwDVjiQ4+Pj+BoC9Xm+gHwjrzn8RKvgL35QwDn/XzR4Df+x
hzl3cXc+7yc+4B+7Y7gVjyeObuH5yNOkK/7iiyY8tnj3PY85Znrx/5W+w/n/
Vf/Uqr3yj32U58tz0hce5rXUCn9z/2r1Z+4jNRvFfemxMdwfvnUP99s/G8x9
novMGD9HfU+LMO4G8yWWfOkPS2/0oiVfG4X2mY+F+Ol29DH3CtQbr3a9HmNL
VZLKojW1T7QiYYMVdtf+4JqR2ZVCQx3x4rOfrqlnDSlWtY9ozgVzA0qMZv72
sRP1acJOeaaDHtGjEWHnRDJl3uwu9K7hs8imULzH8xd8NvxXHyaiRHCzY9h0
+Xz4Xwx0/6IAOHuK+YFXv2oS6iYzf0jv+XdcFCt4X0XjTZzjp/zPePEV7rfZ
O5Njv2I+JzWFjw915HkEMqXcpx2gyuMdFtu5Lzr0FRvPWvZCOOvA1um36AQ8
kWTy+mTjMyj5zvCrN3lQsZbN12tJBkM39rwnSk9C1Sj27d45/oDy3+zbfWyy
xx4BzA+cVDQRl+tY06ILe4SYjhl4VbCgUI8nwqPOabgw1YAKr78S7PtOwi/W
GvSmVAz2dB+N0zOVKGujDUh7DEPDBYqk8PGP/m4zFDP7q5Bf8UZwOIvo1aRG
LtPi4UkXGzzUoE6WVw9C4XZxPL5MleI6c4FWRsGCRUqkHPIGVmwpcsmvlKfJ
7cw+7aIoR89Ws/rAGy7JkF64hAgXREvR8H43YNZrQ0g5LUZbtQPBx+YMTI7s
QJXOPGFNSjmczv6GdhbHXDs0isDW5RdOG6bp6tESDfMcJOlqdwvh2EV1WBIv
S6+NdwufU3+4Btco0NrBEaL9E/2SfyOFdIaHLvAXVraz30vda32odmI4448d
6h3B/FGbTTRxtBUbf/nOCw9KMS7o16xIDGlRJ8PPH4QO9fWo16FFSV2GQOHE
iTj6kTbtMhsF6t56eNpWm55mjIIyLSV8elubNgeuAomkyXhgQheKV8uC+eMv
4Q4XA9rT9TV0rPmF5WlGdKDrd5CPUaLex4wodEgD9K//jHvOGJB69g0Qv5yG
cpP06N67HDA95ICTvXTIZfcn8FU+DOMstOj46v7ofnAPDG9Wp4HV67DigAx2
zFcjmw8HsdZxBCqlqlL+imPYHUJRcaQyZc7chbduz8a0S/J0L24qplzzQt0z
0uSYqoIylcPR8p0E3ajfC/XXBDy1UoLEnuoCvbVBydlSJNQ/F8Y9k8N7Pf7o
h3JqoKeTBWsKVMhZOggqeplB+XhtUlLNBSVJHyFtlQH1T9bERwsWCOnVJiTW
6otBcbKggKbU9D4BTX67Q1qdCX3Iu4TG3QdBY7gxfSu/g28mHRMuBRtRzgDG
F6/dYkSzbjKZ19PXmAob9uG5GbnCXsGEatOXoVJdNeSkdCXjVSPwTFB/HChj
RrW59lgzsB/qNpmS6UBb9Kl8CaNCzOh+jBNqpTwSTrwyJYXyYfhhZ5mrU6Yp
fV43BXelXIf7f9YWmBWBRTWbsd+1rrQ2YRtK6rRiQKIxeQ5PwS82xuQmr08l
zefRx7svZZZo0kudfLQ4N4hkqpVJ5lEuVkmNI8dqOWovO4pG0SFU7iBLJ2z+
v+/gWvqoKEs9B3mIcLctciSr7yTC614qkJTOYBzpPY6uhimTvFIQPnWQovWW
qlTWfSOuGTgLO1aoUtHuzegesQI+VCjR5ZT52Pw6ErIzZUlawhpVf/VBtyHi
tDF1H+yYtQMlzJgvV3ftbqy+zXyJ/Sb3xTZDXnNDR4fX07A8yGXW5wReM9NM
h8m+S/VtwvUF7JsMK5NH2xFMbpYmmGOiK8N94ivg/RGWH5e5NFRQ3sjlqV4y
5//jVC5/s+K4PqN1m3O58xS4TLd1YzpA4h4Z+HmV2eNv1kfB95HM1l76bghs
mMLnF9hwPUH+LdcfdqzgtvxOZONX+w4VPNOZXa/U5Tg0VbI12GQ+gPJmppvZ
9w+C6KW8H9O4Dq7jWf3Tf3B9X76Gtce4DrNsE/ctmPbiOHke13neRvH5XgMO
4fqIlyKZKOuajGeLWM7Lmxf7cd1zlnO4XX8fqnRhvmaDhYmYOpn5mjcH7cWn
65juYlu4G7MzmX8KDXehg5IZBrich4DHsTirVwjobBmCtjnMd2dWsAoHqK4U
4YHT56JMAPO5jTTWweNN3uxbH30oRB8exZ9x8Mi/+KqM51/cd6T/XzzxWTjX
V4H74jpH894HMxR5HsSn7lwnXKm+5y8+9YDj6p68dsSjw/ydh3zm32VKDc+H
3abOczN199T/xS1mnIs1aQz3kx/fxmXH/UauU1mW8ZiysgfXnXa2cs7V0oWc
x9JylfPVh9/mPPYdx3j8cW9XngvwMmH4XzzqySgRXrZIxdXqCq+39uiOJ6VF
7RDZIFG/JpD95nGsfuOrSeR4j/FeEib5UeT7VSJc0x5AGJUvkonpNaw+6r5x
g8CwhvVtz94rYMUl1s89oWUPznvM7nvkw0nUXcvWc+NxNPabx+q/5SlJoMpR
vuYqp0E0e+Fi0fUlJgykZQkOovvmOg+hnv1Z3QCwHUqbFjczbn/JUAq6x3QD
sWtD6OIAlgfqXTmQCuIPiXDXm0CRp0eKrqmKnEek9pJz/p918Bh3SgfnIOnb
85j+i0amLyWpKQpfxZgOXHy/K4zayHSqiUaeYFfEvmm2oQVcOc18JrKG513l
PTk/alcw5/9bN/A9EK3N9erAJI6f2rE5H27OheJGxg0o0dXFi25sL5UuCcIW
ZxVqrxwMH9R24OGLimQfq4tR6Wl/7Gc5+jghFldfvYnYV5Z2VDzDDf6teF1L
hrYZKlCqlRr5j5GhyMHGZJZuQTJVsqTiZE6TT1qTgqQClX8zpEV3tWlWqSJ9
HKVEetYNKDlciZy/vMWt9YfxwQpF2jnuMs52n4e1RxRoXf46lFjtj2VX5cm+
Vxe0j9+MMjoKFIrTIF8vHaujWPzxiflFxE//+ZeuJOE5A/ZcyXcG4dwa9ryD
vvWHeg3O25ne/Z9c4+6ct3AojNka7cuvwIFx7LfjeYIwNMOWLrWkC+Fyo3BT
fW9SjhOg4bEEJj13ormHvSEi3ABib7iSWYU2yNuow6fVSMr2W1wdunjgqS+M
q9AxUZbKQ1ndwl83ZtCc9v/13VhLfjCYjO7dE3Hhp/u5ke1pCZH8HTB9GL1X
XI/9d44jnU3uFHC/CPWn9CTVISNJzl2MurzpSuqNY0jmlBZ57zejrLpxNEzC
jL5Um5L6PC8a0d+W7Np0qExjEum7O9GYTGm6KOFDtGsQpXdvxysRvpS4ZAK9
uPMVnTqmUM3AeaQ/R4201k2l/7//muTelLFrpgjn1Yyn2R2zRRifhZJ2n1AR
Hmk2nwIqWF7A7U1e1KuY5QIkXzIl5XyWCzA5/wKe68ZyAfamXYSy+iX0P87/
roSlf7HEDT5eXszmp+hr4+2LrO9Awax0XN3Jrql/7Cc6GC2i+IWr6GmFHnWW
LKHG6FmERt3IMWsFXaweR6/D9UVzH9oPpMsTpUS4a21PitzzWPR+9UO0aaTv
QRGOaHqHepuDcVjfFVTRmIGtKbbY2bmIhkrPQH9qh3Wr5tKjt+L4c+ta+DRn
NllGL4Ft2YNdvVNn0skpGaIzoS54Or2p2Cc6A5toOk36yXCfndPpY6SrYHg/
TRivOoPcs5YIXp8CwerkNCqR8Bd8Nm+H+0lTaOskHSG4cA6c9PSm/IcXXKUn
ysJZw3H09auUMHXREqFPwRgKwGzhQdk8IWzraJoQ6AuUd07QmDKawo7dhvDs
OKFh1BhqadQTnWOhG8eSgTbj1DUoeZLp+iUivG7qOPoyiuXcPZ3lSS6ps0X4
/A8PunC3twj/nOtBQwp+i869+XM8aGY+63vbrD+O2pRZjx6VjROpbxSriReQ
60XXPjO/j6uiF32xZfqcW7cJJGUjQ/pHJGBclAe1O+qRzIRSuBM8gs6s7k0X
93rgou9DKaxhDA0/lIGrmofRsKAQuuHegfeOjKL3A5ZRbbMRGT6eQN/1F9Gj
R71o3mp/Gqs5hUKtbKiX6iyqzHchuUw1GrYjhPYOMSIJ2ceYnBtK134p0/qF
C/GxVAhVyavSA4N8+DpxlkhX/v+1aU6aQX0d2bkcvHQaTdjMOKlhywLoym15
Org4C0JSptDu6fcQ50zHM1be9NRoPW42Oo9a78dSlznWaDW0Es80D6e3R63w
Tswqss1pxMb57jhh0CyadqYJC8vX4Iru/Wnu+HdYErYfI5V+YJrJF8wTTuOJ
gp041ESM5A+exymplrhslDQdbTmDNdPqwKW3AjWrpOPeEQ/BcZYKZd48imNe
XIVJL9Upwv0Irt8aA2vLNCnfLwkfB+pD6A0NUvy6BQdpuQmnddRIfJE3Rk8t
dbmQoURp3dRxjHt3IfK9PM33Pw2b5/SC2wryVDssAlQO5YFST3nS+hkPh4ep
YOJUBTKueAFfrxnhoTIFypvbBVP1pfBRuhIt6ymgR0gc+JxWoedzxqPdtU7X
xaNVaZzkLNG3XjFGhTZWsdpkvnWKFOS2FztuWwp+JnI04WY2+oQEQkezJL0Z
UIeTu1+DiOniNDldli4pFEDBVjFaUadHU8OD4GRVB351Zt8lsv0j5n9h30Vu
ZxMq7mdn/TyVN1gj34wft/aCXXotKHEuHWtkEX12f8KIlT74LTMR42V+o8Gu
elBVPIopNyVo2iE7GGS/DFe2S5Ca+TbXeVGvYcfMfzgw1lzv+rGPcxsO7eI5
yDCY62nzezJuQLp1MZT5Mg7AV8utOP0r85sN/lCH6SeZzfJkkxwJxPBG73Z8
VsLmfGrYheuUmG9tb/kuUPjI/XXl2zg+b8ftoOMfuS9uuy2b0zPsnuvGUj4n
elDVX7x0Puct7Gjj67d35bVSLcZwTohEHdPf77xeCZ1S7J3MdOyPKa0Mx5qt
R7M3LEc1d/9WzJ7AdNR7klPwmC37Pu/PvYDW5//pLalFLpWfuJzt1OB5kW/l
mL403z4a3Cb2ok0HE4SfJ2vghrMdPZRbAvc2XIDVQQ7UeVAZx6I8aKj3o7OP
NuJgy1Lh+wcXqltXiZaqqujebQDVkik5NV/HBcIQ6nQYT4UhNvQocTgp2Swn
uRt+NC6Q8f9HnppGjU6M89/7gAMN2cSwV9kd9LYYTSsnh5Bm60tQfT2aOn4y
fuErc08atpc9z+0PE0im4AX2LS0GLUUfKpwUhTdNduEMFV+6eLILXtZ5jtlr
/albfB58rn+Bm4OmkVlbJjwYnYR9fWdQfsNdUNzZAcvWzaS78YznbBgfSI+X
vRLh7raz6MDxJyKskDyblNsfMf7z1hBKlamB9wpfINBuPr0p/QFdbMLw3fZw
8jiijIbXd+GHY2HUP1sfLTbE4k/ZELq0xwiVogKwi20AHbPWQDt/bUzNGEeH
stsg6eQrEPYOo5Hz0qB5nxbqbiTqmGED7omRWGjrQi99dIWjx4uxx3jGb7/j
9A1fSNrTnMVLXMP7fMbIXBt68vOB0NCSi43LLOm47QB4qjkMX1V2o7q4aVA/
9K1w8n1XMt/oJFr/WFdjkhUOiWSlRRX395qN5Dqt5Fuur7Z25/rthnaOizbz
/20/xbF2yz85Ba48r/P9Kq6TCwLn9jcZcx1+wQVe2z8olevzl/ryHmpOudye
8szjeHwpn+Owh+cCvPyG9HY16xd2bdxw2r58sug3s3LdKGorZXyIqNSRZDNR
lY6EzUA3s+Gk5cB6VIw+P5D+x9t/2t7vL1a9xmv+PznBuf0xb0z4nHMcd2tj
vP2X1+bR/o9s/nxBhWpKGM9/2os7aL+c4QveqShXzDBCBBZVMyx+VRHd6xj+
XusJC4+x66SVtgs1UxhWn5cIK/uwnIKcg0Z4oT/LTZBJm4I3wYbkJP3oTNBk
TN/Sg14sMaEWKVmMGmlLZpueoVT4fdeegT3p+nBm81893ZNi3JhPPrGmB3lb
sP41sS6WdHHnQmZLanSla5E5wnbxQ65SJnwPmOzm++eKJffVr8nifHvDOu4P
P1bA7ejjdRyvfcbnd1fmey9SpSvFWSmK1qAlZU7psctY3f5GC7JdyzhIpi3m
FNvHi/WmH9uVhludFe3547/5dc4W8TjIsHeatHzufZGu2NpLk0a5l0D6hvdC
xyptIpk9eOT7UPhk2IUsFHVoTbEeqM/UpWPyi0lnbqRgOI3lAiSLrRKGvGN9
ASxcZ4Guh4wIyy5WxPxJjM+f/2guyh6REOHVbofw9lymE79Xv4gL1FjvgPNz
s3D/EpZH8CptJy7spkTqeVNo5T5PJJ8/OsBtDSovEceNfsrU2nEW9484BqF9
VOhAlDv23L0NLJyVqb7PMzCYtgPE/th5eG4EXOiyBU4uU6REXxfhd1oPkChj
tlta5EfXCGcep7B7yOsb9D3GfB3rascKk/7jZ+p46cHhKBYrOepOkHCDYcMH
dmDSynDeFQVY4Ml4oU+2VwkjFrGYVNOZPcK+S4x/+FX5keuivtyv8iOBx1DM
X/I12P1X17qXRZXLkpk8brJqLN8/djt5nkL4U56n8CyJ+2ps5/Br+h3ne0yz
nu/P0r38DAw25LaqeTXfz9O2sjXc7bgJDaXsXiOrsvDLf3WBshO16Ecoe5Z+
lfZ0+T2LF8QXG1NmJVvn3TeP0OU5i0/Zfu6BURbs+pIm61yP9eb3imnh/gTp
YoYr61zg5n/+BxeTUDCKZfx/qVpDoY34eZs3pcdfPPwMP3sr73Af1AJD5oPa
N6gCnnZhOVP6o/1w2w2GVV23YG8DxoHPk1+MpyYwLHVYE3PGMTvaacszYWEK
r/+vf5f7o2jNxL/4qx2v/99tJOfhV6Xw+v9Tty3i50AYr/nftIJz/s1VeS6A
QgbPEbidxv7X0mursOm/mv/XdEDo38TzCx6H8ryDAq3JfzGe9vyLnYfyXACp
QO7LapnDfXQn3nPZ5KbSnVRsNwnVn3sJ05YY0KseL+HT6GRBrk2d2qVWYUz1
N+G9miJV7CzBBF8LeHBAhjZmatKA9UNhrq4EzR3amyqfrIWykq/onCxQ+vIM
MPNrwPUr+lJ5cRmAfQkuaOtK3Ra9hqD5t/CYmQyVdisAmdE3cMSgUmw/tR5+
bb6G58YcRe3JxjBv5lXsLb0IR6eqQsWaXLSPscAvA/xgZk42WmsXgHNzCrSp
ZGOPdwS/phZCyIpsDO51TXDpdhtmuufiwNACYVBbNhy8chU/zu0KWQuuw6wj
BRivHwBX97SAzvT7qBUTDjBZDV+ufI7GieOg6rklVn6tRfkNxuDzoi+uyH2L
d4O+CfVt7nhv4gd0kVaGhW1rsT71PWrsDoCYt3/k7swWPCV3HsZaapO7ZQve
3SmJOkoB5GbwAR8fcBT5Ay5s+I6fg0NEOPjPmSm5dYcIy42WpZLDrIfh02ty
5JeVg7X7ZpCRqRxZrriAvknqlLpYlizyknB/v2Js0ZGle57h2DL4Op7oJ0cS
a63xgk4jBuyWJ2Pv13DnmBitdFEg55sHoab6LQ6eJE/eL2bBtjHp2D5Iju59
14Nzur3Rcb4s9dgVJlg/Hw7owc+rwTc4Xz3Ilp85PoEcS17icwxCOWc+w4bb
Pp1T/+h2ow4LOul9hRnyHeip2hdSh0bDCRKnfR/Hw5WeP8HnzxqyD5nD0oE9
cM1KJXpgGiLM8B6C6gHsbJll5I5a8ew8j3jkiJoN7L7X34njWzl23t4dEA2+
/qweQEnCE0F8LOOKbyzxFvyqGS7QLRYqtjD7Qn2+HRiqMA68aXZ/eLyOrT/t
UpqQG8WfsbmZ51ud/aefqd8nflYP683P6o1z2fn51TRfKJdmOD5NAYrV2Fm9
pkRNMOnF53vpqdOV5UNd/h8X2aqTV58HIvk+zV2VHpxkvfa2KimT4aJUDBtv
Bq+2yNPQgXl4z/Yx3JosTbmnLuPIcAmU9JGkpU934Rinu1BvIkX+ewdhk/0v
YWV3GSpyYXXUf5yRJeV91aJ7BcVybsCwf3o0uLznfH6HKG7H1XRyHjva8HFD
M54jkHyJc/hNjblta27C88RjpvEYXL+L3H588s/4qFAes8t7wu3la3Gc/x+Z
xtd804PL3NwAjgf+0U9irDcxHUlain7GfYIlBzShc5Q0nbkyHWP+6A9P4mVI
RdiDB6PPw4cfMjT9xDHsaV0IV/SlSQ8PYcXFbFBfIE59arZg4PoEqNboxDrZ
iZilbQ3Nq7+i0lUVFj872Y7ukXGi9/xxZysqxMqL7jvlH7t4+Fr+vE1KnNs/
QYXb40trOE9mpyGPS8Y84/FEQxfOdwqfxHk+C76w2GJMuTy0tjDO6lm1BLCc
yOYba1yGE7UsFukw8w48eV8ows6fGuB6l0JcUV7rsjNECv3sGf85dpscHh7M
rjPHuBZqDzIOlfTM+TBvE+MaufrbuIpVn8Bq7UiWC3PgKFqOYXZZnx+HMbJn
LExwM4ex4Um42j0N2guSwbHvTmwPPgQK609CXvA27N+wGtzMFkDe5q0oozUK
pN/fESav3YpTvy2H1yvEXBU3ROP1/2pNfBoYi823WExuaK8dOMaYxRGdn+9B
/0gW9wqzOYhOa9vwfspKlzt7UlDqz5kbFWIOI1pTMGJWAz4bcxJKZibj8iH5
KC57C6w6EnHD9zi8qRsF2h07sPTwYLzv11/A0dHoKcnqfO7rvhE/Z01l9nLM
Wtxg2SjUHnvnurR0Oaq768LdBl84Y7wE3at2w7BjWbBFMgxVbrVBd8dM+HZk
JvY9qYNZV3rCrsM+2O7CerDOifZE/b7M/xlU4YGfEjaI8KsCL3zjs170Pvff
DOR+FdvFf3FOL1a3/8ePPsIyR+Zz1VK+JJRuZn6yffMuCg7jmV92erYUOJWy
umSjE+Oh32FWc0WquyyO7M7intHJA/HebJYjsLPJDx+uZrkGIRKT8K4Zy0mK
fTEST8WyOmapLeOxvpnhj94rMWAQi2/2u3gQK0cw/v8D5zy0fM16BCSeeYJN
r9mcuPY7aDqcxTefmR/CAWtZnJr8bNCjhPO0p7ZxnvZrWV771xF5PN32G9vD
ycGaGL2a1UDTXLYPZ0ixPV9+uAAtjNge7jnxGl7pyXiG49oTUd7kMp7o89V1
ouI0tCu8gh/+yISfJT0Qu1xHqepNMMHLEHdG5KHRxniw36WNfe7kYu68hfAy
thas517EN0E60KZqBnuWnkVZHRXR9xKbyzl4y/pwTruWN4/b3nLgMfr4h5z/
v1uRj7e38vFu2jyOf2U+59ufWMt5+DOWcW78yikcZzzl9z0Qy2Puv1s5L1F7
JucrKl3l9zo0lv/vlWiO7U/zdS6v5bFpjd88Zl15jPe7X+wR9xcPDub1AL/v
4GuoecyfN+Am5zP4JvHnDfbm97Js4/ea4c3j6T52vA7hEzs+/3snX/+0C/wb
7Yphe2OU7REBv7Nzb57BTsHgDu+lkhN/9S8+WMA5qLNrz+OtqGtC47IK4cOq
s3hx9WU4MyQGDs6+gNJu5rhtRhNcf5+N5+b44vtYPaydfxUfNi5G8VmmqCye
h6nKC/GYuBy+KL6G6mJTcKhSLmjH5aLfHFc87zQXXISLaDdbD/cLISAz6hyO
y2uHXnuL4MvZs1j/6SpEmujj6ejzGO+cAKkJ9qg95I/e27AYEq000Sf8OiZG
TwD9hxfh4p67mPbQGe71MYMC7TI8fVcfZkSuch38shpzI96zuPPpRhxgyHIb
G5qaML88wHVuxHqXL62srkuC3wTQWcny9eq/vYWzdUzud5e2wpAWxtV0XmSH
at+YXBbvVEL/kUzHUD58AqosGbfwm5MkSOxktnPQuO+u6g/EqMwBhC9dtggH
uvzC5VYHhde+zlD8+Qf6nd0raA5IglpncbL6Xum6zPw+VJ1k1xkzqBGePme6
mXpbE3QUMfvxfP9qWPyN5bzv03kNY1+Z0yyPfcKF3b+hNNyEtsSugW3Bymj7
TIfakx7BqQ1S6PRKmV7Vi2Px1Wwwy5GhcSvl0HrIUMhbIkVGkmJ4Mc4EJhlL
k5dRHayYEA+VCTI0p+ABRB34DqZZslRj8gC6X+qKpcpy5DrxNdSNtsAl7rIk
L6WArVEmOF9Miq7Z2WJNXX/s7yBGZimeGBG5Gu+EfMMbE8Nwte4x3Of5DkeY
rkTZPVewaelrXBszHz/2vYqfB1eh1lwPnBV2Bv1Hv8RBxT1R/tAh1H74Ekut
tPDbiD1oql+Dttfl8LNKAlpbNmDIMiUsqIlD2tSEYZv1cV9JJIpffYvb2qyx
IHgS+qm/xUfFvVGv1AoTujagxEQbdButgpKJVZjeTRt3W1viTOvn+By+gdnp
ZXgluBT3qD8DveXnsF3lOb4rvQ35c6pRvKMcF8x+DLXJH9FzXxUOePsSTuk1
oKJXFY69/RpCJt7H74kVKF71BrbKZuNmmefYzfE3dN10Ggf/uWZCF320KzuJ
YZXPcep0wMJvJzDnRxU+vjUJZZ0OY2xpA35c7oceqTsxf/pbnNhjOAZJbsDd
Z5uxwtICL7wLw9+Jb7AgSAGztgThyIYGDJuuiJYaa3CZdT3OzrTC8McHsTbj
NTpFjEZ7o1uoPaIWp3wLxFP9X2P6qyr8+HgmZjxswL2xFaho7IEjuj7AURJ/
1jzZBT/JncJvpytxQ6UT7nXZhZuUX/6xZ0eitel23NFYhku/zMGq/gk4vttD
vOm/AYcfSMRFyTfxzvfNmDkoHt+l5+N0x0h0+RGG+20LsdfqGfhayg4bTt5H
lYb+aBZZD9+kSvCZmRpe9d0OkZFP0TGhBiSuAawdfR+DNXPA760xLOtehF1U
TkLl/v/j6rvjufze/+0V2SN7RBQiobzuc10iO7LbMhqoKFEalFA2TZXSIm0N
lHZJGkZDO0UKTUUapH59Xuf9dXr8/ns+zuu87vvc61zreV2XCWkccxUqRp4g
y9TcScO4Kii5fZX0LZ1FinKvQfTIRlKgEE6UY65B6e4n5MSVYLJifxX80bxN
tg+LI4nO1bBhbglx1i0k05Vq4MjDucRYupGkOtWAtNlvboPnD8JJVMOMPENu
SXsTCWumnKLyiWHEMoPte4PsGDes7hPjIPXKMHntqs2w5m6qN/YWELsbYxj/
bcgVhoV+M/6/Rw0b7+bYed/9s4Y7G1hO1uVdLBdA14PqCdJCP7kx//WLOdx7
gsyopnu+xCABKFxB5bL4Hmn484fKBblVv8nYyRTL5x0j64zpHBu3Km7CP/2t
vC6z6zofzPIdsiQYDz9Lkcks3WtM5j5by/hvmscYL250B5ODn0TYeNEIJpcN
Ipl8TNzHZFnwP31tBCeynNznASwvWMnh+gBOUGf1/H1ns3r+efdpT7HGc5vt
ruVSu+PqwTpu+x0aE6x7tIkzm8FykzUymE0nV8lsN4fJND6YXiFAooxp3DB4
8jxi7U9zAfqkvUnPHYpTUyq4F3+YHZQQxGxGnU/M1jO0ZDad1zLG/5+zgNnm
gVLMry7mwnzgyfHM3/glm/nzs3pYj9EqH1ZDVbjcBGXaDfh6+IaJI9BeoI3q
/2tMUEOO1m5dqmuIvwooF/BunzZyk2j8ZdsyDdTeHMjHsl3q6DOL1n3119TA
I0+l+VjszxA0v0J78GWqqqIKyPD988sSmW/hnjW7rg261O8RYz+a43lRf8LR
nWacnzXzvRydwWx5+yp2r/xdGO6azPwzc3sZHtXF5gwqYnkWFhps/MVwdnyv
Bey8JgnML92qx3zRxqvZM5KbSP+rYC1P2jfSY74+c4EMG03X8GqBKEjnUZmu
l6AHh2XoMTfPdACPBHof0hKiYYYQ9S1n8zKAtFN/stHUTNDaRuX+tzuLYI6S
GqbIpfG+xdrCdEE5lP1QyKu61kuavSRxzKRrPDn/g2TqR1FsuqzISe7LIyPN
xXBdB48b3n2ELNoriRunDOXWRDWR2rPS+EHjPO9qYT8RSZVBs5DzvNtb2slM
7UFosDud+zBzHTkcK4E/XWlfdcNkMdz7NZLWAbYSxWs+ybSWZqMIGtq78vHC
Y8IYrz2H2+0jwc3soP6xhCuTSGkTrb1wRSKLKGyl7/z/ci29q3//Z6cs4t4r
sufyqIHlaGw9yfxUN23Y/d//T+/p08b0ftqevcelNNPnUnislPy+T59joZYK
qM+j4/vfOEKhEf3v2z5vuHZRDstH5dtdrrQCxU0K6NDD474rfCROzQpodMmO
c3FZSwwsFHHJmmzuY0AOSapUxiliw0nGXA24NlkdW/qKyArfXNDfoo3n/D+R
B0+qISlRD1/6i8DFg3eg2EsPm/e3E6WmA6BSpI3Jt0tIqJontN3WwEj/RHIi
+DQZfkoNl2nvIN3Z5kQgWAXFpghDy6715LW8EjrfngBZTnKwWFsBz/xOhf3T
fWCEgRxeMNwADbbhIPt8ECptT4F93ZMhI00MH752grOVCM31glgX00bWu1jA
eO9+0N4+itjrDIOJS/ph/gUT3nN5dag4QfXYPTY/yIkAcey+7sE93badNOjK
ILo5kaFNL7mYPwr4zugq8VWaOnZ5uSq6LtaA0FHIM1RXxwbFmfB2QyM3f98Q
DMraAOdLAoj5fVXc8rMUlKzSydBGFQwacRXybZNIXK0KisRdg/eJPsRQTQ3l
nCvgks1ycm6UOh4w3AFVL9uJQKsG7tRZCT3N9nD8qxZKHnEFPa2FMERMF3vL
TKCuxQfkh+ninKN6YLbsAylYqYPfL5uAo60JGfFFE10n2sCz8AJS5qiO13oQ
9KrS4ECsKjb91aniDimg9gVlLPUNhHyr2XjAXAkvFvyvRsBq1PWTRy+7DD4+
9/e7+L50Ox+vXSmOy/bv4uOCGiHUGbQRlBpX4IY/f/X5c1GgE7AY2/sFcLuc
JVgrLEKhOiFcXCYG8pqzsGaNKJYm/iB6STyU6BPHPb8HwcK3nbDqhwS69w+F
UGUb4Jwl8KmsFf8bGDNDFB20aNz28wkBdBTs5X9TGqnfoGJ6NFkwLo34TqS+
xz+fWohmGM0jMxq5mPDEGV9l6px/ctOmsJ41BwJY7ttRe9YHx6yEys0bQnZE
YQLFTv0HSfwnircPTSSDj9NcgJRB33h3Jdh/xzawGh1ZNsxfoTSM+TFUA5ge
9Wgc0yW8JJjfQCaB6hW6byx5WuLMNzLDmc3RSWa6R6I78wlEbWB6gnAzy+VX
5qh/wFDkPCezjOozRZeuc77BTO865Mn8inkhTO8a5sFyNqs/szXb57Hz+iHT
f66+Yr6CTbPZuNtZZuOf8C4Cr2I1/jOdXbwXVgsY8H/Tn7sLVL7S2hbmPoWQ
kUD/n1dQCD5iNOffcEohdAms4OOI1h3gcUkN7jwJIz+6toJi2UzyJtQJFN5Q
P5W06WZwfUd9U74Fu2GMJvVxPVu7HB5vor6yJrkn5LBkBNORNgYz/fMww2kH
Zw1gsjOK3Z9fywdwqxfj/3PNGUw3S8sewGd7WB/PM7/Z+NMZzGfSa8NyBEY7
sPu5tIrd/5bN7L3aIs10vBVrWU1Xp3LmS3edy2I0uRlMprSZMdmhNZXpJCP/
4YcnpzDOudoyxrlSCGYxRO0glguw4RKrXblhF4s5PtzE8gIch7B4a8s9lhdQ
PWfCAD4WMhHdolz4+pJEmB+ePjSf768wvjR5YM6bhTOYnrMzaADH1dJabcUT
z3LfL9BcgO6e+6Q+gNZze5SnDh2zaA+ColhpsPOmMV8ga8nuM6xPwTw/1r9g
b7Ujdl8J5K9nhMp41PAwolzWfePxzstdJHB0FXd2rROmd94ms0M3ETP98ThI
+iIZlLuMRGg6YIloBH9+VzhBK41D/ON88mZ8od0bWF1QiQIW+4YQFhNvncrq
+7WYsLp/HVfp83oyNYd7M4LyQ/xyKrlv/9X8b1qqwJ0KYM80fgHDLz0Yn+Rg
GIvd12uxcelSimeKxJGKZqpjJ9RPh7OHqB6eG1EFafZy6OQsTGbOE0XVF9K4
xuI+ubxzCBq3SqH0WV/oiNLEXAdJlHY8AnFyKrhhtQTuMe6BGDd5XDtfHPVK
NbDrkxJOlhXHU79H4ddUDXyVLY67cznMaFbBmzMkMEhxDN4O+gXnRkjihCHG
WBB/AvSIJD7ul0XF4mkQdkUCEwtewwllRZh8XAI9ZIogYrg22GlJ4r5kV+hU
joRqyb96Qu5RUmq9AwRlqL5deWE/HBOhnIo61QxYoU6va6iePrTkUX7FIXN5
IljI7oncXcavOJhB7QtBvyd2X+3o9zLOaw+5c8EI36yfzWuz/kKUFw/H2nsc
8Vx4gMy/a44FiTv474OJ6Si8OIPWPhr7ajS6RdDcFu9xNphw7j53QGE0FNvQ
92Tf37XXHaJ8M1RZgKva/q8Hx2os2YLYrZvDr3m/wWocWq625svrA+/HYVnD
DnDxCcXvyQ74VrUZuu84ou09B1wSJ4Nx6+zwNjjh4xcG2DNkLOpYu2LB9dFo
dsAc28w88HuGIxrFKaFi9wSss/dFd7nXEHDOC+V1QtHBohS4fh+suxGHpa77
YN7m/31fq7HN/Qbk103m4yW3xXHK/Rl8HJ1ihvfXhvJxqJEL5ljQXACBpW6o
XE17BBSuMsfL1TQXYHr0F1hFaI+ApshJcHQKxf+74jCN6AF8+TobX7J2wQA2
GknzC95GicNM9Qg+Pj05E/wqwvnYtegKPJObh7H6EbjdqgU62hbigk2emF71
FngiS/G15Rh8X/0Ubj9eiVMsjTE46wzETFqFB8qH4PqL2TBMLRFdXSVwzVxP
uLV7Gb4zeQ179iiB1sbFGJF5HHb9/Eg69i/Az1fiQcvxNokRnYt939RBwjSb
/IoOwYB7BUT68Rbuqm4QuvsX8fe3P6NZncn3UYzjkcQxbKlM8epP2znB63Q/
DFTRJdtC6P6W5T6EnLel+9sQ+xoufDjdV9t8U7grN9z4eKVUEfeRuOHcA5U8
l51XuInebmi6poHT3y/I2XS6Yev1Bfz3UCzUHTPFaZxaVdMD7WNpDHRLswd6
SdEaaB5v3bBFgfbsDlrsin5GRTTO9c4Z7VN+8K9rSb8TZr3L4uPuxS5YHrCO
5gB+cMcq7VH8/z5dNwGvuVDfh5T+BJxs/hY6jleTdyHumHpUFYM9p0H6NBe8
T3hYpHUMHLIdsNM6BKXndcHMOHv+M02x00DLpQ58vGyhDe5QcOHjF9LOuEZ7
Ih+v8XHG/kuT6Ds53xo7S4PwYd4CDNurhBUzw/Dh39/tlt2Bvr/6cVC5CT6r
CYe612HY/EAd1zgfImOuzcSDTdRGlf4zDV3tKT9gns9UVDgtjq4K97hvk6fg
sA+tULP/M4l/OhkDvUrgVX80yGUE4EKDyZDtegxibk/EYb6DIbikDlbJuqHB
wWYiszgUnba1QcVxKRj/wgNTkt5Ca/xoMOHp4+K6T7DLbgY4zn8NUWe/Qe3o
JSD9swBkuv6AfcFyMPoYAyUXRLChahEMVgyDpUqSaLx3HjTKBoNvmzSel46F
pquu0Jsrh0WdyXBMTgdqtyni/vJMULDvJH1fFfGOfBoIxJ0jw1IU0ezMfNi8
aBfxr5PH2562ULI/izSGyaKgggj8dF1LSjukMf1NHSn3zibbUqVw16ta0hGa
SZ52SuDOH1+IS743sa4Vw2NBCjBv7HTu8wkxHBdhzH++O9aLY7K+HR9HfxfH
4YY0xyQ8XRyFX9G8ylF/RPGx5CY+XiAujMPEqW66W0IANy+ifqjerf0wqY/6
HU4a/YHZu6l8+tPXCzlfaY7WgfXd0PeY8npnubyHtjy61w+164Bo+y5oKIwl
rQlvITa3HL48XACbez7Bt9pokFx2FQ59+wZ6K0Xh66+nsODuL8j0DiXqh8vg
QU0/1FzX4EyLPGDDFmrX166wIQ8msloWzd9ZbfyNrxiPolKWxla+SSqT0fto
3ccpb13ArJfaL5fU70BPO+X2X/ypjk0O1H4Z0WWJp07TGh1qNVoYLU/nZKrc
hsxoyiuYNFcW5g9jdpA6Yfj+FaYfqqxlPH/FkwwvGt0EbW4dfP0kcSnzAb59
ymoYfqttG8Am7YwHsi+I1W+c59nDx0eGzSaPTlLccdAUaq/THIFx86L+2uyU
f9I5KAZe1dC+ABfeW8PJuf/5K85tJ4uymK8vdRXjZsvEsLxIh1JT/HgyhTdN
VJJ8uGmGr494cwuckohPrTl+Pi9JOt8MI65NFuhZsJ/IH+vjfTcZjatERoDm
FE/ygWeLP4zyISE3Bobf5aH+k7fgs0gGR2oiFh3URWXJWRh/1QE3DqP7yJVL
TugvHcbH3bddcKTKYqye6Ybly9ww8eJSTBW4CTP+6pCX/sqSF4dFyZeznnj/
D9VTGw/6oNEmyjs0yA9AOe8huGraQa5LZSq2Vr4G3aD1EKU4A6ftKgb738L4
/HoI7n6/Eq436eDV/NkosHcSTGtWxlHC4Si23Blsbjz/K4MisGW+LZg6LQLB
BRH4a6IhHB25gzz0isDKZ2qgPluaez0lEm+UqUHKRjNyyHo+HnHShzdtanBL
NRpX7zIHuWeZ4FMbjU1SdtDRWAGN7QuwQ2gciHVehG1lc/DpdwJtaiWg+X4a
2u01A6veeHhQ6o27y+SgLtYUkkqdcURxPXkXoAJ1yoi+5qEkrsoZAo+MxdiL
aznlE1mw157Wai4edQBSF1Ou+/tJO6H0kxG2ao7jQuf7wHZxfVR1ECBrDGLI
0nk6uCNqOO3tlaSFj/bQnlnltZqYoVvClyMPvJgO1lDD/L3GQgy7azP8QpVh
yWcM/1zE8AYfplerLme2j9NlVoP66z/1/EftYFz9d9ajB/Dofaw/xZt17F0d
68ByWL7+gw8fY3MOWVui4jxH/vVWPLHD4OMj+d/GD/fxOGsm9SM0tbri17XU
ZtNocEHn1YGYFH8B/Nc44v/x9rM8uAF8ceioAewaPGwAf/vBeP6XR2gP4Jch
bDx3OK3JbzpqOJ5xoBx+uxHX4Pknint3ZYPdUMrb93cLgv1xtG7/56RBMOoj
PVdRmxGRq/6/XgN/7amRFHdbVXHKZnTOymnKkFpMccq7bbBMxYSPjZzug/Zl
EzyhFYmhag9hz/zhuOP2KPT7tRV8I0dg9xsBHF7dSEYmm+LRB/T+LMkyRQ+r
eD6u9h6OcrdN+DgtdCguVHhGe0k0a+G30Ol8bLl6CL4atpW/7x0vZTGFERls
/3mVzWzk4CcMi9xhc7o02H+DXrB4xNClmtjUrc4/V/8WXXxeWUUeBO3hXngZ
YOy5wWCoVs315A3FZx80+OtsHzwUXb6K8PHsCl002HSI9t8R00KVwD+Uf/VP
H96pd+m5fFOvcTMXq6EPZ0IiLpSQYG113HLVChqf3Se9lzTw3cnb4LH/IJke
rI7lNqNQKciO3FVX4d/ng2Z1XIAd7QVgecOCKH2kHH6H5w3kZpIkH7e32oHI
eoqDTyZDV+wgPj6mUwD60oP5WOvzDiiMk8PaL6twQXYa/F4nhxmd1hiv4gHk
yWC0XdQBk+4KgbjwYBSfmAxh64uJ5SUZdJcWhsQjq4hxmjQO+RBDbELiiJOW
NOb7vuSufgwmJiCNPYe7eYFL1UniOeq7yCrYxr1bRO04z/Jw7uZ//Y7N7t7g
suWor3tIxNC/coTqCPEChBT/xyFs0JAjRx0p/j1kE/fkP7zdr5PnaEp5/man
TLjG51Q2fZy4mfvuTX31F7rOcIfPUr/KVdstXCbQGIe0uxbHe0rP+1K53U5l
LeN/km8MC7uwnIVBOcy3H+3DeLkJESwWY2XP/DYBR1jMxekdO2bRZPZOjlnK
ejfnNzD+KvTR+wOzppPthvSYRsH7wNqdXrvkAhnU20xjEF9GDcPKJnpd0//q
uBor6Xkfpp2ChaNpvKbo2H2ypoGdd6kkO++rHoY97FmeQtUm9t6GWbDYXNtx
5utQXMJ8TXs0mW/kvBHdY08NWTemMJ7awv5mg8F/B7WFX3ikwvME6nfa070b
PBPouJBSLrx3puOFrVYgd4f6o26L+pB6ceaDqj81cQDnNbAa+yUGzL/0W2wO
27fTopkssFo2gJ/JrxrASccS2fOSWD6A/+gtZvfBdsEAvpQaPoAf188awF65
wQP47FCWjzA7ma2z3I311pz7ieUCCP9gfWT03VifmuAlLLdC9oUeaq5Yz99n
3F+p4uXVDnBmrQW35ZIsKp06DC2f73AmOVJYMvsrHDT8xiVHiGKPgTK+rRxC
jpv9Bs9Jejjddxb5tugTHA3Uxt5Je8hJz5cQsEsWq0vPkc0JD2G8aQ9MDT1A
Lqk3QtuOG1A5dRoxnn0XonYXQtLHK9zcX/Vwz2ARpN514ypUbkJS63CYtfgT
d/NiFTTeeELGfMgk8kcvg+b6pWSp7hcS0XUZMr/Kk4NnhkKRXBWY7xchW8wd
wGZ7NTy2siRjjKbBWPtbkDAvnBjox4KA8l1o+JBMNletgUU9TyBRZS25d2ct
hKW9hiXxKWTD9bXQ3PURxrtkEsXD6XA0tAsu1xURF9/dMP9MJ5wXvU9G276E
u7fewYtNYnDZfQSeyuuA6rMGfH/LqSfvQf+bPR8bT++BV0Yz+Xi+nwAKWqzk
4/pcEZwxP42Pg7JF0fdaGkzpTsTBrSJYVbEExKzVcMEbEeQNcoIzxkfh51sR
vC0vAxJzU6B9vhh+W3eJ2BTmw4N54rh8wjpi8aQCfu4Wx7XXfIhl53lQdRTD
2c80Sd7v3bDEQBR/7djFVb4Mgppe+o1f0Owjidvpt5/vG0WUm+h3LX2umKuv
Zj5hb3e2R0nNZfHfuCy2F71vYdxs26ZeyOq5wL1KlSNaav2wI28i6VrzkJx6
LoQZPWvJvhpjUBgqic1ByWTPS18QLpTBJOCRyOsRoBsnizXPVnEbVaKgN56u
4aCkH1g70f2wbpU8aM2h+5LG8hVk8Ty69yqMGce70f1nwO5InUP37Z+DjnBJ
xfR6WwJXk+eb6JoHXS8g6Ufofvs0yYq8lmC5VGpyTHY//KfnaZI5ww17mKz3
MqL76s3hR3gf3Cmeb63GJcf/E9+/zfZAlTZ2/As6bHyTojzq7x3N/+6GiQ3G
4RYtZLFCJnErlcKnqipw8qgAXB0pjnExSrD45yCovCyKHVZviNvyC8S4Rgw3
bEgmZQtXcNsSJfBATyZfN2jJYrH7JaJMpgzqYPXzU5qYrar1i9Xnv3OBcfL1
pjPc+s/4hYusfmPrA2YnJrtSWzJwji1P5zi1Sf/sHc3desricb/ymB0qWsRs
yX0ezH4cWs2eaegnxk9YdIXJxIp+Nn58Br2ulymGxPKpII7p6uME6jKJ80hh
/Blyhqx+UkE2DxLF/adFwGbSC3Lkiyg698lCv9tP4r5bGK1WC0Nm0B/iqd8P
28lDEnKvg9xP7ALPdbvJpIZioqjzHk4cDiQ1rQ+4tUpvYO2tBv59thjJrt0F
Gbd/Vz6rh+k5ktXA3PGZxSIzf91h9rICi0uKrKlmsR4pyu3Z0/JX5ztEeVD2
eyvJ+AAaAxq9UwQsxSh3S+aAEFhd/S/+uOoisfSgscvi5VGksPc6hJ1StWuZ
Yk/e6V2DUp8MTnRnOFGEi3CrfQPn8DiL3P5dDl/0nbiylGRyxqkUOowsOPc1
UuTNykMwpmIf/3rvpO2HrsVatN+cehFE1y4lb3hp3DzjvSB+bzcROL6BTPEv
gAfbjhL3nd3Eb+16kL2fT+L7JSCgOh1WHvckZ/XfkYex62CMzAcuWquApM1I
g9pAAXL6nSK55JgJC/ZsJedT5vDkInNhXC6tE7JHcyPoKdD4WcyVfNjkSOOv
EeI7QfAl9SkE9hTChgPCuBYJb8urQmhf9Bti1k8iCSE7YYdAMywP30XanLZB
uns5vPmURkbVboDKB+vgu4Q4ef4wA+oN/tq5cwR4R+Ykw9ASGnfed3AZDJE7
Qeap9dkt2roQNvyVXUFB5dyyJwug/FEj2XRUn8yfGAGndkvAdCML0lIZDJP3
qkLj7TrOf+wkiK+m/VXnjfCExyK01vTxwa6wY1kAzf3Z4Q4FIUq0b9cHWots
t5Q4Kf1F66kkvykkEido3f4xPxtI/Ulat3+aWh2ZdZLGH2f9Ok/ulCzm44qu
erIqhfL/xYPlIbCGxjefS/nAO948Pq6xSYHuKZT//6YjG4aep/VXCh4kw/Ad
tIZ/l2wkTDWg/O2mU9PB9TT1w0H3bIiooPHKCZcTYLAPjbFKi2aCmBuNe1ru
Xw+BT+mzmjMtDaKHUv728g5PaEqgMc2gtSeI6yDGZ+vKZrFmx0WsvpnMcFbD
1uQ+zYtRuOsH55Po+Imj9aD6hfK3v4cKY3AM/S52FgriAcUKCO9z5qJ17kJr
bgVE2i8hWaq5gIaV4LrxEUn6YQVcz1lIFpaATOlfZPyJ05A8dRAMzn5IjpBy
GBffSe6/PkgE/tqUZTsOE19fQ3JoSzms3MjRvopip6FHwI7/7AyWs/j+blUW
q9X6zmLxkgdZPPe2F8ODqxnfryuB4W8tjJ9v4s3i+7m6jBvQqcn4AA5x7Jhb
uxj/sKuX8ecvHWecQ/uTrJb+/nT632J3f85sNz1v3yAp4ryf8urNI/O5nztY
bLp7Netxf6Ilk8mOb+lsP5yUNYA1rNj8+VKMAzntGVun1EQ67jStilN9TOfj
iFFcXhuLmwvFMJz1jMXNj0Sxtf21qwew2lPKnbhupMpphdN3rEpMjfjGUp5/
/zMFcs2N5o9wf05yIwro+MnmNVzYdrrfloq85mqenwa9lo+86z2TyO8L5ZB5
cwspkj5IhridhtGByjB2zEdyL6oSZPx9YIGJChheOQvT2hfBrkZtWOZfCTGV
i0FdTRTiCsthcP4MCFUvJlfDS+Fr5VjIsxAghnMOgu0FeXg0dRz3NbUELE4+
IRLBcmTzzYNQ9G432b+kkAgEl8LCD6vJhpyLxOxOBVT8XESOWq4hxx5fgrfm
K0mbzgquZMdN2PCH9gNdvrQR8txj+bhzaBO47fLg48sRr+HSFQk+3i39FkRn
juJMVl2zO/vlHf968x9akTV51F898U0jyRGi++vMAiMQCKI5lVeOuEDZdyp/
U50Qjn+n+kZomyI42lD9ynTyMbJsJtW7Yu8LkcIvVH8rafPkfcukemNIggIv
woPKenWva5zVBCrH15vEkW+WVG8JGnmVqH6n9qaU7Cdy4qAGdr+czrtxtY9M
kjPAs4GixKJeBMQljXBn3yZywmoIhA/TR9OFb4nVVFvQnauO0fbKILXJFT5/
kcNEG0NI/MKD5aUSGN9sAJmd2rB1iCh+XawKz54qgLONCBp3SoJslSGcvCiC
L/REIPSmGywQFcOamxIg3RcCPjlimP1NBdLyZ8J4DTF8mzcSzkz0hb2cMCb5
+MDDxmBQMxfAwXOWgMicHAhY9hO8gzIgUPY05Gz7DCofc0Fq1mO4O7MdXMal
g8epduje3gwjLRaD4+TXMMfrBewI9oFdu++BmPBfPGosqC2/AF3LmyGnwBxu
2xyBU/Gv4XXJKKg3LwQuoR3Ox48Du0c50L/yHbw/6wsjnJbCiMPvYBlvOljH
esBZ2Q4wmOUH6xPMIMmyFXrabWHhPluouPcCar2VwOjMUsB7z8E6+hOxcz8A
XlObIP3TXYIf6yBP9yXk594l+8WbYLx/M/SNfkHWBjwEQa4JdF51kNo7N8E0
8DEcle0i26EGdC/fh0vp4hAqeweuHL0H4ZONYI9aE4RcfwDjr3tC4OlXcMT7
OUzLmwc4+AkIeb+Gmduiocf4CoyXfwsn8wNhz+kieFD617ayNYf0iiyYtKIN
LFsGwytuJUx5+BqGRgyGD5arIVi7FbzWmcH8pC2QOukVnB02FeL1K8BBtBku
ha0ARYl6eOvzAlB1NcjtugOTtjSB55AICMi/CJVWL6FSxBmss0qg6GsLYJYZ
mOZsh8ycVnhjaQaTIgpAYexLSOq3h8Kve0A/9iEUxk+FYKMiuNR9G+bci4Qb
wjvAfXIN7B0WAb3L1kFUxi1YouMPfZaB8ObpXdhYOwpG56hAgNVjsC+Qg5WK
x8nWYY/hhu1H0lCoSvYZ3oUvF++QqicWXKXrTbCzrie5xzU4k8prEFbzipy7
Uc+d7bkGr6IEQW+oBhGYff2vXB8MU1YIEwWtGkg/KQf6kMYFmNaAjI0QGF7a
xFnNugkl324Q5wMziWzHLTDLXkKqjnwmWZW3wECvmjMeZwWvtlDe2uMz42Bk
PM2Hit6kCL5dNM72pSWLHPiP/5+ZMJjzN2C9AIqeUv654cFrdsNtKZ//1M9t
3PscyiU73j+N873HeGXnPzG+mbwz4/9bdbHx7EI2P/wCwxMcGP9f15zhrb30
OCnfjYm9MV3bmqRK4rOR7vmfB/0m9f/x4hb4SMLkUVQuVEd0EcXzVM6WKWwl
XzdTGe0Z3MULGc1q/vtdYNfrUspyH7aGM/m+PoJx88ybmKxX12D8N8d/etZE
HWDybkcek1knzzCZuLqNzY+9w7h2Q76z3IQQT3bf9tozfUkPGP//eTrjhuVf
ZXX+YySpDWIx5QeXYEpzkL8+tyCOAZSfH5t9gku2YfG+Y6Isr3n+UWb32cym
Oc6yJhZk4hX63/DeoyTFhtpBfVPOkmP/2YNfdqaRh900Fvl+sjyBz9SW/Fyc
yZU+oXFAj5YQrsyC7v8JBkpc3Bpmtz4sYb6IzH3Mn/mpgtnj73cy+1ruB+My
qfqxONHd88zf+ODAULx6YTBfDnrsNcK7D5v5OPu6IZ43MuWvaXWBPi4e48fH
qV5a2OlGc3QTvIdg9KWZfDzqhyr2vQU+Hj9WFe39hPn43kUllDGfwT9m7ibG
838Rwvy918qZPUtkmD1b9YTZ6XYHmY/lXD/j8n3pZHj5d4p/quyzg0g2f3Q4
w2VXmU1dIdTP3tvw3wN40Wd2TJ1njIsecJetcz5h/p/7OmzNQyey/7qeoMds
aN9HbjnT8etJxhClTa9LVHAhTDOgvuWrBzaDyzJ6zOv2pfAhkOoSRrwLcJBQ
v5OnzinwG0z9QiHrcyDoC51zUc0aTlrRNRQ0biX2Eux6g6zYei780wNxxRt6
3pjGw5xzGD1O3o0kstaL+sFmPdpDrjrTd68g3o+8FmHXfv2fnoMZkUJY5XSc
1lyazp5X4TN6rr0nqzjxHnrPLZNmk7m+lCdgJzSFjJCn/P9JAnmc4zn2LNTq
2TotgJ13qwrz+R9vY+9Pkwzzyz2OpOND+iq4SCs6PzriJvm9iV5jyCt98I2g
4+8TADLl//P17TIHFY7GEexVP5LamxSrm40mnTEsvnDyJH2Hrw6ZxDXsU8Kr
Qme5hwuryKqN6th0LI/wpH3AY7sOXpZqIxdsc6CySR+b9QXgTloGFK/QR/tr
d4ns4nEwZKUOjuFiyYeWk8ShQRMdJB5wyySbuDRvdWy3esFZrv7F8e6rYunh
XGI+tIK4KCmjcOlgGNYxFEwnKWDiX91G630APPg9GG3s4kB0/ySIjpPEKovZ
4B9kC8GLhdF9jzHsuqoEf+R/w/vIwyTohxCY6/wAvVuSXNvb78R3Dr3/WuHv
iUwqfU+0zW4Qvyp6z3ubs4hYmTSqb9DhbL/oENsP8vj54Bri/6CdEwtUxl1u
fWRN1HDy+5MyTiYc7NqTS55vVcSHBstgO6knZV1yeM5jC9Q97SNC7bI4xOQA
rLcRg1wVObTuPQpTZonDnPny2OtWDPNMh4D9ZUXcpZsHYTkekNmgjJ3rIiG5
LxXcfdRwe44dpG3aDJk6GnhzojbUnk6C0CYNVP49BKr7/+qC99WxS9IIklYL
wyw/VZw92Qr0noXDk4mKqDfLBhyjRXBslCyO/WAOgqcX4hMbGfSY/j8ezmpc
kyqNU95Z8LHVokF44IgnH98Ll8BXR2L5OHm4CIocWsfH1n+/qYDXyXz8SrYf
toRMhQMjw3CsXT+UaA8B4XeuGKghgEdXnyOja2zR000Ilx8NJ1+E1DGmXhiL
3dyJ/c9a2CQkglsnryZlvhpQrS+MZznKgYyuE0Ad63N8nBfQC+ble/j4wdcv
sCRsJB9/q6d5ykXRaRy8o3Jq+WJDLvY+47HkprLaGk3JrEb683/40hnrmKwk
p64N4Mok5n/bFk3n1JSG83ars/mKPWx+mSnj/I+yZvU6nsUxnnbsfKbzNHaw
vML1/UyXKOVYLr9tI9Mr7sowP4nIfDbHq4vhzrsMz5zA9ISL01meYH0e052q
bZjOIHKdrXnvZTYeYsRy4Ye+Zf4Z82J2/FR1dt6r5WzNFff+Wb8Xm/OohPku
rh4tgbAQaqvaLSyCQkfaN+fzn73QsMiMj63r98LZSl26b+7cA/OtGvnzg6V2
wdhpf7jUyeLwpIDqTsOProWgQOqzkh1zBGbsoxz7sqV7Yd0rmlsQfXQiCHyi
NTRCAz9yKwJWDKzHsG/JAE58Ez+AX9ayOW7KSQP4bCnr0Zl5PXUA+zxeN4Al
fjNsL818I/WmLEdgiy/rFxDwT50ExQyWN3GniemlQuPYczzswHJPoq+zd96k
/O0ArktlPX+/P2fy60YLixHITGP7/NjvTI/6aMc4VyX1jKOyypjFZCMSGO/l
iQurjfkwgWGZYaxOpmApywsQ38ryApwHs7yA++5uA7gyh/VkF3roN4Dd3v/D
jy2eOYDDZFmc9EQfyxGY3EG5tapDZ3NNGZQ3O+WyJPkVSOOnwksyOZ9fvgPz
fU+zfIRpI9jarCc64veLdZwLGf9XdjhgoF0M+b5aAB6qjUf55h1ks5YZbJEZ
j47bcsiWDgW4Ie6IKqpmZEzKIlJ8m2BcoS7fZzjiHeMOiaWz+p8vxrP7/Pky
4yC9D2E156cIsOcSE8T027OGjNs/7izTgUv6GHYSY/H348lsPFOZjd/fTI8z
qGkW8fhNcXPmPPA/SucLdrfByulKWFcdyiWbmKGBhSza5q4kunOnYG/RICz9
/le+XY5ErRQpXDJ6PhjUTseVk6VQQ6IcDC3s8ORxKTx7oxe6NiqjaJEkPgjV
xo2BvyA6RQK14mzRuuENXDwnjjtGjsf3QbWwcJw4pvc54KWrBdCWLY7FatY4
rMcOJL6KY7ivFg6JqCAbQyXwTfMvON2TQu4YSqKp5RmYfqyLXDgihYsOzIWi
8TNgd50Mvo17QlSkN0Orsjy2f9bhtknnw6+VNGZ3zXY2fNxGY3M3PraRR2so
b2FwsxX3aTi7VwtF2H0+V075Y4HqiaT8A+WP5cXKQMRamq8xy3sYvN5thA0L
R5Kdu1+RHLPh2HZ0H9mVVMTT8zLFO2rn+Xva0zQzVAneRXlfk8xRyGIC+Val
Dc/PjEQz8VrOzKEXHE2tMHlCGXcvxR8XfLTBfuMFfM7/g4yx+OWuNF8u3/1i
h3a5q0CsaCH+Oc/DudevQOiEiRg5i0MtByGU3gXo1sTheBddvG0KGFAHKLF5
DNbVE1T7Y492ZAJuijDDKhlHnH1sBnbbSeBL8/HoNyYKU+RPQfZzJzySl4i8
z36g5/C/73Q1+hboQeIRWgNZ8+ZUEFjvw8clUqVg9iOQjw8n9MB8bjofO5TJ
44KlIXwsKq6ACRGz+Ti5vhOMfCk/v21XHnzWoXiB+DZiuvK/fIH/3d/jDL+K
Zdiqag4fuxp8I0Ov0b4Dh0YmgVc5zTvYZH8QIt6H4AK1GIyJKIOUqbNQ0cUb
D2gfAfm+SHz33hLTuAJ4pxODNyw1cGt3CrwbEY/JytL4c6Yf6FgsR8dRgiih
owp4fynObnsPM1quEYvwGEw8VA/tZ1LIOo356KV7EOKkE0jizTlYvXYlTHy7
lTQqhmCr8VAQ0N1CPtdMw8/39hC5iyOIYM4k3PfDjL8nPHr6z/5mxvaixCWs
xmP6J8bxOHWd8lV2XrTmeqpo7tKECOReSrvi6PoAXu3hZbwTWeMR98pxXtpR
duHpDvhQ6bXdx5anvG16Dvz5PqOaeMIFDgPHHD/DEfuuefLtGqvbjnhnN819
lls2Ht2G0LwV+UFOWFFRReNZ+g54dC7V044FI5a8+sa/Fp8b3MAxI/1YXtgt
Htv/i+LHocnXVv5/TxqMxy9B2TDKNZfM9/r7vv38BG9XzIb3xQ74rHA4Cg27
C09+IYoKBeHLu2q41YTyG428HNH7hx0fB94NxnWLCR83KczDSj9aA9npSRh2
adK6yCc2/f0WFnjxcZeYJf5J8ePj3quSaLJlEnrOXYzzhc/A3OFT8dlRD8yS
s4fDi6bi/hRTnD4tmTiemIT3LZRxnuVcTjbdH9WLBPGPuBp5cdgPdz99Cre5
ZmLyzA9DzhwG/UMB0JgSgCHLF8L394XQV+KP+6qVof5DDaz64I2Hn14kXTub
4JC2B25vG0Qa/8rYibva4ND3yUT6vhIapL2DEOHDZFx7G2yEz2B+/T3xyymG
Gu8fsERBBpb3r4G6WAHsGqMGSrdXQ/hNEdw+Txt2Tc8AU30JjPczA0MuE8Ju
SOHFcxOg+XQsiO34q//nxsG0DU4gv0kOtWQzwTN7GJhWyeMe+Ry4NFYXPqsr
YsyGJJC30wFvM0VcSwIAt8iCZbM8PjAwBPnTT8kQXVm0jhOB/htLya3lg/CM
4hdiWdnGS5eTQHOZbprfoSWCV5/QHhBusUI4NFKcr4uoegvhqjGKfGzfIITq
5bTewkJ5YVzxyZ+PzZYKIe8C1ZnSzARwkwDVm7v6+8BQmHIIsKAXNH5RP4Xa
8n44nUj9QYtDesE0ie7LZfndELSP7t1jR7yHwjRqJ3NG7aDg1gHR4eWke3wb
nEw4BrJHM+Fe6luo7J4DNcUvwXZ7J5RX/CFtgwTwx7qv8O22JzmS8wxOvO6B
PgEZXuzlVIgbSv1XfZ0lxGFRz4Cu1RHP6uGXCjJuQ6c/raf0234LGRVF9TSL
dfFQv45yCbI738DlMMoZ0EnTw5WzKef/0SgrFK6nuOu5OmYJU33PZtUVeLWL
+t8qir4TwjHf3d3BrF6HjyUbP6LIeAuOHi/hNaG5jbdmNcN2WR6N9Rez+dH1
rAZI4EPGA8mpYfz/Jmd2jZ6B9D40W2Rwa5IpfkKuE5W5dE7zCzF4LUHvzz7n
HiJ4p5ePh85OI6rprGZF4X6ml472YvrJqEdMLxIOY3XU+84wnnb+cZZH6fDS
FEWky/nX1fHVHI03FpPO1ydJkqQl3nIbAw/XXYOLmaNR4cAe+L3ZF8e8tsGP
mV/48tTu4ljUfE/50DHOBONP0T3FOWIcnk6g8uz4AydUS4zG5YaKWOzvgeM+
xePQ2ptEUNsbVcyX8NcRlR+AreKUO1j7ewr+WeeOrycpcRluQZhzwATHHi0D
39/BmHFaCv29rXC05Gzcte411A+KRpn3czGk5RK0NiTgzeoIbBDaC3/+zMT0
PZFoumEdjFtqiF8zIrEgdhYkq9fCyxGRKCPuBebzZ0H83Ug8M9wLUrcaw8a0
eRj8cyrsT5kBKabzkdc9Fw7f3Q816ZG4cVsUnP/8GB5XzsHigPnQ5f0Bvu8K
wkfjZsJzgcfgMs8fl2u7wAulv3aYqwfaXDAE8bE8eDLWEWdWfCXfLY6TBBWC
znYbSYv3avLTdAzaiHZwY7dXkeHHKWfeRVgSThvQ55IdIgQCzpQDb7B3Dnmm
wHRaifmaGBeO/HcybpEGHgodwsfnTBhXf4sy4+pv1GX/NfzG8M+DzN8bKcTw
0klsTvY0pj9nrWfHL/3M5vj1sboxH2YxXX1nP7ODfn+lnP8XBs68pdPYu5ef
ynj+NXZsDV5lDN+bTo+fDhPIrOdm2PVjC9lZJQBp9TY4UyMMjtoOga2IGOXz
CrTbFUAt+q9c7h2LPfVTQPk2fR+3HOiD0CrG+Q/h9xGgOHk8q/lfaMNq/tcb
M85/ihPD7/hrW40Lp09D2S10/vjn4njXlfL8lbVuw7LlFB+uLYfN1RS7LtsE
jusoh3+h2wjwKqMc/lhNeXLPZcSAniZVSvHHPieiHjqcj2+rz4c3D+l8m7RW
iBxNx8dLqOCijyaYHhGLqYpKaO44HF+nueLTWXchb8YI9PmjicVfVWDR1xH4
YBvNe5/bOBxjltHYlXHBMHSrpHa7Zace9gyjvv0DPRoo1H6aL5vUFdRwZOIR
7ta29RxPgdm/7ch4enrWbHzIOsYJnPL5n1xpW/b+ZNtp4dTG/fz3tk5KG6c4
0p5x4bd1cMErHdA9zSPDkvTwvPtUeOafTyrz9FHePRJ2JfiReCkD1Dvkzl/n
VXM9THxCfSM5U3Vw85oV/OMMTWfv/4dgirPXrCKV/30X3AYRKFutjf16aSR1
pS40H9LGNYWhsOHbYHDN1cTnea/gypdGMtJUDX/rjca+hkLyJVQRq5zjcGpo
AREslKXPVKWeON2hmCuXB9XjNEfAw9cODMsU+HjHal9oHK6MdyKX4wzwg3wb
FaxsH4dHpvBgkKkSTpUSxyMf5SAm8O9/7YugrPIWGb5B5q+uNgz0HbcS0ZHS
+F4sg7glbiQvvklhbWY9N9d3P9l2dRCuy57LGcQfJb+iZbBh8WBO8lA+EZhE
5cKLNYtI+T2Kl7b7kcfnqU9bc5E7iY6mvu7ODcPJA10aXygROMQ5H2Q+EJvP
LMaxMJnhr9bMD58exfzzVpP+86X0XOau9tLxUV/FSdI16v932fyQc19Hz7Uz
qY/3J5j56peKMPzlE4tt1WUwP3/NDLaGIGe2hiuTGRYpYHPmrmaxmJvHWIxA
P4zxeD9XsfM+Xszm656ix7HTj4JMK7r+sl/NoHuD4rQ9ojh7N5XF5QdfwZcA
evyoA8tBuone81H9D7nkVYzvqmvPvpcN+ex7CVnMvpeYLcx2dh3J9sCEDrbH
BjUyOX7+FttvZ3paDuCKz9S/lB3/mZRaU/viXnIsLE2n9oXol41wPpf2zqtr
TYKNZ2i/vOLnBtBdQWvjNzjPJiWrma/pbSyzrcZGsloTaaohA9gtLXIAPw2O
G8A77Bnn///2uf8fB65mOQLXXBcOYPd4Vud/g/zsAbxcivUaUK9mfi2P5Swf
ofTMlAFcOZrZjxcqmN+sxprVsogfCwM4bCmr4+G/exiGfLnP15Gk47TwVPt7
/j7T80sR896Ew7bxJWPH35fBmunHoHVN/Vi1ZRJYeYH63K1vCeHWv/rcs7nu
nMnin3BuYg80vVAlx95/gnSNVphlPo+0pL+D3vZrUNMeSfp578CwZS+0VsiQ
zZod8PpdEjwvy+BJzXgNYitc+cd0cn0GudkKcOPNU97ymPvgd/U6OXM2gdhZ
N4BL6EpiZywPO4obIOPncJK9PAT8i/7ah6Ua5K15NoTfvQ8n1caQqbsKoUHz
ERwfFEJ2O5aApeoz+K2bRA4V7gdV+xZwn5tLkk4Wgm/xO9j9eA+pltoA3+K6
QMjyAikWTgPb8q9wb8FrEtW/HvwUP8M3dSmoqb8OIQ/eQdtcPXgwWRN3jemA
Q7VWUD42Bu/7vgeFlY58vfFhQzeol/jycWzGL5geS3MBGhQE0WNLGB/bCAii
tW4gGHksxuCXf+CAshW0OgzCUfYC+O2nIHxJzYYp3gLYMmo/qZpvCysqBNHg
liepPeUNmwKEcLW9LOmKygL7rULY/OEFV6VfDCVXBfFqTBL3I34vLEum+4aV
1jrI2Ei/a/3nDvCome45E2J+EV4x3R/S4taT05fod+3ZVsc1bmQx680tLP7+
3ZHtM9ZNbC+dpyOAdS2vubJ3hqS+UgBXiMeRkUEvyZw/wmhUcojMnGIM/pGS
uE3iHBnv4gXBajIoN7aISOVHwsIxg9Fstz95KZoIY8IGIU8yjovIXwhbVOg6
V0SPggfOdP37o4+TYhV6Xba++VzHNjoeGFHKM1Ci+9ulWaNJ4iG6TrltVcT4
139yIbKJTIminP/7a+KJQCbbr0RCmX/P9yXbo8LaGbaKZ3PeDmJ7mrssGx8a
zfQBXj7TB0ylmJ45zJzN0fnKOAzPFtG1Xd65nRyTGYx1Rtmc1lQhMCqUQq/Y
o1zlBGEouCGBr+4bcXsuFJB3zUyOBAkyf/5FZOOPS5k9pXKcxcQfv2X2muU9
Vo/xcDez+078YfnjWoMZb/9ODuPz5wczfnuZFa0nuTUslIgr0PEAs5PE4Cu1
Vbfp7yVKmS8gfKo+V9CiR3Ja3sEB0xv8PeexSC+80Gnl4+VJwrjYJZ2PPf2Y
zLJYRPHulxd5S19R+SX6dBl58IzG2b+8uUu66ilHcYGSIFy6+Rta1Rq5e8fl
wN5cENXsTYiuix6YHxdEOxc98nS0BTw9/gv8hZu5RYljYeH8Tmh4m8KdarOG
G1+b4eREN65bSA0CpR/Box8hnF7+KZI76w5cGBvJzRTI4Ja01MKWFcP46+R1
1UJIlwlf37MvYdz+1jQWf9x7qgFu/H1P/4clZtSCxKEM/n+fbL0B36P28nFt
XhUk+nziuaySIkecaGwuIFsAVpZSHPXAHx6qUs7z7LwYEPqv5/g5H2eQF6Rx
SaG9taS7iM7ZcaOSN+/6ZbC6KcDfzwvvn4eqzZSXMjzrNGytpvUMM84dh10X
nfj446dDcM9dn495x0og3IfWyXTdXwxH0JP6q08VwUrRdcTlgCwJP7cPTKL2
kWW/60i5RCFA3SHScU8THKM2w/xzOaQp2gIKs7Mhx8uQLI7Sgam2GZATaMBp
yH0gWT4ZkPHphJ2xVDoxy8uC4Q5yRH19MVeklQedS77zz3XIfQNcXpbAv56g
G5vg3jkaoxU+kA9Fq+k7/fF0Prhdp99PWEQ+fFBTwoJdpsT1aj6MT5NE45vZ
hPuzGewmfoREnTziYbkeRspfgSuXppLUX+mw8PZmSLITJHbfk2Dt5hC47LyK
S/ZeDDPAFHRDtbgntnMhw1MehIvtODn9WbBupQyodm7jfquHwPfN8mCn8pj7
emUqhOpIwa4Lz7gHS/zAeEwT2TmlkjPucwMR81SyedRFbo6bIxiezOdW+Q4h
c73H86+j3CuHdNp507ik+3vSgbT+WMgLTXjRSXn7OuOGgcwQ2hdglroitJTQ
GOVKgS5yqZqOayu/JbnCNBdgg6QyvFxJa2mYbPGEjvaF1O+0bxWMj6H8fy/5
NIA3q/j4uehy2PhfP/ZG48mwRpPyqyuj7WFiIY2rDpk5Gqb/ouOnc03hkTDl
eJ/RNQJiRnngkov1YfwMGtOcJaoA8VaU56YdUU2CSykv7sasGdzOFSz2/ViF
8dlOVrAYdF4tjbnHBB8nKxwo598x7hj0OtHnvzVVAcOBzpfYZoEpU+lxrnwa
htMPnYAiTo9EXRbAJfEnYDpXRRrP7wS7pJMgtkgNqpaqQdfEk2DZzQNTzTSC
f46Cc6cDLHw7gWSuPQIvFc3Bd04Y4Y08Bkl9YuCV6UN4hWWwM6WMxGIft+Vr
JYw+4EbOfho19sqpM+BhvoP//Z4JYrzB8yNZ7NtmGuPwnxjEYrs1aoy3f6iA
8f/n7mQ8wAf/1MyX82PcwjoVxnX/fo9xC5v6WW388oBNA9i/iuUClF+mNYe3
x08lWQvpuQ7+qSHcD8r5N1ZvJxfsaDxaTeQIefCZvgOWYtt4U7JY/TpZDxbj
flHG4uCvRqYN4M1dbH7/FraeBX10ncd6j5OTj+jxv3cIgowo5fmLz75BRq6n
71WL3VtOby3LKajVZnFzn5GsL4BWMKulfGcFvVeLnN0507f0WeS+Eid7F1Hf
gNdkAbL8PX1npG9c5vRjKPf13v07XGQyHXd4o0+uPC8He67V7s2JcFJ48xSo
KywiF/tzSJhJGaRM+kEeFh8hkwXK4bKuJYS73iWLrMuB99sLPAqekcUlJ2Fm
rQ8oyhwlxd+OwqQ4gM6+IWRW7344KqjNP4dizh5QmkN95h7huyFZ+BQfzxpe
BFcPryVkZBpXxB2GEpn5xEfjJZcUfAomeC0n7uHGYwLSzoPcmmy6t5+vBn/J
LbQHUM4dcF2WxcfvJZ4A8Z5FYzeVzdD/SpH4+k3mAp3a4YSwLWddlsrlbab8
f5WiOq44mfL/DTpmkmnjqJ9WNP0+uWNCbd6CMZoA2VSv6AgaA2vPU11r+rRR
4LSbctImn5CE0ntUJ0l9kk+m6VPZPa01i5towHSSTTcZd+7bdyrTdWaJEZ6Y
BN54V8oTbztEzBVlcUXvHU7X8wc5Iq2GgzrDSGyiNJw+oY0WZpeJRaASZMfq
42tXCTC9OAwuXtFF7vowqLCfAJ6t6nj7py1YfI6C/mEKOKbBFoq/r4DtRZIY
8HQEbF0T93cfF0HLR5rg9Dr2r/4thFWTlcDLJxmW+QniIRdVcEtdD8pjhHCc
kgG8D9gOz5qFcPLaUTAtJh9MJghjbJ0TJPNyYHq5IE5YGQRnpuTCaXEBTNRb
AVHu++DHqj54OzkD2tur4FDZVwg3yAMrm9dw+vBHyPTMgg+Pf8KH3A4QckyC
IyZ/YOa2Npi6IRLSw7th0+g2GNc0BZ79fgkBsu0w6rbP3/21HgIedcAzXz+4
ce4KmFa+g4qt08G7tAJyrT8Bjg2H+HP7QW95Jzw+tQBqVPKAM++ESeah8CYk
HvR8PkJe0ng48yUWxIzfQ7WIDhTXbASD8A7oCBSEsqCzYFTTBp5a74iEyTMo
Mm+DT2VfSMS9N1Cp/Rp6OoWg//cz2NfQBKcDJGHK2QZYEfAInMWl4edfO8zp
wj2YJacK3WtfQVbfPfj0wxICHX7AMbNHkP/HH4YECGInNMHChQtgwYrvoLa8
FebuigQN3mNo128HkXw3qL92AiYcbYMemyFgGpkHh8e/BqOMdiKgugRg5itQ
jm0hlZ5REPCjGSSfycOu36mwr/clZI13AumTO6B8eRN0zFsIyd3H4HbHc3i8
KBHu7DkJlY4vICv977lEDoHwkBZY4jUOWsgeGCv+GmS71CG7dw9IzG6DTCIF
tnaHIWRpKyR6yYPeozIwG/kczusaAplwGjaI3IedtjYwJvY47BOqh2PyY+HJ
k0K449YAPerDgWeeArozGmHJeVl4un8cPFV4CsXW70nZxFbi9PwpTG+7RfYk
mpO1sxrBYns1sc435l3qr4Umv6f879RG6QbEtArAwjWV3C77GvhkqAJL1C3J
U8Eb8LNUHwyqFMghnZtwykoL3muacKH7b4LORiGwCVjLs4y9DfJXS0lMPo/M
unQbcsW0iXaxEDxSpfw3zabJ8PM/edr6ZRUofaa64lPR0L86M+UXJXlrwA0H
yvs6ufg0+WRGuWQz4lcRi8F0b0yISyHfqyhOXJBN5o6jvP0div7kvCwdxwPS
XN9Nlh/XeYzJxxOE8eIiJBivKeUrw5P3MzzyEatPO2k0Xc+e4ZJkyjfKjyqT
TyEH5WhOXNWEk8RMkMrZ3rFXichmKkNbtA+RK0UU90wlZNtMxtt3/sV0kv2h
bM3z3rA1P8tn/D0/G4Z/9TJe3KkIdpzNKYzzNjydyW6lK1TOTg+9xhnVUpk1
s76OmHBUH1AERbh4iP73VsYPsve/+r0FriOIYx3Tl/4MZfX/FcwZd/FoGeM6
ftzK7JHEZZT/3zFoBNkmQ220vR9GkghvatOtm6TAPfNntfotjVkvM6HjzDbc
uoLGELer5nM3HahteMYpnSgFU5/QuGdFZHsqxQfDFhK7V/SYYQfPcbdms7jk
gXpWGy205heT43eZjFD6yXjOY/7ptzvtOfM9Xvdktrz6WlZvZOQpZpubijF7
vLNZG69NoHVlQxx0sWzBEf53F3hGB3/MlOOvI+ijFhLxsXy8er466od48nH4
cRXsSaZ+qt/blXDkeCM+vpqggI7Dad/t4RGD8WVTF//456yYbZ7IMf/tmX7G
zVvSwmLHwi7MNv9ixOrIPX/9hek2v+n4hNVjuF3X6HyrVCEiW0zltbfsS042
luJpL2/wnl5j/51lS2PQPRte8b6/p8dxaXzBFYbRWLbQxgZu0Xe2Nj8F5n/+
osfkdc4dllOwNJrNb3lEscG0fWSaP80FiJpuDyvGUFsNd+fANUd6zE1lJ0Bn
BMXF426DGdI5sPgRHK2h2NP5NnT7U9x+aA9UV9J48bCXzpAdQq9dxSGJZGqy
++bhwvobfldiPvxOZPd/fSnzLZwopM8oruMXp3mF+k+sGiu4fWpszpit//D/
97J7svPrf/kXyus58f9qUzTqJJDuAHrtcY/2kmA/ek8SjENIhAxdv2udrd2R
ISz/QluOHTN0HjvXUxe2hkP7mG9H9t0/fp5eikPhI/c2neKphm+I1DOKQcAc
FgZSPS12IoEOYeoTax+nBedtqX/PWPYkKf5Jxze2enOnFFkcIfEg8wG25Sng
2weHeIVf15A/ymooahdGRqxQBYUcTdzSeIOU3RkH99J10LCkmTy7rA/Z1jpY
OOwwsTiym4Rd1sR5L2XJi8xTvCWKzLe2uI5+p9OvSRLHear46E0FJxn1gpwd
oYRlaeUkZPlIaEqWw/yferBfxBUMNaVxedsE+BU9Cr5Gi6HQcBdw3S4Cy/6+
Vwr98jDF/ByJDOoH+c2rSdbTreSEEb3nlk82kNGtdJ+JdNxBVHfS93mG9H4S
85Deq+oTx8mnA/R6D2y+RrYRRWxOTeHcOj+TQWuUMdhoCznQoQwli5Xwkb4I
qHiMggtmcrh2kB2027tCirc0bp8fAdfVAqEwRwqLMtbBRIOp0C8thceOrYep
glPAwF8KRRfnQlNuGASeHIRTtP4fXV8ez9X3/C/7vlfWLCkSIRJe98ykLJWl
lLQQJbQLLSIhS0RFCyWFpFVCaY9W9UalRatK0qrIUrYsvz6v07fTP7+/Xs/H
fdzXuefee+7MnJnnzGyCrsJY8DCUQcP8OdC+IROqLOTQRt0cbsUcAUEnRVQL
1gbr4Xth2DMlHLFuBEi0RMGaPCXU3mUN2y7Ew9o2eezRdgL5kBeQt00GibAT
DL8+GS3mSuLVFkvgxyJmimPHJE0+LjYXxwnTlfi4VVwcBz6N4OPl+0TwcaEr
HycJCWJREM0FGC3cDxPHhPNxqX0v1L6bCWEaUxDqeiHznQwM9lXB9yH9cMAx
ljQYCeLq6QL4OOUC7+GhOuj9Qr+LRZ65EGNL1/k9tSFQfYWt+YLf726XdSVf
Zl5y6ofxR2mt+ONCXeAs/IJ/vEOZyq4M12ae2mPKRZEOyOc4EaabJl5guQCP
j7PemhYL7/7FUpMYn18gkPH549uZDr165p98up+M579zMePMD21hPYkG+TJb
xXUps1UspjA7J/YFsytWPGU2g+VQyvPnLHdwV70ofz7G4Rq3353uW2WPlXIp
nvSc0Y4vuf5Y+l/bxG7ucjK1T8LrcznpcpY7GQ3X/+IPY1gthb7NzDaYXsdw
+23W1+DFP/deOZn5ZNIa2H059LB70RnD8HRRhvuEGc62ZHmUthbMRpIQPw4j
b3Xy36+//hFQUphCef6H8yA+WflPDwhqF/08OoZsWkH9FXOWGUGYFK1psLMn
CdYKUD/A8dsHwN+U9iXcrhYDlz9RH8IS63ay8j3zV4xVZ/6KnZcYnz/rPKvn
b/iDnbO5jf1Xfw/zbxR8Ysf36jBsXsj+yyvc/BdPrmS5ALNtWP9ER2XWx3D7
B1bb4ZUAsz9PSbK8km3pbK2eTmbrPMOZ1dUpf9z1F4ukMd23eg3THa1TmZzv
jmTxiGMdzF6S49dp/HOtXlY37Jk0iyGKl//TF6Ce1cm8NpXlCGRGsn4BWaKM
C1r/iOUCHDC2Z3FMfxafnarB4rOnB1h8dk4ki43mXWQx05oUhov2sP7phoUs
X6CoidVSa9nAxhRLYteavoTGT6X0T3At2bbYMu4ud37TZeLri2jSPo1ofzGH
yNW2GNG5hnxX9Ie9Vyait+M0EmbhCv1nJ2JeoyjZNbGDSK4j+K3uKuce3cC1
XLfA0XFi/LVd9mg03ni8iI+PfRiJPrydfBxmNhzD9m0gc74L8G7U6WD8+BP8
b2TuIhY3Vy1iPBDxKUyf7h3N4lPlDsweDlJi2FyE4frvKrhBSphXZjiXdH6j
8am3XlNhy2A65qi+xxBzmY65IswI3VyVkJcbz02fvQLfxcui/7XVfC76tRdS
6Pu2j48zBaUxbOMcsN8SiUaDZVB+ax70107E8CIZPO79Hg7cEkbTMdLotlsB
d6woBu3vEnhAcDSGn46GRffF8PA3a1SO40HXQlGcXM3DzkOPSG+qKIbWmmLW
oPPc/EgxPDCbzi/yoDh+d+2F4ogQ7v0BCUyNvQQz216TjSlSqBkWDIVP58NY
Nzl8nNNGKgS2wRsNJZRUOsKZn90E4m/o3iG0xADmDab3uHq8LwkXZXuH1x4M
p6yj+F11FxetT3HkFWVY+KdfVf/oTWBpReN9+ll7QPO5DpZv8eauikfCE7UR
uGHWYtIkJw5y/SPxyNocEj24kuNe6+Osd1lk7uJVXMcHA7w/OZ50DNcA8RxD
dLsZQGKM74HW/DE46FEyaT09Esf7maFK8TdidHkK+smY40kvVzDptMecL+ZY
s+AgfJE2xvoqC+yofwftd9RQrHIcql5RRPFhGvhhwXgMv2yGYmtH4Z3n1jhc
zxmPGJrgOY7DJAdfPNWmiQdeEJRYtRbL93+CcZX/4wxEo+bOKHAIoLXW3Ryu
k9YsWm9WpV6dJJjQGslWGsdI3T0nPpYPnQgLXtG66yIr9oF4HuVa64ddhqsn
aQ32cLGzMHmOJx8/MY+HRRHefPxmwmeyw8cH/48/sWjMgr+49yjNHUiXbuDd
+MPtTzK3hDN7aG3mpZqlcLKZHk+80Q9fDi3EvDNhaCQpgncfLkDPKk/MuPYJ
vF/5YoiRNQqWFcGq/5Zg5+/3rea1AXy0V+GT4wIoN9kMop6sxllz34GIbx9Z
dGgNeoc+AN3sI8TNJxh7wm/C8lxzIpK9HNdtPgOBTsXcrMH+KCydCfVSdZxF
kQ8+GwiG9XG+pJbMQ4Mfw6D43n7ipTQLF/htJ5UZSQSuUjlzXG4IscmgnA3B
r7t4Gmos/+jtfNaX5Fooq+t4QoTJxsuxdnh5/wWr/+HJUhPQxeQTX1bgPA7D
gzX48iQkzAZ57yjHo2e6DZbMO2/9P/wzjPHz7V8x3n71OYIvc2/z45U5pwCL
B2i/b+txiHVTaA90g+c8tPeM5uPPClaYEpbDH//wXSbzd0xiemFtFMt7Uumy
RqXnNAfQX5NgREQIGD97TRK8CW73boS3ZjkgWcrDm7/M0WGJHFZftsapxqvR
+KYLGk4Yz3+/ax9sxMddlvh/3EX3TdZ/sf04yodMWR2Im8LourWrdcAZKXTd
Kutr4DdJBz4uHPMWjgrRfBZ90QR4HeyMun7LcGBrI5nqNA07twPyHvdyq2dP
w00eQ/G94VCy64sLrkhohCsvBsjF33MataIQ0gVjQD7eFc8fXwdjncph3Aw3
LEvWgCDBXlCtm4HhowvJfwvk8FS/G96PmkR4KkMxKY32oImOvQNCM2ks3kXg
KPz0boL0+q028UpBcGx3O+g0vecqV42BY72/4Hq9F1mjbgoJ/oKofTGbnGrx
hlNhothT8owcjYoBtwJxPNmpBKXu0ZB4RwIPLZkCg7RmQaysFOZVRUFdvhG8
ui+NiuN2wqfy0dD9QQZb1uyG8vBpYKomj+ldm2GNyDoIS1LAkRsXgJ9HOFw/
qoDK48fCd/HpsPKDHHofkodtWgOk00UaVSb/Imm2/ZzPNzFsHEJ7uP+8K4h7
Njzh4yuHB2Bcw0M+rr7QC1um036Lead6QfiRHP+e03X74GvqRD5eX94LZwvi
oLsp1WZjUje8GETt3S+enRA0mfqSAhd0wrxeun/r3d8Djeupb2jgXCdIulD+
mVFQC6g8p7yWM7c+wdp46gs4crIBdr2qAp9778nmMe9gxJedML0wBbJy38NG
5/Gw6ekb6JH9Ak/ySghqDIDG56/gfuA8N171NTiY03qJT5WTIFGWcuDtW6+R
JxeYL2v5xhbmi2hmvpePHfR4RfbV33qdxlzWfQyE7Zvp/kX98h0QPEV9cWY7
hHHrkyd8/DxGGm88p/66rv3vYWYdrbNh8Gg9hJhTH12fSA13KIrV6JgSwmp3
fBvCjg8XZ/63jMX0un5crE2nSz2Myaziy4RD75nf795Sdv6+g2xMi8uNf3F4
O7vfpX4s9+F+BvVr7R06iMOj1D9jmbSMEy9jvpqYFmajRrQy/5KlEeMuOgkw
u1Qpm9ml1QtYX6TWXJYXMG8r410v92DcQvw+EiVT03gZm0VB/aYBqmrnE9c+
aZwiaYRgR/e8nvVjMOJJMR+vFB+L1/YJ8OWC7UxLnLOA1je3msphhxbNKTol
PwlXJvuhPVmFaRFOaJ4XhmcWHIJzz2f81VkVt+b+xTPeeKP6o9Xo4mtAVNUX
YWWEF2asfQsKLv743M8W9dR90fL7YhxvQa8lfm4JnrhCa2133VyCrebv+XM7
rL4Es1TP8fFu+cVocGUXpLlOwqTVAXjzWgx0ZHTChpYAdLaKgZ+LDkPh9MXo
XbUFpi3OgG+fAnCQQyo0xpbB6weLsDQ1FZ4N/w4KS7zRtnALbLESQYs1s/C7
ZDhw+7rh0xEn3DJjLmwXPA/+NZPwyDcLEC02hltrCa7Tk4IUre1W+ZrW6FF0
kf9d9w8dh2PtrPl4R6cJ1s47zNcj0stZfmv6MZbT+kH5nzr84szWmlrG7NhK
YLwpG03GpyoqY1z98wZsPdh4svVwVpkd71Ri9vPMDHbd/n96YLnJMVu6+Agb
/8VSVqd62UuWe3L31z91/jewtXfEg9nnYVvY/E2y6fjFLQe5zmQ6n1PiutCb
/9v2iwsmd7/sg8wdplh/2As2T68AqQPjcUd2I9TNeQJDVHgYetERf7q+A8mV
VN912ihj/zsLPt6z0gv9DE3+6kH5a6zm/8vT2n/xzfmaf3F/BOX/+2QsxHHp
OnysoToc9xvTOv/l3+VwNkd5/muHquPzR/T41lpdtK390wugUhofF9A1q7q4
BJbpUD7/g4NKMMZ1NDbarcJfk3gkptoI10ctxpZ3P4lX02iUXb8OVQQKIIHQ
vIA7QUPwhzbFQlkcnvCguQCSlub4zcsQ80sX4ol5P6B05Gg8YkZ+7zmGg8gb
Qzx7gb6/XcEGKCVK/dpjgvTwwxQaK8oI18Lc7bSeZoOrGr4REYEFT8U4P5Oh
uGOiFtHT2UEuLaJ6w8FlGTHLo/sjxw091reGsvXgk8zWwzQxtsYs/slL6n+i
i7+SCvm2UIuBDp5wr+N/C/N0dHBg3FTIFplLhk3XRYOyeJAqe0oudOpixOJt
8PjhNTK1czhWHwqBGCUZIvtDF1+spn0S23J00fVICn+c3nx6rfuWo3iFLlS+
hYUfJMcSKK6bpgpCL+k6TJrAwbUZw7Ey7RjJPWUJqZ7aeKwkBISyteDNBXXs
nvoSUgQkoHyCCoZmamJ9UCsx7RyML0fZoX3Ka+IZMBQvH56LQcdqyOjNKlgT
5YmhRlXkoawatg1zQuttV8jP8+q4rMAIzxXnk8bR6hh0RAQHtPaSbPGhuBUv
gNvBSOKfoIALPsyBjp0LSEygDArH3iUrH0eQQbulUMhMkWyfdZIIiUnhzfur
uKvQQE7ly+DDNXHcMM0B4kAU0DY4jnvwvpm8eqCER5wW2FQcKyd2hOqFjXsy
SdA2qv8b4+aTlfHUp+G49yInXMniL8+WML79Al/mY38/gflGfo5hPsknpSx2
MMST+vD3PD7N2f+iPuQdA6aks4r6NvMeK5Hv++g4T8d+4yn1sRiWkgXDE++w
a83Yy/Td4RmMn/lrDYuFRYf3/MVbtFic5XYUi78EXmHj7FNn93jsBrtuZyS7
7v4/nP/zl6Thvg3Fz1wyoFWWPhP9n+fh+yEadxgSlQZqCTQGd3WcFJz7Jwb3
djaLu5npMX/Cd1Umt+eEMblqsYN9RypDmGzMvsN0wWcBpq+XajO/U8V0lheg
WUdzr/wkppOpQ2mPPNcjenC+le5lUobPgnA1yvlfOg2gZD3l/EdL9ZLLzrTm
f9y39WRGId1bLV7ZxvXE0DzrlbYVXFAe5dWvNUzjfigzP1JWHKvVL3pm/V/8
/+P8/4t1Q1j9/9XXg//iU5uX/8UKEouZzXOV1f8XFGD+K+9E5r86PIrVwSj+
znLG129l/P+rZazHQZY6y/WubGJ1OSxrWM+amuIRKHyVx5czt96ooYdqLx9r
L1TCRsMZ/DXX8fvbLMihfKz1meLoco36Z+H3+nHwo77LkiwBrFiYBSYTnnFB
VwfA8eQWEJ4/jJhICqD22oXQ8Lyac33ZB6aJpvT8W11gsYb2klO+2wSnKsvJ
tonl1q033kN9ZzKZWpRIBk99C6Pj7EnsUn0wX1MPI0K1SPGsWOgMa4Ab4sOJ
3t2D0C71AXYU84jkqlMQq/EJjjXOIit3FMCrr59hUf0yopCdC0dLvoHmx1jy
yW8HHBj5AxK/7Cd3P4dCZVMXxMtcJzuvToOZNzqBJ9xM9p6aApfft8DHVbJw
4EMiTBH8Bj8NdGHA5AN8XtsIFb4m4ODI4RKpZvjUas23xw7e/wGBUvZ8/Eq+
B7hkalventULUbnT+HibYA8sOY/gVz8Bow90gEWuOlS/egiqQR0g6P2MhOna
wasrP6HGNpJkR/wke650wpjnEmTmJHUQ2dUF3zfs497YLIFZDd3wRkiNc0rd
BcvWU1mRNy0TMkSp7DqknwwpC6lMK033BF9/+l27VA2D22FUTl4SekGWqNPa
esJjIsmZWor79Fy4Lcbse89tZbH46+LiOMTWh6/jstyF8Md5OyL/U5A0DRPC
stknyIwbp4mKgAiK3X5HnlgKw8pkCayN/0UGPRoOUkYyODWzkQhdnQrvM2Vx
9fRisi4iDPbckcLVy5E4hsdD1RtR/Hq/i6fd4Qty+VR2nVwuD19mU3w1ZTuR
v0blW2yOPbGQp/sFqYRcIm9B93wtUb1k9SZ6L0LNAvBMmMorzfvxxFaAyah9
F5ltlmrMbMsp9kxGRdqz45/kGB486J96LDJMjsUuZfaA8GWGU9cx+7Mjh15X
MusptyWD2h6TXpwlZ07QOX8Q/kXiVtNY5H+T68kIJ3qPU/J9iNJpptfu/mQx
4gQNJvO1ZzFddv+ffZaCCcvdHhLB8rvb7Rj3Y8FeVlPIfQWrXT9/HasnWXWG
1q4Pna/KtVVQ/LL9CJnylfLev8uKgda0p6BelssdWq8ML8+/gRIHJM+u/rb9
yDeIfZdMVNqSiI5WL4j45ZCjQvO4+RnCmDFsF+UrrhLDJZaT+bg2XxQXN6Rz
omocGRxNdda03Q/JaBOqK2UeDQaFMNrXwErHCCY6dkLwyXje/fHjwE+4G4aN
FOJmNgAkdXXCs1hF3o4CJ2jZQ3NG/Q56wvQauuftOOMPscGUM/PS1wM0ZMrB
6pUJd/OrFjwKKYNW7xvcvYbj5N3FUvjoMsAZaW7l0l7cgGJLWldZK6sKug9K
UPm55AHUfhnMx+IPqmGfgxn18+vehRd6Dnzs9uQO+BfSHhD+bTcBc99yVkbr
SIzzTZjjLMOTHGkP57/QWI9UwT4we0Njc1Ij8yHvPY1dTuG2wKA512Hu1U02
raPFYNWqK6CpO5ZyQesugLworbEmJXQWFi6iHJU9r4vB5TatSz92ZQG4fT7K
x6NbjgGIhvNx5uijkL7kz/MvOgL7NWgd6dMCR2H0kHXk/RFXIp9/FJTidhPL
m93kgVUe9GQfIFXHzSF8RBYkx8aQ/E1TIOhuOsiaCpGSFzww+0ljXk6rlKDn
C+XxHl5RSiyrUuBbSxjvU6QeubJ6BxQ/obXgfv6W0d4HKH/dX34HRBXc5+PH
L1LhdDb9NsiF7XDdcxTm9h/gSh9vg+HG5ih4ajH5NT8FtvKMsUb9AKlYngLy
IzRwU9whMqpyK6SvEsHxw9NIzv0EOLXzJWQKryf17pvgvVUBRNtNIFKWIXCC
JECciQI5HOoHsgWzQZXXyCmY+sCQPeOgsryFq+V5gnixBuz+rECIsAeMje0h
vZJ6RNPFDZzTcsmHC6OJxuqpsH5zM2f/xJY8c6ac/5LHMeSUEcWmE26R7fmU
W6QwTAZee3nxcfYCQwgevISPRTv0IEmJ7l1SJv0iHYa0j7l4Yg65c53i6ZLL
ybERNC/g7pk9RFyPHr/h2kTkxCnn3+2HFizTp3kBfTVmMD2b5g4YbR8JL+/T
POlB1QqwdwuNURacF4SVovQdTTzylfy6R7nZBdNuk/d5NK668VcWsUulOM81
ifzaTc/XUfAhLxZR/n+1SxYXLMr4b6sOM258yQ4WI37dzuLXAaY07hxmPQ5O
6tCY+7tl7bD/Nq1N1+XBQ7N7NB7dEzAbd/YXw4OhYzmZCXaYduMkaCb4ELtt
MtgleRIyHL+S/N17YVlPPoh8NIfQ7jvE3vEE2KcsAK/IZJuYCYdhcOgq/lj1
AnnQ5u8NDdu6uQcaRyHKwBL+27CayPcXgu88EXB6H0ekGs+D3K3TZL2NJVEW
uAg7pRcQZe0y3gPpEviyu5evEzftLwA15eF8HHOa1fLVtWOcw4aVLBeg24Dl
AuzPyPqLzfUZpz06hfH8jxswPv+CARZHVh/OuPHXdFnN/IunaF19pZ9nuN0j
6HvxnnCZbAijYzobKkP1JBpPFywYBTVjaTzd0EcRrE7RMR8+3UbSjVn82uo9
i5tfMWe4y53Fu/VGMN5+RiKdw+dl4mCUT3MB1i2Nh68L6Pw/lOyB/K30/Obk
UDAxp+vqabUUiN+lxzP9BjiDUeweF8Xu+ovtmlhd5ftrWDz9mzNbe8XTGCcz
9ivjIaw7TPkJ15KEeOsyKN9yX98dTsapGHa9e8Xz1hxJlhcVQkKSLbG6NpY0
HCmEW0cvkAH5scQnoQjGeQnA/ozJpPteEeRPUf59T87kS88p2GY3GG4vFCRx
V/NhzWlq337pPwxTut7w5VvkiYPwcGYBxZo5sGt+PB+XKx+CEAkfPpZ4dwwy
ynzIR/E7vPCYQqiZRXuFewtfAP9VlOe/df81cNuexMdzf+sgc62l5O7Npdz6
izVwIkeX2JMA0j3yNTy5ksv1L99MarqoT9jj+AjS/CcHUGpQEq8wkPUDuihO
/Sim1Zu4KBO695S5kUF0NtB94sV0Bcg+TO0QrJ4A4jxqHzpds4VyGWqrfNGW
g4cClHvWUxVLvLXo+WFXo3kRuWyv6tQpgg5T1TkVnVNcQ7gYFgVKkK0j9pN4
OWk0cYgn9ke6SVGcInZX1RB9ZwUwvjUUVworQ/flwbD+tTqeULOElRd0IMRD
AzPHOULmpInQ06iC08rsQGzPMrhnpog7m81B+34cBF6WxJD5WuA5ahs4HRPB
XY6KkCeUDjMWDcKYImWQmpsLBTv7YIb8b7noVQRua/ug/CsHH6QuAW9eP6RY
u8LYssvgtloAzdzmwMtFFyAoRwDTO33ASOgypF0QQFO7ZSDx+jZkdQ3A+8R1
sCHiOege/gUv3CJBj/cFFgh2wibnjdB/6Sc8fNEOTv5r4fWrHph8qg2kglfC
17IO0F7WBgHaS2HA6Dt8HdEKj/v8odGgEY6btUBrmB+cf/UZbv9qgWQvf/Db
+BG26v6EsLeLofH7C3Bc0wn67xZDm+oN0Cvvgp4BL/BdmA+73bpBdLED3Dx5
DIJ/dYGanzGoXboJ9+U6IP+iFlgeb4Kgpe1QF6IHNnPEsWBOK1y3sYQDGdI4
UPoNioY7wmINYdwW1wAzxZ2gYmEbDN1ZCy2HJsHljK9wLvEpvK+fAOujOuHb
pGfQMs8FdoiLYvnqV7DoqC+sEJFC80P1AOmB8OyHEE7Y/gGG2C0AidZ6KB71
GZQrLKA/9Aw8S/0Mlrqd5OOjZIg3+QTDxuSQX1pLoOnHB3C1SCNTm71B9coH
ONr+kkQvDYXw9gbQ+zYS/G5sBV7PGzgm6Al3ju+DbOtXcNU4BCbuzwbnla9A
4u4i2MvLBi+1N6DxxBqmNxyEp/pv4VSpNAyXLIBx0xtAMKKBVOuXwoSN7yBg
2Guy1KoKGkzegNzynyR/5EMoevQMzg6IQmPmPdCWfgw/JopByIpSuBT8CEa0
fyddojmw7m4N7O25RlJ/LAeh+S8gSGgfmWsnA/N1akFp2nZy/H4oWRH6FMbO
ziXx5ancvJoHsPHyfTIqbTeXrnUX9CMEoVHEhSTuroTMUyqgbptDPC5Uwoq1
WlD7dRdJG/j9javLwc2PuqTt4l3QEXxA7iod4a653INqf1fyq8KBuF+j/K6E
tF7yqZTyu3Jvz4GzlrR2aG3nZlC/QLltW0xjwN2H6taRZm7wupbq1pjtmtAz
4zzcM7Dj5QoJg7EY1dGeZQOk04ueEzSonTQEUl56Y34ZueVAdfoixSlEuJTy
8+953+Md02C1TH0kmN73uvQPX24M5ThZ11lxj29STl16ezS33pme06aRyBkv
pv/1nZ7IWanTMXeNPMU9NqG+B7l5Hdzhs1S3lozTJHeTqG5V2a9F8jdTXfA1
r4TLfc54Vnr/8PGeVbDaudfjGD7Uwub8yYHVxX3znnH8Pl5l2OU1O/98N9U1
c5yVideffgHXnw6D68vofCKbd0LRJHp8y92LcOYZ5QFWexTA8vdUN23a7A/P
Df70Phi1m+gIMP5hbT7jKLoqMl7fMwPG/78YTmuI9Y/4we3xo3s6W8en3L0C
xh9bcvLJX7xxKsv1vlHL9oZ11iw3/MYImgugZvWEW+1Mjzd8VyInztHzxzw3
555tY/3RJqmzcVRkGFdt7R4WN1zRwvyZ9cosDjgnjdUlmFvMegG8XMhyAb4S
FitMWcP8k+5azD/ZpMZ8kuI+qnih3oCvN/dNUEHFxbQu0IP+Ibj1qAC1OYYN
xnkKg/l4q74i6lxR5OPQGjm8odrIP39FrjSefBPBx/tt2X68fhLbg+csZrz0
xqFMz87xYHHVl9GMy+pjyOKwQ5+xum0Gs+k5h2dqEmmg8VlZz3BS8JPiAtdZ
pLOU4otnnnJlQ+n5rR3LOd90ih8PkSQKNfT5Xxi1mYzu+8rHy3/LqcDlVO+n
JhBSadz997oTjZg/3CeU+aK11jMf9USg+/HP7gVk7HzKb++TsQarnRSHlcbB
+m10HKklB+HCH272YpFzIHyKrgGLuhtQ+o3Gza+dLYPvKTS2vuReNoS4U1tl
sJsbPNGnNgzvajoR92V1DH4d+v4Xn5zL5q+mydaV5Bz2jn7FsroWFd5svUU8
Z8eniDPO5IYi5ks/sJe+38xjM0loMfXJfzYuI0eG0efwSPM2GbqVzsHNIoC0
DGHzeTyG+fmdFFkuQPozFgsYsoDNWVOTXffdYYbfPqH2WNBMXeL9jPp/5G9/
ImMD6T3mhQ2HghRqdwneMgCrbnqP6f4i0G9PbTbh3m0kJp4eX/mmhacezu5d
dinz+zk9o761CuMFZFqAMhruEyLyrg0k4t5Q7KrcSW6u7CUvBlRxkMIJIrs7
i7RlqmKn42qi6RXLezFeBUssF/P3RJo32fe4/zDF8VdGk53b6Te7QrudbJRU
xIrpC0jn7ZGQtUkGDzb0kCpfPQgOFMcF90dDi3UnkXEWQvfbxnBUIpVEnxmA
y4MHgd8tGVKVOwDveO7k1vGznHUEfZ6pVQ+410/p86x4Z06mDFD7U2FWNnHZ
TO8xu1UYvNOpzzPW1gEkjel8wkJjYZrXEAxS6eEGL8yAZ0+UsODgISJz4yAE
vJXBJhSESbNzQHawBGYNMgUv50yY0SWK3ZJzodk0DfRERTGBrANNp+0QayuC
JbwokNqaBM+8RDAzMATEtFLh0S0RbLk3B/L890NEiyiKv7CFS7/3o6+aJfD+
Cx6QqIPwY5Y0Rrs6wcCqPLgVL4MFoxaD7KhK0A6VxgahjbBgtTreTJHEeXs3
gJjHRpTaL46r07yBz20qFcWnm8bx8a1IUZx8So2Pl2mK4uJUHT5O2SuEBiWO
fHzNTQDXloXwsaZjL6iZRPOx7/JeOFY5H6YN08PmgD4Y2K8Irl53wDqnD1w4
H5J0NA3GSND1bL9rC/h5UGwXuQbeONF3YWNoABeS6bu4PjyRZKmzeNzrf+Jx
G7cJ4NizrTyjCcB1f6A+zHVf/cnpdMo5eV6/g2S7Ui7KhRFDSdA7xnUJq2S6
Rkj40V/cPZhx3W+WMR61UTvjvc/dxOqrz9dmunVmGquNrzL/Hz68I7MHjj5h
NoPGT4YHmzJ8bhPjw6vrUW7/XqVXXIkt3Z9q75pM1j6geGT8GkIS6DmfFkUT
0zjKCQ9eNpNUWlF7bJr2Ji7dheUyWLfd/4tnt7E6LROymU5XOsd6lS4ayvS+
7UpmM2y1YrkDN2NYToHNVmZ77NrFeOm79jDcpMqwjzjLW5R0ZJz2V9dYjwOn
Kcwe06xjNRO4h9RGKrk3mbzTpnUPjh0fCp1nqW8k//s88JWg9QoqiTccX0hr
C3T2D4WcT7RmRYb7S049kvUrbNrCuPonehjnf/NQxtuXecX8GEmBzO+R/ZjV
8J/azI7ntrMxBxzYOJ//ySMwsmb/LZ/HfBd6W1idB5JFbcVJp/VsFpexdbXI
hj1zl19sTXosYHVmPOIYX0t+JcsrnP9P7t7NDKb7xgcw2a6yn9lRdYcZN2b2
GhaHrU1mscI7OYzbKT2UcT6ncex46DeGy1LH/8WddYx3ajNpwl+s58v6lZ+0
Y7XL9n9kMc3ujbP/Yhktxv/fosTqp8Xasl7tcuIM+0eweO56HfZfpb0slnrO
l9Xc7ohywGMeMbx7VvqcxHlAz+MCpO1HJrk+n4cf9tiRDkk9KD1NcK+dI3ms
4g0XgyegSoQmcSiZC8eHT8TTkwRJ9SNNmDYXMGaLFRn3+igp9LBEQ+0TxPOY
KjGuM8a7EaJgNlKJ7OZG4ewQfXhwavZvUT8CUz11IDp7JtEV0MOCtDpSLRvJ
pW/QxUlrae+qMQtZLMlLgb2vYReYbrXKZTbw7TxmG1d4KGPJ8hHWiVpapLxs
CE5Pkuf0D0mC5iBVrD9owWuevgf2D6Z2so++CF4YQ8cc0uyAkiv/z/aORt1b
sljsKMDn/EuGyGDbveN8nNQsi/7fh4H0sCCUa5RHnZBImP7SAGcZKqD8iPMw
Oboc5Ktk8ZJ/Czx+6gjNhlL46pQ85qVfInvvi2H5Hm2s7LrNjbsugvkfKZfF
vksEq1Ro7C1HUgzFNKi9YjxeHJsbaBxrxVtxLHXIB4fgp6SlRRJL7/rDzgtu
8E1KDiM9u0n3u2AY+Xudbx/Szx3eiKDsSO8rtL2IHDNmccDDKxk+lc72C2p2
NG6YE5BI4qbQmF2S7groy6HP2evTLTiwlJ5z5mITxLnR+b4d+wYmlGrjrtJs
rmf+QXCbOBx/Vk4hVio2EGY7AlvebiDdEV3k5O9v7ZNQHAl6NB5+nR2FS8bv
INdj86Cw3QgjI26QiKQvcFt2DNZ/V4H0pf1QUW6MFTEhoD31DWz2N8aNaafh
0fliUBccg78mtENt13HwXWeCfmPUcaXoI4hdOhbdT/DwRYcI/uduiSqZc3Dr
VGXsbbTGccuCcZKDCPaOp9xpJfmzkDyV8v/dWzTAOYfyqHtt9Tn5Msqj/t+9
xcRTHrWRnz73ZhnlUWcMu0sqvKfycY4lD2IqKb4usxDWL6b9As7dcoBdB2mO
QIXFByJznuYISJ/M5sX6zP47/vnJnn9x53NvfOgahtESGrCiYwFmC4TjxMpH
sKnIF3vUIvDorVHYfcUX3SxCMaTIFc82LMQLLwNwLDhjHy5E6TFOmCRpiF9K
fPFNnwEG9f4EXbPFeGWfGP68fgjyTy7HRUdfgqGfNzzZEYifxl+EWV/0wXdW
IE79eAzatvSTfX3LUOx6LpyJPEKsH/rjDKcDsF5tPNnv6IM8rxRY/1iW3JGf
i5LRS6DnzBJSN3YmDlZVhf7BRUTgpgvevxZK9HaVEY9XlMMvZZZBknUoT2NZ
gQ0paaZyL8NrG5djzfgbk/5j8jBmHutLYtAzAcebP+Pb1YkHbHCWMvUPx5wc
h5utM/hYeKQ5Rp5czceVIuYYOuRP7TUpxskPWs3kc8h3lqu1cpgNfnf/xj9f
eZsNbrm5jj/ODKvx+C06ho+3jzXH/NBftIakC6uNvGMa0xebk1kNT52Ecdj9
s4J/foqVFf7SRZC+epdoXB6P3NTHYDP8OFT9Nw5rzI0RlTVwzXoLVKwJxs59
CxC8zPH/uItRUhZ/sckhlgvgH2/F/72Q4oljFGiPgK8KBph4g3Im5fObYCOP
4oTfejgymZ6jv0MYmtYCjsIwPHzDl3NIn4RGQJ/7p5kO2Pt0CO666E1mrHfA
sabPof/XQnBf6oCzLHZCk+ILGGTmiAZ3xsOSH+p49/xUTPe9T66YA/bUueK+
6IlkVMt0PJPmhqYTcrjVvbNRZCPVNcu/qEJwIvUJvCFPyOuX1L51PzWDTJ5H
/Qabh5iR0av7QXZ3i01ddjlRkRbG8LTB5PRRYzi8UhwXXT9ChqvOgMVzJTFt
shwc9+Egb78kGsXPhLeZYhAySxIfT0sAjylviIGWJD74kg7al1VA2l4Sj0/b
DVFDQsHgtz2wbmYsvHifD4+vyWLUgzkw6MlN8F8ojwNOJuAZfBHqd8pjk6si
rKraAROtZNFap5/EZnDgoSKJXt9fkYNQSZLqhfGhyw0ybug84jt+EMqmXiQq
SUGkuakXNs95TMZdqyGP3HpA7ak0nNfXhl8Lu8C82gFObxsPNXs74L+VW6Cp
VxOMDrRDQWcJ/Hj4kDy/3AYdh+vB1diNeIe2g88YYVz9Io0zDeiA+UflcIau
Cy/PqR2el9I9qkV2I8xZSfcS43Tq4UXMC/jv7TMuWOw1uCTnQO+2NyTweS2M
zXYGn01r4IL9G1AyuU/k/rsI8ivrYdHhGm5UQw3E6FOb6l7rRQjQpP6TfbMD
oXYfxSdsrpPGJLrv0Ig05qxGMV9EnxF9pz8khhOxOsq7uHbvBTEvonuWI2UI
y8zof5/t2wLxydTP81PxKIhOo7U1HIbkwqhV9PiOd96grUN1XW7zctKtwmry
c5ms91P6KIY1B5h/adQ/9TdU7emYN/Vfc+Xq9FqiGv/ZOA5mOdSpSmwPlTmR
+aC+jWP7rMxmlgsQacB8L6Sf5QWEJrLjeWkMx55muQBTRjP/0pyTbD9YpcB8
Mp1tjI9kz2N2TvY+xueJucj09aMDTI9nR1Ab6U6nOoz/MQzPRPzk2Z8ejQcv
6mLXiXq+3RL1cSQOfRPG3+e+e2yIsikVdP970ARdh1Ae/scQS7QeGMPHNj6A
vXOpDuM5TcaY9mUYclIL1Ua4Ye7EKBw7vIZY1s75q7/s0mmOW+/MgyStyxfN
9m9ExXs/QVjMH9emLsX398JwWFEAihjQMR1VArDtA+Vzv+rwwyAvWT52+eaL
V3re8Odmem4BFhyhOQvxW33Qr2cfZPWNxV8RPpi2fS9ss/kAq1p98GZVNiy/
XgzaNT6ojofhjMFVWH7TC09b5MLU9EZwLvXAU51pkGErhnbuLug+Lg7SnYTw
ivckrHb3hStjrsO+FTyMF0WQbNeEVvdx6HlAnf/OzouOxV28L3xdkHFiDDZu
oTli+8IN0S+hlC/nn25n3HgNHuNNKTSw9zWfsNrRurXMdp0xgr1rqensnb4N
ZhwtX13G85/uyzhXOWsZL+vlXnb+XAs2zvx/6r33+P7Da41m66rPlv336Ww2
Zn/dP7X9BzFumNEJNmeRf/zS82fR8WsV9pJOJToHJ4s4+HZKB2WLm3n34r9C
nOQoVFDRgrxfajgFTbC8oQpeWo9EqxFjcUSfDRaJaGNbiSl/LWgmDEP5Glrn
f5LOGPxQZMDHC4c5YkAwreEvyLnjmhrK8xfMsUe/sZT/X3NIG/cNoj0uPBcN
wqCNuny8x08Ep56j3P6N3qb48A/nPzI3AHdX0DEj0qNQcAHFalsW4dYRNEeg
6LMGLt6qj+MaXbB0cx4ceD8KbxkaYWnjGNhYMxq78k2wRiEEJiaNRj31aZgo
2A5N7qNRsW4tTj4EKBlH+f96eYtQI5fy/z3r3bAr1BBzTTagrI4MSn0wxJWb
PTHfxwGeahlilCe1V6Ln6qN9Cn3WQkeGY+Jc6kOf4aiNs2ooZ8JwhQa+WGsA
zvOHkOd6aui714tISrWQPD36LqIVOknun/x3Ial0st+arivl8Eqe3ne2F1ZJ
Y70eJkUwXD3PAJ+H/+Cv+fRUPWzx6OF/C5eUhmOr1Dz4NnkGuXRnODrCNrAr
/k4GHRyOeyt2gtukz0QpTQ9LtNfB6c3TyHGt3zhfkz/nrcoj8NFOWsfvahmb
w7hR9LprnANJ/EojPt58XwQ2bKPHn7aZgo8FzVUR1raBCO+RWOvwkNTIjIX6
1brosiwQrmVqw54AbZw0+SL4ZgiD4p1hqH3iG6x9UEbmvdfCyKnCONjRnwSf
08JHP0QwbM0Vbnq8Fnp2UF/27mwtnCVJfUnBvzQx6wHl9/jcV8Gk38aUw4VS
m/+uKeLaXSqQZnqI6xoqi2ah2eT2USei9lMKtwirkYcq58jdZim083vF3dov
ALaf5XB0URt3+ZwCfH2ojGv673PLpUVB30IF5YNe2wSWVRN7Ayo3Jh1KIuEb
qNyoAzFi1sF0xOgsVt9gUB/z4V82ZDzJtR+Zb6RGhcVrPnUzffSulMYpTI/L
kIYAiqNag0nMHBoHab1gQWyWUH9++JvjNp3bmT9fUJbhcU0M/7ai/16rro4e
z0nosXZ9Rcc/8VOZ/Ciktt/nQC2iYkd1pcTdsTzFFBYveziWxV8WSbL589r+
6WVwguFdk+j9qvoeIBsWU/tIzAsgpp8+E1+ThZBmSP3/H6oN4KU0taccvswm
d6OZj6jynzr/a6uYrFs4jMlMCxkm2ycnMnmbFshyAXy1mcw8f/wfeW7M5KpD
P5Pt5YIsF8AmiO4pely3k6dqVAaUGnWT9xtorfvnyYPA1I/y/1csfEmKlOl+
apfPeXL5Ic2nHiR3hdywo7nYEn0PyTVhyv/HA+VkfiT1F9nMX0G+nAj8e91X
Y1k9//8f53/hJNYXwGQU4//HDVrDztm7iummNJYLsGzukr/YUYjlAqR+Y/z/
QBlW/z9Qn/ms6mpZznj7fbZ/XNNsx86/iX/x7CFsr+e5m9X3iB83HL8Smsf3
7IQaZp67y8ePFihj8XQ1/przvyyHoy7RHugLRKSxuMqJj50vSeDEEROgfMQB
riVSAk8u1wWDRCRtmhIofa6baN/kkSYihjNyi8gvu7vc1wdCOENnFSmRGcIF
m/XC/GYtMnF2F7cqsR3e/veOOyReRUjed0jNvsNpvLaHD7mtsEGglcu03Aqz
97VD9GcdUjAqG8q2/YCREfakIOoAbN77EzbazSSON1Mgru0nnDjsQoSfh0Ng
XSdYz3YhPpmzwMmmD67vXEwWOBhD9eIBiBdIJW8fCkGofS9E1ZwnrbF1JLn/
B9xa1UCiewbDEIlWWDZKBLYGbYFDoS2At5WgOeoHHHJtB9fhOiCVZI1axzrA
PcgU+g2WYGpIJxA5BN7gFZj+e58yt9QeBudPwAN32qD5Mg/ET3aA8LxmyJml
CdG9wTA24xusTG8gzg13yP4TjeCxbjuZFLOLLHnzFRJPaBGxmS1kWkgTRK3O
5A6aIZyKbQEzbjWP57Maxv+RCROfRoB0PZUJgeMWgo8G/d6nNo6DZ1Y0Dqjf
IAtnc+h3HX7oM6m7Qb9r3RMXiIcw1Z9DJGaSfCfq6/MxOc7La5HF189oreOn
ylK4VMqT9gGcIYY/wq+QDsHNnPhTUcyuFoSLIzzInRIxXGqlAR1Psshpfykc
OlEPymc9INnfZVEqWAWKC1Wh8Y08Hmz8QXIO+4F2rCzOrs8lnuVbYby5JP6M
0iTKaong4yiGN+a18G5udoWlmtR33b5CGGQz6b24al0h+Q2UC2wZV0Xu2dN7
0RPpIu2FVEYFPKgnjZupXGpWmEiKGpks2lTBfKdfPzL5k7mNyZ8TiQwnijDb
b/g8ZmduGcLyQ2su0ZxQw0cdvJQhVP+2RxmS3naa36R9eh+JHkfHdIz+RC5v
p/Jwg6EcGMTSOds/l4ToYsp58PC9RcavofughhGCJLGE+fCLJrC90q9ilhf2
OYvxDdz2NYH7uQvWs8Km8rZ4vQeHWC/e9QRt7n47298dKWFxouGPWExB143V
zkpQYPGgAiUWIxMSqADp6mhORmAhmfXpPnzabE3eaNSTvZ9rYEXRPlLyRRak
Il+DkeVjoqMrAWX7voDgoB5y43MpsV/SCfOcBCHZTJU8XDYIh6z9Sj7uULSp
nCeEQkqFRFXrAS88WRDnF9iSl07TSMuLPrha5MndmFFP9n2lMY51I3XgYC7d
bxYYW8CjY5QzYDd4LITZfweVGyo8c/cxoNPXBIY1ITZfnSyg9SzlP8h2T4UI
ZRoXs69cDEdb/wNbm16esXMQrKy4AirBhdyeOa6gLHkOjmdLk3kpMlDScQ7m
VZuQtQ92kRkzykD16CRSXR/K7Yv/Dy5ZzKScf+FqkK8MoLmfWdVQMJvy6hUT
7sIgkTDKtz/2H6yfPoPW/JG6DUETpElpczRZ038bBB0TuN1cANjqVUJj83ne
ga4LMEK1ElZPkOZGeD6C4VnlIE++c171p8Ej9irsGBRPdALdYNHxCyBd8Jws
ujqElHuXgLieDP/eHu0tguJZqnwMtwtBtECaj7NMT4FAN609+0zgJPxaspvW
9NA4CR7TJvJx3dWTcHP+MD7+NqEANihYkdGBicTB5xTUO64kZ19Jwv3Sk2Bl
t5m8DiAQeeI4BJz2JV+HuoPd40NwfG455z7DCfJ0KLc5wXskLOJRvvEL33qS
1Eltcwcbb7Jh1x5I/HKYmG8cwamQNKgc9acP9/idgIOpLyOufDvoSeph6rup
XIJiEhT6T8aQuxOISlYC/PKdi9NE95C1PxLhi+psLDx9kszbsAWyRjog8S4k
P+Yngv8pI7xXWUxu18bDxRdyyGsoITG1m2Bb80doWnGaSJ9bC+//KwF9lyPE
I3sxfGnYCnUZaaRrrA98XOgD4c8TyZljc+B0hSnkhm0iGWdmwhYvAWjUCCTy
DdNB/tcOEnBzBonycYHqITHcvueTyHubKfy5q5jMJ5Y7KU5bn0GuV7jxcffC
p2TvEB8+nlXZRs4qLuNjqcl3SbAr5f+fbptJbpvRfuVzj++18XMK/fsNxg1l
vcvV79Fzjmg38oy96H+V2sWITTHtKXDmFpL+T3T8rESOSBnRHIHTxII8sKS5
AEIjHYkCj8Y0ZQ+4kfoOWvfsk6s+WZxDj2/yvMm930ePk9Kl3BtlWu99+nwN
njeP1aJvT2PxzTeL/qlvFsg4gSuOs7jwrT/1gc2clsNzt/Nwb2USL/OLNO7V
+P3dbS+zcTk8DWtunQbFAmHesrIAPLirAFrbT3J9slOxveYYzPm9Dq+9FMfC
WUdhhrgwHL0ZBZO3HoHwr5Nhh9kwMiw9DxIuRvKv4VeZDUoWf3IY7LLgq348
NH004m7X5kDv1oXgNGMRWWd0HBTvjwYN4Z1EYl4xSA1qJ24zvYnUzTOgsPEI
GTg+m7P5WAT7MhfS7/3jSXDJkeRj20vHoDfciq83b/PYvZ+/ynIBNHYyjrr+
VMZdv9XLnqGJI4sXK05ndfX9D7F6dOssGF6RwGLTbZl/OPMVWbzsJsrt35V2
gLiI0G/who8kCFvQGHpS6GiIeE6v1e0wCmQP0WsNWvCD1F2iMfF9N6SI7vCY
v+MPEWH4qS+Ld+dr0edaFawOn/wpz7+3thiW76Djv/XrgMRUGqNfMkUAH+VR
nn/cohoQj6f/TShOgo6L9Hhp0CAItqd5DcPtT3FP21P/XuvxW9ZfQKmE5UeY
ZbG8id2qbB1WurD8i0Xx7L2sFaH7Vwl1ZV6B80nQcI3lNlz8yE1amg8vDVSJ
4eGf3PmQfJjau4xYF+Vw1uEF8Pz+bhI4zIXTMS2E8RfyiGjcN97X/YXgqnGI
vwaGzikEzyya17b4dT501dBefgc2HwPJNir/KxccBr00jo+nHTgMSlcnEOfw
Lm6K1DHoqp1PFAukSG9CPoyaHEGK76twfX6nQWTjn1wAtUuQaT+NNI6ezPmY
lEP2mw7u1dAE0j+nGpwvCHIXFD+S9qN0j26p85U4KFLfNa83mZx/yHy5QdXM
n1y1l3EUW2ypnhV26+dei9K9pHG6JOiJUQ7VdKVAMOGoPRYZuRXar1FM5gfD
g8N0LymhLwdHOSmM/lFgHYGWRN1QAud+3sX/LgKjxDBq8nCycII5p7lCDKfX
JJDxqYEEd0vih+dVZOfQxyR4uRzuzpeBgope8ipSCReMsoD1O/rJTtehOLLY
FQK6BCG0WQVr7GfCKgU1+DJ2KLql2sKXLQBiaxWx59tw0AryB49l0ngyXhIU
wmJh62/b8vUsITiTshsKTw3Ct/8pQ313Hmz8bT8fqbECqaAS0JzcBSOue8Ps
jBtwj3TB40u/ZSX3ANYM6YX2NWthzcvX8CBSANuyFsN/O5vAvEMQZ8JsyNnS
BXvNhdF0nzOcS+mGpilCaHdlMihDC9gXDcIzdlNBe8EHyFopgA3m02FPQB2M
WjIAN2fPg7Fz6iD1WD+8DPOH3mcfwKv6F8xbswxMYlshxKobjM8tgWFT+2Hm
l254tGcR2FcJ4vfsftjr5gOF7/pgcYEAis6bD7lXP8PNLYNwVcZcaH34BP7b
IojXLrvDQdmXwNMVQv2LHiAl3A+ukwXx2cylEHpABTcbDcKvFzfDzTPGeC96
AA4oZsKvwrGY8L4LRl8/Cml++riGa4KBF4dhws8hqCjzHpKM9sIQGRnceuwN
mMslgdAOGXxkWweN+2MhIVAZq/vfQ9qkWJiyeijeUv8CBrnRMHeCLDbofIXr
ugEgv/E73G37BrXyZnBw5EWIDmuG5ra3xPBdMtivaQapr1GkqDMABr9tgru2
PmSq8yLoWd0M9rvPEs07URAg/RVCkoaC8aEUuBfyDtK83UAlMBNKzV6B9ZhV
sG3KQWgueQGacwLgZNxh6K5+Dp4/AJp8CmCY0As4sFQeeHuuwEmNV3BiUR0x
WfIAbPa8gkPW/5Gwsw0wTKMWMt3vEwP/Fvgv+vd/dZ+S6ePbQDT1CRSIV5Bl
6fWwXv8JNAfkkuKoKxBd/RRM6wPIx4WJkDa6FmysDYnnt5HgP/U1RI8wI3Fw
jngWvYBtnhHE58RyMqGwBsZ9OE8CNqWQPtlqSH/YQua11JHJ36ug6ZYESNyV
gyLzKoDxYiA8RwJMl9/9bYs+J6mCt4jwtXuwK2YN6SgLIhEn78HRmlu80+KB
ZLgl5YEvkX5ILt6gtnpnyRgwyf7TQynEF9a3Uh6Rsv4yUGyiOXd6ZtPh9IMr
YADixP6XKQx+fwm0NWeRBAtt8Ll6CVIXuhKT8arw3ukCrLgvQM6rSYFnWQkk
HpjGO+pcSzJn/anXtSWFlBdTDtvUhZaEs6TYPtCKQBLV+ydbk4i5LOU4GQ5c
JgUPKKdOe8N1UhtNsdF/O4n8uz/nGEuSdY6s9r65I+OPvchneXZbnjLZ/iaW
4hnOaly3OD3HqfQs1zVA5Tw+CuREhZjt4bqJca6yahmH/xGwczTusuMdtxi3
bchpVgc48zHDa/70lJltvIe4j6Tzt05aCUUCdP4VHx9C5kiKL64UxWWnKQds
3H5hnFFCz8/7fgdiqujc7t1xgaiVlF+Xb/6Nu6zM+GByWpVMJ95mPMDAYXRP
F6EWxSsvo7gq7CjvfTjjRn4uZHjfbLYfzHJlMUHBDBYHnLGJxRN5exh3PTaX
9YyTqPwnl1yP8QzH1bMxo+VYvHJZIvNnFsYyP23gHBYH3Pmn3+sYwXibJ9qs
PnnGcIb332BYv4/1E2/bzPzDKsoMf7suh49zb/P1UbC8HF7K8qDcidOy6NFO
a+9k3pJGOEVrtMa5S+JB9xnktd4S3nQiiuGL7LhtO4CXsovtwV9PYjX89W2Y
bv1RxnIonNcxHuZoe5Zr76nA9uDlL2ne/Z0l/pzvn54OfQHrSKASPef10QOk
6gXFAxdDSEUexUGrnnAaZhQ/6TLiGu/T8ZV/dHEpF+nz3/MjmfR10Pd4w+8i
UXxK47lVHjlEt+hPLgA3jLjnsRoCgbaMxz6si2LbielcRR99d/t/7iGaetQ3
3sgTAV8Vek5GqCl82Ub9ErduuMC5nXR8ka+LoceN2hu+92Pg0y76rKLbkkHb
jc7tpfcmWPGe5pJcO8vBzFS6ripbjhL9bWy99S1lz/mtP4sv931h72Xra7au
NI0Y133sNcaHnF7CYgfrga29QC1q80zZtZWbG0p9a9leW4iqAfXhz7p+m2Sk
02f1NaCY+Cyk99vyRIVsHd/5dw6mz9gzvP6U4cJyhs9sZTg8mWFLE5Z/MebO
AGSXiXMKA4Q0ugqiw94MTjrwFhnXKYwOcuXcu5KfxCxBDM+uLOLuqX8gUrkS
GBAgy239kEPULvzJC6gWJYL9LD5ia8xw72T6fIaGePBS9egzqXOYSNJ95VHL
76TVhum5pExHEfeVSRLpJSlkwy1F1J82gRTDHs5VWBEvHRPmfy/d19i3NuUR
y9+5O5v6G50HG5OxO6nvLvVTLXmQJI+dg6TI/BQhmBwkhdfzr5D2JzUk5KUI
XuRJwJWrPmTJyEG4vVkODt6V4NTW9MMepVc0HyduEHq12vBxewHzj3lWUL9Z
y1s7TlSfvtPXXDopyKGyYoKvGUxJpPPMqUqDo6vofNbPqYTkdiXcMjuYa01o
ALtRChjkt5JYb3gLZV8lsWJPNak5cQ9CrUXR7r0yGCRfgsQ5wthkPQHC3Qtg
/CohfB21CDQtc6EuUxDrDELh0+R0sNsqiFvHh0Haoe0wskwQG52CoDxzG7yK
EkKHjiXQ9isV5reL4PwXgTDt8j4othHHmfkxULDhAlxcKoEOWjuhUq0bLr0S
R/HkA7B6gRWOviOGH+f9jxsdjR9vi6Lc5mQ+PigugqsX+PGx0yRhTG7i+Phl
lyDax1rx8RVJATzsP4ePNc/+tlkjNvHxZNsOyM/cAp8sgzHYoROcW4Nh+9Jf
UNXVCT9th0PH9zlQk9QJFREbSU9tMwkxpuv/wngZGN1H1+3J3gmgvZx+gyNl
psOWChp7qlo2Bpo+02+qr6+LRG2m+Pnu60RxHT2n2e0BaRtJvy9t/X4yrJZ+
U0fkxKFlLP3G1599QDQaKbdk0/2n3KhljIcTvJP5OYVHM7mqZcly5SZ5M72Z
Vc1yBLb3MN0a18A42E3LWa7fqdvMNhhrwGwDDStmS+wqYtg8n53v/pHq+hV7
bLlzqjTvj4sfQr6cofaSyFAk/c1/+P/LTYiHAc0jaDU+yG0wY/kIm16y+W/e
zXRK1lOml5+Vs72ejDyr/eLsx/SRVAz7r85ulguw9zMbX2oP8/3OtGY4IZ7h
hy9YbkXVM9ZH4MJEVuehp5s9hyW3WT7+LQFWI+LGS7o3t0k+wv06TvMCeO9O
k+6bdC9vptpKEuWpzyRA5D5J3EJ9GuvFRpNyIeYTmJPJahHIz2Pcfunbm/7i
bXei/+LDQaymwQdbxu1vVWMc/rY+5mNxrfmnF0AJyylQymD+kOpk9t/MCDa3
FGlW/2FHLrWfI5L38g420DW2eJMDr0f7nzyLdawPxfUg5p/fcJCtc+1CxrP6
fofpPre3LO9++Qem79JNGO9FxJ/xc0bvZvHWR88Yh/O+NOOODr7F+P9TRBn+
PoNhg0uMX7r2KuP/h+1nscjkCFajrAIYxzUgidbErvbO4t2x8ODjh7t0eJGt
rB/60LssThqbyzj/06IZPlTB+P+SkSyWuqSK1f9f8sb1L3ZNmoS3Wg7ybcIz
jjx8OtGUTHsoS94dHY/O7h4EFJ6Tk8Y2uHnJRBJjbwCx+wAFjYYRbSErUDk9
Eet6jYmuqSrMj7TF8wNpJKGymlQZ87DWSwSaJqYQ00vmKHDZAV46pxLNL2NQ
OzkYBqUdIf/FGWJ4bSDAnSTSNksfnQps4HPXWu5Iox4mfaNx2Mw5uujeF8ef
2+ZnLIbuOJLF3CcNZTH6woNUl43TzuaZGVL9u8Mphvh/UMK6zwd4cYIakNc+
GFMC1GxuBO+B+GH0v5Ov94LVW6qjf3GWeMyP6scezg/f2VK7ek9OKArHyWGr
ujQZWRKAcb/1fvLb02TGVgvcaKeMA1HDofPDe4h9qoT1dyKhPHQhNDyUx4zk
Ihj/5jBRNZLGs4KvwXbHKq72mxg+9aBcimtTRPDjR6oDjuuKYPVKysn4USmC
fQ2U29NZIYpnntC9ouImMeyfvA2GvM0hpV8lcDNxgITSYWBkK4urbb4Rr6O6
YB+nhJO/6hPVnWXEWJxxFWalME7C0TkMu+5mz9PWhvIcEl2LSa0afSa9XbtB
04c+z5yQbpgfRI8/DFJDJ3f6X7GTKvjVmb4jGNoFnK4Ovt98hrPWPQXJ6iPQ
XH4EWXc6HGozDVAg0514+IXA+v8McY/QFhIckArii41wscVtkiR5AHQuGOLu
VnW43rwJcrUNUCIjGJZbKYN90Eg0HV8IZbbbSbOIPpq2NsEH5zqiA6Pw7laV
/8fUlcfl9Hz/9n1PqwjtKikt6rlzDikpspQtSvZQqCwlIhIVZSmUIhUpEpWQ
nSKUEskeoVIJ7Snx833Gr/n8937d5z5z586dOXPmnPc5B5fd2AGX5pjipLl2
WDv6JSw+YoHuuR542kgQLa1s8KbzBky/Vwch6ygXWnvTPshSo/x/zYjL5EnB
eBzgN9g4DuBBw5wG8Ht1mhf5o9Vm4jOcxgW0PekgXhyNF1A7LwNP/e35uI/3
gTzsceDjOxHWZOU354F2vm2ZjiPUt/DxyqNz0E9wJY4VtyMrTL3w5sXFuHP5
Pkj77o0GUcvQbK8miv5ehB+HrkI7uZVoGb4Y0wJW8NuKUlyMgwJp/MDWkkV4
cZQ9ps/wxXmui1H58TB8bGeBpaeXYsb8fnCxEUCh/cvR6vE9WLv2LsS7+aAL
lwbeb9Khy2k59pcehIrWKCgJXIJ3Fh8AnUNTQeuoN04ZGQeTLUWhtssDx6zc
Czt8LpAFp9xxYaUvJCw/T1a3uKJi/1B41V9DYOEkVD4eQQqMe4ip4L9aJ3Y1
5N1Kys2IGpJKlgfR6yEzTcieaioDF4qX8b7cZvLQfYkjHnkYz1/792IR82fT
vDESn2wwbQHN62Vcb45V2Z/4+PLuUeijf52Px+qMQkOnKXycOms0FhSn8fMz
55mxWK2KJia3a2qssKRnAeWzjbTGaeUT+P+dMm4MfqrYxserb5hhl7MZuVx1
1tbzqynziRczbHOVxQIUnWI1YmZZWqJBsRB0rF9HBP5ej3p2FopdYmH2xtHo
p6aGv0ykcZjgaLQYNg9DXrigvz/lPe6+tA6rAy34ePveTbgi2IqP42554pw6
GgsQ9dMYG8ZQnKvwHS7uorED11z2w5oe2o64Wx852T96YO7tbrPExkmU67O5
zw7X+9NaNcfrAdsDZNBm1SoSEoH42fEuGCsdhMhsQPHKEDiiIIuKuYCzM1Xg
8k1nfCZrj+FFx4lf2npc/d4JHfQl+BxjhV2u+Hu7Kfc/nF/Aas2M6GA55Pft
Z3YDbQd2ZtwVTXXgzvGLyJzpIvg6OI2r/SIGxx5J4OGhcUSoTB3Ur0uh3U1Z
GOz+gvR+lMIP3bNg07HxRO+RJGpk7wJlRQvy4O/5bqfFAYhaJgiHM8RRbVkU
rLu0ByTzJLEhxA9uZbyEVRdlMHXUBPi8WhSncvKoFqYLd95Jo5mkIgpWKIFF
mBDuL5PHR/liUOVYB+tXyGCJdhvZxiuD/8lw9aOvSdG2ezDRVgQTTr0gmz9U
gX6sAGaK9pK8wm8Q0NsLXaALIU/7Ycy5Djj/0ht22n6Hu27fYV9dPGim34Il
0c3w6/oNuDNiB0RZfoUNi+pBYrM6dPV8g4fvhHHfjbMkf2w7/MyRxhlH5pGd
4q2Qc14MdfNkiVpjPTj6fYEJ389yIelv4LjKeTDXvcMJS1fDkrfzIfLJdvIl
rQomLXtAUmRUQLKtGqRGKXM91gGg6EX5ANEdB2DVW6oPG33fDSOdqM0h9dNE
sDen2Ku4lbybRO0SP9JSyMXdVJeeG3yKzBxF9W3/sEpiv46eR2pmdhG5SxQv
mCUGyUKUh7A8VAYeRf2LIzgqAWm7qX5+fXYR2d5P/d63hUZzc5+yc82054x7
fyaZYR8fZgMJ5zH9f/9rlosj41/Mb0OcKfl6gp6Jlpe84174sRyPWx8x/X9h
DMsT4lTM4ohfSLP2xyuznB4tS1k/P/2nP8tHMpx1+z9xCieYvrrKntmanucy
nuT4Rma3WXGc2W32JDM9Vjad2f0OrGY5Q5TnUv2nQa2J7B1J9/GkQGOsbhqM
MieN+GtTYtFwDDw2jH/mtTmoh2f74/i4Yq8RJg57xcfvppuh/DVZvrxI2mKN
B0RM+fjcTcTaDS44OmURDvOehJppS9GhZR8oSk3Ha6M3YfLX2dwHw9n8e01F
HpPBMnRf6vn4FaLqvDCpOQRX16xHR9mF6PBxKf+3p/3emP5vr43V9MaRojSH
e3awJxqr/OT3x717LpYMLubjtuTZ6Dg6E9psXdB30ywcEZYGGQ/awX34bNxf
chqUXqdC4qg5uCviLAgpJIOywyy0kcmAF973IK16Gup+PgxnXLtgcftE3L0w
HKpi/kC+NkE5ncWwwLMYJsVbonWaI1T7D4eR102xpNqE/53y1Ubi4FRaO3WC
lD7OUKO1P6ylRmC0NPWJqzQyHVV2E+VfeZ7RIKBN9cztYgd5f0KZXYh8ZfYi
s3h2XW4YO6eMT2W6WWo0a3/DLMbjmtnLdLlgVXZ/bg7j5G8bw+zD0sFs/kR9
YvPnvizTpffJs3ac/9Nmxn3WN9c29t+eh8yWaO9D2z/34j2ZtJm+V8mOFJCz
oe3o20nhAqNhqPotknzRtUGPKj30WHMIbhU5osVoQ2yU0UKbbmu8YGOAsyxC
cX63Jn5U+peTP1MA9y2iOfyrea/grR7l/HO7L4K5shYfv82JhmhPittSZ8JW
Ycr/H9K8GQ6oUj5/gGIDJFykfP5rK5xx2xI9/P/YOgGiO4DbV+gM4GPXdVFH
1xXNFKdhygh9fDZBGR92/QDnXQb4p7kTnuYdhuYiQ7Twl0KDa4VwMNUQLYNt
UEVWG1HeCFXF/XDm0RVo2Gk00OaYPhrL0HB0I+bOo/hJgjGmuRqiyJq1KKJ4
GNr8DZBoUc7rphl6KHeAxpk8GqWDnpLU9vQCRuBeK2pH2GI4DG/vt4X9J5eQ
SSeGop+vP6nSkIaie3TOWDRqQsdbyvGTyusgOQGUb2+oGUoc3Jk+01HJ4hyj
NjIst94EAy7THLAJvwzw8f0+mre/Vg8T3s+EoQs3kp2P9TBAaDcslO4jP7fr
4oERUbD4+BcyukIXNxZ7gVzoSLLmkC727hTi93mTmT6u7aE1hScFsdoTHhGs
PzctqX7lpH2Q+O+gPN6lAb/I1PM0LsDuhyo0JRrjhzBd0uw5GJ79HeebjoJw
tE8a3l03QjmxGVBU8ZhobDbEF2fCYeak6US7yQBvWe4DA6W9PJUfukhKKffC
48twdHOi9g5R22EYGk55SG0LhuKPOA8+vlCqgTPOWPBxTMcgnKEsCo2Rnpy1
giLOMCggsi4OZH2jHCq+2Ui2Xs8jlU1yuMF3Iml+3EHWPFLC6qtm5NpHYVDf
qoYv8uq5L8fekjl7qNyouBxNpq2k67pleyVncYqd46a0MY76oXC2riNC2X5x
KYLtIzd2Mf7/7HdsrwlNp2fNzxJJXJ4DnUcL7FJIeie1Pdpdv0UuplLO7TTJ
DWTtOVbr5/ANhlOeMl3uljjT5Y4NYvl/PK3os/Z5GxKJ+/RZ+v7ppCmEti+p
lEl4r6h+2K85j7jKU6x14ilvWgxrf14R8xH4TGPt2/yn1nDjcfqOJYE+JMOL
vvvzFw0k/F+dgrt9XUTKg/oFJGyPkOm3mOzq1mYyufgVG2d4x2RpkACTgRYC
TGZOj2cxAlOE2Pci1QwHHmey9AbH5LbdEybbM9ayOLLDaTTOJdFMjnuJ9EwR
6XCEvL9AOe3vVOrJ5kc0FiAlTxzGBFP70mQXFRjeQs9Zi3x04PBWal/aYmoE
feepfalTSg3iVtDc+2vul5PeSpr/X9zeiMw5sXGgD8elNg/gpl0M6/uxGAHT
mUEDeJTABrYPLl3H5udz/wEc+9NvAMcQWhfAbpg+T8ln0cD1kZ6M/+/uwPj/
S01Y/Ti1qaxmnMoNFgsw7jars1mXzexvuaHWbJ+azGKavI6OwHd2lM+2bakW
XiqmeUezz6jjjF13af7SbSooX0P3fUEvZTzmd5d8kxlNLuxRQuMfB4icch6Z
1KKAKpuMiGRDOVn66O+8qpzNTRt2nSzdTefbrMRsUtVG7T2HebUkL5HaLX8W
W8ATCerzOrVjKxhn/oJJuamc4q7DcNjiN+TUGZD+jjjY3vMbWoO9yXvjULD5
/Qeuey4lAf1OcN9KALcJEjKneQjEPhRA30hpkuMvBiNjhfCP7yfOiddImi4J
Yfavfi7F+Sq5WymAobXmJPpwHHHL7YVzI0KJd+VZctmxGxLtMsm8fDX4/KHr
75migqybtgce/tVXs7S7iG37a6jx64HwDgXY3SiFP8Z0gXqWPjRbSqOEcAcs
umwFt6ReQLJMK2SMsQaB24EQsuYrnI7XAZnGAqJ97Av4BQqBh2kN5539GRId
rhG/DEviHfEZqgyCSKVECfHIrgf3bHmSYawOw82bISvJkwucagZysVQOeLYM
gxF5dKxS9AXg9L8Y6Cf65WT0fCoDzxqUkIpuKhsD4TMpNaNrOcqpj0zcoIyG
noo8a4vnpGClEj7J+sO5nfAnhikK+GLIHmITGco1G8th5J06stfVxGbEa2l8
93wYPPSz4daES6MVOID2tm9ci7oMjufNgj1XDMk2S3mMuTMD9k5dT0ymKeES
HoGtj+rJhKmDUPSNFohaToPrM5TQIaaFuLyNhfx9cihhmEJ+miaAVLc0vjQb
S3IebYecfGncrn+XAxMOur7J4r4Vy7lnDwWhpFAJy8IsuKVvywiOUMPKUiFu
c0UBSbmqiaeCWuzcMraR6Pp/9UwrpblFGUye3D3FdMVQHuP5t/qymCMHN8bz
j5nE5E/DCsb5535Szr/Ut1DSZkDXTomBNviPonjtkUXQx6P3xOdsh+KaEbiy
KYIzdIoA4z1D0Ni8mHM1WAfzF6rhtinh3K8ua/D6943WVNwjQY3UJ2ub7MpF
R7EcWUP3Mtke3MjiwuJvNA9gkxzm67HDt5AU/oT3YawYp7agGn7sHMdTj/bh
rr2kZ70lViO4b+uZT2GLCfPppO8uguzbUnw9pGxCEfjds+Kvd4Pk+zD1ZS4f
rzz1GNrbBOGljToJia6CVW0j4GJRHNk8/C2sNLQBha0ZJDWpDvby7OBIxgKS
8vA7xCkaw/SNTbzwTT3wYJA0/3mGyn3QGENtVifCe8FT0Za4b/rC1VR0Qvnn
Ol5YdjExKKdnxowz6mCH9H3bGw1AS5+eK5vMVWHCtiY4YxbPy7r3k+QKNcPn
PnPu7aF6srK8Hk5Ee3BLlaTgR8Mb8D4Ywm2bbg2l+BjMVyZzNiPmgIbzbXh6
rYx7kz0Vwh9fAeW7PZzDCm0wtrkKCx9JESHL+8Tw7B0Yd0SNnJg6nCxzfASx
oiY0/4b2E3gW7cTHg+wr4f5QLz5er1EBV29QbomlaBncGWvGx989H4H7zx4u
QngmGbW/FM7IlHMzbywF3YePoeS0BCnyvA0mV8vAMN2HCArWwRCdEtAce42E
rnwGm8xuwx0zMVALOgy1J67AsjojmOMmD6ob82HtKxqfdfhKDqyYQLFfb87f
+adHZeuu85Ah0kW5yt/PA1Qc5uM7Vnnw+QKtw24iexFMLmRwqm8MuciEi+Ah
fIvbZ3aSZPsUwLbtGiQmRRpGVF0EydtORPPXGMj5nA/m5abk8DVnOLP6PAya
78mdy3SCYc+oT3P9XSOw3U59efnDv5L8u9T/1UJWkpR9qRCoeo4sfmHIyX89
Br3i1Gd28FoCnA6nuotp+wGIa7HDea/2c9f1omHOOh8c4c2RUrUIeKu+FU8t
2krs/HdCfl4oGlZEkLVt4WCauwrV7fcSncnhcENjCu6+d5Y8LtwBp57+1Xd3
vCeiVWFQvVQMk50kwLt0IxyKqgTXLiVI1lwFMbvTIfecLHT5LYSpRjtgyuUe
0j7VA96WToMfa8pI2s9ZELdhMEh9SCFeMrPAfEIR+ZC0nnQrzYSKJG3iLE9I
uyvl+UdkDyPj1tBaOh+LzMjI0/P4eGL5bBJs7UPPK4oTyKslNFd/ak82d+f+
hoE1mOfFcH9H4AD+Ue4/gD+0rxnAibp+A5j30mcAW79nWKqB3d/0OGQAPzBh
vO51vsyn6TaK4ZuGzJd6awXLsaZTyvyb3r0sp72NKOO9C8w7M4ALBZn/tzDz
PKiMOsm74+YLLuG5YCY9jjtsKom73XNhe6Q6Z3PFEe9OPw8byx25S49noeKI
s2BUJ03cH47BIJcMCJ56msxV+winPqWDgrs6LHtjAmP00+FQxWL+M26uSoMN
Vyknvu3lcQhPoP1T70mG/Q8oD35P4jGokt8Jjy6qkwspabDtlws8OWpH1k/J
BOU58qA4uYhb15cFeYuo/uP8IRP26e7k40WFp2H9jdF87DQpA0J0i/gy09iB
cRQPZrJxODKW8f8fWDO++qCJBwfwYAfmvx6pzXzKb4uYzzqum/myT46NgPag
SXb8+3vZd5m6ibZ5saaVu5lK4wuOWpwjARIUZx36ReprKK9eI18enqyg6y/G
8O8+e5P6xC/uP0mWKdHnJkp3cFc3UbwpRZm8eUXvMUlWgl/LqX/ce1I2WBXQ
8fa9KoUNPTQWoPDHSNxjQa8f8BmJgS9pP595y2LCRfpccqIIlt+n16VHz4PZ
9jQeQX1KFhkZQP9r+30zrzyEjVUqsrl3I4TFUEirJw5ghW42zteAxQXIp6XD
G1EN/vf6HZoBU2pOcCFLNEhWewYM+fWY00oaQoT0MsFV4SW3eXwIVxaZDV/C
qvn3jz5wATjBl3xcEpAPWZVv+Ti9qgBO1tXysX/wRYiv/MLH3pG5EJDQzcGf
V9wCl2xYfFSBBLQfILJ1mWDUaE1+QhlpgtOw+eUyMi3lBikceRqm3gslbutW
kbD12SDVt4AoxfRzF2PyYb+aEFn6d34KxN0Eh4g8uxPLb5PaJMpjeXVJBo5n
Ue7f1NXy0MtRnkDNmdtkdjflc1oPvs3VrPoI8qle/L6te1EHL6YI0bq9FV8h
y8iYpI6NIV+au6EoxYrE/5kGlo0CKFNhTOa4ZkNvuwjmmKoTZe1yuFUjhktr
hIjv6ytwUEsSF9gIkcz5gVAdK4U75hqT0voKcq5YApsUgsjkizs5hV1iaHMp
g7wo97UTeCiKbieryLsx37lrVRI4+boo4MMdxPaVLHZt0IezGqeIlY4Spt+f
CJMXpJHokaoot3Y+vIk4TnKXq2PBmbnwKrmQWE9Sw8sPCaztaCNfpyrjfXF1
WCI7HGyKZLH/ZjfJWTgFusdKYO24TvL6QQhseiGIF5doQkD6AbAd9RP0R8+A
+3PSofhyB1hr74S6U5ch/207HNkZB3WJVSDwuhs2rjsAq771QKu0AN78GQaL
lslh0BQRnLp8FnhtV0WtQeJ42NAMVqfJozqIY8dRDbib3gNPfMXQ1FodAuSf
wII8UcySNAQovAJRjSL4wNYeqhyvwKteYSxO8ASB3gdQlCOItwJ9QSHvA+yL
/A1OYqtBMb4LFmv/Bsfry6HXVAjHvxfAZ38WwqLlghjcI4hGOxaDiGgXcIVC
+Pu3Lxzf+Q3sVomgp0kYbHj7ByLUxVBpVBw4xqrhm9diaL8zF6T2WeEeKXHc
mPACoNQVr6uKod+gXpjR746dq4Tw+3VRdC1wQg+hHvgoJoS2Sy0xvLwFFgs2
gtxtfVz7vAGE7z2E1xq62NlfD9az8uBqnyFuTG4G6XfpUCZqjI463yDR6wj0
BgxDhVffwOhbOKSXiuGn2B/wYPEU+KRSATtutEPvDnHQ1EgCMOsC4SUZ5NCD
MNgX1gOzrGKIdcx2KFjTB97HH5FTrnGwYWo3fMvRhpvLTsIdl2bw+uMBTnnn
YcLjD+DVGALXnhWAhtdruPBjI4xaeA1urXoOVwfPBNOLRbDl4FOYNMQAWuKe
wvrNVTC5VAiuPmuAldLPwTK9hjT0/wHV/c9h0YRKotEqidKnq8F/YQkJl5LF
nE3VcEk9h3RWCKF49gtozt5BktdUQYzWazCWMyFfleNh65YauKbTxykdsIGX
D9+DXawycSRdRGv7G7AbspwUbPtCAJ9DbVYmUddSAdWcx1Bw/hnpSLGHIaYP
4PK0WqL+2QuG7r8PaXX3SWnYDJB+XQIJpeHE+d0I2LT0EehXx3NPzlaR3R6U
zzZ80B7Sa035WgY3osk0JarDHxxfSoQn0Dy31/Mk4BxSvMVZHUyci2FoRBr3
5JIyFObcgQSbUCJxVAKG3b8JcpPzSdYmQfA/ex3mjSsk4WPbyAP9QvjuEE8m
yJeR5jEX4YGpEfl1MY5cT8qBN1wVT/vIBPJxErW5/kyyI2WT6N7XvzqRuIZS
flf2u35ys4Dmwq35ogvPTlNuW8ztYfB9DsWpTu9JvjTlif3uUiXxJ1jM4CUx
xhOLrWF76/7RLH9s8BC6z/rN38/ze0r1z+CVLuTZe6pvZPgcITITaPsH+yLJ
zUOUv5eytZWzf8nqAoReZrEGFjNYHwQus7y+E8czjlabM+O8XdhIcehqHyIg
Qu8pNZoLWZ6UEyhxsgLk0+lzP7z4K+cu0v4csVHBsq20/b3X2sEilfLBiv0P
wOKXtB2PVVdIkgTjKAa5MO5i35rHTH+wYr487TWMA+llzDj/7ZEMz7RivP33
7xi/2seW5RNbocf8d/23mO+PmLMYAZH/5BYed5bFI9S/ZH2o2fgffuZ/4s6a
HjCes/UNduaVfU45bM/vd/JmXWex8AFZDAc2MXwwlfGZLRJY7bx3pey6Rhe7
H4az6zfbGdZUpPh2cQLvxQFqL00of84l/PNRerg2cFoR1A5zuNaS+9nFzt1q
Fsz3ukqK+VInvWRjol3N4uuV6hh/cus8mts5Ib+TyxCl15e/20N8xtD1OyUx
gdzspGtcX96erFGg7Qx90MQTNmBtbj7N+K7XntE+aC6SIkZj6fdt2rKdlEfR
7xv7K4ZMdKI562Ts5pBZJyjPtiawnvPwofGAsd8juJsh1B5+2qOIi9GmuCxO
m/iYUltEifxkkniVxuaPg0Xk8Wpqux6ku5EoTKLf+nFGAlnRQf3COjYvyYXl
dNwmr1eEst90bohnDwWNXVSHyXouBIfX0HGbFribKMn+p0bhf2pVjNVi8zNQ
iOVDSBJg+XB+HGK+AIkf7FvP+0/euel72Jx5c5PyyfN8XnCt/86jl038SZkh
tb13z9hDrmvQsdIKMidybsw+L+zPcjJn5zAfd8025heYNITZcEKaWQ69bR3M
P75rVRtwj3y5jthfvKeKP0H3ThtX+cyENNb/AZWnWqRFbCtJlRdGJXVt4hS2
hvwJEkXlLb1c33wxUi8hjunNM/k6Hs5gc/63FcNF5gwvimTvLlFHx6TnogzB
89QvsDZvJnHzoTj9iRCZ2yCNFd0FfE5R6zop9Ph2kI+/DWHj6ZHDfAp/5KlP
wXRdPffIkfpDzzvFkdn2Cvgi+QBXHnGQbOyQQrRcS4aAArk7SBTnetBa8xEL
BbD5TCkfb+ntB3KUxtt2jBBCo72D+Vj5AOO7vnvN3qViKeUMLJ7gS45pUJ/s
jw+OkPfPF1wWXgAleRSf/9wF9x0UMLdYnIxwEcNpS+Xwleoh4go/wdxGEg1j
m4jk22fQ9HecJ20eDvbGl0DQWgR9nSfDuuZMEL4kjHodqyEkKRUsNwljc8QO
CDGJB1N5EawcFwlJceEgMUIUD5yJhh8ia8DSWgwd38bAFE9faG4UR0mzQ9D1
cTfMGyOJCc6pcF73CpQNlcRHVudh72FhNHkkjse1C6GmlsP6PlE8X/2/eLMw
9Jsogvr7T/PxxvOC+No7ho/nXvoDU/748fE80gfCI7z5+Ny1TnhWvIGP9V1+
gPHQf/fzWmCobDyc3D8VQ260QLhrOFyNuQGe6S3gmW0DOYI3yCfLFhjbd5Lw
quJ5sfZ0rnZ2ryQle+haELIxhPtW1CeVqxwCHYn/arm+3gltt+l8u7plBRz0
/Df33iAsWELv8bUeBaGrqI9s4x5z8E+l68W81hrCx1Js3TIE9EvpGn88K4vc
bWVrxyyP7VmHWhi/fbcE2xONe5hsHBPE9tAUc7a33l7E+P/CiYz/P8aVcf49
LjB8UY7ds9CR4YZqds+1fUzHSBJiOkb0bKbbHEhh+oZwIYsjaC5lOsZ7HbaP
vPzBZOCZX+zd8Srj5Kw6yvbro5osjs/1P/99kMt0AJ17bM+KL2Xy9rQ9w+d0
mf4wLpXpHldHs72suoPFLBBzFgtgc4a9l8ITNj6Hglm85/2zdHzQbjenc4fq
eM9lM7n0tez8rveR1Uz8aHxoAKurMPvJ0UDG7e/I2DSAC5rWD2AJ3c0D+M9i
ZgfLPsXsXaZxjPM/LJTZZJSnsPuzRrFnNcux/AwnWlndxvFjUwZw6Fs2B3Y3
sXH4Mo3Fmd5tZHpmeCCzzxvlse81fQez/3/5Ty1798VMtoffYVyXrw+Yf7bE
m/k+pv40GcDmZxlvs/4e44gmijOccYrxSO+0M/zYjfH/zQ0Z/z9gNwxgKeXx
A3jzbcqJ9Ty4g0sLpn7MSNeZpKLXnY8NBgeR9lxPPrY3HUmWzqbcfsEEHU78
KKsF8GwOw5unsFrqelO9aDsaRbxNc6nP98K4Rt4+Y1d8aHeJvz9e7bJHx1Jq
t8/y56HWvCOkc9RZu8k5NhgqcIxUSSMZMsUWq6oiyYLfd0nFA4Lae9eQ+sOd
ZFqbPe54Gk367teS128moIvbK7LkZBpxTkbsnmEC30MXEv8yW2xwXwvJZp7k
apUliv/aC9ICW8izaDMc+nUPhNxHInp0JObGLON/P8VhBjjuGK0/5bVZFz+I
r+D3rTmH+a12nWT5rBb0Mt9693vqo9c/KsxNr6J77vit44l7HcVfT78mH72p
H/DuLE/YeJ/ipedvwlUdil83SOGFu5TXdFfOGP2A7o+fzczx/Gd5VMqYwrmF
qWOevhLejbclk4Y+gxPlyijx+wbZtdMTJn5TQrNSbRAKPU3kBimgxERfEA6S
I3e2SWO8y1GIOSpCRnqJo9nbAjh2bzK3+7kImvfSWJe7W0Xwcw/l+ScFi+DX
N7QWSIWyKGaF0DXWIyGGu5Mnw0mPC5zkWwk8sEkNfB/FkshMWRzpVkoOCq0m
X5OV8cPh8fxxM0xg47Ouk/ENNB6w/GBHbrJ1kTWbjmH4s0xy+xodh5+diTCk
mK6jYGERDFhHr0/aaoB3FlEuxJmbxqhjS9tE30GoekAbP25byl2QqYNRAXp4
Laqdqwu5AD3NRhjfokeOyiXC6w/GuE12MTHTjAWXj8bYLXSWRL1ZAobNBigb
IQnRF16RsUd18NKO2fx317Ucjs5FVPad6R+OXQUvIK93GDH9qIuHtsqg7Lit
EL3MCE8tG4VJlxtgjIkZ6rRPxQ/7pNB+pCVG5frh1cBW2GVDc6drfzkEE8cT
Pk5aWEPm/aD8f+GAIF71Hcb/H61M+f9p51M5/RDK+Xfr2E52nqc8f7fcO8T7
O23nyakKst6I1heYuSSbfCuh8QW5j61I0x0HjBCguRGFY11RMZPW5Ih4Mhvj
L7tiYuFrsjTUC42TXfHc2UuwIWohWl6ZhV+8LVF212I8mkRzK8ePW4Ivdi7k
4yXqS9BrBOVczpZYguPG0efZ7FuMWyyHoN2N5bg9bTGe3NEJHgFWeK5zEW7t
uQ41G9Qw+thCPLk0ERSTxVH/5QKUPLYHBG82w77DnnhmcwwUB1yCQJl5GOYQ
BzrzNkBG4iz8Zr8fTghpQ+zeabiyIhjWrxaCZ4YuOGKuGZiYyIL6QQdUczlH
OoeqQkLaeIzdqMQJ7xaDOSlU7j2afI8sO05roKwsnEsOKlLO/zydYVwbmYh9
z9/w5VJFuQNWFNM8XZ3jEZ0cGygfI8YGL1fSfF8LZ5pj4jZ5Pn6oY4pVdjQ/
8+p+Y/QP283HUaNN8f4EH+7nby/bu26UP7ZnnBSX9Izy2bJHRPAqImjMV+WT
C7ybRhbY31bCqdxL4qoiR2PRb3siFipBTuwchQUnTch2yRecn8kozAio4Ov8
qrdZPsnrvxn/XyWExZGddTVHO/HDxODHdC41cBQ6TdkKW5aOh8m/jLH3TCv4
aJfD++Um+MfaEtvy1VHNYRSaHl2OpQetkOP3LQyX/7TEZ420FgA3SgNvvaex
AKccauBGBOX8Ly/eDVH5NJd2h2Mr+aNhMjCHFRtGYowNzb+Zfs4UUwZTrsys
UxYYHEz5Ab7tVvji/Re4PdWNpM23xnslKXAi4jCcXWOFIiVTQW62Mj7/YIUn
Fv0i1U4zUcXKDgX89vJ5xbel7REfC/HxDx0XlHJ24fP/F9yeNjAOuoItA3v0
u4nszLhdn50TD6lQPkzTtMVkv4kIdkjGcu/3N5CG7+I4fF4E0bxVRm6dl8Sj
d4XgzBwhEj5JCrP+1RovnySJutOpT9HeRRxbUjbDUsEq8mG9GJ4fvRwOuRwE
KwMJzL5oD0F6beAqIY3z9fWgjjcEX6XL4qr5ahDPs0CnUwpYq6cKw/bx0ExM
ES+cUYXILeMwJFoeh/9WhKH3JqLVHxl8oSULfcemY1ahJL5xVYTKDi981yCC
QyL14OUKH+QF/Ia7sZPhctFiDMtuhR1Tw+Dzx0mYa9EA8etSIKxqMPYW1sKH
6tsw3aUSThV9gpXhtSBaux5UhRv/nsf6YJyeGLya+R0CHwjin/eJRGf7N/AK
a4XBH4aQHQGfwPpOESy8kspznl4N9RzVya6+LIfPOd/58z8uqwxuGevb+d/e
x42+RfXnGWYXSf4rei5wkRsK0YspvisxAQ5Oodx4mQBneK5M8T0re7DaTm1Z
WqIAsZnU3tWRz0G6GtWlX/zd77VXUx27JUcYOv7ZWMplkoj7HYqj+15xXZFM
V7fyYbG6/ZlMV786ltk0ascwzr+wFdPtZy5k+nxxNTvv7P3Mzgi8jdR2NOjm
c27Jprt8bDF2D+cXwep8uZiymmLrE5gdyeY70+0/KDL73kNpZuNS82fnCGU5
ho8vY3k/SnzZ9SGvmM3wZAF73+w6ti7Ue5n9ZMI+xnvx9GYczkc67Lzfns/O
+1cU6B495b0799KY6jNCSuL43ej/dYC/598DQ3BNyTn+Oj35YhjWHhzHP/92
Seige+RhitP18cmXUj7mxprgw0cCfDmy488YVGzXwquKIdiew8Pq97Z47+od
uH7OHo+azsKP+4+R/NxJuC9hFeauqyeP7riimuBGPBryEjYnzcD62esx7e+e
dqZ7JlolU/6/y5vZOPgH3V+Xxc3B0nqan33u0Vn4/FEfvw9rj89AzcN3+fi6
11S0XZ4GVrcAXxlPwfE9CSB75gmkPZ+CE3KSQCtwIQTdm4oPhxwH5Th72GU1
FSdPSYAu/Rj48sgZT7+NgrWb/64JR3sMKAyAl6ZNcDvaFmcYzIa7s+/Cdjlz
XLnfEdq8beFOuBHWvbPlfwP597p4tt+Ij+tXaaNSId2DhvZr4nnfIv5aG1Oh
hjd9jMlZhXgiHk/1ohXTJSAyn+qfX9xLyN4H1C7UfSnLLjSYxXSgPMPmk5jt
qNKJ8VEz3zIOqt8SxkE9OZzxVGd2Mk7+67WsnVVvmd2veyHD+ySZzar0M+MS
73/C4hFWP2Z43C52z5BqxjeefJaduQT9Kea9/UqOR9B79qxIBMN7tG/2v4Wx
Xo3OyVmG5uhrOhRvqttBhYI9ksRh2Nn6HaY5W6CU4jA0tJuOIqYyGNJH+fyi
Qdfh+15NPlZaMx2EZNX5ONz8KIGJagP73b1d6gO4bMVgPjZyukduPaaxAJaq
dyHQh3L7O9wc8GIz4/lPGML4/0pdOqh12pPqhYv00H6BJpaPdcfIB3o46EgV
jIz5Db3H9fC7fyF8j8mGDxv08E/uV+j79BrqWnRR9LUxahdaYVCCHr54upzf
Tu0L/YH2o3axuAONUPrc1ZnT8Y+7LkaXB+AYiXroHqeLE+SmYESeGBRX6CBn
Q/l5Y3m6uGYvtQelauhjii3NA7W+UQ9Hd46CI1r7yKVmXdzbNI6I3hKC+WH0
fyktikDuUF7f+kl/iMBhyt/L1TxPdAZRvWViSQ2XuJ2deacGM+wVNRpvPlbh
z/mwQSbYPPkHuS8bbWeyyAgvaDvAO6ksslbcEHUTAqF9tBBs+ztuEy+uhfXB
VaQnVxf1qmwh+WYO96ZAFw9fuU/jaGr0cV8j5SQMs2Tx+HvbGf9fxpTpVwZq
VO868GE1+fCAnt/TFO4SoyBTrGnTJNoT3xKZMaPwqdMlMqn8OmnjzPCygQB8
2jCDHH5tit/OyMLh+vN2Cd0j8VeYOH/c1n7XxVshP/n9UTfTRs0ZHXz8YJMW
aisI8++5EjUYz1gqgH+mtN3CVRpoOGgQqF724RKPqmHwSHEQbezlOhpV0PTw
G2J/cR4J1R+EFvKnSIt7Krl5RBl3XtlANucUkY4iFazda0KeOxYSt1vq2H45
mjuStopEraRnKME6Ke7DaXZGu/+QndHmpLL1PrqBrUffKWwtD85hNv8/zcwX
4BxA9at9Vsqc9C2ay+jp2lukPZLuOycOakLRcKqbzX6pAcvu0L2pyqeQbFek
+6//RFde5Vy2f0m4sn1552AW4/nFh+1lagFUx3u1bB5Jy6TXj73PIamTqA2z
0PMs2byA7vUHZoaTB/dpm+lnR5NoFepDyXJ7xBn40b79UrfmnpXRdu6E2HD5
32n7y0e0clcJtcEWVC8gw5C+76j2cFJxkY7DxCMTiPst6uOIdKvlXe1hsiti
LJNphR+YTL46jtmRlO9RbH9wLdc9l8q0Ubrd3OgUKidtDFM4vMC+Uf1PJrf1
lrB4gVhxFgvgmsnO5sajWf5tp27Gv90hTuf5gcRY8qKbnl/mH5aBH7Mpp939
gB107bSjZ6sx0+CdGa076WM8HTz30lpsx50AOoWoLahjtDo4fKb2op3f75Hx
JZT//6XPhQx2p+fUimGdnOdXyucfV6BNLGdSbNATQbotKQ5TuEQuGdJ4gZ0d
N4mxHo0F2BqcQpYlULzhyHzydDq9x1Wpk/N9FcDHwtJGnHbUKra/dDH7Vbkr
q1kp2uI2gNPk2Jki9yjLZZH+lGG5QyxGoLuOxZVfzqSxzqGzWrlpJ6mt75Kz
HJkrzmSOmaEuPj1zmS+Lbm0ejq26unw5oNM6FH9nWhHn+TW8onNaKF4kScZn
HyGFnzRRbP4ErnmpGAQ9out04TQ9GLSazgHQHAWvKuicER82Fmb+yx36vxp8
ynfoOgW9WHA8RXW8rmUZsPJ/+p7Kfq5x6Wm4YiuEoYqOZLhTDOySEEJB40jy
LmAy1HkI4cvESKLrKQrTCv5ef+NKvl+4Q+ynCWPyqlecbn8ReXhFBNGwmvdj
Wi2ZVk7nfJFXA8kMEEa3wCa7gPlPyA9/AYyevZs7ZFJMjKb0w+edGkRv5xeS
E9AHvy+sI8L2I6FPrRc2GmUQmaJNEJPcDbNSqkjhpqMwxrQDTl4ShJen4mE7
rx3Kq1Rgnup0sPjeBrudh8PXVQVkcOl3mFg5FAJUOE5FtRlSTsnB8Cfb7dyn
14GO0Vdiu9yI1Jz6BPu7LhKFy9eIm0w9KHoGkdT1HeTp3mYw+SVO2ta9Jxfv
dkJNsDxneGcP+WFG/ZL3Aju5K/9y6M0ofMaV/6Dr95VHGOl9Qsc86UQvSR+s
iHsmx/IWvhoFZ2sUcZGbEHlZORrWSyjh0G37yPg3QlBmpYTG6l1k9flYkh6m
iMrHrSGpVY5IqiqixeA1sCxIkJwpVcSg85EQqGlG9rso4/WZe6GpcS5xu6OK
sw6FQ27VPiKyRQMHtfpA5bUuMv2lJsZOdITA3Fngslwd387XBbMdh+AjDsKo
kcIw2yQTJnCKmGFdTD7sPQaDlBVwU0oUGbVqK0gTRRQr5hGPdZYgUTsIl24U
IO8/fCJWteo4WuUClzd+FbkfrIUPCrw5N/d6nmjUEHQtOse3S9QsYPltxi5l
ttN5N5hs+TCc8fwfrNQbwNsmMZnDC6SxgcXtt7m5EjQu73qEEZir0PXy7Fwy
/Io2Qsem8dwdl8dQVquPxuNkybCA96BUOxwjLKcS1TfP/37zwVg73YlkhOZB
tOggfPr5Pbd1ViA46NA9q5r7RPLq6PwvnjyPV5rP4rzIChZrln+R7TUvW9l5
6p0yi9f2Caf+mmSlazyfufRsO2I2IW/D6JluL+8YuZlLfWGjI1JIuekDuDDK
hJuw2IKojbkHX8Xn0XhGp2IYP6SejxX+3IehsWP4/9nSXQainiv5uLn3KXQ/
p1zhhetfwqC2XZAn4sX5SLyH8f98LR7NdTA6mtoo3lR/hfnlYnzs+fU77DCO
4bdfXNQKxbXraR4eZ7onfks5Smx96d7n7CcDm0ToubjlgSacT6RcAnfFDhIW
3wROds48c7lYMjelBeZPWcPFFqmSZ8Ff4dr1o5yE2iTiaPgZLmcc4nTi7pFf
Ji9g29oNnPdWJdj66SGsyOa4jqNDoOT3HVikJs41lfeT/LAiiCi/xivNSCYx
8AieVlby3l5q51zKKuDJ06n8fppqPoP20mt8PHLJM3iPNA/ek+GVEGsty8fR
Ox/DyPff+fecCSkF/+YSTr7ChjjrlYHJRiFSHe0KrccfQ/sIXyKyLxeaE8qg
V/UhuVr0BjQLSiBr5CCYO/s1BMnfgaQNAHOEL0KLeiHstJ8HS0etgzavPHgU
sBgUHL4ScuYs5HvMAjS4xWu3OQuqN2hs5oI12aC2oJ/fn5vHc+DEgj18/GNM
HmhOuc7vm98tykG6ZCtMDD5RP53CzrPkyZ9LEOjkz72R6iLk+GU4qd7Cjfsx
CKozrsBso5dck6whuA27BL+uTLHT8BkFQR3Ul5dfogUHZKjf80/OJ/JRmPo3
o58sJTU/z8FMgetEdqYot3j/GYhZRrm82gdPwvp/uQhtZyRBTwvds2HXfrg1
YjNa6mlwlTMi+edgtXdmnG3mTj5uffWON3r4DrAcGorEI4xTKwsDg+1zMdZh
NpkkvB1idcxw2fA6IjQ/DIovSWB/mzloRwRDdFAViO2fC5uF1oByXxZcuDYP
HrUugS8BsfDOnQe2Nl5wumMdXOqQgWup80FfyxnOFpSQMQ6eIPBYBZwWxZNt
9z1h/oRb5IH4apKQNg9uxjmSlsljiainJyzLPsrN0hQnvUbLYPIvEW7a4TQu
qDIAGh3o/PnqvwVmVFDeOFkdCls1KBe35EEQ7A/9xL/+SXYttKM2tQk/X84f
p5/X3vOCZlCee2aPMtepsYjZjhIZLklZNoBXuLMYgYdRLL6gp47FAkzQ3zaA
RwQxzrmHLYsFcJJlPHOPHsbBPv3xP/z/5yw3r4Mj4+xt28VysH9IOQNlcmW8
vm9OkBt1Dt7qTODOT6oDI4kcqE1eyDXnDcenOufAZVMJJzzPCJenZUHb4oVk
2ycxJDdOwuCoGvJQ5QgofUqFsj4bcNOII7el08AvidoAU+RPglAl9R89G54O
ik2UgyizLhWKtanf/dXYFFCqPAgJ81ZxxsnHQUFiIXjv0LQ7+/rvuzjT+kdP
lhwDxxX0jLZD/hiUetG87u8ajkOQ7Qiap6v3BER6l1B/ovhJeFxEbeMT3dk4
BKQz//WnSyx3vdq02AE8VIH5jtuLGM//kVPoAH7Rzr6LYHwEBB44a/s/vGE+
832HTWc8eZk46h8XG3aGs7em3yvp9jwyYw99bqFMAnH5Qv3dhp0nSLYKbZ+U
RhC7Kuo3Xxm3gARMo77yrqZ7pEuS9q1y4QpYrUL/i/KvYVXBP27/y6HoE0Y5
/J8V7dBChl5/aWmF2pvpO/44pIq/blHfuuyKl+DWQK8H+u2Cxd40LgB50jBu
An2vjVcmkInH2Vj5ibC6AEUHmJ/9pC2roaAxi3EDgmVZXMDZI8nAaYXzauWf
cUV9KeCoO4R7FhRHXpukQpzcW16T3FZSvZTGa4RODeX2vc0a+G+Ny4UBbP+Q
8RleFFyFyEcyNIfS7WvwZPx+LiJ0MrnRVQj3Wyu4vOmNJNH/IuxcKEO09E3h
vch5sJlGyPxr44BEnIFjCf5kSKEuKCSchhPbwsjghGdkQc4ZSFo5mey9tpQk
3T4PxvopXOD5aSRuNOVUjG44Q6Q+Uu7KueqfJFCV2n7/nJYEc2vKEzCpqSXl
/m+h2S2Ci14XRWSv/t2XT3iSZS42ZMaUj/BR4BSZpXWKqAxuAJEr18na4HFg
t+s7mK+8Sm4NzoWmnm6Q9DpD1nr/AQdxAfy8K5G0pirihIlCKB+4j3ApQthb
IYLVMkfIj+iLIHJZDNdrXSFNZdbw4aoojvb+QnpkF5PV0iIYIysFC8tP81R+
CeP3Y5rwQSWPZ1kvjo88jCGr9gL3+7UsRl8dD9dSBIjmDSWcvGk+7L7Qy3l1
qeLTpavBIPcrVz1WA7FnBey+p0F6XqihcrwLxF8LJA9vKOOXk9oQrl5EHIbI
od+B30SkRQGcWsRR9kQ/eZA/EdSkBPHFIH2IGroBYqAL1n1bCS0fY2C7/g+Y
K5EA+UEZkPOzBfYGnAOVRRVw9/EP0PmQDfvD/54nynthwd91ey1nKA79KISk
ag1sUR6JLkriOGOmOdyKHYL7d0hgZKckVHT2QfcGCXQvE4Rqw6tQbS2BqkdU
IK8tDrTni2N9gS0Ymh6Ei1Wi+Gn7AtDoOw2xosJYrLwB7rsUQcipP/CmPQRs
DV7B/uf9YKgaBK/MGiCn6g88rF4PSb+a4NtXAXTevBWSFZsgRlgIiyfuBect
bVDpJ4JFNelQHC2Jnibi+LLpAQwX1ceCw5JIXvVBsv9EvGUrjXlZmqj3yRt9
hkjj+TILdIhdjq+rxHGtGOAIm3mY+VAQ1eTGYlLMRBy77yfozddFfRFblPBq
Bx9HGTw53QbvJf+AZt/vMPkUwW/xbbC2rhK2+Y7H03FtgFLXQKfSBmVGtIKB
ZhpM1BqCVn6tMN16Bwxa0wUP3DogyoTAqzE34PXwHthXLAJD8k7A05P9YDvs
AzngmwZPmgVxQqUwfFpdAGrJAjiuawxM/HwPeOkdkDJhBazYVg6rvBsgwWMn
8OY+hQ+Z7yA4aSe8HvwCvms8h+ANflA/5z00r6iAZbvtwXvRN5gaVwHppoMh
94oQxh+pgISaP+TsCQUUs6iEHPFaknpSCwtHPYe48lKSXa6NdTIv4VxgLol6
pYhQ9gauWcWS728+w/WM9yB1aT7xFU6EzsOfALeMJ80fEYakfQRfg/nkTrIG
kOI3cNY6hnj4WcCjG0+h0CaHeNavgDkfH8CryBtkV9weiDK6Ax3R58l+oTho
0rsFCx7vII9u7II1D27Dob6fXI3rbBB4RX00iffloFya+mh6FA+R+ruUw+b9
uo3TcaHXn+id4OrTKLY+/p2b95RiwXVm5JhpCfQ8NCDHKqYTi8tFENp/nBw9
70ki/9yC3t4ycvylB1mhfwOEKipJymRz8sTgKmxYn0PqY85zoxILYLCjN83z
HH0BQoqP8WVdWNs/vv2GCp5vD93r5c22kjY9GvdnZyYJofco38lK3w4Kj1Cd
0KrADPw0KZa9X0XGRlKufkyyKnf+LuPFCU9m8YM3xjP9QceY8f/fraX8/29n
DDmbzfT+tpSTJN6Etvl1myiUttFnDTNXgd2xFPMy+0myP72/bHAm+bqBtnPC
bRx5vJM+S7pOklgaUJ1WS7uKG/WR5vz/ZfaSFxd5d6APFbWU/3Y24Q7vszWV
ybtnvCbn1lEuXGD2HjCZS/+7QfctdDhSnku/8h9YVE/xr7u1cCqNyvaQ0Dj4
dv8mH29e9Jn8cWf8Ouk0lqe3Yw7z90nsYXz7FVMZZ29OJMM7Z1CO3581mdzN
X/TMqBeuSWRKaY4vzXEm5MlqyisTXKpA4g0ozzPL+wI36yHzRVbP/jCAXXax
9gXDGceyQJbFmMdGs3umhLH/Xt/OYgFGjmQc6an/qaPqfJjZb1scmB+wcTXD
O6IYVl3J8I82lu/FI5jhBYdYm0OsWdxBw3iKN8sd49k9p/ffDCzgVo2hfVt5
r5RzU6Jn8IkT3vMsJjF/6LKfjBsZd4XlWGs8wcbk7m3mb42QYzl+53yn86TQ
rJ57fZV+956kxaTwNb3netIskjmR/he7MzkpfzYflFzvD+CWMsZrvTKE9cef
R7+1xsFlvNfcv7rwitlcSyn1QXcrlHGr9ej3tX16mCsrot9F8Is6d/oMtWmP
ro21k1dn9u20TYx/WLOH5Xx7VM583GPuMTzYmj7r3Ilp3MoQOt/aJiIJWvcG
dkTU2RnY7yZb/9U7uJMXQNbW0nd5M6+DM/7FxnChJ+OpipxhNpDGy6w/yvtZ
LIBqN+NGznvKvnuFE8sbbz+I4k/2KpznbfrdH+YWcp+eUx9ByP4aruAZ5e3b
BXOc5FXGPfabxrgcrU/YHO5MZ7EtGjOYPSf+Cbu/XIH5vtvnNMPjLC2+XPXR
+wa/RX9xLbwGHhnXCatnGpB10vc46ZBfoG9uSCQkMzjToYL41VWaL5MvmQoj
Hsjn/7c9RgQ94AT/DEJOMj/IprvMb37sDbP5i+9lNv/kCmrzF57Qwk3fRf2n
u+pHE8MCaqfaqnWKuzCF+U8zFVmbaq8Zvl/A/PJB/3KjtY5155lPp/4CrXUl
XEEA9d0kXxjL6YZJ4Scpmu9U/osIvls1iP9e270EUPMVrZm1c+NvuOhCcy+c
WCOEuhMe8++fM08czx4ezY+DbrnJ3qXoOX2XmjRlMns57YPD8/EQGyOL2s6/
eeLpN2D5AVlcmmlOrM8I4A8ZeVwvcJqYuohh91B5tJDqJRme9RAnLYPDzhrC
mzkX4M8KSbxf6Aan82NgjY8E+ppvgLGDIqHynTi2P9kF4xVioFVHAot3xELF
g12QVvZX7/oVB19ProTYZTI4pjQRdCZNAHUihzfPpIJmrQ3sFJdHh9tnYfLx
hUDOyeFuq8ug3nMKhh2QQaf9dyFhTTts3iGJiralUI1GyH0WxRuDy+CP0CIc
h0JovPZ/MiIMS/r74NbVLD6ek9wJF/Yf5GPj49/hnfJuPl7u2wwGXrRegH5r
AwzpoJyH99vqoOBNIiSfMsW5nZ/hm1ckSGgfgkP+n2DkWUd4biRBbm74CFWX
Kvjjnzi8Drw/beJ2ZO7lpvVSufF7nRak7aA+qb7HUTDyE11HLpXHYcZaOg83
39wHZr/pWvO4vBRcl9J7xOrswLqNrp1BDWYwxoWuNcGDY+GFKL3+znsUXHOm
68im6zNp3U+fVfB4NTf/K1v7YMFkgrkMkxW2aWw/ct7CONXOFUwOB/xkNX0K
/8P/d69kPG2HfQxbj2ZnQI1OFidYns3ueT+M8dvTLzKef/9vlg9hZgo7VyYu
Yc899I3x/89YMk7O9gTGsVm7jPGINLYwObz/PZO9Bt6MLyR9ktUCmHuM8XO2
7GI46yCLBzQ8wq6vN2F25lvmTN9wcmN70BdD1meNWyyeorGQcdqPhDHcpM9i
BMa5sXoBAtVM34ublDqAD8xk/P/NIswGZRBK7Qa5mRyneZPaMXyCrYnpCppD
Y26SJDnc7ztwv8yrgAH824XFAnxUZdx+12DG7e/ZzmwyUVJbB/BKE2aT2XyN
2co8ilgNR539zP7Ae8F0V8NkFgtwSJHNgflJbF6JpTK+lr0/29PnzGM+6Hcr
2P6yL5/J/Ok3GAem4DHzvf5WY34Q6TTm+zsqyDgGvqdZzsMFsQxXHGLcTgEN
xv8f38Nyiz0/YDeAT0uTAfz2EYsFCLSgudqGXn7HJRs58XHvmDDiYUtzJlcb
x5CArzRv/6GJY8iHtQv5WGKWFK9zOcvzXzOY4XEeLOf/0Vk0f9qinmPc5lw3
PL50ElmpIUvg4mTUHl9C/DUucY1ZDrhyhgSVKUWIfUlqfDz+DIdl9gqgttaT
dy+Dw0tW3aS4W5QINgDae1WT5BmLiZ27PWZ5vSfXcCGpMJ2AGzYrQOo5MeLR
iPjwmyN8WWrO5R3mYU3iFng7Q5CbLGGDu8tiYfypaE5jmAV6+O6Fj09Hcgu6
TfDXETovhw02wg0vh/Nxxy59HJZ5gi9vKwN1MKPWkL/f2Q1h/qyO38xvvjGa
ft+lP17wjMZQX7x/wH5u3PZ/fPVkOxIlSvlUfWv+kIwdFEssCQe/bX+xapFd
8NHHMFjs73m4NpQLOvYH8v7uUylmv7i1pB8GychhgDWQzKoiuGsgj4uttpPm
GZ5w5Yc8jn95jkjZJ5K4cfK4ruoH+U2eca6+svjsoR60Xgkl9RckUe/9bCiN
bCEppmK4WzkUHuxsIWMbhHHKjp2gFu5C7g4SRq+T1GcUbCiEF91pDd33C4RQ
+gqta9zZJozSRs38MfmdLo7Po2/Qmpu3/u7jryhf2qN9EDobWNL4wVWaOLQn
ka8LjdViOcFkWhm3JP8tWxcv/tUtytRaQo5sovrJqsbtYCBBfamvm7/A0Gx6
XU5NHf+EUW5DtshwDK/QwGOaYVzqI0WUatPGhzGiROLAD3geoo8nsoeT5Zb3
YHXCSHQbOpKcTsqC4q3GeNzPkTxsiIW2fCNcpR9Dxm8aBzBZF4P8P5HkeF9y
ylkbyy5Qv1vV4CFYsozGIFltHYrH2q9C7F49iBgxAq//1TsN+l6De7Q+Zmtq
4ZcYfdx63xgvf+GheqctXug1Q9vN8zBRcwRqPBuDT5OD8ILQZ3CdYov/2/9b
JKPhz0zKnW9UM4cWO8rtX90qD5HXaG5/g1YhENSkePrxRpL1E/n4tcJj4lrL
4+MFV66SmjRaX8Bb8SKZvI9gcd8yvJ6fRGblT0DT6IkY+GE2aZVzRcmwMai3
fzbR6JuNtdlm2FahDBt+eaHVlbHYJnUDbC0W4Q2bSThMbQyati/G7/KU569x
bAmK5czj49rZSzBIZAYfVxsvwYyjNLZhes8ifNKsiuKq2zCwdCE+124E35Wz
8WnzAnQ+mAfW8xG3p3ui2NqDsO2rOX6onIdCMyJh1XktXK7qgadb98Lb+e3w
M34ObsR4OGmXDsJjZuKvcQehfZAr2PlPxaCobTB/izp4GzrjVX8eaJqqQKPV
BOz7Wk3uVKrA8EHj0NpUn+hLCEBdFmJDvDJndeoCUTo6Ht9NCubeb7MkTssc
0OfcRFLe2cRTAQfkGd3kz9s3Y+zxRDqVS95zyN8e0FxemR+tsVHYjI+3Jppj
ez+VFSrEFEfk0zy0zSHGeMH9AB9rOxhjEBfKNSnN4j5IUP5M7x0dEtNP8aEt
SAq3UI7Z07mTiPhKyitzjFtILuiOwnMPszmJVwHEPdoUZxY3cMuXAnEZ9/f6
uV+8116i3F4xtl8oTWU4ZDXDgxtMsXO9KrUdBY9Ev23mUO/8iMyRMMTabxfh
mXoI1HUZ4qFRUpiqdwO6w43RzskcbS+/g0UiZvhOzAXVw6rhqZgFSnyaial4
DuTtLFB1/Gz0El8Bd0eZ4SkTN+zMbyZ1RcY4bJQLvtx3mjtSbojtvnTvMfYy
wIYhdJ/TvmGI8hvpGtbcZIz3plB7xJGTJphRlwanl6wiZz8Z4/lZC0Ficzhc
1TLG8A5VGC7XBzKRJhj3+QE5P9YS38yzwMC4UBKh4okmf3j4IFGGZMwMRPfr
jnhJ/yB3+UkIqu2cgjvnD+HL7bU/PkHJgny+LNIcys7R8Ijqt4r1ndzvH5Sv
1Z5aRpzcRbAgOJ5zz/1J8haIYwhZSLSSYgmvSAJPSL/kj2f6L0l89FSb6scx
kvjpNPLxyWviOBvGg5ZyAtlyWAyP3jMGXvBuiD8kjtaJijBcoRkU8iVReIoI
RH4bikXXpVF5siQQx3EooiWP9UoacNhgAT5rU0BuigEMX7YFTUL+j6krj+vp
+d4ttGnf933Rvkt15xxF2deSpZJUthAVSiKJJImIRLKUShuikCVJJBISQtlS
yJakEv36vsfPfPz1uK95T/fOnTtzznOec0YGK++Z8/yFw64yGClvw8PGtZLo
epSeNTYwWRSTW6fzsJI3P7o2ruJhO9evYMA7+zkGUfIV7HxyFITTJqFh8FP4
XlYGj7SEcbrXM5hkdhfaxQ5AVuErmNv4AkLllOBxXzv4dbSArs4mMpP/PTS9
rgGd1nrntMcvYM4Nalcdf3QPwvZY8HDUpJuw01yK1t8rY3zLjfnM5n+VRjm0
mXnBJH4J5RYiJPTByZxi7xcRsP0ybePumwo2U6nvsKkwHfhsqaYiMH0HfNlL
z9BMcfGES9upzTz88WuysY/OKaHDDtx6I1Y/Xy2R+Sbld5hdvfoos8mFtrP2
he3Mbg/pYbxZtArjnSYeYxygoyPjJFWiz//Dim+Zb/LiKLMt668x29s29wqz
z5tYTvThs4xvLH3PeK0v4xmnd3Yh87PWqDJsV87abKxl1x1cmB9xRJM9+9Lf
rJ7Gw8mMG1y8hmkpRz1mPJ57BuMcKiYxvWLzc2rbHG3eB2cHqFZ87ZIlqDhG
FTcufcbLzZm2TR07mqp4uQAn4zSw+JIJb37unaOFE//myH9o18UMh2wevqIw
uJ4oPAHJb374I8McqyJE8eX4crAQtMX11sNRLOEhUdo1Ei0DR+OnSmH484Tg
q5aZ2LW6Dgo0Rg9+D954WnYy/pYfh3536Z6lHzUJXx+he7D3qqnoIUM13KOF
puJPrpX3d8MWTsS82SdhaN4GrOoci2mDvrynpAbWTXLDiqJwqFy2D97YuuO5
W6tBU+c9mbt2HH4wWgerl5wjB/LG4UzdUHhyywn8P4/Bqhc+sPp3FoTnAi7w
cYfPevVgMM4BHTpHQtPiiyDkZ4nJfSPgVKsHzEszQrknI8FT4C6X/FsHr0Ta
897Bt5FquFvYkIefoSIm1ovA44lbyIQxcrhaoJqolgAcc5PBNom1ZKfIElg1
VQKdmnq5H/VWUNAigpXyNtzCydFEoEkID27dweNtRLr+c+7DAiEMa03hXb81
aDf6r3Oh8fTN4mjrN5KHxxxj79ryJON8LiUw3snmP7UvfOcwri85jeGg86xN
6kLWZ+gYpitOEmbY/BjTGH/9w+be12uUN557P5v7UUD5Z//z9aS3hP6t2Fmh
4L6a3mdn2z14fIjOz4QdkiiQo4Sxzg0kL0kbl+So4NjUc7DUSAl3tipj9X0j
XFj3GSR8FbAzbzU+2J4G7vmyvDlSdUQE7iVIU9tH/6bzTE+K/9fv9z6Zf9he
WoGHr2zQIQbPVHg4eO9eeNJBzw6QnKCFz6bSMwXiGpdg+lE9fOi2jPf/l9X6
qBRijfp5y9Am1xClcr/A/auG2P7MEMdqHYOxZhUgmGGAWwzTYE5vLNxarY9+
wx5DzrvL4Juhh3YyevhN23RwX9fHOQK+6JG4Ad+1svwC5wbdf9g7WQedmzbi
8VPBKPNKB6us52NMmire9x3sY7ITvo7JBMWZBii3UA5tdvHDs9HDccndJzCl
Yj75qW6GSm6JIOsTQuaYmOOZMCG4t7mMXNxohkub47m9A6/JF3+q81fDVvIz
mNo/GXNrSf9Q6ttq5R0mGRuozt90qDkpX8Dy2dPTGI42s8OmYiPe/uJjZ4Ub
f70mKZ4W5LaCOeZ9tYKzvfeITaEJPkvzhIsjfpOxDkbY4ToJwvPPkswuA/wh
rQIrDcqdVeca4oGeg7x+0q8NR2XjRt7cNolgdbkn3WD6f8EIhl/7muKZViHn
t/vGclbEBN+s1SJ2t/xJvIkZtrankB+Oe8nAoG12buwVkrx1MVlibI0fLKtI
96h4rr/WEjOWHeP9Xd9HJvipdxYPP3HWxeWzKZ8cpaCKl0sUidaCAGeHrYr4
xy6GnFiuRB6vUURjk1oSIhtArK2UcL41P7yIX0AeH1NGz7NDIGSKF3m3VwWX
pbwio+f4E+FkZewnR0ne2kiiPEEJrymPJr/9wkmFvhLOfXWEs95kSAaeMm1/
xADDb/9TT966nmnIY2pZTtBXD/Ztulezb3O/O/s2h0ixeFBnP40FbNErIu49
1O7yO+YMCSaUkw+oCYW3qdQ2e2o3D4b3UM3hBnchmLia7k3j35RwDmJsL86p
YTjzD+PiDrUxTtJxFo2jpR1XIosTKef/9GEQOZdN+98sMYHw7aZ83Y1LekTz
Mu1nu/pIErKDcnrl1aHkTSz97THJnaTUht6zMtlJwv7WPtJNiCbTPWguAN5E
cmYf5YUuXM3nUpaxeETlaBZfmyHGYiItu9lYkUi2Jiucoetk73cZrs2WrrEL
4j2Idj0dc7umg+SiBH0XiquOEQFv+o76Ly0l7zj67tIyp3IJa9g71chj3IVZ
EqvRvbac1aZQesS0uIr61H6/9iCb9KvRb+Fh/nBYY0/5qOo0H9CrpmdW7t8c
BLMOU9u/Sn0y5F2hWkKlbVpQKUU5JbOaOnIjktaOcOVciZNWCA8PzV/J9Y+i
dfutg85wT7eH8rCCZwzRsaa6fXuNLmLfQ68n7RsOx8dQbf9jfnuQf0LPBbgd
oQapdvSMu6d+jWRPLsWn73qRj3sj6N+9f8Y52I2dC2B+edE/fDmTcVm2YiwX
QMyAnWX58wjDtRPZeQGFo7zYd/Sc5gu8GpFAvD1pLkCObTupnk9rdDSavyBl
BTQXQCfXmwSfY/VAZjQb44Rae57/cq3VEFFpBPfKYQk3JpnWS08yGHzX2ygf
dUZUBhSm0NoUq8YTOBlC33XC9LmwW5vmAjxMj4Kn/HSeCK88AMVj6PxpuFgG
e53pHFs9sQpuGQ3FqUM6uZWGJbB0tiB+SYsjG59uA/sL/OilXUwWhVuDgxY/
qpwvIgFFTaTEnR+VL24haXznSJWLALopSpI/4z8RxelDcH14pXNKszYM+VvP
zer0CBiRSfHPn+awY5wgdrSUOG5cpAyqv/hQuCWH2zFSFIq2/oZxikZkepEk
2Ar1QnfjElIxyQSeveyCCV67iWKjC+y7+A1iHhaRpMc2EPq0EwoX3yeuCl/I
FMUfoN3STTaajSWnTbqgt0QUFnV4clohX2HDTwmYG36XWzX5A5wfGArB5klk
0bQ28Nn9lhi8biYTF72H8bonyc7Ej0RS5wvULJxObsQdIemf+8A/7CKXUBnP
fXougBOXyPP2i1uWzIZJzKQ2xnnNEDK7Why9Sw84vR+jBapXJLH8Zg437/Jy
KKyXRpPM2WTV6WgoeCSLEq/ukTX2k+HiKIXBPdQUfgYPAYVBu65QIAICxuYR
z8FvdovpYfhVnkmEJqugWspp+PjgDnlwQQ0Fbc6AmjQ/dO7RwrWaWTDqqhoc
+q6DX9bugu8i44DPXBfN06LB1TMeWos0Mdl5ASQ8OAmF9ir48YY7LJ14DWbr
K6DhegN4EVAFsgWy+LHyD3mZeQae7ZZFn21lJFEzCSZ9k0ebWRvI/BH2MDBD
GfluWpFcnT3kWPngPfT38ebnpdkaOOX9MR6eoKSNEzJ+8MZn6US2npjZMM3/
xO9sbUnxH/4Pi2YxbC1HccGPTWRIxd9zgmQWgV6jIZbEzHYW970Joyv10fld
DTdlAR/27NDBitPupDlODDU81REiosnZGgHMWKWA40PmELk3jwAEJbBKKp8T
UNoJgmep3dh2fwg8K6JreOVCN+7dAaa1iNBjPtFcvv/4jKXMt5r+jcWGFlXR
uPmkWZu4zmaKF4pUkJr71I+TLTSEQ8K0vUkNgXqpuzAgd5dbm60Ikg21IOV4
kZwtSCT+a2/Di1qqIb+xsRYWZNDYxvisOoj6TWMYHX/uw1lz6k96hTWAzzka
01L59gSsOqlGs2JyM3zpnMjDh76/hRh1eoa7Xux7mPiS1rt4qsji4LXuFH9+
E01cZeg4RNWKwAUPug9qVanCqrc09lGv8Yq8OkX32SQbdXLP/Bvwb6vkvfeY
+E7YHS1A9dX5HZC5ysd5esBWboIA9al3i8aQlak0t91lZSbZIE796OKT/mRz
BPVzVeMOcuG/md86WZ7VX+o3ZVh3WCOsFV3G+1vprg/hsNJlHlZKrYMl3Vd5
+IhbLfAPvcGZ9MeTBbMG38UHDfIlgMCb1zVQWLiPxMYfgLklN+Ftzh+iWH4Z
nnypBK+uQZ9rahVcFL0E/sL+UOt6GtrXlcCZhWuhcHgS6B3Nh0SntXA0GSFh
Qhb0BS6AbcFXiFr8ceiodYTIcWs4neHZEKrNx7tXtd25sN95Ez0nVKwQqvUc
uNo7353c1GnsychIn3hZ0xhcgmMS0YumcczQRbnk+ryzsPiRKVd3/gLZ33kO
1iS4cUtLH5HzN/5yCyXfyJVg+lur8k/k8Fca9xQZd4HY/aD9fAgfR+6sKoXl
ylfIOlclLnPLWeD6qGZ36MhieLaH2hZybtkw4z2t0TGvJw2U79I9Vcp4J/y/
XyM4L/4fHkiOhUNCNB9vZWAMHNCchFM+zXFea7EJXFq1MGV4DVnvuwn8T3yH
oo4p4KiwHlSPXYFjsYlQ3B0KZj+PwJiLu0F2y2KYzLcHCmxXg478AtD6mgCF
peZQY+0Pw15GQv70D6TGIACWP54OrSmXyNvfgSDQrwMNahfIrqUBsK34A1Ed
3JPGyATBQHEe+bU3ntj7LIeTbxLIfnMxMjssAnrGJ/DGf+icTfDx5AEe7pHZ
BNInsnk4d/Q62LYrnfRYeJKha5bDr8T5ZGP2N/JZ1R+quWJuv5ABzDTw5o1Z
mdGgjdFAcRsWEd8Cpv+/lLz0HxZfz2KdRSlr/uFdD1guwMXItf+w3gaWFxD5
mcVDLauZ/j9Gn9Vd32PH6pvNrWS17j88ZRr4YwUs7nn+EdUKLh2rDjvc82HI
jGLn65Un4N2NfLi9JILbtvQV6E7LB4MFGiT+Ygv0TsuFqS+yyfPlR+HPg+Pw
9ooMpBiJwue+I7BEwYfXl7rVMbijROeS9NkT4BdEdX6rJ+TCZh8ab9ZuPAG5
r87AI+sy549NR0HJL413fYbQIeDfQ/Mr5DT2g8Z0NR4e05ACrvI0xtS/bw9o
/ZpNz95dlwbnVtN9Z/GhDKg8tYeHZ188Cmd0Mnnrj9pTFrP+sS3jH1aezWLW
Z5WYbl9VjdWaW/WAjbnDSBZ33jOMxZfzjrKz6VtymB7+1Gz2XuJ3p/3DA3uZ
Hr5OiGnp9z5hMW4N5Yh/mHygc+bW5E3Ob7xpXK7nQRypTVzPw6NkxkLXPvrb
oE+XYfkRquHXdxbBphR6bw631FFuEn2ul6JK6OpA41dXrvXDqHf0WQqeXIaX
hOYRXI+Ng9RLtP3xJAtwj6L9uGjeJoFA515R7FEux4ONW1k6i7OH97DnWqzO
8gIcrrIxL/9Ex6Qn5wC59YRqCTo72smsWTSHZVbHcZKbR/M1Hl6Rdc6LYTks
OmNZLcfEM0ynIR56GXau8eM6TU25bfYVsKz0MRes3Ebu+16F4mRR4tTpCQPB
F6Fslg6xWrsd2ozOwppUN2I9MwlqoQhO7V9FFl0KBO2LedB4cwOprZaAJ1tO
wqUMN3K8bAtZOKIQ+F12cbpEmXi40vX2sYAXESujusGnu4vJ8wOU3/YJeUkc
e++D+K/xXJbMO/L7RBN8vLCaaLxuIodKXkLt/XskdQ0/zG5/A7vWDhDBG1Og
Rm1wb40WALuFxbBkeQckrPpEJH2EUFWzE1YF3iOHd1jhdpEesD99lezsG4WG
z/vgvcpN8m2ZGTYo/YFxDh+JW3kPpOTwodlhBQgdkQy3E/mwDx1BVLqfTPTj
Q4XwGcB3RYUIewtgrZEvRNrmOq9VEcESH5rL9HyBFEY8W87DgvfkcUBkE5Rl
ZtpFFSjjHNPt0L0t1nm/pSquWpwA6mFhnGqtEl5vCQepOBmywVgOt4S7wczk
ZKJrIYFq8epQFvWV6I4WwojzcnAy3AoW8P2BioYR4OI2H5JKvsG41+tBdlgs
GN/+ACnl2fDV/ADEVbfBDLwGdverIOFeO7zsvgHZkQLocqITohLOgH+OLvI/
+A17nJMhxsUK+R8J4tcKTzjzThtbw4SwTEIHJtl0w6lNwggZMnDqey58ABGc
NUkf7D9EgW6lME5XnQh3P0bBmAtDcatMGDjNG/wu3QXw9NstsKWwAG5O6ocx
/glQ9+UCmCzrgTd622DsgWvw4lAP3O/cBg1zb0J4Wx8s7doNns310ProD3yJ
PgE1JW1gmCSAySY1ULRRDPf2D8XlNv1gE2SCt11E8ZqzFk7RnoSxEuJoqjwa
H7guRMsBcbyUOB+rVizH+YLDsDBiBaoP9ceSKCEcOWoxNlZPQqdwAXwSNR19
APH68z9wc8AWv8YBXpLuA4OGQVs8xh0nXOwBlyJBPPl0EmpP6Ya2fe/g/Dp3
7LrcCZGZN2GgwAJ7tb5B6assKGqTxIDd36D33AZI3NUOi+y6QO4EwkqbevDb
3AeV+ppworkBNEfyo6WmNjzVaYOjUvzYuwigr6sT2qV64MDhhXDMrQs6pnyE
3/WbYFn8N3BQeQUKXnGgMtAJxSmP4fjSMFgx7xe4y96H4TcnQ0T7UCyPvwdj
pulDMJFFZ8c6mHNVAIbEaaPyrzo4lP6MHLExQ43ch6AvU01UZ5pjj+4TmJ18
gagvUUPRTy9AeWoRuWb3GUoE3oDt1xNklvgh+GL5DlwWniR1thMheuQbOPKu
jNjddIZSxyZ4M6marBy1EqJG3IOOjlvkaGI6CIZWwZj2c+TXmCJIPl4Okw/t
IGazC8Au6QLs6jEh95TSQKnmIgRGBXOmY1bBxgYalxm6ThdsPtL4Tsf4NOI3
lWqurgh9dgrKZ/orVaNbIBEexNuPMtJuwQ5FJZqztuAmGBiG8fDunddhtOdh
Ht4hXQHvg0/xMJy8DK4luTxsbXwJuA/03HkpxQvgUaLBwzmC58BRR5jX/4rD
TM82PYnq9m9mfOc0QinuTX9HNJZRPGq5AWhuoXqnIhMZGLOTXn+9L5TkzGA6
/24blm81sJ5pwMa7sPN0rMYe+4e3H6P2RqZpt3Op398chMAiUpdHf1u6Sh6c
ymifobtt4cSEv9r+cBuQXUB/e6JYGzSD6Zq/ykoeTqyhdsun04rw4zxd86P2
S4FBGLUjVN1vEYGbNLbYeP8aJ17BdNdr77A6WmMe0jjaG8MjRCaM6gwHBmbB
r1P0ncYpHIITelQvt3RfBkSbUyxeGgCSbbT/ONEbJGwn0z+/GcFqGm/VYD7g
/EhWp0tQr5HZWqnMf7nwguK3LfxktD2NIaqOSiB5F2nMMajyCPk+gsbd7IsG
fcDZlLdUOOxGNjtSX+ztnvPckngWxxT5T33gbGWmsdx3jN1zTg27505jFru8
acrim4lfmM/rdOn7PyzW0PcPhwQz3rJKfuAf5jvDNN5fDVj7HdFUR3r00jDO
8x7lSxWvjHGO/8riidOHsvYqQYwjPeJJ+WEB8xHOBw5Tn1TLmI/L0mB87x13
Nran9rDYqFIbi8neVWNj8nsT0+3vH8F0p/oadD5Y1D905r5S3JB6khObTrV/
AXdsOF9r9o2XvWVzLHqAxWfTrvyHB/jEtIIrHNh8mBPJ6sUNX8J0pNWm7J2u
jWcxaIM1jH94WfefOtIlbBxE4phe9Nqn/3AUX2hsd6b8bufuhbR9mH899y2K
Yn8TSbLuNm2v+eIzJ19M59ISNW9udSybPxtfsWc0iWJzSbmHPcvzNezegqwZ
954twLT6314z7X3WAcq3zLSU4ZL/6va3HF7C/Z5I50yP6i/nsqfst0MamGZD
5BXDn++wuXokj82fSyNYnNpyBZufSw6w+v+NOizGfTS9HXwlHvPWVfHZH8Bj
Fz1fbHb8V7iabUxs9qxyDs37CYXqr3ltauN+Q9gFMx5+KMo4/A5Tls+yv5dx
+AWKLDbqHMxiJQnjWW2feUi1gpknLcjzv2dTlnivIsWWVEcabi9JPl1l+n9T
UxZn4U9leMJ61sbdj/2thmlMj3qplMVbHaew9qHr2f3DZPaNK8awMdw0gR8l
FlTw/Ky0wqEoKyvLGweHzyL48qkRHR/7YXhJcisXofuRU9ISx479EiQjG6D/
iTg+dtpK6mWvwIF9Ehhg+ohkPfoNi2ykUWKPItzM7YdkRVl81+4GEterYNoP
aXxcGw7m42Mgm18K1YqSoG2K7eC+LIHuZ9KgPXkEPHoqjrvDDkLP/LnAFyaB
Ny8eANnOAOhcK43lIw5Afup4uKymgORsBpydpA2JXsqo5ZADj2UlYM9tZYx4
dwaU28wgUVcJz/oP3tfDOLCyksPLCTVgFn0dLolI4tbCBnAfL4jbxURQf+Fz
kOg3wBFn+PGdWRPkk/G4vLkbdtbchvxry/HGsM8Q2vY/PyEGycE2mLn/OA9H
+7WC2cgMHs5b+xYm5mVARcACvGXxBqxEDkBSnxyGdL+CzrQt8E58Czx3boGe
InewP/6Hq/J7AbvGf+LNSf1jzVAd60SWaq/kDD/Q726TthZcukW/uynlu8D7
Ev2+HANzQHM0fY9JuBv82+kaPtt1IthN/5unYz0UTPb+3WusnxFzpN+Xv+tv
8kWGfl/QKAbCH2n7zN47JDGAruE/VXdx3oR9j6NT2XoVNIOtD/r1bE3+JMK0
QLV5TK9eeY/p/2sFmX7mWinTzOw0Z1oa8W1M5x9ZzXT+Cv1My21/n+HZjQxb
hLP2mTr/yR04yv7uwFy2R3g8YWtgvhTjHqf4s3V7zn/0QhnpDIfnsrX6uh7T
29gpMdwczPqReM/aqw5j13deYbqdc1vYftfoy/RCvRuZ5t+z/T917Lez65cX
sDMCVm5kbRzt2Dis1WU2YcYbxqUcm8z0/++U/qP/T6X6f079COlZTzX5484K
Q3EW5TE0LQeIYwTlxJ6oe5BnzexMzMrxjBO7f4jVW+iRZNp+87Hr/+ExPxlP
kqnJrgcfZ7zN5fLtbP5Ys/vcvI9xQUbOjCuT6Wb2ba0Xs6s3h7LxMaljtoTO
Z/ZeLrqyfa3sBtsLpD6yNV/pAKtj+bSXxV5d1VhM5O4+o3/4wTTjf3imN8sR
uOjMdAjPB1heQOMcpv+/Ec30/9+8uH84o5XhGgd6Lnl+nijn8ZLmApib3+Am
1NOzALzWRHE6qh7/2g97xWKgykHz/uHHLgwTn7loQ2hu8o0ZnmheeI70rtIn
49Sm4qggE+gT30dkxSbiwSkrYb1APMnYPhblQpIg9tQPrmWmG7b+oDza1WOu
GJ9J+amLjqOw5pMfD7++B9ju6wxq3tYcXxtg8SQzEHoXxhm7AzpnO/Da3LZw
xmzhmTw877sDattR7sz9iy1mqdD5YXnYEi3SaH2NZ1KmmO9Kz4tdsN4I3XQV
6XzdYYCqUykn3Ousj+1zD9MzKC3ZWdXvAmjsdfu+B84XX1FNu1FKBDfqNNW8
bT13z9nvC43Fr3iUzFXl0f3dXusCOZRIsdL3pTDsgjQWtBqTz1tuglmGFPp7
5RNHKz5c0CWOGsu6yC+DAXAOHIbPHslCoEclbJQfhqLN6pAV4wWLLQfxU3VQ
eJ1P/G2GYdQhDbgdHE8+l4jhXmcjaP0+DPaqiODzMAf45eAN1x2G4r5gVzh/
aj4seCuAKhmOoHRNAma48OMhYyVo/XGGc2j4A5sP0nN/nscMgE/mUh6+kyWA
No1yPPzmszCWbxWntWcfSeHzGlqTc5i9Mmq+bOKNldkVpvkvm8ZqgtV3svm/
5QbT/9/7mzdhLpDGPYqg9s/7OnPY+IHaSDPN8+D4OWkU3fPTWX/hO5hhoYA5
DxTJyIv9cH6EKq5XCCUSgl8gWVMbV/9MIqnZ9bCWGOKMUfGk8stZ+L3SGHUN
gsjd3ExQ9DLGSYlTyPttW+DubEM8fGcNebnUHtKKtbH75iVidDCXGJmr4+aT
ClDUNZNET1HDpix/eFFpCh5Cmphw/AjIJz2Hh0d08VD4Y6g6QVDjiSFKlIvg
ut1rsLTeBA16aX1VO2tzDHw6GuPqF+HuzZbo6RmABq+csK6Z1k4vUlfA80Op
dl7I5w9I7KV6/q+dz6D1Na3t3+hUCFbHaY6AmsUyOHeXXl89Uhr2d9H29d7X
SJo5hyHW8zFA4iKxW4HYP8wep7RVk2gzN4xdrYj2D0rIrbuTscNQDDWWZ5MF
ArOwboQ0NoVIQXawL3Yr6qFDzzG46TAfWzWcsMdEFc0n++MfjUn4QX0RNif5
o0k21U+6CfhjiT89kyDk7HyMCjXl4Quz/TDCSAS7u5Yh/9R5qJJwB7Q2TkUL
NV+UfZUOv3RcUT/PG+sLN4GvkBMuyp2LiZpRcMXJAGX6ZiM4boHhlYP2puEs
HFK9AwZ+HodLazxwu8t24NYSaPOdjBssVsGVLz+J/IexaBlnB5+an5NJb10w
+PVrItZeR8bHAk47FE3sZh8m7c4ES80cybBlDsR9GqBI6iZiGnWc43aPwrLi
BpLUIMsZb0OUjlaGMvUkZ/M4Dg+1OPHWga1nR+JiC5oL41Jqh0McXHg4JtIa
tzrQvADVneaYGN5J40qipvg8dSsPf7s3HEdHu9JzaTfTtf39DCFyIpPiTM8x
5NQvihUdvEilHl3z613mkzWadM2XVZtP7tmY4oaHKtyzJgtiNcMcN3SFO7dM
UuES6lj9/0dnGG4uYXuEZ6sJZnyida6C5Iyw7Ew/OX+Qj5TM1cdksc0wYdZX
8lvJAJVUbsHBZGcIVjXC1Be/wVh2FlgdMEZ3FUkcXjcB+P1M0eqcLC7fowWb
ikxQPF8af2vcJYvvGqFwhxiGydqS+gIDTAymGqYtfvqYsZX67WaeeigXSO2/
h1P0sN2e8kRKqXqYfzISDsdv5zYF6KLfRQsos71OKqO18dzc78RhzhzIH1xj
J60pJU07zkD54No7euUecuFTJyS1m+CE04tIQ5802gaPQC9NPeJdp4Gv61xw
5buXXOl4XezzG4+aSk7Ee8tUbkLFE/h5VpNMIMKkb+d7sJ70kpN6fJxIWPSA
zPnNXNMpeej7w4c1cYbcgW2uMKdmCO7s28Z56pqBar0QLvbQJzv79pD6VGGM
+qsb9J0kines3/Lw5Nei2Ks8lPdc09pEcOw0figlZqSuRRhddr4kywd84JaB
CK5qqCL+MjfhdK8IOgXcJkmBYpj1XRSHCHWRyqVWaC0kgRM/KsIyPh+UFJPG
Wkkrnr9wYbMsivytlx5/QB6tUibz8OIRcpj+wpeHHQsl8Ft/KA9fyRuCRpFb
eLjv7ncQUdjNwzqxr2BDbTro/VqC67sew+TE4+DUoow33j2B15EFoNaUAzoi
LfDjcAlk1MnCgeZW+Nl+ClZuliQfq1ph+4903jNWNjaBy09fHo4/eweCr9/h
jUPjd2aLpkuw3MlRC1kuQLcU5eu6L+U7nULKM0SfMgDFUIpvTk2HV1upvX0l
rxLuTafXO6ZfhytldB792nIEPNZS/qeg1R0+SlMuRa7Dj0SaMT7EUY9xLLmn
GQ/T38ryZw/tYRyahCOz7SfeYPa2RSXzZR6dZL+d1fWf53rFYlJezSy3VN2a
2dLH57LrdaHMB3kQzn5buJXZnLfqWE5BIWE8p1oF86fyZRnXROoZ7pnH7nO5
BuNt0tey68ZB7NlfXmHjM9Oe+SZXNNiZCKm32XkZDRWMK3Cez3Tg9R10716r
FUMc/9Zvz8gTwBGL/r9ufAxmXlBE76RiXi7ADH8lTAgK5eUCfA5Qxv7zDTzc
MUYVzfqNefO25oA6GtZsglVSOrjTQQu5dRfhmmQCHFqoi2vze0D00h2SO8II
e91UEC4YQUSqGfZet8DlHx5CUZwtHp81Eo/vH4XPw53wTwjdd5XOuyB3kdZk
Pxg6Fg9k0bMGouPHo/6Pct7f7Ywfi9vMN0GFxgTUOjoGl9YN2lF/3kNMgQta
DShDb94oSDFxxdTTihCcwpHVxqMRXqqBxQ09sviwK36+pgIDZ8UhqhIGv2cp
uDOwHaI3O2JOqBCsKjwHdzpt8fIEEeBzyYVVSea43kseHPJmwqu7hljMrwtj
Hh0k8zR0sOOzMTjIbuFCOlVwiaIx+D3bTE5UyKOZhw54uDvCMj8ZLJZXBneZ
nRB2SBKbmmThw5g9kNwpir86pKH0nAcI3h2CXjZS8KTzOFGdLYAzZ9Act8+5
/KhZ/p33/Y6fK4AdLTd5eGzZUNyoso/mcpqLoLH7DB72thXBUfdEeXjUYSEU
1o3j7S9eDoyDGvaV6fzLVNg8GXqW4fmJrP3pIDZ/prYxbkpgIsUvutB5fA3l
qXadr+Lm2dH+g1LEiUk55frGTnElay9Qnure9pNEtpfyHtKm6jBzB+XidGVj
oWQl7VN08XkYoSuLU9X2kfbbz2DDLjmUyUqF5/NboCpAFhU8JfDKxSoYFieJ
rXZTUU18H2RVDePNEZl1btDOu+cYFGh8SmybKJb7bkCqH4vz8A57jjshQPMC
EmrCiNk5eR7+uHoGvFWi5wiUjngE3H4NVM9YjTOy1fBRpg7y35yI92otMDdO
Hz2mKeLMk0qYmG2Epmo3YNujCkiWNsaPcZsh7qMuWHwxwhvGsbBcNoWocIYY
+PsavHVxGbQh9fFlmjxqVnRB/zs9vNg86GslTcUtQ/QwNHsx728PPNRC15wV
PDx8uyaGW/hi08sVGHlKC+eKA1r42aDYC13846CKKbPaQXupESbf7YBbq5NA
u8QM87NOQH+QPdhOtMHHOaNh6XtRsH9uh5ZpCWRC+Fdy3oDqgSNE60iDGdX2
a246RgT9KB4zIoJk7KV+a02XK/Fb78jDwrbCJMiA6mPNVyzjPn+m/myqsTCn
ecEBfaeNJj/O3+YmuNnhnNDnJDwinIg+scI/+bqw1/MqObfZHJccJcA/cJOk
bjLGHYE2oOgWS6ROGaH0vSFQuDvB6YnKcNx3dxett7960FY/R+u3CBw2wxX2
K3j5L0UbzVE/x4p33abQFGNFad7BlA3D8diCA8RH/Yyzi7ERPiu+Q5IbHcns
aGN8Ffqa5M6JIV9jzLEioJHc2zyOLP9hibde5pJdHzdzSsstsP/TaF4/6vrD
sT7Bmdf/sylUg00yi7h16nSdVArfQIoKZDCwuZ5L2F9BzItkMf1dEpn89g6Z
aaGIeZX3yRb3LJI5WhUrf70gkakB5KWiBkpzp4mtlg75+V0NxVTHkdgPPZyy
ogoemW3BpZjv446MYj6X9G+m7f8czfDuuQzLJzPuQnUf0/+PfszO+5gUx3js
iXMY77EylH6nVYt7OfWD9Hu0yVaFvRspl/jlwWaw20S5R6vygxB+lXKYi5vi
ITOaag4Ff+vCXEsaE+HvUCCL/FmMY2Izi2cd0GHXl1mxGMrlWKrnf1sixBV7
UOz/OIZ7fZJydG8ufHe++DdncGSkAjfqb67fouPSpHQ/5TMPjEwj6yVpjEzz
2X0y8Dc20be7gVzeSbnQsjlHydGF9LnMjZRJCR+Lc1mpsrhD/loWs1g+krVR
3cPqF2k9Zny71VPKKXWt/uHMd5COZ3vFKGKbTdfDuuCDpGEm5fazs6+QfEv6
jiyjB+3mPXQu9SosIpkSLO++ppZp/suVWT0KnUTGb+TLMI1udADV4p7Yn0Xs
x1LfZMJ5Ixj5hPoa8S3T4ZEPrUeRYDgO/NdT/X/YDlXomU/r4cf2nifmC+iZ
khtWfuR2aLHa++GbQ//hXRfC/2Gf6/T6hkZp8i6M6v91U18Q4T+0zbCDJmAp
t46HR/dwsHLcRh4et0Ib/l+faJ1aR/4fq7lp/8P/+9eWFvEPJ0eH/MNeuov/
4d6lgf9w2HqGfZ6zsy+lChcyW+gQPUcg60QSibL0pt9yogL0ak2n61v0KLC7
7sbDm43NwTeb8nI/+iqIqSddDzmiz+24xM4DTfzJ/DvF4XT8b9y2I9/KaO30
EccfEK/NlI/yfKYOqUmUYxHImQCj7tBcgFCbGLhZRb/r4InH4O0GOk+sU65A
SY04jkhN4bapV8LOUyIY5ryczBn00zb1DEHrg5dIz5kw6DjIj5Xr3hDXYi3I
3zgA13xfkowjHWRq6h8YJVFK1ubyQ7Y/H6oeDyadRvZQ+kcAk7++4ToWBMPP
FUOx4ZcFJ2oXA78+C+FHNROuYU4wJK8bivNHV3G9qYN7VrcAruqwIR46qvDs
/QDUfV5FNg8MgTlxvfB0QSy5UCMCXy90wVfr1WRiuCKEDu2EYx2BRGWrHDhK
dcH3yAhiZPiZOD/vhsyqI2RSSR5J1/sJbxQbyPrOJCIv+gOqtg8QdakicsH6
K8ROFoZtk7pJ/YRP4D36J6nJUoLsli8gsOUyUR4iDa/2dYOA8VJSL3ueSF3j
x+KKRm6L/m5u928hFLhPc8kVZZjdIrudxtrytpWS087iGOH+3vlXgie06kpi
V+x7blFKGsRkyKCMdAJ5kn8MUrMVcFWqAEyojIcodVU8v2EWvFUgoLdMHc/7
HYS+8WLAp6aJLoI3YHiKLEg3aOHtsc/BRXEsLGjUwTTdFzB/VSy4yxmgfO5d
EP19AHw/GuLWhAtQOjMfJO0MsTcjD6bUXoJXbTq4sO4wmC+8B6cc1PDe1RQI
PfkWNOwVcfXyGDiZ1QOTReXwkMdUqK78DSJ7ZdFaRR1WvHwDUCqPfqNfk/i4
HGj0VkbFJVlEKNYMSmTUsUImlGw3OMIFJmri5R4DembidR3MWXWSt6/NCNXH
hhpP3liZm7D1xHE90/mvSWZcd1Qfu75qN21/UG49yZlGeXLlQ14QcoyuV41t
F2CpkiauU4nnNrz6Bqc1VdH0gSnpuSuIhlHyOKc2iLiV9YHbCAkMFHIk/fp1
YJcxBM+Zdzo/adsOZfl0vX11ahiEPKR1BSXCxUiyHfN9ou4wf5B/KPOtGjgW
D3KOZ7oC/eHUX3N/+5Wb6Ul9w8nTZODHexrzStLbCH9mUp3AstY0MDS6D9ev
NHBXlyaA7dcHcLP4Bbmv5QDlMg/hs9MsUIrIIdOaHkJeWia0rT/J9f9uAP6r
VIvg8fARCD2juhMN/keg+YFejwt4DA5XaJym2+AZHPtb//9e1ktoik/nvaPW
yyxXTnw2q1u1/BnV9jvG7yBftOjeV9WiDMoFdE+8V2EF3vfo3roWBWHXXTpu
p6wtiJwKOytB+Rvb71xfsevLtOkeWl4nyV3VozGUtz0+3NylbJz17Riu7mQ+
+LxzzAcvD6C+qp7wPs41vgGMxhBOebsRWZx/Hyqv3eGgcBLpFL0D4TdbuGsa
SaR0x00Q3veSy7/6ldg0VcG+EwZkS58rHIquhDPS6cTkeRys0b4Kd2sF4Gh+
GkjnXIS70RyMXZMO67NKIGPMUkiQ3AkDt09ChfgmeGURAgGpx+BT0Cbob7GB
c6cOgsSPFfCk+im5vSMd+JTGgsw0BxJvcwjuzBOHTKcs53PPM0GihtYGkY/I
grWbPLnyl1O5/GWUD1t5bii5t5FqpWpahpPjfyh2zBMjggEnYULWeSfPg03c
zYkFYOLw23lrrxgJvE35hDd1HuTjL4oDP8cQyTlUN3WiKIjk/9WsXgB5Inbg
PMzfW0BM9kVwj9rLoHwv1QRbDpRA1hzq24fa5YOOEbXdxxVnwuR1tPbTSOW9
0Pyc7rveBYnwxpbul5HJWyCN0FiRa3ospC2l+1O+2mZ4doMPywJLSF5TLGw/
WwHurxcCqY+G8vcHoSDoBDwKDodoh11Q63gaHq5bAnq6KRDwOwVuZATAnKd7
wUdsHIzSDICGm8kQVT4UfM4sBO++GGh60E18DJeCFTcbPN7IQ83ZJVCdZg43
pYygqmUpTKoeBsvyleDL05Xg5NZJYs/WkaGv1kL79M/EtsqeoHwM7KgcIFKu
j7gqgRgY2SIMX2fvI9U9kSBuPARG3rGCnVYrQHvqczJTMAkSDi+A1iU7ycR9
J0Fsui+4v6vhmpuOgOvMeXTMFi0A8xxa8/+e9gUS5rby31yN0GTa/srx7Dz0
95vZeeiWh8IYt/OYxUNPAItppqQy3fX7cayOvXg40//vTmHavNX/0enxeVC8
KauTs9Sh+jr/hPfE8gKde1Wrp4P+m1z4NNKOS4mLhb3b8yBNfTS5MyEYimNz
wODwfTLTSgROnzkOniHmcCtKgrtcfgSqeugzXHl+FDr2Um5w9LkTELKUxtr9
O3Ph1/NSyF2X6Zz+4ATsL8qHtfYfuPTcTFiWuxsebel2elC2D57WUC4xOSEZ
1lXRGFy0TiKUypbxvpchyjshJGsC1f+/ToWV0x7x9pfqpkPwO9SDh/1nsjr/
4fXsTISBJaz+25FCptX/8ZDFiG+OZfX/7/xgZ9AbT2F5Ac82s/bmK1k/5yTZ
u9jw6eA/HNPMYuWHx7NcgJNayf9wkB/T//O5sfd+SYPNny/hof/wLxtaK+9U
0X7im0/nhoL6dJCeTO85VuAY/BakWHHBZRAcTeOoM6eWgYY5/Vsf32VAdDfF
Bw7FQqQsbe+K86BqD31ej60uoPQ3p+D9o0F/TZvmAnhWZxOtn2yslg9neRD7
7dn45DexuXr3Jx2r6Pon3I1hND/CzekTESV0vhz6LAYOy+m4KexIIzH5bNwG
ZNkcHj+PaVPbTE/DtdmjeO/91rPzYLNDkui6vOYWjr4Mr2RGEZsf5pDYdxmq
StxJy4s98Kn/IgjbAnksfw4s352D0S3uJCP9FAQonIbG2IVkTFsCfGkrgLUJ
kcTuiQEkvs2HTCNPkrYymQT058PEqA7Ov+wxZ9ZYDD9kapytz7znjrwvBZNP
iU551YEkp+gqiN++xOlW5RKtzbVwMXw7mRB/m4ye9wTOffpMagu7SKvUa7DY
oArdObawuOkdCFXrgbVmKiiqv4c1Ngqw1uUrfPvyEcovdRPfZ+ZY4fsF/Prr
CGzxxm2q30Hjcx25oBOMOf3fYabmb2LTMQNjsrsgRdoE+mQ0cVFSN9zRWwAW
82+Bz6Wf0PRmO0RXzAIyqg9KTx4AjZeVpPwyH5Lig/C2U5A8RmFc3LUfbjv3
Oi3xkcSvFnSOvlkvh7ts6bfkoaaEy34P7nleS7gFe5Xxw4FCcJsoTaqVFbF1
1RF4pxdLunfL4MDmrdAZ84DYOA3D9hoviGxSg9aFgrityhnO982AKu2f4Ltw
Mng0RYNA6QdIVoyDqNrtMDPqDRzYdRLGXEsD5+YWuGR6G9LbLoK/aQtIPX4E
V6K6ICK9DToFa+CgmAq+/vYNYrg8kFphiLGf+uHLtDjIsVPCxiAB3JEyDaSh
Fc6pDcXMaRykmx2GX5uFUTR1InxoWAvi6iKDvwkB86TNoOsqhHKbtkNIwCGY
nySAYpKpMPVQAXz78AvexOwDM59CCJvdDX/i94DRmZNgp/kDsl7ugQkGRTD2
wU+wDDwMjpsvgUP1b9jzoxSCbjfByGgBPPGhBRIMhHHB86F4a9DunPllOEpm
iaCOhA2WZ05C2S3DcEBvDm7IWILj+8Xxl38k7mwMw09bKGf4aPdivDWOcolv
omag4XdhnGe8Cpu9XTBZbyjWF3pg1BwOBRv58UXoCPwaNQpHnPoDO89q4KxZ
btg9oxcmc6KYNskF5w37Dg9iO+DpUUuUWfUFhvDdAP8pyrhxawdM+nkQ9g++
/+lpHyGmOgSCigVx7tgvsPYXwMbpw1DJtxtyCkwh8Ks8Cj/sGfT3bOHmSiXk
P9oFxTARVp2QRTjYAU1kAYwbIo5pQa0QMjoY2iIG/3bgC8ibMw9mnBbHcPEn
oFEAILpIHndcfQSGLQrwc4oWVkQ8hJm5b8hiEVO08nsABY7nyYFntuih+gjG
pBaQ0Nk2eLniCZw4W0Y0n2ris0PNsKnxDsmy/QF7Pr+BMy1vyZc9J6D36DtY
3dNPDNaGQGbua/gyQwgapcLh4cknEFI4BF7XHoRxeXdAYfMnMtP4MgRvvwYb
/cvJ0dZqsI4+D0MWbCDKZ8tgu3EpjOyWJ75K6TDvRim8fH2a085bCe8HfYwL
yie4zkRD6Jt3GYac+cXtVsomV29UQP3gGjJc6pdTQXoldKXSM98Vcm+Aa/Eh
Hl575CZsM6A6/6M1NyFwErX9tm+qgvWi62kNE6lr4Pl7Kg+HmVyBuV/VaJuW
S/DUn3KSdqkX4ZO2OM+HCiFl/9bArxKsXus4FWrvpZxJ4t710zzggzOukNzR
1CZ0XjwE5n6gcai6vuukyZTq8BtS9ju37GC5gX82Mk3UF0+29p4IZDbG++70
f/jMfrZW/+DomjH/y3gyeR7VjDnOvUsa5Wk/WebDIH0MvR5xUBtmL6Z7dFiE
LfwZQnGsz1QoCqf2SVF/KEjuoTGyGc3R0HGW6tYyXaaAVCH1dRxHV5D41Uyr
rDuN4ctuTGf4upnFJR3/xtS6gsvJ/hp6fY+MHFjPov6awYIhEJdB+zHes5Xs
LGIxMq/dzAcJimbc48zfDMd5MZ9FLY7lBWw9ROOVn3rcOPEFtJ+TuyLJdWnq
b+7ryCFTx1JfbE3BQTL7BI277R2/kthxtD4JEdQmL4opzznSR4fr+08eersn
0wTOW8OwC8faLB7P7m3Zf+oMuwgwf7DUluWDz5nIarnfH8v01fy7GN7RwHhL
lzVMsw1bmF+ZYsn6Hz+XXcd1TCu+0oL93eYGFnOsimFc7sc/LEYpEMdioHM9
mfa+OZ49u3Yia6PSyHT7X6PYfFg/wHSej3azmPW0D6zNOXfm71e3sz7nRTNO
YPbe/9Rby2Q4XpPFWyU72W/1+dh9+rez+OyJGNZnvRvLcbj6kfVZN5rhF8n/
6V+b/vZzyjri/oD+NqD7I5nqQX1qATNBuPTXjy4LuUdaFtPruNqDxP6NF48r
Oeqc0MGe90cGizvbmbNxznZk92kfwr4L02LGn2xbyd6deCbTxE6wpTxDw3A7
jk+acgI28xS5L4dZHoqvDpsbfhVMq7+Fn82xgBg2P789ZPkphx8yHaaxOssF
4OthfPt2r49wYLUCb40NvNIKBapU81+65B0UzvSgerZlH8E7jOrc1k3thCzx
pbx1eKE9i4NbhjOuvl6G1fD5IMRqg6iuZjHNjUosbhIqTGuzBEqscR4bSrnZ
xMbtZDVHr2c2nCYBw2l7/v51REya9lPmu58zH2BxlrQ2hlu/MfycE8OdGYt4
8azhZoyrrDNjbQ6eZnkKhdb0/pWHVjrFedJ4za6COq5sNh3buX69XMZzOp4X
S/m5ftUhqOjQwRuT/JtC2JDRwhvPKcNFMXKlC1kvNIbUtorhx+I0snCpJ0S0
iKNbUBvp9boNLzkpHPimB0tdh+D64XIotHIuHF7Jh9pXFdHhVAKkw2V4qaGE
JxYch0O9XhBorICztpyFuYYfiNMnWVSbfB5GXn1JXC9LY0dNMdSOUYX9MjKY
deoobPawhUkv5HGk8n64KDgcJIaqYdzTVGgaNwSGL9TCwKQMGFPRQJZna2FA
SR7s/91BjnSro4ZwGZgF2MDUh0pY7FcNHjNjYaK3DDrkPYXmi3lg/lwUV935
BO917kJnOj9uT+kFPfVvsNOmC2au6oL9O6VxZ/Z78Mx7CdVZllgl8wbEdW4B
Wk7EySNfw6QPJRDyYzqaR7yBo/bZ0J46Ek2z34BKbCpUVA/B5w2vwUFhPYgm
JcGFRy1wxYLAGfUCkmD1Auw7fxL/SEvuccczODlqB5mVsY0YGr+ACd2CZHHv
ZEge+xr6z47mlhzPguIn76FwhZbzimVnYORw+r28cUiEzBoaa9s8UQ4Ckyl3
91lEkxSOYetz50GKh2Xc4l530nW4xCia1D+n6/OzqYuI0AW2Vpc0s3NRw9ax
7/3HVLYmjCtl696WTMaX5i5jdS/bZjDdi/RHmgsQ1LTBsfo/dTJP7WL2zx0L
plcvmca0/W5VTL+t6suu38hk9pLbU/bbsfWsz/LfLAdh7yeWm9DWzvK/hCay
tfoqsGcUiWTxxyj1/+j8EykWdCJcgjvbc2d0M+y5l7X/Pplh+SfMrmhJZ3vB
TGu2PodcYGMoWMzyF/ZOYeN2K4k9V8cSNs4Rh1ibrAVsfHx7We7n8BCm/xcf
wuy9wHiqqxcdF869Tft7zuDJl8TCnvISsrnGME+Hcl+eO7VBbjrNBTBxyiVz
57PaF+HFrN6Fmxqr7T+3mmn7u8+y9h2FrJ7G1a+MQ+vzY2dotnUx3ibPlXE1
BzcxrqbiMHuWtV8YdzTnFOMZZjUxXZbYLTYH5r9mdshKf3YWQLck2496pzGt
y+0OloflUsRi68tjmRZaYgOLyYYeZ3XmM6VYTLa9neUIGIawmOD8y/b/cNNl
pv9fPpRp/tfOcv6Hv3DsepgvOxdgWOSYf/hTwUQWk/3BzkAfVs3qmyUOnYWv
6it5a/4wXw/87NHE2ytt0ifjsw8+0Loon5RvG49Zz/PAMEgEHn0ei8kxTXCr
QxBafo3F8Wpd8Mb7JDH6Mg4HLndCQkEPd2j6WOwkVLd3wGg0RoXTOT27hWCv
5X5IerOO85rnhAuNY6Cs6z0X0uyAowKWwuO71VzXLTt0/hMIz0fP5bRG2OCG
oYFwbpIXF7rcAmcW+cCryKvcEisTnPBnLBS4lHEhFwwwKVSf1/+fVh1MDOzg
3X/LZG1cuo76dJuuaqN1WSKtL1RL61l5NN92WidH38sVcUniUUr17b6X5clD
BfpOp5Uf48o1qdZinBgfUX9LdRTlOd1EfqoMDv3szXV27ocJSjK489gFsmqp
AI5ok8IX/JYwpdkUvxJx9Lq+GqLv2+BbS1EMnJoCmr1y+MVfGHdtPAAPXldC
2TUhPMqfAtEz/EDimxAWr94MS68Oh4OrhTEoKRiar3pCK58Q1k32AlW9BHh/
ShAzlyJ0/o6HGdr8GNOjCibZI8HW/DdoSt0ieot8SMS0Hsj5TvPWpV1Yfq53
M7Op+ncz+yF3ndw/nNKu/g+7WrLaXwV+DO/ayfICOpDVJCyOZTqTo5+ozWPg
dJyECdLrAbdHQ1i1PI4K/8M1G+4Gv2fK6COaRG6PzIUlB9Qx+2glGbskB/oa
tVHJ9BGpvXMARpgaYPf0SlJyOxHkBgzRd+kBMtk+BuTaDfD+3WVkmNECCFHX
xf7CxURc1h5uZanj6dZjZLe/GmibqaC7BD8UvZoLcmqq6CzjDkdmPoasNZoY
eXknPPkI6DFCH93u/2+fiEGPPcPR0KyTh3c4myK3htaK3bbCFNV+m/Owbpwp
9ulP4WGZq+Z4dU4YSnlFo4+3Fe/apMMr8KIy1Sd6bPVAWe0RPLzZRA8XZdAc
gfWL7kPQLlrnvzXSGwzGOOPh8WGYG3SfjPMiaKHojH56qSR/hgsGeYrht+mZ
pFdoLHovfQxyF/YQ6b1TMNz3FpwfEURGJXsheL2BeN1CskHNB+U+DMP36t5Q
6jMP1TyG4/btr0DowTwUzeVwOWeFxy7MQ/U1LnhyvTemGw3iEbZ4xDAId7z2
xSuD9pbewHSUvu6DB/+XzxZhh6mrfVBzRQaY6GvjsHgflDULgof5avhp8iAW
cQO1OFUUf+KNAg6T4I/AMFw5fQ62rQqA2TX1EKXthVoVYTDUNQLemU3HoQIr
4NOVNrLr3AR0FZsM2WFTyK5ZbjigrQJrJcXJm0+IjY23iEf9A255FodvtbeS
5mhV7kSuE6r50bpbp+Od8FL8RfKmR45rHOmMPuLDQCzElETMG4nbf4yAYZnp
pHeXLT64NQ3arQ+TLfmW+H7vdPj94TfXuMQcX1fTvIDlnaZowsnz8BgxY1SY
QPNlzkQZYmsm9R3uDL6z/VJVPNu4Noat556qFJ99spYzLqM4oSiPq/9bK0/e
8yTnPIHGu39JHeLeC9I1P0rYgnO0MEGbMY48e77ZjNWKVLzH6tZmWbB8sTxj
I7wDXby1a4u1Pk7fS89TbtbTxZuTCAwYjybvGnVRf1giqFRnkKFn9dD2QT74
TD9FBKfq49U9lyCk/BQp+KmHgb+ugot0NgkZoovtLy6CUfQOUmukhVMsi+F+
5ERSJKCJG8UzwLJfjJyK0MTd9XEwe7gEGeeriaXfpkL5mTDS/kcDD1yWgXuX
75CsDRp4fl0JOXhfEtqi1VBu13SyCy1g6OB3N3arBpHKmgAnclRw3tsRRGL4
QlCYrYGvqheS+rRoKFAyxHnTI4nj0a0gFWyDQ7oCyWLjBBCpBPS6OpZs9NoG
vy6545vURHLORxAi7etgauxq0jrSEORXvgWdWU6ktjgINgV3w2KZr9zyd3tg
+Go+FPeL45w1D8P8AEFUyJ7GLX6+DuJ3D8H3jyu4y8dekPF9QzAqbyRvDNWM
hPHMZrpHfK0RQQkvWk/sbosIksNJZN/WI1x3kAjeil1JGl8aQd8MEfxpvIg0
LEyDue4iWP5oN4lUfgjt10VQbWw9yeoURYO8YVioIgHuMAJ7Vkrh41JzCC4L
QQ1ROYxb4M5bW1YvUMQ8PW8eznusgFPur+ThZcIy+Ml+Mw9Pei6CAiq05r/S
vX5wf7uLh19OfQ8b4naBNVmDE1xewEKXJFBw10Ev9WfQNGY7XHlYDPMWN0OC
2DbQjpIBw7uv4X+1gF6sP8vFBryGdWPm8uZ8ldZTqAyU5eEjoXdAQ3Ei79lH
HGR6+Lic/3Ap45nNH3SZ2a7PCv7yCaIWkHGEYnu/kzBFj+Zafud/CIeDKO5f
Vw0vzChn0j0qGfguUQ5EZRkflA4wO9xagXFcW4qZzdw0lfkgh+wYp7F/G+MM
xz1nnMzLV4zf+P4f7UfjLnb/E0eyXNoti5jfYXeN1V67Est4VOscdj3+LbOx
31SxvAAdP5YXsG8fs8/l97FcgJBhLBfV9iO7t5oSxjceFWPPrpPCfJYL9mwc
Yu6yfhY+ZdxOTwvjl9TSmT8S/oLlekuuYHzLW9n/nG8YxWzdZRepLnFPkRPI
/a3rvquOD8WU6f5+snM0bimm+GbUAtS1lMElOZKct70HBh+UwQmN88gsfw3s
iZPBX31DYInkGdi3SwZrY5eB5FwZWPFJFktai6HbIJskT1XCevt3MKQB4aCW
BmKXMF4ZaISDhQZYkCGL8hE2eHikBUaGS+MhrRAs0HJAtYNU89+/CDBArZb3
jYhMd8X3iYnQ5zkHBWe7IldhAA+nK+Dt7FG4v+8MAY+jMKuJ4NSqWaQjqIPY
PiXo1knIqo8PuWVCBP1KphGxcltyvN4JjcO9Sc5jMUirt0dd7VkkUSwCaiKt
MKF5IZlRnQaBXabY6LabnPLbBv3nDVEw+iq5O88CrHbqYLlVB/FafoJUqmvg
+nYhWNgaQ2YvUcLd3+Vgm7swfJ0shwdd9MBsTCRssJHGhllO8H7joK9mJ4H1
zXMgIiYNenaKYI1UJJRPGA9KGwWxbuVWiDsdQXS28GNqMNV+/DrCjz/FaLz5
5zBBjPlIc9y0Fwhh/XcJHv42TgTdH1RS/f9QEZwSGMfD164LoUuJKY1ZfBZC
2wk7eXuNZx6bD2ZHGb+k9oTh1FbW5spyVoOicCezLU3O0+u9v/Zx/H/PuzRS
mk34GihPdVlvF3nLR/monA8p5Miyft793t6URNoiKS/X8DCd2O2hvtiewCdk
gxPtv7deD1aek0DvXdnkqEkQ3AuUxPWdOyDeahfc/iaO8l18qC12AioWimLx
aCdMU/s/rr47nsvv/d+eZe+y98omXve5rhJKU0VpaKg00FY0SVIUIYqWZKaN
hkSRNJQGmoiotGSkUvHr8zp9O+/H748eno+787rvc5/7nOtc43ld5yxMniuO
OQ5LUGPBKcgZI86fO24HDkNpqgQfT27bBHXfaPzOIsMaynRl+Fj8szA8saH6
YEmTOmiEqmDc5M04wnIF6LWoY9L6Rfh5bx5c3KeFs/ZxWKJaCqYq+hj+v/PL
3Q+C0wtjnNh4En5qS4OJpzk6aFPeyVcZc9T8OoOPFwwzxb47NH5zdakRntHs
A8tdE2D9UAP0W2eEFgvF8HWgLq6SRKz7NQaXl2qixtkRaPRqESoUDMVgCyus
cZ6FOyO0cLqgIhZHOOD7Lj0cJ/kWOuaJ4b1KU9xSngtP4kogocEad4f4wuXo
KKhc5YRrj1US6TQPaHtCbc+5RcogUk7tTafCu2SECcVhCjPILW+KHfYe4gIl
KE84LPkqr30NzUmXXV3B+3J1BB/rCKlwhUEjcGphAY/XsYeLTvuzvlyXEAvy
gVvwZ31tVWokgnNMSVWqEw5z0QCtSRNIeb8datsPg5uKHIlJtUKno7qwelsP
t3C7Bc5U+0pStjfwguTNUffzAf68LS02x7szHfk474EFJtnRc04nv7NAk/00
l3P3LzPMvnmftP8aylvRYYxW+SIg3CxCVGKNcMJEGVg7fTmRW2SCJ8qEIFd/
D5nSbI4vPKuJQVsggdWWyDuziRwyUyOePuaYVJDDHdn2kZtziep40id4hMyi
NqOj0HGSdJXaO/l578iPOXL4dds9l9jDwjBISwGndBuTgKY2ovlGBZceiCUD
V+LJvNIh6HQ7hgyQZ9zzPi0cFmfA73ORHrOzfhap/cO9Bsz/IKzIbK7kU4zb
L2DOrhfNY9cLB7PrHyb/p80j5tPWtGW+7jfC1Aeea55CGudQ+7H4uTs896Ax
I9stKbCz4i//vzwHvPyon1+qIxYGS1Lf48U6HbjvR7mIY2ZIErVRzG8W38H2
/dhU5pMR9GfXRYuZD+1qOcsHbDJn/jq/oRSfutzKO2BI8e5mQobE0L1vaXwV
EXlOY3DLNCXg+yu6D3rrSoBtMeU6Pi2qIq1/6wsFiVuRbc9ZnCIvjvlLN0Ww
GMejZyzGsVix4x9u62V+pK2RbJ8NX0LlWOKLRbzAu1Q2nrvwlqu4TfMv/B0W
E8c8ao/vr0wmjnvpdx9ZHUJmi9L5MN7AgzMdyjj/gtP+U/P/GPM1LV9n+A9f
b6E2yKajK0jHBcrX1fwuAsbBlP9/94MWOLZS/n/JXjF4upqu5ak3M8hdBXqm
5Lrd2dyA/Xx2f1fGt++5t475AU6u/4clXUL+YT1Hyj0cemsu+dVIefu3TzcS
07db+Hh7Uv8/br97+61/WDl17D/s/fuH83/5///DjZar+HtWrswG1FRp5eNg
qbWY+02bv47ceKtxjTnV+UnnGrQXMyS7v6Q7SySFYNXSG9xAyyVO4zPtp8G2
CFJZRM8UuDQgBJ90aR7BuJAx0LzYj48jJi8Fg6V/cwFExoJSPj1/c8v9JpIf
ReXenj0uXNou5q+LPcXqe4jNZXU/ZtVSW691mCkZL0C/1zX3K+T6bGpXXjJX
gGxr+t3jqieCuQWVM7uMdkLCZjW03R/LebQcgvaDivjYZhV5ueAAyHwejIPD
qkiFShhsOCSBW+0EYcoie7ibLYxP1WShREYKQmMEcNldKZjbJQcZVb+hmfeJ
2ASMhLgF/dB2qZAUfQyHSysF8bROJEl6nAIfQkXwfsBMorZwH9S3i+FJoXXk
wb21MHaRGG7JOE6sbK3AepYIvtv0iGSNeke8tgtiWt0HMs4rl/wc8gs6djSQ
MYfzyaOrvRBTeJKcP9ZAnOK7YWfgEnJIRxyWh/cAppqS4+ZyMGP5V1AaPZr4
e8vBxy1fwStyPzEwUoRX1l9BbfkjsuqoDvgv7wahwd3knu9w+JbfBU9q20iC
4Vh409QL5pmniCpHIFJrAK65jiZZERKw0VkMk16ncOpbt5PmH1I4cryyy7jv
r7gRz6ms4y1aRTw+UaxUqw3v1AajZac9t2x+HHjtk8UNmcrEsPgKbN2nhEV1
J0izUAVoKGigv5QevAjOBLvF2njq0nbIz1oJMhd0UdTnKrzYPBKmrdDDjw6f
4ZzRPHj+Uw8N7URxYeZRKHqvj69HiWPa13oYN9sIWwwEMd35N7jpm+D0yC5Y
dVIE+zlj5G19Cz05gjj9z293yL+CB1N+Q47RUJxqVQu/3cXwqJ4qjvx0FZJK
1fGWoRKe33EYIndY4NiHijh4dgiYS1rgxgFl3KnjDMphMlgsrIERPtIwXaIQ
lC21cG1BDdFcLAFd1brY93EPf434/9G399mr8XF8mQnuNjXnr6nMZ1RuVD7e
w/PzZz4Kia2M/2/RznIEpJDKpRHtadwvHeob79n2m8TOp3lMab5r4aIP9a/u
rsqBvUsU8JNnNfftyFW41zcI1Y7YkSTuMuzWEsPr9UpkzemDAPVUPxQ57gu8
v+cAdh/oJifNaGw69cdMMu0F3Ts8dCO4xqPMtrraxWylyf/h/L9UYnZZbxCN
GSXu/MDdUKPXvQ+bw6tpNHZwaOAQSOjc++tDqoA4i1pQdjPmvh4sgSHpzyAk
toJIx++FNadfghXnBQIPHKHcshGEj6VDiWktMRJohJ/R1bDsVCQRjHsJo3iN
cGIBkLfwFEbn34MB+c/cpOYn0HGN1jmaPvUZlM2htXF05r6EI/Ze/O8i/4Dt
oY3OFJe03XFRSqF7pcvjevLCju6nJTddYY8JtSWNfswCp+GUM2D21QzO6NK8
AO+R+4lUGdvXRAYxzv/5PIZn36L74CmXRN67XhZzLN3D9uINSsx+37GR5QI4
+VKbdF1Lgss3WWrP6ufuJvdd78NBmwwuReMTma91F06eEyYvI6TBTPQGDC38
xtWEq8M4/VIINC7jNmrYwdWSyzBtZRu34OY0GLX4AnS+W0giDq6Elo7zcK33
CfkcvQJGxpyB+yEm4FXqA1e+5MIK6zkwZocVhP8+Cs0Z4RAUKAYqM/dDGxcN
4y5eIVLde2GISiRE+cwnu5zjoaw2AOontnHTVBNg/BMrEOnz5SaV74MNkbVE
j+fN3epMBfEHmiSo4iZX+IB+qzhnYdKkQeNQDxuec7qFlHNVk1LD0351BJwU
f/F9iU/U0iFJez9/TX1wPwZPJQW5SjdRTno41f0nhBVx36ZSXvfdihvcVXPK
B/PgZXNyfufANymGrJp5mNureA72bJ4O24wLOSv/03BS6jYcb3rPzW3NgRVz
FHDWkVIua+pRmGVE83Wv7UoGgQW0VtTInj0Q0Et1/cTonRC1mOoTuyui4HgL
XWMxB6OAZBbDgaNFpLc+Ep527YE7GzZAh+Em2L5zA4w0LgadjhWwKncbTMm4
BUa2C2Dkob1wrDcLNub6QeCiNPgVNQ/kDOcAWKTCbD1NqJuxEOwf7QbFYCNw
XbUMjLg18DXJH5rNg8BcdSwMmRgD2U1BEOFpAqsEd8Jr+xWgdVwZ6ksmw5OL
K8FsiTKc3TJArjuHgL+OHoSfLCYBLSGQPMYKvAXkIUp1LRh/sYIV5pFwbk0w
JIoMgW8yZTC4IgCy+5vJ25BG8HBdCD5aq4nnmUew4+YiWCY6nitPSIcvm4Ko
jrrREVq8KJc7/5kP2RnH4pgr9Fh9M4EExve+FcX4/8nZ7HrXRcb/72hgtdaV
MxmfPP0a4+Z9nkdjtW9GL+Lkj9HrxvN+c0vWU37dH/OcmC6l1/tfxZGE6dQ3
pd1xmwyfQH1TI0PbiO3MbBi105EM9ykiZ+9kwWLdl8T8+Ctu1orjIOtkz29n
dzAd5HRp/PV+TTp4HknkYxmdTDD5Sp8hNzcL3Gekw8pZw8mj+RngbLoPGivW
EQ2nNJhushni1uZzXrv3wgXF0fz27sd2QcEoWT6urNwB6iolfHkl1RwLW3sW
8HFIXDLsEhDkYwlyGNavXMtfC+rAxuHTAsbDt/vB6r/NEGJjWDCNcdcfCDN8
UIfx2A0L2ZkLUd6svv2XyKR/eLs2yy+4NpPVl+sTZTkIR8eyNqpDWDy6dVDU
P3xCZyObD5Ys3n1GiM2HTSNZfLw4nnL4gyPsuTHv6H0mzEokRIZi94wHxMqL
8v/vZL0g6U20vc22V2SYHm0T8VEINmyksXKtwcZgdp5y+8v9RkNfC8Vfh3hA
yU6KzdbKwO3TtH2Ivy5RUWZx9kOf/3OGgiEbt2GbaL7DW8cxZGcl/RYreN/J
03Q6h4e59pFITzo+La6O5JgVGyu/HSxGv2MZ86MGXM+DsbvkqR/+xDkQs9xK
drkrEDO3ixB7OYEInh0PKaGXYdjoKDL3Ti5MbroELuF+5PH62zA88AKMtB5H
OrquQWx9IWw1DiBfFidDpkEBHPwWTS6lO8L6X+fAZ8hu8nhPPtmw4eyf34YS
qxo1YppxDvYmzyUnNCRImfwFCF0YSfomTCH3e0pgt1oFWX1uJ3Gzvw3aYXJQ
lnqQyDc/hcCXLqCzuJpYerXBwacT4MA6axCq+wBVJ11hRGY6uAR+hqISHUjX
FMVUty8wa0wv+X5uBKJ4Fzy1fEhmXVmFRUu6IWlGF9+OSf7VCd85S1gSuxRr
+jpgpeMGeGxuj+IKX0DQKAdEFLshf38n1CbdArG5ifAm7iu89n8CabFaMCXg
N0j4PwbzvP1E11MEJypVQetCYbIoQRLXx10Do4NXOMWIwbgh4ibcn6JDNknI
42LXWnAeE0vW6ynitMUv4d3DOvIuSR6lgx+DZLsSmHYMxuxzlyDyjBu8OCKO
c1anwDLJUNDv7ofOqDAw/rPvbe7/DLU9y+Hj4CzYNfI1fH+/E9SyckH6jw3O
e50Lq4vzIKr3CSSk3wLpVcWQN7EeWh88A/+BV/ByVwNY3auFvCBxfJ7wFj7W
X4Ehr+Rwi2YPtFenQWyDEMrl9UNRxVZoTrgNz18Io7TTMujpSoZkIoFJ4etA
dvkO2DteCoWXxsL51lRQMpbEk9MPwv6XhZAeJorbyjPAxq8Utj0RQN+oP7K8
pACcnH7C3Y2pcMs3BwZUfoCBaQqMPJ0Nb77/hCy9I3BlfyHkxAviyfoiuHDv
Eex7K4IRnk1wzEYYh4uLo7bNYOwoMkK/a+KoetMGvVMm4Xw/SZRx8cUTciE4
IV4KPyeF8n2C3cG0rsj//j16RbFpSBAa50hj9IrNmHJ+KkqNlsRLxxehu50r
mi4Qxdaj4/BrwnA87iOIhzpt0UXRDh2f9oGy8FDsm2+Bsi+6QH2vKPZM1sXB
vZ8h/mQDVE9TRQ+T97A86iwoiKhiX2sbyAbshL2demhu/QZuk6nwLNweB/l/
gO5KC9h+aQR2q3yB/TpasPItounUTsiy0of6CHuU3fQJfurawO4UI4zY8Q5W
R/HAd7QWKns3Q1mjA1jUauLK6y/BJFYTphXr4lfP55Cr3k08XI1xQdhTuFN1
lvzKt0DbcU/A+tVuMoFYY1vLU3gVFk8OLrfAvncv4L3yOeIlPwRjfZtBvraZ
xKv1wdLDb+ClnBSUal2B51PawVZAG8auToMAkzYoHWcCg1KywKX5OWz6qQ0+
tlVwLPA+yB0Vg6FLG6DvYzk0nL1J3qrWgWvdZdhnFUU2qRaC4rsLsMJjFFnW
GQtl4hdh0++p5Nskb+h6dAk2fdpPSgKHwrTNxZAU9pQ0Z5STh2Il8MNQCga9
VyJnH10FxRnqfNlkv+s6FDTL8/GOkzdg9cX3fBl1pagSzs48SIRkenhp9eVw
4sUQco63i1t5rRTsJAdxLwR0uJwyxtHa8YzxuNSnMn7a4hhWC1fJk9a/Hbto
pIvXfMrd+mU0nWwUo1j/9V0S20/zAp5ebSBbQmiMqU5jOfFczM5Vaf1PfMpy
BNuzSieyPXT3EMab6p6SyOS8FNtbT+xkbcYdpDI86lk85zuH3kfsB5J5y6g8
zzmSR8TuUnx8miQMSqd791O3iRBkR+NiEr2xIGVM+Vdqpekw2YPGE8WEkqDW
mHK5H2s7Q9ZnGo+bkvqde+XMYnNyoxhf6+lwZqM17GJxSe0nlOOtqDaMc9z5
90yHLZ7ktzq1L0pv6JLcH8weMfzMYmGyDQyLjGT2C7ec2SwLfzNu9tSC/9RO
z6e2TM+kFk7uC23/bI4/mTuE5kS/rAggh0uobVU+fgSZlkFttKAyTfLxN23/
YcVN7tNSep8RC664HK5itupWYRYHvCTP+j9Ondl9XvNY/7l1jLd5ZhHjc2ac
Zz5My4OMOz2hgGHdYcy+e/CIcfujHNmzDjgxf+xzQeaPnSnJ2phfZPhFGWuT
YszimLkTWYzy8hvG5y/PZt/9dCSLb149yPCwShbzdd7O7PfsQMbzj9nA4teO
Jix/ZL4du09gLIuNvpzMvvUVSeZ/9tZk333aA/bcCgv23PnS7Fm8Soa/yrI2
VvkMB/8nht64gM3ttxq0n2qrlpKb9+mzDstZgvUIOlZnlm6A5BYa1/YrDYen
DrRvRaM94LwhxanLHpJRubR9vV8OV2/B+vyxmo3DsQx6vco8ind6No2bP49e
zlVs+luXbwhwyifoPDwseYmXPZN+u3wHDd5ZeTonw3ouuHh/pPNhZtbb4et5
rJby3U2sfvjIPjaX/IWZ//zadFZvuW4R4+Enrmf16j1v/6cOsyLj/3/5Tz7L
FbWPUDHrPs2xEn4Dq14tpzU8ld6Al3Ew1S3d3sMLs4dc8rPF3Go/Os8TnyoR
57/nF99a+IXLBeaf357GOJ+bG1kc08uPxUcc/Vn8ZeUA9V8lHNvG5ZZTLtyp
8Zmk5gOt26N0+i451EfjLMXzksjGVhpDf237khMJZDWX1t9itf1/NbD4+7Z5
ktjWIcnNEO3g9avQWExBQAnXuoXGYe3fypErCrTP5zpmEOdeOlaXt+eRvBQ6
nt63GolnMsXBMU/J00ba5pTwLrLFlP529qBYzmSRKCr2PuFuPZ/BM3kvjl0O
C4jY5X3k0lwpfN9YTK69XQklwYNxaK0MFOn+0elWyePS4+Ng8Xc5dFuhgtee
R8MdUzk8+10D91zMA9XjL+HQ+yGYt6sSZktsA5cYdaw8Wgtb/AShRk4F3496
BK9EC0n4WQWMMboGeyc3kSe5CnjzUDZguxSYrlFBkcEJIGEkC/YPhyJvcjQ4
xn4mOl666P11F6g9PUcKfXRxU+0+cNm/n+g7a+G7X5ngGVRKSm+o4a3aK5A5
Vxy+vZLHPb4vIHyhFbj9ksSicQNQ4TUZbhkLovGZwdgVtR46lbthqoY86tgd
BZu570CuTwK/JD6D/q8tUDuyGx7vH4zbT7wGq40PwV9ZH3tT38DpR+fhVZs2
Nqm+A98RKVB5UxgvLn0HXu0rYS45Dz7YBjJNtjDBZQLYyjWDieA3EsYpQv2S
l3CkMItc0Z0IMS+fQcjpALI7PxeCRZ6DylJbckatEcoevgTJBwqk3/4FJJ5t
gp0TbnKtY9Jg7OJGSFVI43Xt/UgUjJlMVnzM9osfxUymRe1mMrloC90jfhjN
5vr9WS7PXSW2fgtWM7n9YDKT2w6Pme90z3Ym6+ZOYtz1CW9YjfqDvux611fG
sUn+zLjrrruYXvTDnJ0FMMyO8WcO17PrTw4yLndDKtOvNs1nehfcZffnjWZ9
GDXA9IeDTWyvcelhe67SZjZuYsZ0HEbPMCDlWTTmeFbah8wVpjhuQzF38ASL
RVbeZOPm9Yvd514ru//aDjaGobPZGJpuYH2e+ZW94zxX9o63pzIeUaA0w/aK
rH3TGMZfUnZlOaGyaUwnNDjHbHOxAOoDaXqkxQ13ovZ+uHQ5cSmlPqvWxzKw
yusvt19RDA47Uj/Gq/y95I0W83VUmbE6/8HHGd4cxvxmMiWM8281OvAfTqoO
+ocfbmV1NhrXsrMaa1NYLYKD+sxv03+M+dAKfjK/jWwf040PrWX69qc5bMy7
hrHv4nyczf9huYwf9TOe7UdufSwXrDFC9h+29WJ7QdgYVpdviQOL1+9cyHIE
iqawuO2H2yxu0n2A1Qp7Uzf8Hx6RyHIBAiQZVlVlOOs5w0GzWC7A9fRR/3BC
hOc/HG4zAYd9SeL7oi/LT8Qk3Rz+Xrln7Ti8rTER+iX1iYnNaJy4pwiyJTVA
zs4dP8wUxp+DZ0LDHg/ctE0fv2rMgMM6Y3F5kB3euGME14omoDexQd8FD8nc
hvE477EOfni5gzQpj8Y4DUl8JbebWEgCbvRoATLlHlF2c8KidcXQEyEOZz/Z
4k2DQ5BrqATjy62wI3M7tE+Qh8fKlmjpOx+Krw6ClWUmeHkiByKrxMFthz52
rFMFL6FXpNlOC0c4tRIIW0FaM9XxzQ5aHynESw1lh9N6j7vGaKBt21X++94w
ojz/M+KCJKeOxqckk7eTd68p7tm4nSjMorHXDGVXMruOfruDv6LJicV0f1+V
MxzChZRwcF4991KuBm76K2BKshTwxK2wXUIOzwVtA/VjSzFBVRpf7rkMjjkb
cdtVMbQSeQXfvfzQ46UwTqz6BJKrdDC+TAgDf7WA9cnb4JovhIve3oJ1vZEg
kiWMTwZOwIOPi2E6TxiNrsZB8IG1MCJbEJW8FoGW9UJ44tcPE8AQvgSpw9UD
3+GwfgFRn21D1Ou6wXqCN18vanBgub3vMphOFWLLdIz74Wze9qXRd3dW+8C7
c4vGo9Msv3DzHSk2PnmAC9nNzgK4tpTN80spLI8gWJnirQV+3Jt7VBfaqnmW
VBWpo+64c1xNmzYs4WliksduMq9qLIy20sYRXQ9JTfxUCAzQRQ3TL2SqrjvE
XdJHvw/NZNBGO9iw3wDHXSogWkPN4dZsfaxu2kYGNphD/F1tbF84l2TdcQT7
P7pHpm088fNdDrUeaqiwrY1EHLwOH701MPWGA7hIGaLpYm28ZRIF3Wc2YcEe
Q/yy7H/2djiem2SGr/Ib+PhzqAV+ui7M9+PUrDFHjSVD+DgwyRQj7jjz8dnh
ptjdM5eP3+w3/ef/6Ww2+4fb1Yfx/84XCsHR72z4uOihBvJG0LyAjin74ZiF
M84a64d6qg/JFHWC+2u0cUN1G3eUuGKc4hM4uTyKm5M5Bid92A+OIMrlt07C
DTuovK4Vmo4FxfQswP6KWagX1wZ9t0tIy14/HKUgj19zosE73Q9DGgyx/v47
OLTCD1+Em2JjsiJ+1f2D69Ww6bwK3hrhh9bDv0BciRCOiZqND2Qy4VfiQwhY
MxuLv3nCNpciWPZ6No7VF4aJIsXQWjMbxZI/kv2Tb4LRqVkYVSYDQzMvgdXO
6ViubAOvU6PgSvYUbMj3gIYuQVBIG48Dj0ZB2r2jXDR6IE415vf5DYzEccO+
89fpmBYOvedQWeT3wxnlgjfzceRZJ5yTTWPTsmGOeOTOfZJ+1ZvM4zng5iIF
mAHiUOxljeuTHGHVogmgMckUJxe7QW/NDBjgDHBI6XBw+KYGc5T0MPK4Kgis
UiKHqnTwhsALev9ALcy22MnH02YMxUvbaWzC6ao6Xihq43P1/XNZnsuUaoY7
NdX/4fLPrD7n3fGMu5VjyWT+NDlDFMpX48uicbuM8dflx3xc4WyM33er89es
cbUhjgmj57BcKNVHnWl2tNZElB5uiDzNx6E1ujjhszRMThUhcTP1MPERwLcH
zmTsCl08fG0RjEweR05v1sa28VtAev42EnJkKK5/GAUtaadInoc6ulpGw9QL
1WSSngqaaIbD97v3SfxGZey5Oxv8S6qJp4/qH2wEcys7iOdONQxMqyFXtxjB
Nnd1rE2xIB8t/SHXnr5v9Y/tcOgBHYd1lyJhwysqE6aLzQXjaRqYsK2Se3hL
FwSttfCA5TLiY1hF3K2MsOdXOnGaM56IzbLBtN7TxHf5Pi79z/yX/nmSNHEP
XbJvu2H/0kPk95i5sGfcTQhYF0s+vNgBZmsb4b7pTBJcdxIcz38BBZQnA0/u
way0PkhxSuGkrt2Huy/6wbH4O+/4zSNwYKEA5kb95BnsV4YPIoJ40WYnf2yj
7wjjPrenfHx2hRjG3flAz1m4I46koIzTP5HIBelLYPvENK5JSRoqv4nj5TXV
3HGpZeDqKo7CW10JzyoZeJHieP99PikIvAyvNaRwvKEAqJT/gHf2Mhj0wAge
SlrjvGEK6JfgASbhK/HmZ2W0PDCfL2dcepQxyncjH8/jFPD665183Cg7CKOA
cv6njxJGYwNa//+LRw/s94qBfBKGcs/eQMOpTTD0mgHmHW4GV4UFoKB+AVbF
N8PlZ+NBqVwLph5vAUF5BzC/a0eOTm0GF285/rrjop9BxsgC/lyqiLwPieQ0
/90P9DBfwc23TF9S0Ge+mvP/qdUQI0p9YpMmmEFIJ/UhWJhkgHkQ1XXlvpTC
0CvUzxB3OQOGbKa/jTnBgegW+tuP5SWc5WFmazzJZv6Z1aHMb6NkwPoguoP1
LbuW9jlsw3rOI5I+t95Bm+wZQ30mQ655c4PLWJ9ttZkfRiCM2SBK8ixvdLc2
y5m9UM/ikm8L2fW6J6zWiqY607fdTVlegP1Zlr/s1cL0fHdz6ofx7hzETVvD
3rdpFLPp1j1j/qhNd5k/6rwzsyMcBNiYbFRm305oJcuJ8EtnY1v7gdl9spOZ
369mFvOB7I5itd/vNDGOd7Me5SuOvT8Met5SfF72OBiFUj9JYf5tmHyT4oCG
q9C4h2L301GgtUEC90/2I8Jev8jXkeKot14W3n2XIjXHxPGG4CrQDSXkQJE0
TpfOhinLh8HrHHmcPu42HFpwFVRbNXDHwZewSkcZ7xbqY6PnCyjsRbQXs8D7
v8oh5uYUvJJsi2fzUiDQzgM/5zlicxiCcYwmrvYbjvHRZ4iY3324Mno45pwY
z20/7w3Xx1I+np9yBhmMFOee1CJlmpQr4cKlkIZllKfnK6AG+/wo30m7cDYk
nqS83xfRy6EkRwdD5pTwXg8noCMzFDMkZcmw3gfkhYoaXvbcSFYvdyQljso4
+1geaZBdREJkFHBDzRMCpwdBq7Uc6uQNhsBF66FpvwxGLEDQOL0fOrcOwp/G
myGoYwfMfiSBKWcP/tlztcHCWwRzR5+GkODT3Jg6IZy9kMYGBg4IY98xav8c
vCWKKs3UNqtSlMT4HzTWP/maFHa8p2fcqB2SwjPnM/hY+5ckBm7z5WOrfVJY
YknPx0yVYfrhFHNWd8JUkvnEjoxhNlFQA8sLaJ3C8PlENpdeTKC+pnJjQ2L6
ieqi9akHSLc89Uft2XicPPl7Fu2DvJVkbhKdk9eySrhLuswvJ29Kn3vNZii3
wEkKb5pWE0PDvaS9XAqjE3eDyCwHOPtHDt836YXPB47CETMJ9EqwwpeXX0FQ
nTjWSs5CoVhRfOEsicqf1iNXKoHyFyjn3+bSJ1CeTGt5Zc47CbulKf/f4Lo3
JLrQswCOiIjC2/E0F6AwSAi6JZUx3HcRSl6wh5U31HG1lzO+iJkFO8dqo7Gh
MM7NcgDoN0Dtm8eg5YMlEXxoiiJCtKbrlCNmmGNkzcddW03xnhfll/zWMkbh
29R/cVjdEG/f+gnioRuha74eSgjKYkG3GD6O1cZBU2RwQZ0t/i7VQtF1/SDs
yUPRRTpYEv4AFAcZY2K5AV5fchi6dERwk6cFKmp5Q8qCG7C4zw5ltBsIdyAB
cjtdsMyScOeq/cBGhPJ+TYYYQFEd5bLOqbxJFiqMpN/u1SfuQtPIf9+idC+z
MU31Pf5h8ROj/+HY8NGod+EwNzc+kNun4o5D9KKJ2IG93PEaVyxwbyaubm95
8e8Qqw0U+e/r7svhyAodPr6V4YQCa+n1Kns7tFH/o89Xn+M80QoddNLJ52B7
YhJuiX35oSQjYhW5tdESNRNjSOiVXSRgqSV+4K6T2uXJxNraAj00BMD2QSrh
LpvipEp5WHjgMOnVMcFSX2mInHGY+HSaYJB7I7HTiScWrWZIBHaT7BtzyAKe
OYa01HHmfXZkgSq12dXCp5GHOynXOjc0l7wcR/OmtQO6SHgatXfMhBXAMpv6
B0StZaBotQrmimziToTfJ2dWauC7Td+5E016xLxSEyUOZfDX3eQ4ZlutHsNy
sV22MBtNXYHx+c83MB/ylCHMLxFWQ/3VaXN28sacpe3BfyjZcovaZdru8//Y
zrRveodGkM2+1Ee9oUeObF9EfdFBIb5E4Txdaz7a74nrK7pmO8dOAWlF6re3
ubkXXh+k+0ihVSrU91P/icOD1fBegOYCmNkJwJxHlHvvWRXCSZcyn6TOY7bH
mfoxn4yAIMM8Jbp/HRfR4dRkafvGYflc3zvqZ5sZ2cIFzqX7puCGMWRBPL1e
eK2YNEbQ2JlxlgxYT6b+zxA1S1BeS3n7MerGsLmO9r9noI9MU6F4SG4U+fC3
zZVhU7gwWVYjYqwfi7Wt92bxjpihLO7mW8BiHPrVv/7hNdJMHnr4M7laP5l9
U59n9FvLXjnNbZCncyAvTYLoBVDbfEpZOW/0J8bzX7mFnUH5R7n+h/VeMi6u
bxGdt0nru7m2XpprXFV3jmjY/+Wi69wl/W5OfJxzJ46MUaPrukHiCldQx86R
vP6J1c+v+clq/n+6toHNw/6NbO1vYddT3She62vKezub1vm/JSL7j9sfvkH3
H94nlMT9/zz//+KfN1Zz/4c9JUzI/2H5+Tv/4V7pYvLMWoh/T991z0l/ZjQf
K2+uJzElBXz8viCP7Gy5w8fmMwgpG/WVzEraiIIJV3nbRxnB7Yn0HQ+d8oXQ
uMVUt5kUBGpL6LkAX5VHw+XDNBdgWewL4vqb+tnKEqZw7deZbLzeRP7hhvks
F6DPmo5/eNoCLk2F6hgL+9aRQGH67TLfvSDN4+m3PhakBd/6dHHB0qFch58H
xDjq4LqH/uS960QwFhiKS+KryfaTw6CtXhnr3kpB/ZTvZG2ULA6Y6sFY28vk
Q6cETjxmBvPe1JGFRiJokG0AigOmkL9DAMXHKMLyxZuhkvTD06V9xGD4UYgR
FMAfjU9JY0E2VB0Twvsra0nW2TiI9hDFFd09BIRGwOT9omg9SA2Uf14ky8+L
oLysE1zW3c3t+imEe8s8+PPeq2gAnt2leffKgT/A4bYidF7mEZGIHrBeUEEG
uOekvLsLJh9eSoKv64GZXicIEmdiZOsJurO+gL3fSuIfMAeuRXZCz4Q8EsVb
Chc2dEPkulsk8vVqEH3xFUauKyEHPofCwNGfsEIgmty9sgwmOQlh5Twx4r9v
BKyLlcBVRoLcpNsyENdGef7rm3+R1iAqP79LW0DNahnUyP/Oa0rcCQFmsth3
4yE3ubQcat0VsNdqBemKfwfxrapoUdhBPkW+g82hmrg0zAeefLwBmrP08OOp
HOgbngIar/Wxp/Mt3KvaCj/c9PGlmCwatx6A7GV6WNirhQFxL+GUhh6mDtbH
Z2YqeKlHH+d+18aRKjYYMdXoj84wFFecssc2VyOcn6aB53UN8YiNPj6yVsfS
j4poulITGxUVca+yCh7+c22ooygueGyDAg9VkFf4Ck4snIarE1UQXp0HqTcB
yBuhhm0qMWCl4YW2t4fgqRNToEBdGd9WauNRraEwMTkN3AQMcOj0h2SSRx5R
/fhH97g0h7+Oht80w01GMfy1NqyKcf6tSlidf02OyZyGWFYnQXgk84fkDqF7
ouOEbVzdNCrrCn4eJ0+/0b3mrb4sdJhJ4wuzZ7yoe47wsVcMY2JEifBnhOdr
BbHfS4QMWm0C93x74WpRvHNAeQ+R+kj56i7Tj5GhptSuscr4853yaCzmZzUh
Gd1073iz5wBnPZXlhn+fzeym1P/wTJ5rMbuS1FA78XGZKlyJp+1jvqeB3t9Y
+e+Dd2BQD92PUp/eBaH2RlBpmUT8u7IhcEEr1G1Qh2/HAmFTxhtYHbkdajgt
mD68DU5cLQDXoEZywL8ZmmbdhXt3M4nHqWfw4vU1uHpiBvn9qw6KNiZDwYJV
nNyeWtjrZMF/xv6GWhh1lfqCPgcymzFFjtrRI8SXkuoh1DYcd88MKtfQPrc6
REBKGLUNTzTHwK3xtI3CpNnwKoL23xM/kQuWdAwX/5Qm4Xdo7h7oynBFs2ns
vuD9Pe72frqn1/Rpknx/uqffdUjlJL6zWFiHBItFuoqzMdd7RvsTKixEVr6v
BL/3ilz842ckWbwSqvyecA33dCBDshyWHevj8tY5QaxgMZwOOszNnucG1ToF
UGv1yyUs2gekQygffk9BAOSrn4CJFds4D7lFcOZ5Dkw/GU7GhI+C+Wuy4XOC
EJT4S4Cb9zFoyPEAf+e95NSkVDAbvgWm7zvJjbyzF1bIJ/Dv9Wl7DFweRflP
u9KjIWFiPHhFreUWjNgF1zesgAwlA6KFu8G2wQQMXdaQ1OQEMBtWTATFE4lb
UgosvCNGxlgnkcdcKtjrn+btNV9H1ow9ALvbRLgMNw2yWCEFwnOecVfmFnKS
SinwabMusSw6yT27lwLfrIRI86dnnOzQVNjYVMmz2FrJRZb+zf+IQ07VkfoZ
xuyM4HWuz4a4FAcy/8gIbqVLNkinqkDZJDliOzUTMnTj4eyJGPJBPx0cVj8A
P61TRCEpDYYb94PTl13kqHISxCwUR8sJUdwJwz0wcJbaXWvCdkGIO+U/jd4c
DVlD6PgmPNsBH4yiYMG7i6R3IBJeFcyHHd83QvfZDRB7ciGkzyqDafFBIPYq
Aj7kPoT06DmQfiMR3iichSO2M8DH/CBU1IfAQv2ZsCFuPxz65QL9T+ZDQssu
sP/tC/1my+D+uGB425EKGnLL4fEkd6iXvQ4fRJeD9DsDmLa6AgxyA4E3VAle
lR2CxqOL4e0PFYgWGQvvhyyBgtEmoHxFAvrPLIWF9S5QlWwIc/YEwZDJI+CR
wA4g7kFw6o0lRN4ogaQ9gTBlpTAEP3oKL68HwtxX+4mSYw0EBQTDxOdXubGV
OTDYkdZpv+KwCJou0jr/dSLCcKufcrZ5b7aQ5Bxaoyxu6zdO3pDGRid0B3H6
LTQ2Kp5zzUVhLauHZredxTG/T2B144OX0TjsU8lPvDENND5r1yRD9PMonqE6
mejwKO/utYw9uVdJY53zNS5xeIji9HEVvHm7aC3fynWdvAPedM6Uh+dwR3vT
Qd74LVe2t4o7OS0Dzq0vJSqPrvMWQwYY+ury26n3HIWadfSs7cPdR2CFIOWs
K5w8CnHLtoDDdm3i5n0UNFaGAJicJUqvD0KHyDzQOnSd3BDcB1LJboD7x5Pu
rbEwazU9S/fD8R2Q1SvMx+dFdsAnmUq+vOLm7YZzd3ZRP7Z9CpwotqV52csP
w9SrV/n7ywyhI1DgOJbvb1+3l8V2Y40YX7FzNOOlzy5jdeyNwhj/3+kia5Nf
xfIFvoay8Xcfw+LI1jzGe3yrwmojqxsxXPs7GY7rCfF99SXTWR5BVwfj/7tP
Y7FvRxEW++5pZLHyjAsR/3DcGPZbdQN2ZsFjbzZn3lxi5wsY2DE8yIG2UZSp
4YR20N/KOLwiYa8ph39slDOM6qdYcrwPZLRTLL7bBs6vo1h/8hmieY89N/Yk
4//P2cTG8KYczXeoH69GVgxN5uOzKRdIOI9+oxrhLFISRLFS90WeUDAbT7dU
xjc4FHEEah+E8791TEcmbIZw/hyY/zMfxI9cIRvk07m3i87BgHoVGTnLEWYP
FEBS1WnC80+Du58LoXLrHlKw6TIsGFkEY7vDyUHxAvDZfhHUpA+QnRf2gLPp
ZdixtJK8bnAGH+3LsDD6E8n0fULCx1yEG2eFocwvnjj1XoBMLzmQ+BhN7E5e
hk0FhhB3KYWkepWBYqIHJN3eTZyz7kLqqCBYtzeAyIS+hGPftoH0xCiyS+Y9
VMhvgygdCbh+oRMWdiyEb6Pi4I3iV9iQaw+ZET9B4WIv3HCQhvLtLlhq9Q1C
8oXg+qlAlHfohUVrzSHFfhPGqHdB7bNwUMlchMMiP0GF4GWQcbLHxGsfoOxR
Bzza+Au6bnyEjCoprOjJgJenvkBqvSz69HuAT1UvdM+UQCLSSWw2/YYVV77B
sJR8kv1DADNq3sIb60JyVF0YW768BzGp72TfbTHEtl8wfpYZeAdK4fZsMZRt
84Ndf3StVjExdEnYCVlxkija2A2X045BhIkIbsqtBuNtl+Co2Q+ouJUNJ/ff
hZqBdnjyZ6+cm1UHMx2aYEJqIki4Pv6zxzyFQUty4M2Yu7BJ4jE05paDTuld
uKT1EBRW1IHOs+fgXPsEPu/+o9PofoFS2RZ4vrgcFD50QfjGDniyJwuGTq2H
57V98DhjNzxcnQfSl//o7f0RMERiDywaIoFVNtEwpSoBjMyl0fZjMihdPgNm
htI41z4TJHbcBdcFEnjiXh5UOTyA9e0iuFchC+YtLYMzG4Xw+cQ0kLx5Go7n
CeJN3UR4uvYkdPYIYcWZfbBd9RKcbxHFOqUcWNX6EKpKxHFNyF1YNEkQtxaK
o+d6ATT4aoxPO0RR7Ygu6pfMRK33ohiY4sb3/Y1cKYZDhRfwcYqmBOqprudj
rzgpvLh0Mx9rV0tjujK9rtEuidyKJaibtxCNZ4qh01oftC4bhWF6QrjJegQq
DDVDw5hfIG1rinFb1DFJ/ivcK5XDvJ/y+P1uF9iqfIH0H8qoLPgZusWvwycN
U0z+9ha0G/fDcv/R6H6gDXxig2DarYWYe+EddOo6g1rWWvwu8Ke9lCpI7V+J
Uic7wcNVAhSy/fCaSwfo/ZaA9BwPvBn1Ho4UyYKgvSOO724BSUsZyBtlhdyL
RphS9JMEdZujolwD9D6vJFELTPDJ4z/rIieJ3JIywJnZL2GazQbi+1obrdwa
wG90LPGIV0d5xyaQFbtEdJ4Owtbo1+Ct2kOKfnfB8rJ30JSkBnXt1TBtzkco
DLCBp/VlkObfDt+BBxtHPYasj03w28MKYjs/Qwg+BhSVgwuNXfBZvArs9B+R
06sfw72EUljXuJ/sXn4EerkSWH8unvR9mw6uP6/Cgck3yIWT6jDR8BokFMnD
o95+Up12DUatcYNRg5rI4v1lMM9oCVRUF5Mc4WswtzYYRs3MIFEyFbD+6iRY
mnGMqAjfhN6RyrCxsJBYS94E2YijZOLCG2Rs/3VYZLKXm4nXyf3nNKZjui+H
zPpNuUaiPtHk5S3K4ddLDCPdiymfLaw9kaRV0XjQRe9i8rqdYlnxNiK8jrYP
fSoIm4JobduZVgIg7UKxyKYyUrqOtm/f85pbN5WdSa2/i8Wh9KtZvlWgP5PD
X+oS/mGvK4xP1eDO9jL7GNZm2XSWF9DdlvIPn4xm8lzejOobb622EZtPNAch
o1cbRmpS/fHE0G0wSZKOj4FAFpwJpbbVcq0cWLKE2gJPD22BQ6I0FvbmexOR
ymQxrD2/Ga9bv4PV8v1hw+q9W4Yxe+1CGeM8T9pH7b5XGXe51KuUJy/dXsq7
sYDFv/JjGe/rRCLj2K/vYLG2pUIs1nYFWEwtdB2LSz61pb7KHz3HuPhx1Pf4
qLiIGz2a+iRXfdjHpXtQO6s0M4sLuEPbD6wr5Fp49FnS51O5Jc/o9V0rZ3ES
AbR9q2gBT/g04xbOeMfyFKRbmc0VksfwxlHsvaaPaPuHdcpZTX7hTyzXW/o3
42mrzGe/PQjMjjs/mb3vNxUWS919g+F70gzf12Fj1WP3H/75c/ZNEzcyTuYB
RRaTlW9ltrl/O8MShqzN3iXsPgazGP64ltnyWzxYH8DtP+ekT2Yx1gdb2NjO
Dma+aLXl7F02HWP9rJdgXNbH3Sye69f5n5rMzgxbXGTc1HA/hkM7GFdWQI7O
5/evH5L2VjqfxycFw86d9N1dAzKgYTzlrGZVZMLPCIrHhW2FG3/xZSVpEC+m
7cPiBUmSBBuHhRJs3FoeUHzEJYqz9qE4QHQkOZ5G228oW00WO9J7WtRPJ/CA
zn93gR9c4t/zDky3dLlcP87GM8ibzb3Pacw3HkyYP9wpg/EqFw6w83PvvGD8
tIRE5id/1sPi0dkR7KwKqTPst6m2n6DaRpmeY/6hHeaEUo5Q+qQPoD5Adcu3
5R0QG3qSE5E0IC3VNHdgrVkOCc+kzyrlVZA5udQO9o5PIO9PU//8hDszuZQr
zD9/QIf554e5Kv/Dz69SLtD9wSbcaA3Ke2l1iiE1MtSHH/b4FNkzkcZcZocu
Ia7+9D4f7Ak3PInlFDz6zmI3KYTlApy3lsTcj07cp34BcqGZxlX7xkYS70m0
n4nLSsiHFlpLrTanl/T+ojGaQWJDwe9vDoXJRGuonkjbVI/ShYNTaSxV4fIj
MmQbvefPNgWiIC6BBsrDOSP7p7wVLVK49agjmT8uihREDEa3HefJo3sBYJ4m
h6NVlOH6mEZ48lwJn9jMhZxh6rj3tjq+kT8Avlv18MBrTdSXLAUFXQlM36iF
J3Y/h2jDC+BUMAQnhPzRV0Z7wsUEVSyTaYY30S3k0CVFHDC+DVc/l5PsXYoY
KZULHnbtxPioCmoU7gLF9eIg+XoIao9fDpfXC0DWRG0M8V0EaQU3yO6rWlgf
uhbCX60jc9cOwVeLd8PbSAuy1F8F1T+egDd7R//RS2Sxt+CPjhm4h6SukMDA
hyIouL6cTBwsgJNWamCNgQhcreqC8rf6eKPFDZbsaIdVJVr4UTQVTG+3QeJ6
GazLegnSQm/hYGgX5FZK44Pb7eAXVwVnOlXxgu0HeL/+KNgIyKKzw0cITVgL
y9I/wVrxdrhz0AbWVl2FHcNaYXjjNzLb/RyML2mAt6pnSEBcPQw4PoMHRlEk
f+IgDFlXBwvmzieVjXrYnfcYKn66kYuvVbEx5hF0qsgR3eKHcDykBjxqpnDi
4npQvI3td6HTmZz8uZnJvcIutpd9kqbyrXzRSN45i//kCHxka7nUm+W4JXqy
ve/kSibDudss/64rkXHsPQTYvmwTx2SywGuGrQbYbxOmMlk6yJZx2t8ZMk7O
sP9w+wtqmcwcVsp+2yfM+hA8leGoGKYzTBrF+nDnIuP/T2r/T8zRlo7JbhE5
3pa7VB84dN2WXIyl8q1Tm0esxlIcLaTHTZnN5F7ZPranPBJl41kyko3hwzls
DKfosj3FeDx7F/Pt7H19HrJ9RMaSvfstK9ZmmyDjt49Lyf+Hh2xkPCXTmcyP
Ae+ZXtc5g/lDRH9R29/piRVZcZr6MVymJZMpQqF8/PR5PLGaQv1DmZrKxMCa
+TSajjC/x7dkhidsZ36wnqvB//BIg0X/8Ne2hf/wiGUrWPtL7D62Zsy3s3Us
q70Q+oLppc0/mN5bEZX9D+ccZmciXIpk8yF6D1sjORfYt9MwZzrS56ls33ns
yzgtlYRxY4rfMln9QY3J8NOmbL/oNmH7xcpWlgugGcniJu7iVv/w1vfsLADi
zXIBZMsYzo9n2A4Y3pHN8LBulheQf5jlBbzRcMV9wvSclxOr3XD5cQH+e2LX
KIywiwPtJddJlZkrqm/7Ahcd58GxFa44eI4Z6qQlw15RD5SsmIzKg9LAq2Uc
5u5ahCNyo+BckxeK6i9Ez7M+IHjWCyeGT8FgaQ6yZ47FrmnDUf7+ZDB2RIxf
OxRNDHbAp2JHTAoUwsNbj8OQpTaYKFcHDsnn4aPPMNwRnQs3n56DJGlz/NG5
BW5LZkNlpiG6fXeEAi4Bht3WwvN1X8kFvbkQ16eKvQb7iXWtAPiuV0CHFm0y
+oQiOe4hj70fpvDf8ZQ15Tk0hRzl/dxAY1LH7k4mC4fTWNXgGefJCTcaY3W6
V0jkplLs3p5EPu2nbdKcbxLv6TQWbyu5BK5VqmLqO1HiKPcNjGOU8J2LCdRN
moQGoXKYHPe/tReOMwOl0DHxPR93uIviJ3nKH7IaJIQtzkMwJcQLvc0FsbxH
GY9GC6O5kiDa/5lnkb+TwM9KCKt+vYLTMTaQvEIIKzUvgts1MfCfKIhLJeKg
OLye7BPvh+GDR8MDqxXkit93WKLzjK/zyCztAYXPZ/nvHmfC8ivftTH+f/ta
NocHr6e6inDnd56HD33ffUop5Pw1Oj/3t9eSopcU315YRPZJUz7zV28DohLA
YnzX5BhHZY0Vw5anKTe4ZqYhiXagdcA8N1YT1UG6uCFVhvi1S0LmJF0sHnGI
hNhKgd5NXTxhV0O2lzYRb389fLarjtxfm0dE1+uhgmcBUQvNIiEmuvh9YgQZ
8/U1Cftzz+5ydzL8vgOYiWtgW8BS8lEuFUqSVbF7SQVpk+uHdyIaOOeKARyp
cMfYZi089iSM/12KThlg8NRcPvYsN0UNlft8bGZhgf2rO/h4ubg53jlE+WH/
i42ufWvAxxBuiIv9x/Cxi7IB3gxbycc13vT///fP+a7xP/ws3YL/1zuDoLqi
HWZKbkWfg6cg75kTluV74oFDGaRNl+BsKypThLRG4R01Kr/utHhiF/jz8ZJi
Lxx8hdb4lVeejom3aN6U8slZ+GrXWVCWU+Wmv/bDod7t8HTmYLioPQeDAiRw
x/cYUDCeg91R0tjTehqO//TDMO+v4AiZ8OWaHx46Uggr7ZaD7JrZ6OY5DXwk
ZeGFyiysvPRH4j15TGaPnYkN1TZkdqgU2JAZ2KMwkfhYIBztn4YhImUka4Yn
WFZPxi235EFYdxAEa4zHnyW2IFSsRLbzPLA9jtYx8x07EuuVaAyiLpqg7edv
/HlrUuGCz5soJxn2Dcc3o5P5+KKjIx6fnU2urthFuEY71F/UQGZVWcLJg9aY
XCUD1fF7QabBFL+BPnyQLAbZxzpYyNOF4PvFkNyljtlfxGHpgxgYWKSCFqOu
ESmZTqLZqojDtGg9onuH5HFSZzN/vQzZK4dh4334uI8nh3ZJVXyfv+RiOZSX
FXf+Hx5ewWS78ByW82J4jeWCvf3B5v+5cibzJ/nq4IDrFf49N63Sx9CZAfxn
6QXrY9b8a3z847IebrmjROuxm+phdM1cWg/2gx5Wf0snYTI3uLnr9bEh7Sk5
aIOk84/sCuIk4ZLdKCLTp43xYAzrto4gP8cNwXlPRoN9UQxJnqCCNueXQs2y
euLpqYA3TkSA6PBBUOcmi95Tt0HbOA2ol5PFYwkLoY7Thfk75NEyyBjOyDqD
XrYiXhx1mZzauRw2fVXGzQ7nOBRPhbGD6bq+V3EKDlj/rUuZmwWbl1A5GfI8
HL7oa2PEtIvc1mnKMLZID21/x5D3VpoEYk1w++kH/Pc6tNIaaz73UA5q43A0
dKD70aYCgu0ue4n2tzB4/aIcdklHkhqJFFC3fgpe7j4k8EEJzFN7C5qeykS9
7TkY2HXAp9qDnPbiOrj4sgvqQmN4rZOPQt0Savf5jVaEyDB2HsqXGUweTjJl
+/v365TzdiVcgVQKUb6rzxNZMNeUxASDHJdaaS9wsZbAU/ffcCEjZkNvggR2
PtpD0mxmw0o9abQe+ZnUr42GQmFZPONjCIb1D+CqkgIeWzAeAs4YYsgSJZS5
GQhBJ1bhy92KGI205v+kDll0b9rDxyMmSmMVbx8fS54SwcEnkvh4TlsfmOvH
wPToEIRtn0EidTXMOKaDZprvoPfNWHiZdRZ6S9tA+6sBnKo3gf77r8HZUAg+
Xb9C9o5shjrpK+TL5QxyQO4FRL/yJtcbNpMPVx7BQnXkxMIEeXfmMD/PuHNM
RxrfyvwhwdOoTbEw7wlv3HSqP5dOVgc7X+ofWJ26A0b/9ZW5OifCcEFqp3xf
NxVOD6L4x8hdxPU/dfi//ofnP+M6w1vEmP58S4PZO3ZnKM7v2c85VdP2Im7J
5PAQqnv/PJFHVsZRvDfYmQxU/admviOzBW6eYOeIWQ9heaPum5n+vNqRYdtC
VmtlRALDeoqszawx7LpIMc0pSNqmQq7fos+65HSWSHG0D7W8KtIuRMdNVXo5
mWbKfG4dtoy3H57M+g9hzI7wG8TsiH35zP6a/tcveqFnB5eZQ8dQQ1WXFzqD
6brta1n9RuM5rHZx3hqmM9wcy3wyvX+52YeONnP371P/TN2wy2SYJ/WfhHG/
iYwrXVOnS5qJRz7FiwamkeR6AQyTC+PLN5uofvBPz+avd5fa3zD3/VD+vc57
CeGe8fPgheM10vZUHA1mxMCtpPVgd18ON9SkgrjTLZgvpY7dt9PAO14QZ73W
xq64GCjcLoNNSQa4StQbVkaJYuZ1Y3y7t4/Yhj6EB+vNMGu0EpkRtQPuC9Hz
ViYWS4PBZsqBFBOPJJ4O9PrUF3PJBEI5TmpFV4joUMrBO/pYEX5cp7zc1Vft
QLeWyj2YaQRWx6lu/2poHXnxkvpzmjuEiUnBYHwtYMB/39hzg9ChQYB0XjrM
WT8bhIN0g8gW37tkQs1gzHxcTTTPjQKNiTKo3GIEm8asgCi3wfjl3VpYXTAW
Gg9Iof/yIxAjdJNc2C+GqgN0DjWaiOLT7zT3e/l3UVSPozGApmAJ3P+b2k62
TtJos8mBj0XzB2HYsQ/0nOKKQVjxfR8fv78xCMtP2fCxZuhg1Ny2g9/nG36M
VzxsFLNxDk5gPjHxUCYzBUyZLK0axHx3l+ayszUL1rDrS3XonMnawyMGkTTP
uj4/lnxVoXhm+SRy/hvLv3bIZudycotEsbr7On8vbngijs0RVO896iKJ239H
wZjREuBnIYXd697Am8p8uDBLCrXnGKLYe0n8ulMaa7Wm4DW0xH0TBmPP2LU4
PcQeLWsH83WziyuGYsAdit3tGiFmP8VbvTZCRxvFKx0+kkxDmhegKHeBzI2Q
QzAKxkmZGnBSSRkNtnE44XUQtAwego6mInh8eRgECOripdQMMFojBdpBRmgi
jPx3e+dsgoo5ynwcetQElcU4Pg4YMMaJPBqbbxEzwVCl0+C1dSERfm30Z/+4
ATa38uFRmSF+PFoOelYS+PC9AWponQLF4ep49Kwh3uuMhfLjgzCm3gQvSoyD
4FFNkLDWCq8Ed5GKukz4scgRx6crEINx60FNjXJT+/vdoKqOcvuz7qvCRn13
Ps5fc5rMVKJ8ftXZ93m7jrBc8uW88f/wqRWT/mEJl8n/cO8BL8xUHUyKBjI5
1awJ+Ng2jby8c4hT7B2LB2618L/dC58xeEhGmv++Mzh3jL9Jz6YJ3jwCK7xE
+djjpwsmbn9MdlaOJrJ77dFn1WFy/dNDUrTDGo9aR5JECVnQ+WqFcu17SNMs
Pfh93hpJ/HmydI4RzDSwQeMXdWSThTp8zbDCDcUvSL7OAAmvssTkRRcJmpWQ
676W6CW9iGy2WkC+HbDEb192cpMKSrkFMrRGemzVOG6x2t9zmhYKk73FVD7E
GB0m6gHUJvIZPUAeW1L9R2+fJtzIo3rR7wWqcDl8KG7c1+E8Ye4DMs5GCy/b
yPOs9H5z0bvZuYETL7C8URl7lls61Z3pmbG5bG1W7qRr8876dN71Rnp9RUoi
WVVAddSm7ZpgJv3/WPvueCy/8H9771nIjLJaQnnuc12lpVSSQiEtUmQ0tGRl
NUQoVDSIEjIa2iqVhhYqTRVlFEKklF/f5/TtfP76/vX77/26X+c5z32f+9zX
ucb7ui6ql6466QOS1VQvPfAxCiwPUTz3+RrQSKfzJ0gSODaYznNbSxVO9FJd
qE5XHQSP0W9wlO4ECLKivpEnu1dBDFL9asqNleD6mfrnFxmYw7GltPaU+Mv9
RKGRxQJiPFndqmtl7IxT/k9Mzekp1R+WDFXntslS3eN90CQio0TPSqntKST8
LNVDkrMukl/bqR4SFNhO/IbR65fqNSDtK72Oq3kQfYXGevrmTYfmF/Tse3bE
BubIUJ7/6TYFUHagcbGmwDLyVZaOkXRB0q1O73l5/SFu4t9YoUtZMc/TnuUy
6AWyXIB9h9l5uq6L6Zw671keE/effr4GZsymWPWQ2Q4z1tK9lK05yebrSJZH
fA+Z7+jrcsbzN7nL+kvmLmH1JWRz6Rkn3BvFjZ1KfU3mFyPIuK+05r/Cx51k
mhatVy//TpvsdaC5PBXrCm0af8z/N49LkDfbq9vW/cPW07ays+D/4O3//8Il
uvX/+P99ettIgkU/P1/g9MhHRCYlkc/n3/VDFvTym/l4erEx3O7T5OvQ5foj
wSVjJB+LntaAleoUnxN9T3zlR1DfTf4GoudBQBu34NIJa7lrvfNgzrYg/j28
N3aBtKtefLwobRTcuk1zAeK0q8hTcZor8UKgnVNRs0fpmkC+rXc7fhK+H2fO
x40t1C+neK6cez6C5hs+qYwlj4xoP9DqiEZifIfqIerqgyF1NeVau4aOgGqt
YXijWprExA4H6VWG6FOcS3B4LzkRpIeq9gLwWGARCYjTxKHmejDfTZnXY6GK
4ivHwoquKbxcMTlcfpAH+97HEZ8/Z8aOuHHg6jgGwiSEcaOnOUjqJ8DE6wPg
W64NdXPzYcWI37BKTBW85mbDtGoBrPkxCPR8giDOSRivnR8J+YGN5AiIIJdE
OYQ/14ugVhflSqp+EsYlIZRnkGYpiLO3Ux9umNpPWCK7ko/nWHbDsLPG4Dps
J5m6tR3aBF+SxxeNYf36FrDmkkmOzib4NLMJwvduIyPK98ByaAGd9ylkseo+
WBjWDi+EjhA3SIKGtd+g62M80W3YBdXmv+DH2XFkY1MUrPQUxk8RaZyJ4DqY
tEgSfT578kzerIJN32RRoTaQd/nyNngyUwH3DIvg9pWfgIEzimjhJUf8leuh
4aIySiaHEMM+SfzSo4Zy8IykWqvj+kpNjJ1tBZZECTUf6mDY8yR4lvQT1soY
4Lthz+HDszuwa70BThWSR4m4IhDo0cMmC1O0XXEXWjx1MXQHD618pfGFow5K
352AN2faoI+KHo5Om4D6JQvwDm8oGphOxJM9C/Cl0B+dZfBkVEoHnKVhgGJh
UzAkWge/hWpjTQJid4EGbnTSxIWKI1H5Dg8X3h6MC1aq4sZvATjs6GA8/byD
v5dbIzVQUP8i9WX1aqHTuXh4FWOPR/10sUZgFohWdsGE1KH4bI0INM+2A03R
4VjKiyHyp79x9rNNcHNLCv9beybG5EnmBpZzVLGNnV/zZ7F6IP3FTKZ5n2c9
Zbh+lkP6RoD1jcq7TnONpSac4VJNRXB23T2uts6YvPQVwHYZUfJt/2iyJ7AX
ZqtIcUpHpInkXBpTnuUpSQof0fysqe12RF2M1l2Ui/IluTVU5tvb/eb6pFh8
/1IZi3N5fWe45j/94w6lUCwrk0Wu1NKz6eRuH8haQs+Xd2+ywf1vDS7JxnyI
XU+5E0LCyaDysgGqn4aQ0GML4PS7j6CWbwBrhmhAhE0DVLpEwg6LdyS14Q0U
3z8CltOPkn25tTAqNgv8/YFsnPoIFkREg6O6KKeUXwUS0rS/bf/KKli21Y32
ZdhOz8eNx5K4awXUHlQL7SfK46hdGf1oC2jOo/Zg1bI8iIuisY+Q0adg254K
uORZyXOs3AEvUx/AhbvjuWvd+uD/rQ7OLTPhTjzbQwwfvgOdfhFutOBYIifx
CUrdH/NiazaTQV5NsL7uIO93ZwZpF/8A8MuYN37RVvKwiZ6JF9VucyVf2HrO
tb8N1iFaNltbkEvwvwqjjL/xFi/dQhSNLsPqwAjOx66FnHpzGbwTMrkFu1TA
/t5FOJw/mrvrpgcHc2ntr/wXIyHwPY1t9btOha49tM65X48rDJOjdrfrYkd4
6X8YZJoXconv9SFt4RFwn1RMiu7lk31zMuHMjBHgJiHCxT1LhYMOVEZ1PE2A
Kecp33q67HYIjKM8rQ9uUWCKpfCqPZ4oGEfD47rDEF8hBV8iYiF97WbgPRkF
Trx4OP3TAAYJ8iCpPRmeOxYRyYYxMNcrFeZ/GEEqluvDUsN9cM9DmpQVyMEn
tyT4Gg9Eo1YIwDUR2h/7EYuX30iMYwJ4pcwiG1Y8IunLE+Hu0zLuV0cY2RNA
43Rrixdy46UY52r7ogOgfYHmvgUNPwAbnmcT+6QaLqggHeIOmsDjTWeI94ZU
OH8nBJQEZOD0hBRQD00HQxUFuHBjN9jNzoJSi2skdMcO6HDPhMvKd7hDr+Ng
3V4aC3QaHwexUTQHWfZxLLxzWQVBbhnEqSQKlh0IgF/2iyA6fAs4cFFgfbUQ
dq/3BaeTSXDeuAKCU91h3rL9EH36OHx1cYGNq1Ih4O56eFPlCksUd4KV4QzQ
2LEEZq1fAzcCN0BRqS/stbOHyj3F4Lc7EMZtMoJjavUQ/8sf1pVIwoiQBli5
wAcOne0hGTJlMGnVYujSGCDyOSuhL9cDjqsrwSJRKTiQ7wmlp43AfKEoyB/0
gvV6I+HCohmAuqsgtlcHUpbsBisHf3h/t4NsepoFIaJBoHE8mjyoOQRzTqwF
x/SNnODoXZAwnvrRNQ1XwJBmGt80kOHgwWO6X2780oRbTyiulBCCghQa39wf
cYO8zqO/tR7mSwQf0t/WPbzE1SdSnnZrfwHvmg3l2i2qN+OsUyk3b8LPAa7J
mMYuX6fOJJZnKedfx3gcWTaLcqpDVolzr9/t/bcHYm+wGG5ZOcO7DrF4aPNA
OpyN28NT6k7iZkkehKDqKCLeokuOJGSAvWkvGTlYjFx/fQCSc/RgcMxdbrzb
fugYPwqa4vXIdNl08BhkCuXamWTKxlQIltaC5OWNZNWffV5fJwMKuS3ke0A8
NIoKg+uZePJaIxYmxfbw5ZK0cjRE7arn493JMdCufZWPp+rEQ7rdPj6uC9kL
a4c487Ge+AE4VfGNv5/vfUuHTRMS+DrS9FLGzxeYyziKKZEsFtz7jfHVVz9k
uQCVG1n9/7PHGY+9PYLxHlcfYLHv5SdZfoFoMVvP8FkpkHlxOv9+2mX3QCuU
8O8z/OZOWB1TysdKtTHQK7WXPyYmkPHzvS4znv+TxQyfyGDcfp45u/+AHMbD
P1bN5nl6lPWPkHFk85RNZPh4Bx0zTNeXrC2h89/6oACy3jS/4FwggScT6PxX
I0ZDxUuK5919TwSPUtzUPsCZXWL3UyfP1kpgGOWFel0P5YbvpXus0HEKEZWn
vIIS/6FktRmrNV0QxPgG9zaxuPzFs4fBOobGNaYdOAZ1s8/xcU1SHiiU0/2j
bFwIbwUFYfmDJ2RI2iloEm0lzhdmgb9lEVQPfUwknkZC9O5iGL67lihZRkF5
6lkIeykChj89YeDmRfj8Ry/d9Gg4lL6/AvFNC2HoKgFw9rwKyQVboe9RExk0
5SpI+O2CSMNO4pBeDrct0iA5t4uUx1eAQ8dR0DxRQa6tfwi9C07CsBMbyL33
bwBd8uHmYiBrv7eATeNhuJR6hfQYdcIrux1wYoQnjLH5BgkSi8Fo0xOoDOmB
cy4Evtrp4vuUHhhVMBWyG+3x6uRvcGB1NPy8tgANj3SA74tymHdiCoaWtkJw
jzAKrdDEAatmqMwxQF78a7hd1Ayrtaww0XwfuO76DEtVrHCS/Sz4ld4B6xON
cKOQFqRAF5TnKuKsBjVwzumE0Dhh7BtuBS0LusBNSRhtE/wAR/34I2/lsHdD
MuimCGJRiyZqHzkFKyeJYN0nXazPrYSBnSJoZDgIj558Aw0xAighKoJe0AHD
i7thcNlz+KL1C2ztm2BJQSlsiRPEiz1vYW1iNuitFcDfD+rAquAknLv6HTI7
q2GX2xUYfLkDTs58DFcPVIHWgla4H/IUYkuqYKVmI3y/9RZEHS7BkUOP4dfk
z6BtfQQacgvh1PgeGLDbDucVdsHqEwNg5rEVLshFwIVsEdwftQ28ryXBrhJx
LDVLAslvpTCmTgLvGR+BN3vvQ2a/OFrPOQ43jR/A8Q4xtJU9Br+rL0NGshhu
mbQfbm4tgqZCMeQSE2DsnGKY3yiO2m92AWd9CczvSqJteSpkVjwGQ2MpHKtU
CvlbBfB+pATm2b2Bg1vMUG6xKG68JYWpZ/1QIFcEZ5wYzvf9kVciaNoyiY+T
jorhVBNXPi72ksTY0qV8/G2VFM78SXMEVoRKoOfKRXw8OF8U89Y4YYebDx5f
IoSnUidhhIMVOr4agNLpI7HkiRpG5/+Em9/U8aeSHEp864dfPgL4sUYT3Xf8
gLyrtbCuBVAppRtmfiiCgVw/VNvcATd7ac2osL4OGJS3go/FE7shyGwsH0ca
98LBPjk+LuS64Ozb7+Su2lJ0OfgZjul8JR95djhV+QMUzfhCeD/H48JDr6Hb
7hURMR2JdsdeQrDFVaK1QR/TVr6CT8+yyezPyijX9hqyWjPITTFxbDZ4CzUl
RcR7/w/IzngHdpnPSaFFC4jcaoR5uaIgdbgOWkNb4elLHcg5WQUyKX9sFEEr
UJhQAzd3tENFKsB6sTYId/0EAZ9Hw/gdAsjZvgD37UoQbtIJ5i/vQ2TRS7L1
9WWovVcBz9OLCAwEgoz+DXhpc4t4lP0k2//onOVjlOBFYBIpcroHJTouUD7r
CNnz6R68Ud8FvgqNxCWnEkxqMsG8QBlK4Bb4Pj0AF8LM4cm2W/B4TiSkqnAw
f+xtGBcwBgZPJHAqsQLC/IvJvA8j4PaPKzApbQmnNksdlsRQrlq7ryBcE6D6
45EfP0jOUsqBVyxUgxMptG6/y/BJcGkyvX68dAVY6tP6PRunBcAWHxrnDxg0
F1JWUb/+N0VVQCFaA3az8S5S+IrFqsxaWa1XmxQWt3q9mdWquiXDcujEtlIZ
7rDpKE90MpPt2fNYfpzHMsatsrJl5+/hUKZ7NIuzOd/eY7J929/4w+e2G6Sn
8e+zt82AyUqUw7bKYDeUBVDbZF7zQTB9QbnHB6Xj4OlPirM5Q7gpQ7HPuQfc
sggW25IPZNwtnwYW5yr9yHjOTWX/4aUbULus9+hOru8jtQfPJa/kXmUw/v8v
f+a7m76Mxd1kR7KYY9QcNr/5G8ajDo9jscioePa/R60Y31I/+z81u+4wu3Ky
BB0vci2c1xJC/2t9XiYXoUhtTKOlvzkvPfrbFAUxIlVFfaQ9+4K5wjx2nzV6
zHc69CHjMd5dwa53GLN435B0xlf0jWbPvvobyymonEM5kL9X5nHaf2vOB93v
53brUn4pz6KXy0qj7zFzbgUnMI/yORWFwrmvGyj30tdAg9uuTDmNz806bNat
YjxGp1zGXRRez64r/mAcSDU5Oufg9TttdC3pu3b1kuZMBtMxU0Zt5TltYePD
x7O90fOf/AL1SBZfXhTM1mfHDOYHGGnDsIntf3qs27J3LfcfbuqNkewb/OjK
8Jm9DBe0lP7RpfX4+qFvSwl8vkH7J069z7iIMlNY3eZzo+g6bHn3gHhU0Wef
ob4cJs2i97Ao+gAcKKDYcHkmHH5Mn/H+7GBIrKLfSNEgYTijTnHBnFzu/GLG
s32eznDpSjrGreIkJ9RL17Zzeybx06Njzt5sIHODaOx4xPW3JPskfe9jru8k
w17Tver2VonT38fWc89/+vOOfcP4/y7XmM9fS4n6apZxg20O/Ke3YO1RhkXk
u5lcCmP9KY4NZpz/QEfmVw853gbrFsjz9cYeqQ7YfvQv/39zF1yctI1M8xPi
nQ77Dlf3lnLKQbPIFnsaT3TzrSRWWjSWkTlhgIycTX3y6d6fiN9nGtMsW76G
JCcw//yyk4zbOcKXxWJ6TzNuJ3RTLPXOnJgMoTGXxOrVxHwr9YN9uitChMcz
zn9mDpvTcBnDHq40pqNpJsPbky6JeffTeQ/DCZn+gvrH1jqcIXPb6X2OVO0n
A7IUH7EZArnraF7AOCMbqJpB8bFD08Dcjo5puz4aIrRoTOeBxjuSHkif8aJS
AzdoCosrfV+jiLarK7ixzjwuS0UZtU2Siel9HVjhrIIV6+XA0fYKGJxUQ5nw
ZXDksBLeNtLAuiOZQDJNsK1WC+t1bsGek0NwtvwQnDXuHQz51QrpJzUwObMV
3i5JBNsh6jjF6QMY7tOE0MEqqPLmDgyfd4csNlHBXNkc2O5TR/RnqaHjlUhI
dJQF+VODccEtR5h5SQMcZ2jiZMXxUL5CGOYIaOBYQuCwfSaJPKuGCt89Ycrt
fi5tlBJqXkqC/TL+nKu2DK5Ycgt+P23hREEUm/7owfeeRZJPgv1QsFsLixc3
EG2JTgi0M0UwsIba+lYI9zHBHVrxIGPQAjHBWliYcBcyP7fANilx3PlKGL07
WkHN7w3YqQ7CQyaf4WjiKWgeOwSrTL7ABK8oSPmuio7TW0BcE6CwVBar9jbC
qWxhUBVWxsNP3oDLqbNkabQZJl6sAwW5aLLnpgMeLa2GHY/mkrWnlqFQ7ANw
bzQhEt/nYMPLOxA09D3nPF8VG85WQMKxe7zUVztAZzGVtz2Rm3nllYwf7t/M
5OG0SHZ+iQ6mPsOLPz9wmSn0W65dokhO7mdn2d56Nl49lOXW2Uizs9jIi81v
kcxwggAbL3aezblLkPGI5oiz66EZbHzZMXamZ3CMwy9iy2TXvBlMtk+6x/CI
/+QJ2v2nP0vGTMaTibRl93A5hMkueT+W9yclys7Bfaco7l3yjvdRlZ2VLlfY
mKochu3fsHN29TF27rv/Zx0iwtm9uV9k61m8iz2j3hy2Dgqb2PVgR4a9frOz
z0qInSPhlax+6e1Wppt1FjNdzjKH6X5z9zB7f0Uw8yeoDbA6/CEvAun5sl7I
puAo4+c/VGU9DfEWq3VwqZjhJG82pt5qFbsfvSVMH1i9+B9+8oONOfyczZNn
9B8/iT/z28xXYvmt0SNZ/f+ujdlsDyQV/MPj/VheyTBJtv4nhdi5f2UGi+EK
PWK5ad1lLG57pIjFLI7/pzbmQ21pHJiYwvcFTdggi3cmWZJBflrc8p2KuM88
nky8vIPLbFZHJbcj/HPqZq8ulk9P5eOm28Zo/sybjwdcRmGyijStg33MArvL
Avj6w+Vflqj9S4w/f/I1VkOs0IfhLUfG/sMN5gwPzWI5BSdej0Pn6Vr8+cu+
cqgwYhD/OXXLAVcrZcO2OgFwDER0VZDE94FhsCd0IqqXTUDBHXkgpjMVV57y
w2LZC2DnMJNvy57tLAXr83P4uLMzB5admoO5TRswsDEHspXtcbjAElQ+cwUm
x05AtbypWPuqCYZXjMPf9SZoFiKBuy9aYNpkWdSIUEJcPgqneL+CV/vl0TbA
FHviDsFmTUFUWjkULR/PheSeJxCvroW5p74Rx+cpMCJDBW0dVpLzq7TAeJM8
Bjdu5gorFUjKUHaellUq/cNJwpRTYX1tBhlaT+NWWHCetBhRzr+l0Q2y4i2N
bXWUZ5NFX+n10c5PyNntlBuvEuUDH7I0MfBBN/dS7hsUq6njqNcj4YKmA9qt
/HPWu/+PXReO9x5I4bU4If66lKwRxZ45Bnw8z0sIvfeMwamXXfCzrBC6Z4zA
e+eEccRoIbzz5zwKiQ4GrUnC+HuKCH63SiILREVwtBzVU6XChfFlB93fGTmC
+CKcxlJbDX+Dt7IkH9ds+gEXupDWXVnJ+Ht3DBmHKuAai8Htb6Xr4ziBR3r+
8lU2PGkm+zdSvoH4ZGXQdKbroOL/nZg+o+vQVxtCNv5m3Ob0RBb768tguLac
jnF4Y0G0ptHfeus8I0cO0p4L3GRxiBytj9vdv3D3rjSSJil9HDMQSZIvBRNB
DX28V36MdJSt4Ox69DDp8QEiFe3Bub3XRZWtPqRSPoEk9Gnjnno90ho8DlY/
1ETnAFPy8e0pkHAZjNnX08nBAFncoa+JkkpycLZyOo4P1MZluIz/jh4V6mO7
6UE+9ps4DJ+nXeFjBz8TdL5Zx8flR00wo6KHj7+PGI4nl9I8DhELQ3QwpvX9
p2gZ4KTb9BtokjLAnA0BfOxXYIT/y/93VjTDOaYhWHvYFs/XW+DOvMVo8f0w
hN8ej/pBY3DZiH6u/ybitO99/HfWrjoVHX5QX+rwXTNRzYjy532nzMXci/Rd
2xu5YF83raUf9XohajtS2V2i4IFu+XlQqplFAhd6YNrbKkjRGwYP6j3wjX0t
HD+F8GzoIkwSOg9GXbIwqNwDZ/mEQ/EGIK6i7jh8E+Vg71JYgNx1If5eWuPu
zH9fuhb7uKy9TrjpdQsXe+EOWZ/tgA93lpNrsQqw+tp0fPvdCJwrPhDfn5PQ
2sMFCko+cfOsEZ/a0ryvWH8OV6+Yy8dKnjbYM8mcj3+3jMP8YfS5TOqscI5o
K+F+5ZMvLy3Q3O4zMeqYD5cNRqHfFhGQv1sIJ6abopqDEmhWtUDACwOcmq8I
Ax6ieGCMBs7M6iWG7j8gfaYSCrUdJ/03zkJijCzO/61Hum6PAF9RKYxdLccp
Nh3hmesyeb5omwQKv53Cl7e6lVIo+UiS9ia4JoM7XWjv9cPmcvh9kSdxaevn
2T6Sw6Wd46hP20AelZs7aR1XO0XcMCyaj2XN1DFjlRTNtyrSwu+GHXwZvo7o
4qgrC2nddXld9FV9xMeuZTootHk4gdYZvO+murjVfDVJyREltkl/9qpcGom+
sJqczxuK01MvkHc2kaRxyx/ZWPyJ7HsxhSR36qD1B1XocBlMHicPxoCRU2FG
vh/Z6K+Mq7aHwqyJtWTxPHnUfrQPXq7UgKeVMmiwOBMi6ixBR1AWXVsSwPua
LSQ6/HkWE3cwLXABEqKI4bdEIJIXCccSVPBk/wTyNOsw7FKjsrT50GnI3k15
ax5uBZD3in7jLl/jYG3ZUJR+fo2zX60PPn7DUOnXPlIUwJGxqiY4rvoLf906
dcyx5wjl+80ko9CpUZuPVRJHYU7nbPJ2kRNYylyFk2Ntye/grTAz6SE0LRhO
JAQzYduSF3A+8xenF1oKh0XfQYXeds68/ThcE2sE4fwKGzcFP5h/inK6CtcU
kbOPmL0ZfY3JRuGJ7HwX+GtnHdOOIBV/65z3XDWFMz5UZg756QZ9FyWwT8eR
W2mA0JcsiY9FNpH2+i6SYy2D6jGd5Pbhs0QlRR4bHC3g5tSRkLdEEWX7lkJy
911Ie6KIoUqR8LmWh2vOymOiDeX8Gz2WRrswyvnX05TAmtlpfPzNQhgLzu3j
4+d3fkLx210wo20VOhz8CkdN18MsLwX8XtEKOtenQNuvPaBQ1wRfOpRhu5Ey
9Hk1Qtr1+2SHgBy8rX4HX722kLatc0B72isYE/+L67XZApG7ayFi3FjufoAz
DBr+BCKqYnhpt1pJqvlD+OqtzVnY3OWe5TyEgKxD/P1povoYtLMOcgeSBxHf
B1R3Wn5IAH7/7VfomzoVQoZTvdd/FcKSYGpTtElXEjNrpgMLfWI4bBDz1Ugk
Mv+bRTrzrb1Wpv6o2QEi3Pk2yu03s99JVv/N1X014zI5M4Lq5LbK2WREONXJ
DTXUiaMJ87+tK2Q6ttcT1mss5jqr4S89g3H4bx9hePNnVmvlU9x/+lk3Mb9r
mNFhPiYpO8mJD3ROY0U9eLKM+mwjJNwhwYf6weR3eMDaDmoHyXrqwDVTaqck
nHUjz+6yNdHsZ2vVGM5sLol65k8TmEmxp9cOXmMytaFcUJucnkfX3/WSKPmw
ma5DztPpvO0mzGYR72WcTO9BLC+gYRSrH2L8N1+gOtqOEyiheFFzLidzhNYP
eVm0l8tw//xvfPZ71nv0XDirh3zH6isEuZnxv/1rmzsg48YZPjY9+w28cijX
N23wAJz/MAzyViUTn6XiONQRYddNU/ixUA7l7afCkSOh0GOtjBpnrUDPMw32
Jqpi+k45uDgvFUIWqeNt7SwS6xUMees0sPfeVO5ysh4o7KAyyrg+n1wWoHz+
D+OsiDdQPYf8tCZr71LZleC4l0yeRcercnXkigOt83BlSjup8qT+HLXDV8i2
aspruuqhTU6eY/Xwo4YzbrybAeuhsCJUEj2DDLjCIh45ypPFRS3OZGB5D3lc
KY8hoV/J2YlDYPMfuTGsww7uPPxJjExlcV1iHHy+N4SsH5DA2Rzlq7g1iOHr
WLrn5CeJY+VjateJ3v2js29dwMc6iTIYdZbWTj+6SQ5XvCnhr/PrqfJ4dD7w
Me+OPE4fEcz/rstVmG+qKIzhL2nML1TRzfTG0CamTwpt6vv3foucmb+u9xDD
OWuYPbWtksnePkHql4vSMie3l9C8gGsfzEjUL9b3c/lL9l9B4qKYnL2Rf4Za
eYrjVacy/rN0JUpivuxy6CjoICejpLE5txIIrwSa8mXwkL8KukqrYlGjLBrs
nYSJnzncUiSHx7744dRWW9T5QLn9lzuH4pRqWv9/ec1bGFtNe3mrhi4Hv7cU
C1meIkp/e3z/uJdPjNbKYeavYNzm5QhBu5Uw/rotdj4qg3d31fFZlSRK4Xvw
fKqFc+tOwW7TS/D5oh4emuICBz9qgPKCobgtWIN+S1+M0GWCJh936Bpj8wvC
x+XzzFB4uzcfcz3meOZYGDxYGgTefSNwlWUYNIyug/ueI7D84ArY3Pkd3PxG
YOdOAOMJryF/6ShsuicBRbVH4UegJZ69sIdcOrkA2m7a4K6burzQEC1Yv5nW
+b+xTxwyginn/11bKzn/lfL83zrFk+LCWey9W8/9h8dOcf6H/T0W/sNxs9xx
8bx1nPvQizzithAnR3iQPbMnk8m756NdyynSvHAi4Uk64vW+96TLP4I73jIL
358T5D9jroY9Bo8V4eMbVVNR3KWdjJjykZPePRFjM66TQ7MukssLbfDU1xSy
UUsTojlLDJy6mqismgqj/caiSYALyR25BDQvWqKG5kLSt2w1jHO0xiv184jC
pSVwpdQKc5uHEz1XHjzfaYmi5ge5lzN+kyMctZF9xJYS03pmO3vUWPzDt51G
/8NiTyinWsxwDHn5gPKuvzg3k6e21FZSOmYOb4qpjTPtBUB6oD5eSo/hRQkM
gQ0lVOYMjC8kVS3UDs1zMON6RjN7yimJ+ZYvTWLfY4EH9Q/PytzFG19H8Zsr
e8iKN9Tm3X7cDPb2UJtu/OkksL1K59l05jbcc6B2mZT+W9D1pDKtQu0BfE6i
Pm3LO4fhxFM6552IJWBtTWWa7DcDOChNv8HPD1WgtJ/y/18s0YCOBTRf7Nkj
ORg+jeYC3D1wjcjnU5mf8Owbl5nC6k0Nuc/OmlcPWa0M8Tvs3D/+m/ruxPpF
yPrpFEfMzyL9Dn/jUH1fycgJ9Kx83qMG4+Lpb3syR4JpML2+5YcthPfT6y6q
9qDfTv1+XNkk+DCNxiyurzCDeZb0fqLuiMFCcerrC6+9QI6tprEwM98t5Orf
+JqGJJAVhOo8e+/pksWvaDxOquc2p9bN/IGmZ1kdCbG1LJZhsIblSWX7sfPi
tiGTsQkDLL7w7RjLr7c8zWprvwtinP8VOxgv92m62T88+dKIfzhFgPaXdDt6
nDMYRPf2xZyt5J05rRdx33QbeXyb1ohYFTiI6I6m3/78Nmnu5imXf/PIRNAa
+NN+OHBjatfz8S5JqX91+33HTv2H61Ln/cMNx03+4YOlZf9nbf//CwemfeL/
ttrLhFhmJvDntLtdSqadf8PHe/dLwdAJanxd2f+EDexOBz522r0YUhuW83HC
9kD4bBrCx6mLvWGYLsUrlCeD0LkAPnaOVoJBql58XD39EonPcYMDE0Ow+IED
ka+YBAb+a1Bz8SvOoEcd1A1XoqZzBndt8w0S+8ITdz3O4vyUgojRFWcMP3WE
u3BtBVFdMAvPKU3iFN6VkuQptC/AkhhZkHagORcn19rDpGD6XrpIJLxPo30B
Tv7R52dkmKOvexQXabsL2u1N0dDanbzXXgBjTw1Ht63XSIh8LfG2HYorl1CZ
eaFCG3d8GcLHwQKDcWzUCD6u45QwOmE8LNrwleseJYPBPxGOSxqC00IxLE6b
ANJr4+HdY0FUs+Agz+84SFr9hpo748D+7X441Pcb0swQKvycoXarIBpJucDX
hDwyS0QY56yi+YbNc0Qw/CPlqqq+E8GPY6i+e75WCLtu0djnOf3fIK5B9eao
4B4Yax4Bz2TFSItQB/y4ZQ1yG4aDoXQzCL/rIzP+6DTRNY1QIHCObKvMg80j
PgFXeYA4OuRDjc0XMM/ZTmzXZkD1mm6IPulELvvEw0vffvi4oJObNzYa4m8I
4VWBCdzAgx1gbCmBHtflufCnxyBmiCz2fr/AybQ9/aMbKGBbiR3ZcVEKNSVV
UHZ6Dgl6b4ypZer4+VIPWV88ARvNNfHnMEuw65qGYae0ca5nLJS/ALR9rIu1
9bfgyAVj7Jiujz0LJDExUwGD2/XQtssc524VQLkwXWxumI4WK//osJe1cYnQ
AhyiNhx1vmrhuzMeGL3QCQera6Nm8SIsXB2ACYJ6mDBkKSYnrcQGdX2cv8cH
VdUnY56mHvre98N6Mw08eWEIdj5cgQkS8jj4tSYW5s/HBxFjMF9HE6XrrHHc
uiD8YaOJW7JU+DqKgY8mrr7bwN/LOq1aaLrxOIR+W42eC3RRwtEHMk9ooNG0
ofjUSAbiGlP+2ItGaBWwhcxoyyQBY4cjuivx9cOoLJZzJLyI9anJ/8X6ISZE
Ms6/8n1WY0R7A5N1P0KZbuxsx/qhZMoxXPFH37NzpPZm0H4BDJEU4+t4Jl/6
wEWQ9u/r2vK378zNPt58JypvrS4PJzJzKcej4dgaYnqUyvMLayVI1X/qKNqt
ZbbPOUUmt5cNYrGexpeML6H8t7/MLfcXJNGBnguxkpPAGOicfm/cwf4b/W2o
1yQ4IEHj4DOeqkLt2vdwOXAsGdH5iphJ1sOXH9IwoJVDCnxegnfQAjg90oXY
eVaD1MRNUDEiksvqqIKBMTQu0nfjLrhnU/3w1vi74DdvN38dSrZWAtgV8MyS
HEnbEWo/1lRyIHme2oYGK3NhjSqNEzVbPYNF8y/Bwv4gbtftZ3DA7RoYfXvD
DTt8An49vQsxQgIkaZM9RMjVQj0McCp3r5JtKS+heaYA6bTyJD1Fb2HcAQki
LLeT6BbVw3YxVaJ97xzxOfAKBu0fQu4uPkcK99ZC50RNIq+cQJ7IVcHhkzJk
kpM7OfD1GgT6d3LTzP1JdlYZFHZd5vLsjpItqWdg/91l3MrL5cRoKo1h4ZiL
JPU65VGoHiglQ6po7EZXpJqYfKU1nfziJWF8JbV7nA8agsgrGucqFTKEzWtp
DOhjfx95VHYI4qL9iKH8CnJZPxO2HKU+pTNO6cCZ0lhX84gk+DU/H9x+LuPe
Ne+AnYfuwuUJb8lc9WhIL6iFmZGr4J1BNMjHV8Kl1mPQOTYWPt3NhleVf+zs
77vAMsUHNOrL4PCXFFAql4Z5E/NBc2I6lMTsJ79XHoLML6kQuGU+maGwD1Iw
GZzvLSbLXRMh0Tfhj461mch4RUNMxi5Y4e5E3ho6g/mYXeBldoZr7+4nbo40
zpXj3cSFebD4nbYx42KF3k8B9QXpnOeeezZntJPBd+NuEnKwhIRt3AOVtZ9J
uq0R7BuUADuz1YAcRTiZuQME3M1gsflgeHY8FjLPTITNXWnkREoseLxxA8so
c+7jhDhYZU9jb2OK4oCXugduRvqR2b+iwXbOMYh4MwLWxIRCbHsJ5IbthvAf
qyFu/mm4GJgF8VqLITgwFz5c3A3j691AKjMRap3ngfdzDzCY4Q8CHpaw39Yb
bj6bAEfClsPy14GwapIWLGk6BgYf14G73gAJCXsCvyyDIMayhnTbPQUn8xWw
YNFl8vHTCajOd4fgodfJ+MiZ0L7XBT7YvSVn2ytJ2WdXCEFBcBTfS1IKPWHn
PkmY0PSaeKV7w+CdP8m1EF1wfLIaLp45R7zGjQfX82tA4MsoEjuFB2OGUn/5
LHcC230pn5/nbwelX+ga6Be7gFIQxb/necAbVzpm2w57OG5P45tfn2pCyoO1
fDzp3DmSO4n2DpCsViIdbZSbLbfRgLPZRrnog5O3cubWlGceulSFbLCgnLod
IuPI7EkUp9bu5cbEs3ctG8X2QFQ8q9O7MZnFQ5VaGV7qQjnt6tFKJP5ACojE
KxBr8ZNEZ1MqqD46Sni7isn6/H1QkfCE8EYkkZ+T90JJVjWZ/XUHSdyYBKnG
Z0jtjUKy+fyfOYWSiPWIZyS6aie4HwknwwQfEMX2GLgbEEdWBvoQf41t8NKW
9t3+IBkFIfrZfDzmZwx4ax+kPvPUXXB9YRTtqzuwB6aVTqI1bVJSYJXjS748
L1ywB45cvsmv/28iynj7l3az+G/0f+rtR89lnPmSQjbm2iyWCzBDguFpOgz3
y7P5a6oZB/JhAFvDxQm74XlWFv/eOlt2QqW8MeWon42DxPUj+bh6WQxMa7zF
H9N4lHH71w5nHP6BNYzDH3eJjVHSYPc/LIhdd7zBat/JZWxlZ1bOpn/Y2Hzj
P/xxJM038bBexx3924Og9GUhufuYyjnlKnEw5+j9LLRShd+L6X8FzuohMa4U
t4gnEv8DdG0fqlRx0mU0h0LGtpN3/wTlhXbPj+W6LlL+/3QQJL1ZNDaV0NHE
iXUzvkHWK4bNJzK/6JDwLJB5THtNuibnQup9midiH5MHPYnUTzWt+CQcc9Lh
Ywflk9Bcrw17HZYTx5F58DpMHwaMH5CVP/IgK9gGJlgIgJV2MQit9Ie1nDgk
q52HhLD9MPaSOMy1K4eJDZcgZJscSAjfhCsLnkFglS7IL78NMas+gWOIJQy5
VgmvSr+ATaENhKrcg4/GnyH3jDa8Dn4CEt6NUKbykpx3fQ3+759Do3US8Rnd
CJk5FTDueQFpXNoCzxxPQvECMxAz+gx1aikQvPAIZCh9gSM6O6BkRC8Yr2iD
us40MNujhQegHV7tugXbeIY4/PBneJEjhj4nlNE4tAWurBmBXXqNYNvbDHGc
A1abZEPOvFY4c3ARWkn5glLjZzDY5YJW32zgUVAbDH0AGNNjCba1n4F7rot2
QxbA1QOf4N04GWy12Anq8o3wdp8kGr8ogKFPWkBolTq6hd+DrQe7ISDEBBUS
P0Cz4y+Q67HEBz96/pztAqguPAbv1gnjONF+mDpdB32NpfBOTSf0d4lgaIwc
nk9rBiejOugSUcT+1g+Qt/YifFyjhHO4t1BQcBp+XFTEDP06OD79EvhslcUl
AbXwpPgGjP+j0y2Qew6ZV6+A4cwWeJH4Bhzu50Gl7DXIUGsCgQu7Yd9ACijP
bYep5qshPtEPwgR74Xa1C1wL8oKwB3/sBaWlMEEnBqaMEsJSmQhoHXkEjkeK
oIlNMij5FkNdtihGFR+C1x9OQfF7MVzRcBTqLLJBZacEdpVlQOvOQ9AfKYkF
yXtBuSoXbAukUKQmEazenoHOndJ4/E4KfDp9D1YLS+OhJcf+7KPfUHVRAnef
uAEar0fjggxRXBT1BUaNCUNxNVEsK6O1P3Q8RVGkxZCPR9WJYejNcUj5EBKo
9oX2CPj+SgKVdszg44n9YlikZM/HpiCKs7ZN5ePKZGF0juCwp2sObhosjA+3
mOP0UgNMFRbGBb6amGynhuHyovg1XxI/yw/DWhFR/J3fDaPqHHG1txAOCX9B
7de9AyDL58uGo+35fvhpResQbtL9BWd8qY27ur8fUk7zqF27rRfMlOXgzVlf
VKlqB9eMdvLk1XRs62qAS4vekYYLVljl9hrqz7whPlOH47KiOlhe94akSqhj
mVUdeOu+I3pWf2w7wZdQHNlMLOe9hpXnXoH+4+/k0ZAb8ON1PejmicGwF+fg
p/JHsD+nBD++n4E9bZ9hU7suxOhdhNeiXfA+cCRsibkP6xs6wfeqJfRJf4T8
7hZIczaF/fLt8MDzNZT3KIC+UTXA8YdwiXwk7R9SYP7xStD6WUXWuaqCdutt
SJ77mzidkyE3ljwA9T6gPprzNaBvtQP8bvVz4cbPQFGnCATCakm9Qg2oLb4B
a0aNg6+ujyBr5CV4+nUNVPZUwadvB2B3VTSEed2DK29d4UDiVrj8tgIe9n0m
HyUcILjzEjgk6RJVczW4c5Dqq/m/X5Pp+6i9K/GziWwNpfmq34xHQFkNxXt+
hINpHdVpo8YchjwRGntKOXkUTjb+rQ1VuA0KF1O+sUzGYAhIpjGdn6hErpcz
rpfcL9ZXWieY9QI48JLa1jV6hdz5eTQny35dFBnFUV3it3w4WSdK9QfbkCTu
aj3TJSbVs9y3UjvGrWp4xvB8Lcb/fzKH5Xx1F9GY17CLjuTMVMpD2z1cFkp9
6XPh7Plw6BflOU/9o0NNvUTjU1KufrDnOI3Hbf8wDLo3UF7W8YgAYtbHOFq7
ljPs3Md4g4ctGK+vxZLx7qItaExw+DcJrsmJ5mULDw7mXriy+vYitoz7J3CW
ccBcGhkHUq6YxQqjZzJcvoLF4zTN2T0MT2M1TC7/p2Z+1kUWywtwZvO7z6HP
8nm3M7f2L49xkrM2mfOCXk8f7khS0+l4jXPG5JYvxbz7KzjlenYPaYcYjt3P
eI8BDex/+1/RWOpq1SquYCZ93sWHF5Hj5XTdSu6mkJwdND44Z18myf9bI1fS
Opm82Uzv5/bgTWTzcPru8h2mEOEhdH82iokR4Te0FvHy9DjuZxbjwwcXlv7D
Mg2MA3/HjV3fupmND4xj+7yNo3MO9RPhOp7Q32qbJPC8TNn4iqFs/Jya/+QX
BLA9M2o8W4fv21lMOXoh9Q/XWXzgvIbRtU1xdCRRK+leLRHmkXm9NE8n28WV
kxuU/++3b0IZt3CfH8vH2bK/EF68KePrhIllBRCaR3tqDx9cCE9Drfm4X5yt
w4JcykvUtkkk19rp2mpfMoeJfZTzOUllPQQJUJxqEAYWjZTrm/xqGmTPp897
VrOSVDexPIWPh9k6vJ3MuMFXR9H510iP51ZHUv/AlucXyRcNer345+A/9hn9
r+d39WBjIt1LCgtfkvV/4/IJUMMZTGAc2kn/4dCudKv/h4OiaE2GrlM3udNN
1D8TNGUd6QqhsYAP9juJyFh6PT59CbmqQuvwGFqKkBht2nMwfsgz3q00FlNe
VsnwpfMdUKjtx1/P34e/Qf3W+Xx90rv1B6xVWc7HGTsEcOrDG9yqUWWckhH1
L6UpbSWio2hMNmvZ/9QDpbggq5Iobqf4R1sImaVCY50mg+N5RwxY/QocYL76
mdUsLtM0QPHurz3c+ZE0FqMqbUF8jehvI2UvcK4nGF/0ezmLpR72Y7gliXJO
Rh6V5O5r0fvJtp9BTG7S+//tWEKefqL49ZB2Ynme4hMeSlCzg+Ldj01hRiLF
h8VsYHIbnefyUmNIf0jvYUhVDXllSe/5ZoIlV32FxZsyOwdhAa+EH2M1LRyE
78f6keCPY4jMPTV0I2JwY1AkLHuuisrOS2CpWh/4y6mj05VMiAw1QHPtQWi8
rwI2Khuh6LlBuET7FRwcLY79x9SxMfsDWA8qhl0XVXG73kuY7z4BNN1UcODQ
Ddhh8YpYXVLBzr1H4LnsW/LznCrerNoMYvLa8Ou6GuZlEjg4bSL0jlbDfBU1
6MuxhDs/lPH6R2ko8u0igvEKOK/QEJT8nciLAzJYuNcHwps2cet+iuHZsuNQ
aFjCLRESRIH8T3B0fyS58qEHpD8q4Gj4RU7f7oDY2QaYGzANbrz7Ap2xwzDi
2W4oEPsCB39q4zKLaxBb0AptT2RxsnAvKIU2g9ziDnD7rIgzj3+COV3XQNhJ
F60cm2Dy7xSAvcPwusBHcNZcCAMPRqDCs3dgOWYwrE2dgIaOL+H83sckKW4J
lsQ+hXmh8fzYhf+gR5CohXwcd+IODM3q5Mc6jknegMemU7m0eRNxRi79lqXq
H0BQMZWNVR5XiXgCkydi1kw2tnxnMiH2Kv3Gn5hHk4KP9CxLv51PhjlRn6Gt
gjhpRsa9VzdjPPOqGCZDFuxkeHon46JskmHnzsy77Oxr9mHncrAn4+F83czO
zcz/nFklj9j5XrSTXX/Szbj0niHst8JnmDw/38r+y/8Ry+1KHsV8uSI9TEaJ
ljKui/oIhlsjWR5TzASmM3j0MP8wT57FMUVE2fxyeSz/To+wezvtz+7/vQl7
rkSF/zzj/v/kCOQyfO0/a1KRWg6BZ67w5Z417yw03ujl48wtuVC7ZxUf39Rl
elpsLeP823Uzv4T8PeZbOLlpHTvX+lit/sKFK9kZWu/D9kM/G3NEbO0/rLt2
zT/8KpeNubaP1flfEujB3pExw7Ie3v/wub3r/2HnWeye1+kwX42SEat34XeY
+Rxs/Fkt1qhnrBcAbyo7r2+nMJ3h52m2zp9Osvd4JoJxloQLWNzWLpfxeYwT
JTCa940vJ4faS6HiljzK7deSxfuP/tg7YcLE+6UCqjuNhzx/E3JPVg1/+k0D
x/fR3Pg5Q9A9m3I81iYPxffN1O+RtMkEK9d38ecJ7B6BPQ6F1J9WaIEfPm2g
80+0Qtu1tBfwikYrLHBq4793De+xeCxiDB+LjRzz7z4fZzHegneTBY67Tjmr
L7PH4foHutAU5sQtPMfDmvoTYL76NSl/RfAGTwYXx7jDvMoJmF84Ce+uPAiG
MAU7GgPwCu8CSBpSu/bUgUqITKe5ACvPP4SNmyjeV/IW3K/a4Tq7zfg0QBDX
dk/AVYe9UUNcA4Vieci9mYUjy0diSZ41dlSOwKu641FUfiz2rZFCwQOj0Wed
Oa6beQc8Vw3GteaGGHdsG3xUaYbG1VoYVq0M8Vv3QFiUKm5atpkEvvhEfK4o
4nD9t/x3sS+Ecf7tLFk9vZl/+RXRR5q5O5doDCttQSa5cZZyNnpFi8k4QmPr
M7P3EL+HFIc1HSPOgTQvIPKIBTif1UHHhkOcY8INmMrTwIpKQ1gw3QQXxirj
CsNCiL7ti1FmsjhmrCh/LWaukcDEHGPsfhiE3spiWPCdhwZvLPBojyjmlI3H
lg8PYcU7UTRLH4ZVs9Th+fI/Y45SHsYpC3EUqqR5KXVG4jjKkeqaCl2i+IKj
fsBZ74Rx4urBfMwjQuift4PWiWoRxKEfGvhrctyfcVzfGzDOs3Uk1WeG7l1K
jk2kOoDc5FYS8JtyD84kS0FJGOWo2AY/IyZ5FF/9ak5KlbX+zdNwgtWrlDdl
2JCja77xXTwJWEjX3HarPGxaQzkwEtuNYIMwxcJ6/cRHUw8H573gLM4A2btA
D1vWevGfRXiVHo7voj7krlZdTN+2mEwvWUJ423SxS0qPpBpNhFXPtdHz+iAS
hRcgMksLk2S3kaHysqgZNgTby/tI51Zr9I/Xxovms2HmM0e0NdLFEysSYfr2
udjwXh+1NhaD//AJePiP7tKmfRem77ZCpffDUOnLO5jx1BkTXYah3mxB/juN
XGeIoaqD+Fh9wACHKY7h47RxQzHLmfYFuPNpGDrGO/FxxxZzFE+ZjYnCw/HH
Civ0lByH160Xw8hYgpHTKOejHSbj5X30DEs/NAM3iVL/7FLFOfiiSp2PXS85
4dyG6/x1mG7kjGKL7/IxjnfFH/NU4JT7cV6L00JMj3QF7d5tpHq9G7rVbIe3
O1+Q5/s8sEYyBUZ73iE9sp74VSQSYofokBs3FmGGxGj+/Dk73PFxKvXh+zW4
YGtzOl+ezOibi+sWxnEdbY5EZvRsjJ6RRvLdh8P2HXbY/NIYxpf4Q6y7LbbL
boN7YzwgS5Cg9OUjYOElCDfWjcd3wnnwe0cO57luHD66QGN1jmetcXo/9TtH
3bLC3j/yputOKvGePhb9FxH4+m0J5ISPwvMuo8Eu7zqIPTfFnuyR8GGyCGYP
MkK9OcZQNEITNXO0UbxSESoNdFDOWRUP/75PWo5L4ZevMjhVbBIZk3oVVhBx
ND2sx9vsPQqORtJvgasaw1V/ZtxCWUtRzL5EZWPMLUn8vuYB6RQu575U/dHh
3yiDgVMS8d4pi1XnDWBpeBJpjpRBjUPKkFjYzA3aI40fi1/wf9s/XRatl23j
4xeGygj7qXzuWD8IVX9L87FogSbOMMziefWKkE2tGni0LZLbqbaIPC7VwNRw
RdIalUjuHdXE/f0ryUvVInL4mzZOG5lJTrZeIHZy+uj15DZJk8sgd4318VDa
AFH8aEV0oodgjacJaAlc4UZVqGFvsxc0fjYmFnkKmH0lBW5dvEHuOsuiVkgR
qPzQgb2SMvhr0gX4Mt4OZINlUfLdSRhV7QyH5RRwp0QczPRbBGsWKWHezVEA
+utgTrwqmnlnkbuhu0FzqwZu1dPgVOccgriRlJt02jsDVF5TOflGJRrKLIwx
bFwE9+iZNQTmm6BdcRTJenGZpF03xq63DWT0gzucs+Mw9NhJayAPWzgU9y2k
+SyvnungUtcgLj5WGjz1r8C4h2GceIwBtI29C6n7o7llCZNh+dXHYJ++jPv9
yAlebn4GcroVvEgZS0j8m8vZXX+DWBWxmg82zYyHJrW7h+lUGxnXdPxGajfh
/NOkUYTyFpozZkJ9M8W3XTeBcgrFba2TwSVOAuMOLyU+yYdIZq0U9vvT/te6
VrIotWMWzCgWIE3RsnhxzzYw/h4J541l0EA8BXJr9PHeBwmU5vfwDse+VBGc
tPkAH8dNF8Sd9vS6yNafIHmD8v8XXemGwafiwcXTDYWvfgEh/00gF98KI0gL
7NSZDmah42CFcjM49CvAwIlScsjrIxyae4b0PTOBD4IfYNY8K7J/ajYMJL6G
n1w0t3ncC9gf+wwexvfwTL8/gdPmNWDOpXJrJqfBnMpHoOQ6kvgv0off6Q8h
bEssuZgTS4x/PoBf+xLI6NbZpMmuCtp0LAl5VUreraD67ZX0HlL8mupUaVcr
yfIy6tcS+RLAze9leaxtt5l/RtCD6cAfBjEe4PfxTJ//rU95F23dc4j5GKqT
L6jeT5b85aKPv7qNvFlFscMZMaI/mfE6hJ2YPSL0ltk1aHaK6d5RLG+0+z3T
IY0eMxxUwDj/p23Z9Xd3aJzruK0KKf7rC60ZUAUdGcr/N3eIAqcq6hc9tyoX
vKup/1b1TQ60d1D/jxT3Z2/0Udtqb44M7L1DsYnoYc52KrPjHixg9t03B5a/
4PKQ4pd3fGzU5tE5+y+f4Wy/URvt++PdnHEe5U9uc//Mswmittj4IgUup5P6
c3oW3eO6ZKj94rqYRypP/u1Putmd+BjTNZx32Jys+07f0aXT+7nCAuY7vaXG
eDXb6pmdxev6+A/XmDWD3qMhfBm48nQzvA6VpTmwR7+AaTPNgdU81w1PdA7w
cRwKYETvFT5+ICaKNcVPiVqKAzk6RRzFNtWSoanVhPdRDDdWF5NL18WgTl0c
9xfMIf6C/cROWQr9pgzlrYwuIGpLqJ6z/KkB6Zen+uHVIFluqQ3VD8VGNdks
mU35sRFFwdyrXnpdQ02ZjHxGx88bNYZMs6TzlBV94Mzqmd/GYAPjLzUoszOl
RpJdLzJi4xMmy2F8wCne8HRCNsQoosfRaFLJSybqAoqYkCIDd5Y4Eu0wWRQ0
m8VfO4/LEnhoZhAfRwyI4vePNDe7X1AMTeIc+HjyZglU7aJ6YLyBNEZ4X6P1
96bJ4pYQyvkvWS+HQeEy/PXfrMvyZA+ZMNztxXDDIVb/X+UQ0xv3tTOZuXEi
q92hY/7lH649yfDzEGZP3S9j+QJZXrQvwPY3atx0eWpnBdu3cGt/M5tLK4Lp
rk92M/7Y1pPieMV/If+5+iokcbqYPsyWuUrkHkvjcdED4KefAZuGyqK8VzdM
6RbDGedkcV2KCbouNcPN0rK4aPNCjH45CvdV0/5O53cp4YxBknxcnX4JPkyQ
4OPDpYaw7Ri9/vmPtL22mvL/QytyyY4keWwfCEObC3FQoaiCDpkzMHOQIL4O
HoQLxijj1S3GmPhZE4eZVYKimQHO1NdBp45oIN/rwGiJHmZcnQhlu4SgdZwh
BvgYUBl6xhhr51LO0tTGkRgYQmvAnk8Yi9v2m8LrmPlw+qk1ym0xg7RrF8FJ
ZRz2FBtAkexDuP/eGhO15aCi7jgMFRiPGTY15PTxOSARzKHY5qWkf/99ctGW
cv6nefiSts7JfDz4+HaSITeDj8fOLSBHw2k9/4juXaTl9jw+nmO0nZt+h/H8
RX55/sNDU5bjQI0jf19Jb/NGYZcZpErKnvR5L8OZ2zNI6doLZKSWBx60rCDC
tadJkJwLlj9/TdpkAkjTQSd0cm8l6zUUiKyAI64VaSZeoZZkXO9MvDjkKenX
KSIG1naoeOgsMX6rCK0WE7EoMJH0nZoMn+t4yMuZS3SdVsGhqzbYrytKTn2I
Bjc3DhVClnODbffCg4WU2xz1IR0ExShOFd8FtvG098FDS2e4f4diAZFvxGkO
xW6DBjjbDt6/ZxRfx/rr2ZRT+7rcRYLoZ5vhXE95TilZAJZ2DcMsicvcEJXF
MOm5ES4v+Mk9C4sHvbmG+EP1MeeFuwDK9DFYZSuvZs9ikPlF84wKuuVh3iYq
f0ZOTiWL31OZ8+O9MalfQb/HIw+Hkd+Pqfz5WbiTPL5B/bfuor+Jpysdv+Kh
B3hY0fozNWPyIauZ2nRqeQ2wIoZyNb3CBqDejcq3CaQN9uXS3wZcPQ85DvR7
D+ldB7ljqK/jY50caLrR7134VwnpbqSc/4KFe8iG4ZTffur+FpLT/fcbfz6U
tH+jtXr8chQ43fmsFlDIJXYuG/ey831EPvPpCY6isZiZ/m1ciw71fZlqHyBX
6qgusUq+jyyzo2Os3PWgaRzVH8YFWcOELfS6xwwebDhLrysmmQH40Pl3j1aC
Kj969t283USE4+n5pfn6BBkjTa97uC0jJSZ/c/FEjInnZXpumpw2J+6PKDaf
OY1UnaXjhYYak6d/9RPBzDHcoO9M58woZzKwzp71AlDyZ2dE9X/k6jIBJnvX
ODNu7ZkkxrldUcnq/HcUmv/D+lYsV0X2BKsL4aBFa86fOClGPh+i+7lGZxeJ
/Ua/BRMSTw6/p3LA1MKGVDfM5uN1My5xn3a507Mv6jy3+LsvH48pmUwMMjZT
X0HHiX/c/ttK7/7hBzlf/+GwT4/+4Yys+H9Y47g4w2t/8v4XKx3V/ZcjcDdv
FH+M+G5rTlOonI/Hx2wj0+bQOobPIzrJMjFaw7/dfRT4PZ/Ox/c+LYcikVV8
LKwYB99LdtAx1nthiCLlRmwJSQNVfr26cKzS3QM+OynOXBkOI43oGNG2uYBz
6G+3OxlA7oZ5fGzw/5i68rgcn6+ttJf2lPa9aFMq6bnnHKlEZClFikK2UHYh
S1pEpLKVnVCkRVHIEkKiUkKilNBmSZQi9fZ7xtt8/7uazzTP3DP3feYs1zmT
+ItcfyUHnuUbMDfxJvF/d5dEbQ3Cyfl7SaFyGqlpCcBrLx0IiWgiDZ+9MS6z
hFt5zhYGjZ+CYlPf825eioJHZ+maB7vmwq9FHO5ddJi30+YdXDo8GmtWFHA7
hn+H45dH4bAhU4hieC3sb7NAiUVnSMaxs5C91QS3b6ok0Rc04N1pA3x5k9ZQ
XSuljVsaRageKaWGBw0otyogSAmvahrAAgcVboWLLC4ey4OxhlLww0ES9+2Y
AsImm6AoSwSv53pDcXMStC4TxDp5PzhfnAgTigahT/ciEFPeBiG9gzDaOhQa
j5qDZr0Adh9NgLJDx4mN32Bsl6P6dOhnIbSxoTHXTDMhjD1Lv43Bwf39CdUj
by/rgffRmbA87xlX9rsDUusi4byPHugu/QotHzl4OHcfiGe1gI+SIMyfngnO
H1vg48XrJL/hIoRotYF/UBSpT44DofJOKAuyJFMWB4Od91+ItbjN+Y9fAndH
C2Jtty9X9ikB5h8RQQW/y5xfwitID5LExwXOZMy1YXinWQZVb1wht8EFbWSV
MOubOGj7BeLUWaq4d9tYGGW3BTunaeI4jQgIStqKG85ro+XqPPAPXYNjluig
+ZEeyDWbh7lbdHA6zxAv5rii209t1N0wCRMe2WK6pTZGj1qELxStsCFMEweX
rMb2G+Nw7Am1fp12LVaZzcWFi9TQf9JavJ60Ait1NHDD1A0ovXwuDnLQxCfp
WzGkyhK3/9Hg6xvdNwRR6pEaH9t5NINBhSpWWQZjb5EKvvNQRfF7U7C6zxf/
9M//lB2tPaH3dBiKH+zmv7NJK1Sx72wGqC7YgMa6mpj9fA7E1A1H7286+HNO
C2kNyYHDMXpY+kaRJN76TpSGsDr/pREs/6g0hfn3hlvSs+PYpE92suU01um6
8RNvATJdd48B85lbVjN9+OUbpte9+U+NnZEFgqh+ZxZfl3gnKoBxaQ3UXgj4
A76We2gd5jn0rKmYMILLO0fPl2oxjlxZTGM3z4ZsJ9McabwmtFuRPBnNzp0l
z9+C/71mvl9Urv49XNslS2s1LGX5zpbrWDzo80pmy+yQp3Ef0YvzyLh/8aCq
i1lklyptFwy/TIQtKVZwTCSHvSgOK95O0ia9hY0/W7innBfR9XgN1rMayaTS
N9yJwZXw4/IIfr+hss9gqxf1xd1VKgHJ2/RepJN1T+Fh7Rl6T6LwU/gs1c4t
ObCdWPwqgu4Xa3jPevp1CdVCMBhnzXs86j68mHIXho+O4Hy8fsFE4wIoqOnj
frl2wG+hQngvpU/ObbgNfcFPoK7MhAic8IPSvgp4ZGpMrFRukRe1LyHxtQm5
flqeRO+oguqcsaR4qxH54loFRscDiPvjXeTXvhdguj2SDDa5RB5fLoc5fXGk
1fEyeer3BGxC9pIfxplkcHIBvJq8miRnZ5GVU3LBqVqf/Fx+gbzZcRnMd/hx
pXk7SMwTagufiBQn882p/KiROMD5qFFek1uYFOlxonZ06oF9pLjsH6d0XCmZ
xqP50Ffdq8jjQto+tew8qeCdge7TvqRC1Z7EN5yCp3UasLbrN6d07xj42UbA
hau7SPPkQ/Bs8FUQyzUBn+pYmDahGs7kJUNmVjR0tLSCtctPmL54JwgNboAr
vxWxUTQa3E/eAc8QNRQcvQc+boyBxVMUsM78AJS/NIWz3cJIViZBz+ebJK2z
A4ZGJ8Eztzlk0u4mMH9/EHwvjiFRP2rg7+Z40L1iR+q6HkGw2l4IrhUjAfeP
wpdju6GyJI4XsNEWXurRmJ2EPJJRKYyTTLYxvpZWEMPPfWifyZsOkTcj90Js
513ukYIBNN3cDQoB7mTRSle48jMKsqdfJwv0zGCkTiTYG6rDa4HHpKk5Eq4U
r4IiIUHi5L0TwjenQsv6QdySfntmnXMlaGzrP8Jm74QdLu2gmS4MT0btgOYf
XTDXzwf6UtbD2vsf4IrMFojqXgZ/0/Ih4bEPLJy7FJ5mx8DKh5rw5XYg2O5x
hss3BoG/4Co4MUcGgo21QOHPRrDd8YHIfVgGFimb4eLtR6RSLhHMrq+FvAlX
yYPWJBBuXQx+VSnkvl8g1Jr4QoDIOfI3+Q/RCfeCySVZJP7aSKI0aCYYCd4n
Y76mcTUlvrDmYzERqlUlVwUWgLxzLgm7tphYaASCy8ItpODpaiL+MRi6Ta9z
RtbhJEeCcvj9Zz0kXemUX533rH/O2pRTXZ/uCy4mNEdgxJKtsFGKxjfvygZD
qySNb2blmYNlM61dVnA5i0S0URvdd18Cp6O+dWCPpsRSvvfFtgjeN0Jr2hss
lCSzDtJ9tBW1JnLHKW/fU0iesxdl+zulgr0Du1+zGGh0Pqt1v7mK1cb/+i/X
YHHCdLLJIRaOG87mrhZVkcvRCbAzkUcyG9+SRLH90LtpBcldlUrueib0n/1u
RLB6E+mIiIUOMQGi1//drknbDeH2W7jvIduIaWoUzBN24Gy2TyTLvobDY+fL
XE+9JBftFw6rfeX5cumX007Iah9D6/9f3w2fawkf79WNhYSTenzsN3wfmB75
wJe3Tcv3wgn1UXw815px+Av6GAf+XsC2Adyzm9WpawthnPlNjxiXXtkiCvzt
hlKeVV04zHIV4OODVxgPX0eG5RGcmcF+d0h+NMxJyuOfCyOCd4KTH807MzaJ
hLUyM/lYZXo4mK2hPgejjTvgRqIEzQXoDQNvB33+/w6axub5bgnFl1tXcqP/
3RHQPEiWfH1G8WLTy9xiBdZfo5Zx+83TWGw9rJHV3/u9h+FjWjR2P/Wc0ZgT
K2muimqhOpkKdA0/TDpFFB3p+MnjWkjTELoOaVWisP0VbQ+b0kuG99D2pPZH
JCOW5koYNsWRq/r03VOt8SPWdZRHKtbuRnxsKP//TsVE0vOExnNMg0YR4ZVU
Jrutf8u9l2c+0v3Z52Ba4VL+Wh1QuAh3z7bwscTnNHj2huarrh2ZBgH7bflY
ZXcqNB+bxMeSaedg+tdlfDwp7SzIpNPvZOHiixAgfhtKvniTxKFXIGT+d7Cr
qiLfO2/DrcGymOytDsavHsHDQdoYlOACiptLQC/IEIPurgCjtjKIrNTDkQvC
oOtKOUy+rorJWutgdOYLaKiTRhONCRAPb+CWjyDeFFQCaYlaiKpsgRiTbvKj
tA525lWAkbQazIR6KD1/F2yWrIbtZu9hQsEdcJHMAvFLH+H6xxegtLoKsvOb
4eFkIRxpUAsfFFugstMYJz4qAOmTrWASMg0HGSSAy5iv8PZuEN4d7QGN477D
KuWN+FHTEHZlf4erdYFY7q0HliO+g6ezKxrVuYCJ5mdonGWAb1ZEAefdALXa
UnixIgN8ebUgPk0ML86qgCet9f36tAoek2uBpaktwJs4Emd6dEOQyk9wjXHA
lfWCePhNF6RuGIfWOeL4TaQDvplZ4ZwaGbzBfQWDYcr4Zociqk9vgvT5nbDw
gzLO2PkRMltK4KyiOpJ776FbPx82SGihlW8NXA/Jgz9u6mgg8Bpaxl+FCXdl
MK+qCmwULsAH5R+w+sIb8O2NA/GwfHhWWQ/HucWg+yMaJsk2QlXRaHgu6wnm
eV8g1Eof7IIng+S4n7DzYr9Ndy4AiE03ONyaASb7tkPnkD5wPrcdNu6PAPVc
ASwyOgAPPENhsZQQJr8+BW2xK2DRJxF07X/nVtxbD2nRYliufQ4yu/eAs7wE
3rtxBrydkiHviAQ+OXQGQk/chUcd4pi44QLc1OmDEiExvHvkBoiOtsfl9cK4
3u8lX38eIyeCvSepLn34vQhu4ftMt2N4iyhK92jy8cTHYvi7YTgfO3WL4Ofv
Fnyc/EoIhbfQGDGRFcL70yxp/1lCGD3BFBdVL8J7miKoP1Ef1yiMwixpMZw0
VQ1vpmrjuE4JrBNTxKBvZnhUQQq/S8ggXvRCR04CvypS3+XELlE80j2Ijx0S
hfHQ5zr+POschHB0cjYfi48TRBvTMD4ePr4HluyxhLASX2xY0w5dRwVAbspo
VND/BIU+9aTvvT42Rr2FrIktxNhMFcnNVzA5XAjiEqRQuvUF8AYpQeyPNlhf
9Qrad2uD4plCEN9aDUc19cHU7iwYldeBdJM2RMNhOKXVCOVpamDqcRhkF32F
F7mqUCF4ApR//oC4Bi14ciYN1kz7Aea++vA9PR88vrfAmZ+acN81HzYG1UD2
xSFgXX8cYi4+A+FjP0mY8lQY96IYVIa1kxc550nVhmL4pk5liPyhckj/TnlL
B69UQfmnc2BxHbgEpRpYO/YZzIESwvv0BsZbfoT7hyeAw+n+77P/NxLCd0P2
hkp43pAPvUeSYLZ9KbhcjoEXanvAc8Z9OKBlA8+f9sujE9fg/fESUriklmj7
ZYFgyUxivZYjb7MuwRblLi528iTi2ZkGMVGPue8iAnDtRgZYRL7g2q+thXS7
bPjo1si5lqZAQvtVKItu5mQOZcGpbdfBZeIdbq5cLGzffgt2PbLjDm1WhTwX
Gqv6rZvKwZRrA7K0aC/j+4ltTgfTUyF2/8OBq1JAQncF97YniUgMPw3+xRWc
o3kLkZ9/DEKKP3LJCflk5MwkqD10ltN/c4u7eDsJUiZG8s+spkOMQyWw/AQ7
ZwVZbVVNDXa3y5Jghr9toH2+OXEk/AKtkZV98zXp2kT50keWqsOGbZTv7Z5s
DU25ND6lkm8K6zbRONcKuT6SfZfGB8/VOZPM8/+pD7abxQddTjIu94gixieU
eMpqiUxLZnEozfOU05U4OoanoM1ywO2sGU9vhCWLORoGsrjkaWA16iuTKaf6
+zQ17sFOOk8/Y2FuYSvj9e1YweKMcnGM+3dSkc1/7zLGmaxWp2PO+7yV+07o
mnzcO5akyVF+2uTnO4nLB4qtzfYRtQn/ati2RpPNhjQmKLR5N9kdRufZHH6e
7LKg41vc+kDu61N/qcMfJXBVpH7RJ49MYMdp6sN842AKx+2on7NGaRh0mlIs
9bOdhHnR53KvSyebaumaVP1eQLo2099y3CVJHhA6t2TphdydaywWucqJ4YJu
lqtyJ4rFW4ddYJx5kxLGzZs2g7Unr2J8+8MiLM/llB/DpZppA1htM/vf59lX
B/ARaRbzFfh3f4SHwhFORZPiwekbSJYgfS6FdRnEOoXOf0naWRKYQ+/XaLN0
IbH7aIw4rjye13WMcQudL6QOYKd9F2Gryhq+zmm27iI4r6Z3RX1dkAat4g/5
31rnFLYOreU0njv23WSSe5POoXO2IMycRbm47+8jnM2l38h80+lQ1kvXnKdl
CglS9JvSX55Dlu5nMmHUf/IpOqJY3WPTepYX8COH/tY0twtk/gi6PpHeutCw
kL7b0DQaZN7Q9/ZdqigsuES/kS0ckgUhzG+feYTxbG/FMh9LQhP1w6gGORKT
t5S/djnnOtmiSPEDtRIyOoH2+VF2liidpv6WRD2OyG2n/hzHg8M4XSXG2bAx
YL702GBWW8xjcTesP5PGX+eAVb3wc6sWX7fc4iCIGwWf89sHv2dxw6BUyt+4
3HaA0y6gvqlnYhakYgHt81xDm9QcofhyyBzu4xDmv1p1iNWycO6ifnvhF0e5
5C3U33X5CY+sGELbZybMJsMLqb9rV7I88b1Pff4ODUqcbiiLb+7UoFjMj2c/
7zzF4VvTuM8dNOaiuW4UOTyetrft3EJkF9JxnMYdJUvvUkx2FRDNOoqfZ3cS
8X+8pg8SyrDrKJ3/8VY1SJpGfXSFPW/Iws2Ud5Z1agr30pfVGnqxnd1DvdZJ
DQ18aN5u4eyhWL5wMGRVSIHHanmc/20OXLR9CG3dcpgRcQSctJTwraQ87ryQ
D8e26eMjdwVs6yqB70bS6LRSAT8trYDMZffg5l95FLhTDB3ZXtBSKo9Vm/Kg
KvELKWuQR/ttR6A24AvZfUgePf6sgoWvLcEsRA63LLYEN9GlIP9HGr3s/5Lm
t4HwR00KE24+IXt/mcI8c3EcIf+B3AnKIHX5IpgKwyFjxnPOIV4QJ+4Oh2+H
53I5yT2QvP8WOFx3IOO2dsDLqR0QXP6auDm2g0OUNLb7W8Emze/wEpTxcvlG
2L7gGzi4KuGKK2eAfGyBJjVJnD77Kayv+QDPQjvh2ssOuDu+DvRyy8B8jjQm
5r8Dh2fn4USMNkJWDVw02A59p61R4fdryLIlkLJpGoroVUKunQgEyK/HTdOf
wbBzV/gxjb6bxbDEy5+PDeILQd+rgR8DefrkFjipxfGuJnuh9Gn6Lc/z6YKI
x1n/zk0jUEImJ6XSmTyMeUrloU1KHM/iJ5VpSbZp5MlXKjckRr0ip3r+5WG1
rSATBJnMNBzOcMxPhht/MXmSJ8TyBSYEsDPuXAvjhIj9ZOfslwcsb+hlMzsr
n69gZ3qkKhsn+j+c/zIp1n/jajaOTRw76yMWMd5+xzFWg8tzEpMbSl7sDpGU
u6w9p5DFKE3cWfzujAzj/M+2YfrDvj0M/33IcqACm5g8vHaEzVNahK3JWCGm
G9z2YHFPHSv27M5YCGU5wvzvbqr7XZBQpVyO/Q43IWmwNL9fblcWvL1O+R7+
smfAdXMXv0/Z3v2QMSGEjytGMb/Q6VzmV9m9jPkZtA+sHMDrApcNYFUNxsk/
v27BAJ6Yzfj8MyeyPkPEFw5gM//5A3jTT8bz19SfPYAVrjGcepfdC1AQznIH
jp5meQr7hjB/V9kslq96+D+5qNpeTHcd13xqAFfcYfyu8YZM3zhawfJZjGqY
DhkV1zqAYd3fAXzDnsUv5HxEsX5+DH+dPddLYJgK5S5qfh6Cs16tg8wxvrzG
IDm0X3kAjmqc4a4sVUK7Yydg298nvI4oVfQcQetlefRo4dkG6pNaN9wAlyrO
5OPbTSPw/B3KCSkzt0Ljvg7+by14a4vJ+27QGv5Dx+BXyV2UH6U4Glt0jPn4
k6s1rhCI5Z99YnH9dqdRCOWgFo3Cy21r+X2u+9rh4oLh/PG1L/MwxD8VZJSM
yFYO8P0BEXw7u4OELXXA15Ps8FnpDLBqcsIwY38MH3EAnDNccOzHEFRJzYVD
p1z4dufU1Aq4fIfmtZenfofm3U5YeH8bpk0agravENetX4elnD6qjSH4RWcB
2jTYoIArD1dljEeRQnsUcbTD8yt1cLSJOQaOscRG2zb4sEUG5580RtvgU2Dx
7CHsMdPGHcdHg0nSRBjTNgx/PDpO9B9f40Kbh6KosTj/GVfGsbh55xR2riU8
oudarchjXpMi5ZwvHRpBmi/QOFf6s2Ty5S2Nrf+tDCMiubS2npe/F8lfRe9h
Tw4vJGr2+hid/ZindmshjFukiWNLFGBe6itYLKOMN7LPwvuXarh6syxW9p/r
6kOt0ChCEk1eGaJKhS7mt4lh/X173HnjCzQPF0P9j2PwuHsYpJ8QRWJnjF9g
F/lZLoqS8ykPY52EOC57TPmOZwUkcDqh+miTugR6+tGcnFhFcQwGKhOqM0Rx
w6ydNDdEXQQl3m2l+76c6T/hs5gO81eC1unaBV+4or+Ue/B8xx5SlUZ5I4fP
HSJGe+kanhivThQFmW5weDHj/1/YxtZ5hAyND+YvPWB3ZQ3Fnra3SNc62j/T
wAqGWtA8gjdlE0HKk+LIWhUIW6OFdhIqnJFRGBnVf46G9VF/coKbDs6Jps91
qkIHtUfEkHFvosg21ENjgXUkp2EibDuqhyk1K0lSaB4MttRFl4fniN0CQSwf
rIsXnUXAv0oNvf218fmrqZAko4X6LzXR3WQfzFgvhk4fNXFJWBZYHyiF8Qt0
ULf/PE4wuQ76Yfrof/o9yG4RRSVPQ2wa3QvuKYtwUJEhKgdS/4+GrRFOt9Si
Pp/7xmi8gfp/lhubYbXECHTXCUFRo1GYMFoLu2J/QFgRh/fLxfGBSTbpueaE
QX/o+THp4SS8sYPa4WLHp+NxBVc+LpTxxPnKjfxnX3LZE+Uer6M88+wZeMNm
JKndOJ+TmjEDTQVWkZmfpYh8nieaNz0mKieCyYhLM3FIjTxsOBdNbO180G6h
GewuMiSi5+dgzhAqW2r3zsF5nm38MZdJ+KB5cBwfi9h4YsMrP7I2cjMp2jgF
j469R8I0Z0PJbxds1x8H4QE3IBcdcLbySVBLa4SHzjxMz30JL3NrQKnVFvP2
/4KFE89A42ZrvHjpN5QPMwOdmdZotOID7Jt/kFhVj0KFhLswWO0kOTjaCgN2
nYL8NIChH82xtncXnH2TC3NSR6DrmVC4NlYEvTQMsccgCMJv6aKjvg4eq/KC
c6KmWGurhg0qI8DFShtTkhVw2t8KElzdCw6HJDGhW5H4jDgBklvo+18+qZGM
FWTcm++ZglgtPZj/vMnrRVDj0Xc+3h4qhclXfYB8jiO5d2RwrNgBWCPVR3au
kUGy+gzs/dlGtoVL4U3ng/C7bT153COOu7/T8y92hgR+OSDHx4cTpfHQiD20
dlCMPJ69nMDFJAqQhTmUozX62XnSMVEB2yv9eSVWtURpkAIqTPjEpS/vJIm1
Clg+exPh7ekjf1AZhy69T75MbyNTY1RR9pMQjJS6SUqnquGjJybQajuDmGco
40N3HzgQVsq5vJTD+B27wdHblNx/IYXTD6WCQWMJsWmQwNqNd0A4wAwmz5bE
1pgH8PX2bBg1Sxpvn7sKIvLzYc1NOcz6EQ9K2h7gU6CIUVLOELXSFVbIqqCz
exFJ7D+3TdrUcc+RK5zwonXgmknr3AYHbAe/1VR+KrevgvdGJtQ2kXAFRwcT
vFMzkni/VQG9C0b44ul1UmRSTy556OBsBSFoWZNG/gqr4u3wYVB6bT8pnE55
BWfwMJn0lNqn8nX99o431QkVXyaRm1VUpxI+GkIsXlC9yzz0Fnc0meXxSWQy
ndBIiul42pbsLoAZNxkfdeh0anM5B70iT9vpezK7ej78mErP/Veno8HpX46A
7ykv6NQRxmVSHLlTcZJMjBfBuSo0Xl/XLopzs6hu9GWOKJ50PQi/mlbCgk3C
6DDkHOwtM8CtEwXRc/n/Ytvb8VFAD3yoO87HZrqd8D7yIB8HJrfB1YJYPnbL
/QwH6qLAWXU8nklqAluPNTDHLA0K1zbCnBsTYe/nZUT6UxNMVVSARF4od0K0
CQTSLpP1YAE+ER8hTkWZXEp6Al9OvoPUkwd5pZpSKOFFZU8KSuB4yxcw7IUH
NyzrKZTPL4djJwgps/ODTK0y+Fl5muSnnyKKNiVQM+Q66Tt0nuuLK4bqvD3k
jXAZt+HOQ/iyah9X9MSQKERSv5PR9TNcryjzp3UMZTU0pp1nuQBX7rGaGOIu
TDdWdKX1dYV+vOL9qKR6eF8lkN+FlE/eM1ub1NdS/0CjkCfvkx3b3+tzmd6+
8wPz7/UqMn1vcRDzF/1yYPX/x9xmPP8EU4aHJzOc7sdiW9HOFK9ct53kfaB9
Rtc7wP5cOuaD6FPQPZ76i/LrHoDta3qGy1Tfh3tq1F77qnYclDfQ+WR2IQha
UGwrvYsYNzObbmsE8zWd/8J8UGoNrP3cf+rDWC5hz6v7H9sq4jddZ8XxV3l2
16kfddE4HhlcT9vt5M+Q8XOpnzDfIYu4n6P72HsgjEj/yylYJPiIy1Zj968N
qWJ2nNlidlep+FO2F/cuMttKP4ZxbJovsb3re/QVJpv84PvKDHb9gts302mO
c2sPeOnL8WVpenEP3DGyJXLBM+2Nvv0CXw8LImA4gny37ISPfyo44f0LiXvD
n386tRr5OY/yi3bv/DlGxYRxk76PZnxLn1xWe9m9WnEAb3rA8kmXrWf9DYez
GqefkelXehvY+WK8gNkLYl3sdzvT2Ti5H+Sxy62IK7zjbR93Xg5jjGhNe7EI
KYyYRnOjzJVFcWyWFR8/UxFCXqAFH/NMhfBxED1rJjSI4MFHRVQ3KBHHksv0
zpo8DSlU/SVIeVN2jM8/Lobh+XsYjpdiNS72yLJ279uMp2oVzPxXGVWM/78r
idXoaEll+GAOk7d5oxkPdkMwyyMY5kj3yPewCjeila3b+I/M//ZuDVvDV6Ml
0TtLhP9cUmJSGN9/lm7Y7UhUH0ihfLULFBZ6grbJEDwwPBvahxfCyctSGGDX
r3+fF0DNuxJoPInD3Zmi2JAlio9HrMTvj+rhvbwIX3d7P3MP2C2gePz+YmL+
mfL/J3st4402ojXAXl/bQ2o6FPhYIewgaDeq4N+z7ki+KWGfmzoemaaJRUVT
caewJpKKj6AS6Y3hK7Vw7/UUSPU3RTEBHay02QZB82/Bpb0GWLl8EgxdXUzu
xZngsHHGVEbcGYXLdeXhfKgbyfluj2nHRSFm3hSwchuLExyFwAfOQqHtOHwl
KwDpf9Ng3vFxmJnRQtLeb4XIRY44HPNIU993UrfSGZ9GepBa0zhuWZ8LWlcr
8tfNaNRk/np2uxdwgiK0tr/9kERyuWgWH9teukMmzaE8/18v44l//EIUvRnG
m2aqRkRGBuLjz2pk8pU/nMyyFSh9fxc582sVGd2zAhvEcsjJpRUk4ORSlF9a
ROTHCEHSwvmo9aCUHPn6jfy46oNCIaUk0TSXbNkwC8fPekrW5RwnpiZeeFWl
iBTOKyZSJu449XIBeX1JEdYWuWFVTDax/+ICN5Jd8IHiYbIlMBiiPo3DT/s9
idSinZB3wgEPd+RxSzOOwkVC62zvC82FS7WUZ1v3+AkME6U4M7AUYBPt8+LJ
NVh+i2Jblb2QOJJig2EjofOhAx9fTcsmh64RvGSwj5uiPZfMGTUaS59MJJVR
+aRz2Ehsc48l0dcQSrRMUHnMSfL+9THwIcOxTecweSpRAgf9DFF+jT95G/0W
0jbr4l/vbO7p9cfQ3EhtoqQtp+B4EeXk/zAOhD9SVOY0zDSFUUcoz79XSRyi
lGn7pvjfRLWPyijPbZIguJ/aa+4hY0E2m+JXuntgTQ7FMw7dgDY9On6uaSVM
qKX/2+tfBEuW0LrNExqPQKEr9Q93LwYIXEm/wacP0kjxOfrN5ghVcLKr6Lfs
eF6TW7uUfuO7O9dw3/7V+UmZnsUtFqPyPM02hftygupg6ptduL3Rrwa+/eBZ
zKd3+Rbz9V0opJz/PdVreb7u9Ny5EKFHFOdTncHtaQaZOZueOwde/iHxJhT/
0ZIFLTPa/6ytKHhJUZzTXkbKZGmf/KXh5IEOHT9mtQTJt6btG19N4AJ30v4u
aYfH5FlR7LxlD++vN+0TtK6YW1tAdZXnr52ITh89KwsPziAfXlM/p3HwUy5N
j9UGsT/Lct867jMZmIt/BnBcAuO+CjSwGkHDCN0759mf7Sf9pfz/VVNKeEKt
Iwb6WA9jd1UUpHDMxhcYx2Sm+Hg+lp6jTLx5LnzsWLqDSLyjdf49rLeTxao0
3ydovjVpbpqFW6zkud35Tdz+7Qvx1NAP3Ot54mTq+zUo+lCWhJtu5fupt5XU
c4q5xXxsUfOSV7NPEP6fty+4VnIAP779Y4DnnzkqbQA/W+4wgC9sqhjg/O9Z
KDvQfi/2CB9r+ugS8fd0/AP5T0mnoQkf37PWh+llyMe3q33hdL9s/B8eorUT
Vhcu42OF8KNQ/+9urUdP0yAGaZ3En7evgeCfRj4WsSmAHw/+8PE2rTsQnd/O
xw8EcqCeX/tqO8ptOQ5HAhL4OF0+HPKKLPn4j7Qb/F30lDyO3IIpW+XB4XYa
ibVci9oCV0lDbC+JfbQYF/wYRWqtZoNZhTdqBB7hhi5IA9lQN/x07xCXit/B
rHccGkw3IO/FldGzg8Pe4ERSamqAY1bY4SW910Tw5TC0MrXGduNBsEinBR4W
m+PkSkGoORgGa1WN8U1OO3mhEUqeztHFMTNr+ef+qkcaeGfVBz5u+amCRjMk
YNm6J5zSMUV8YTMKnkZ3kK8vZJG7MBdOzZoGs3WG4MzybbBZfA80CYoh3toF
XyzTYNh0IbQ0iIOZCg+gSEAQNz9IgnzNcuACBHBw/SUQab4HwiaCWILFMG3c
AfhmJYSbjjTDrYrhoFEihPuW/IU7QdGEPBmM9pndcHmcHBFpEEDblLdQMOMo
0Q3phWFtGdDuYQKWAr/g1+NQqNgRBUeMf8DvwSZQUnoczke2g+2perJPKQ4O
vuoEt1MJJK7dG+as7oHY7zbkx08dsL06CB0rq7gLSZagMWMwRuzM42S0D8HW
ZhG882oo8bouiN92SuLBFfvI2D5HdA2WRXGtduI8MRTnhg7F8lGj6P4vUEf7
3HV8LBCqja35Z/lYQlEXfxrW0PfunC6af5Hnn/07H+hiTwkPe0u2YbiDHra+
98eENUvRuFAPs8o34nH3mTjBUpff136KO/JyKZ8/cbUXxumr4QqxzTj2pAda
56piXcZG7Iu3xztaavh4x1asHCSFWrWq/P5z7t6GolnD+PiCZCo4n1DB9gWr
sS2sHSqKlVFw/3SsSQK0C1DGa80GuMgrFKM2DcXWC1/5c77eMBSXhiTBtOwg
HO2ohqttjMD8/gh8vkILf70MIf7nCmD4fcrzr68ZCoELKY7QTeVWiTFfn78C
lUtrfifZ/5hJdcVfFmKk7SqVXbaGM4nqJqqn9X0eQXoeUX9jUu9L+5pupsvd
v8V0ZvjG9L1bGoMxPNObr/+PuT8Ie0KD+LqKXVA3/H6Xx6s5do134S29U75g
oSDp9qYx5Vmjl5HjP6nt//h3GPkcSWNDN5cqESOz14DCb8b87+8277dwO9aP
P+bnQx+gwi2Cj2fzmsEMovm/O30aizs7/mwcwPVTmTwXX8nsl8aR1K7J+DKT
mxNK8wWSyt5z4yqo7/ZKhiYxS6fngs8ZY5KxrgYa1ZSIxtkkrj6oGmzjyvjf
6cU7LyFqmyC/3/lv5eC6jvr99L6XQfyfJD4uP10KJ6+okHXOy0mu/lMomxrO
3SmaB3stiuDE8SXc/l8P4H3jA5DxLuSy4n/DAbUHYDZPhow274Rbzx/Bp3H6
RP3LDVhS/xTMvmmQnHHTYMmWcrjkI01Ke/YS9yMVYGMhRSSvJfMmx5fDq+3G
RHZlBu/9hTI4dmMh6eVEiP2kEji77QiZcaB/DuVP4NSym6RJ9RAZ0f4IRMUf
k9k+aeT9y9sw5VgeeRl6mbQsuwI7PCLJsvmHiYBbBiy1auAmxI8kCY3Utl34
5RcvXJ7xOpYgtZHv1Lpxm7to7Ca4eBThZVFbW2t7BIkeTHE4RpKYXxSHac8m
U26egcLJJ4lu90ySbNJveyebQGpwASnWOAZDtKP69W1XEOs+BIJzrsCwxTdA
3i4eNhW/hsfXZPGo9F546vwFOE1AvUMxEBP8CT4FeqHU7d0wZnAhbLf0xD3u
e2CT3D4oeuCIf3MTwPGmORjbmeM1vUQYr5BFGoU08IPqEUgMUifnT8jhokuJ
kHwygxP5IoJxrw5ATvEuLqu5GZJ37YOp0rd4l2QzIaObxrbGrHIBhcGUvx1Z
5knWPo8dWJNQ7YQBfDuG1YQ/WE+54q9s1hHSTvsHXZKDoKIYuDovjle62wbq
0naC+4V95I2fJmx8GgnBE63ha8J98qwwEjzfnIJn/baz74Qo6M5shdLNN7m0
CTuhZaUS5t73JBa1/e3zjfDS7mbS0h4O1ccMMPSrJVT93AZXTsrg5a0uYOex
CcqOVkGyiTH4H9wIVndiIf1rDZlruxFIjimcdY4luGQzfPJ9R66PiCPbNmyH
Kd75JLPwNTltuB1O6xaS3jPyoFy2AdLTy0ntZjm4uSsQqkzLSceQ+0R9vB/c
elpI3BQkSd/P2fBHl9rI7dt9IDs8k3CR8faed/1grMw5UhAxn3vouQAenthD
lk4W5pRdF8OogzyaO/M3EM4FePC/d4mflEedl/ybEz1Ouf1bI9vJ+mGUd71e
wxNKPJbz8Wv3cPCOp3HPxYZr4Jf/XD4WrtOGD4NofLPdYg6p/k/MtH44428X
ZrHY6xgpyjnf4GJIvk2m8dnGC3uJQzp9B36EcOTQLxa31UlnuANYHfuRyozH
XmHA+PBv/9WW7zP3I/rvdoHrPPcxy/c8IL5T98FD/zyuRPImuT0qHpoqPnBH
xmwib6bHQyY5wl2a18eN194LzwIW8DQfhnE2n+hvBWAiT3QO+y3NcxHgMm8x
X05eToqCxnUz+et5+EEMBL2k+VmjHWOhZC29u/z2zVgQLKZ34Ao8pO+2nnk4
d72A8fbhHYvzVuaydTO4wWrTvctj98LX3GZ8foVFkfBrUzF//G2XwqHskS1/
r7U+boMR9yherx8KMXmt/D4mTtvhy2cdPl4StAOk7nXw7x1INowANDPlt6e1
74CmJZ1csqQuN9xzO4ybTesnTHq3GW4G0vsLtu0IgZjRg/g459V6GLc3gb8m
s0/RvBIVH0tS8Z3mlcTb/yDduTSXAc+YwI1x9H0oXGQNlUvpvRJONZogt53G
4mfl9ZLp12heieCB+2S4Bo31nZi2n6i/pvzWOYHTiGo+fYev50kTEKe/JRIx
iMSF0LXKF/Qlq90oNjhfQZoXU9wUqQObV1PsEeUAhxvp3ETyOIhMovtywkwd
pm2l8kRdrYl8rqf8/w15OSTqJY1dZwalkSZvyv88HfKARL+neFbuG/JtCo2/
v+WKiN6Sc5BYaEVOOC0jpiQNCqY/4a+b+Kx06GhV5Pf7dCsNDNpo7W7X9BRY
p0qfrVEpGXLe0JqGX26fhJ9rqF/S93kyLJMYjEphfZzjq3S4OF8fNSM7SdX3
G/A0dSz+nDIWfh97CELbp+OEstWQNL0MTB1nYNjyODiQ+hym7nRFjcPJYOPx
Ep632+Hlz6mgo1cFTtcN8KTZEciLeQ2pdxSx7O0mUI2ugvBGEXy83gHu570G
iT3dMGWjKTQUvobEqq+wV20CTPV9A92D2+H3wlAYfrkORPcI4X7hOEio/ASR
DWqIC/bAjrdNcD2DQ8WypbBv6Gd4ZOaHUfrmsF6rDUw+bsDYYYOhM/wHPIkI
RdnoNtIX2g7LpZei1EgFaM1qA5vlTrjRahocsm2Bcm0NzOiJB7HIOkh1GYwn
d92A9Yeq4fSiQXjtw0tYbvsWNmTJo/nGBhgypAE6K83wqn0T/JJuBV9hR8wS
bYPRzt/gz1kXNLIchOckP4NawRhMqhTHkOZPoC6vhe+C5NAiugEuRwiglexQ
tNFsgOVbnkNvjiruX/0eIoLy4NU6TRz6thbuDr0IXhfVsd7hDbjMOAmLPGRR
6PdriJPdC8FC7bDuzWsom7wQnE9fg8P2NbC+xBTOvI+CwKo6OKM5GL5dcYdJ
+p+gr7KZLClyAJOUFlhaKQSTNzjD9qov8PqASf8Y4+HX1B8wK2AOJLbbQpZ7
F3yq2Akd7zTg6rBeiDl6HHRq5cCnThD/vEyH/XuNwGmKMLZ25MHpqz4QlSqK
03/lw6lD+2D5STHMyMsH6y834WyaGLb1t3evFsYhImJ4uu4uRDSOx840UYxa
8oyvP094L4abB1F7scJEAj/sp3z7lyiBcx3pvaFuPuLY84H6BFd4COOE+cp8
PGWNIEoE0HpxBoaCqHeYtlvbCOFHpaE46cQC1FISQ737StiVOwrvHZTEBa4q
aD9BG0PmSiM5pImZ341wyj0ZnBFhiEOuTMCPPtKoJ2CCZrvX4a/7Univk95H
YGQrgbPi6BwW+4hh9OBW/pxN9gjjoZxz4FgajNLfBmH1GHfQbebwaGknjFwl
BL7iKvirvhkuDC8lVkqSuNH6HdwtqCMd0yTQuf01fHeSAYslojji80tIHjIS
ujp+wi3zKrBScgINlyfwdko1XN3rBC6O5+B8RB1IZVuD2KA4iL36Ear/asKB
rVGw/XErtFyUgVzJMLhc+Q0erZGCkT1bYMzGr+AwTxaaI7bBjs2fYHKXHJj5
r4XzJ6pBcJ0UyOi6w1WnZ3B3iggcElWFL7+fwNMtctBbdok8in8CxtVjwXVc
Mzd7cjmsUtgDwRZ6XKrMK5ApvQstC3SJ3vs3UOvaBq/F35GWsW+h1E0I6x+7
QNGR1+DdIYCHp8TAzOBK4EI+QtfSE/Ai9QmsUroGmU/jYaTHbXCwjAY9VVew
aM8GN2WEvftSyNHmS+AXT+8sVs24BKttH/Bl2tbCDFjy+CTJOrKIDN6VA98f
7SYzL9hB+cI8sMlYR5zW7we/8H7922smcdFKgSltN6E6cAQZbRbbb4MXwPja
p9z5G8YQ0HIbclqe83bFWpPOTawG1ME8Vjs9NC0T5rq5couE7MmEjItw/88g
svpSC9kw5RyU+dkT7c2ScDDmNKjG88jEobfIvncnQWZtBxe/V5Mbu/4U7F4p
yj+z/NLY3db39rFYWMkDFvOaW85yBKoeUvm/Q1uRSCLNBfBzTyG+8yn/KkLl
M3FcRsfpchAGcR7lKHqUDwKZXZSr3Jf0nDz7d2+1iVgYefCY+txsHr7hhbgy
f6DSLRa/e/mYcf4dRjC+lo4BizfdiWA+xhM+jB9YKs24eeNrGB/PcgX7raob
jJ+f8IVyrQPmrOatNqQcyOFJF7goDRpTc9o9mvt5gOUpnAph8a/sxCI259Ns
TMWnjEupOInG+GImyJCqf/z2KWUhZJsmjeUFnThO6uRp3bBp3teIuQPts3h+
K5mxgXLY5v3ShRkmlNvZscQPkv/V4Rcq3AddF+nauumcgwAtytUcYn8Ooq2p
H7U6eh8syqe+0M16XqA0+d/9An+EIMiK4i1xm4mgOO3/9/wyTlWSccjjghnP
/Ikzizmul2D4nT/juu+MYDxVgaQLA/h3B4tjjjnNcHECew/vOjL+Xt5x9q6m
rmXv57ZXDCsPTRnAYnnsdzWN6Fq57ZIkxyfT93BXXjwxu0PnOenBVXKkhq7/
Nr8T5Gw51WGObhlJlg6l77apvAKvaC3jFhqNZHN7GMDisH7/ecaPO5ltu8uT
7p3GS+Tcw+l81kzbSVr0KLe2frgINITT710yAKHejOb+hFp4g5glnXPOUkcI
e0bHeV72hwzaSLGTSR/36ANb8w47JivEFjDu7uwXdHyLX+5kRDp9n0+MEIKm
g3Svw64ZwOcR9B22zBaBn1WUp/p9/Gayrpv57UO8GMd1+xX63TV2KfEOfqS5
AAfWziC3fajfw9sqk8RE0FjwkMQsIvqe9qnJWkzeKtIYQa2nExfqxnwsC+JY
XNjjA+Nkyv5kvvRFY9nd4oHKPf3yPo+vw8d6CmBb8V8+Pr5DGLMdvfh4633G
f3t+jfmjNjZSP/zGox8599k0vllsbE9KftH7yk8v9iczOqnffvXCSKIzlfJC
LSSPkqk36T3mfaopZOMwihdnJJLxUjRuMrs5gMxJpjUnxT8qkw27aMzU7Wwz
1z2U4pR1wqQxg/YJFFYjbfvpc+3+IEvKleg4mtJF3OKF9HcXfljBZWTS+mnq
ZlncQqC/m/ZrNpm1g+Jn6c+JvR/1ralskIXqkTRmrZbcSyoIjXd/v65BtiUy
/l7cFg003KnKt4marg/D+YX0PoWScnm8rjQYpqSfIpa+QzDS0AuMxl+E2/5S
6DUoHlbdkMLS+VLoczIN1qzSw+EW0njN/Rq4bpfHtDvSWKJ8AwqsS0E8SxrN
fuZA+oilYHJbGq27zoHsOEH4O0Iav/XLrZAng2DZhiF4/+EiOOXpCLNTJbG5
0hhWjI+AmPtimK3+npxWjAFLfRH8TY4TN6XZYKojhHstTxCbc99IX79NMCjy
OzkxRpLMmj4It6iMp+9l0B940LUfetWe8M4pd4GxQSGMapxMcio7oWdqMxD9
V+RGeidIFvVCgKQOVDn/gH2zBXHbK3fIWtrarwP/hV/WkeC8sB6mh7VCOC8F
Goa+hllNz6DuaTns5F7Ag1OX4bSiIPrGlsOw/fHgfV0Tr28vgXWVi2BzOaJw
ThHMarOAmy8CsGr7Qxhm8JfGN77fA42W83zsJHAbXBTs+VinNw/WvwjjNA+N
xx5z+i1nxbaAkDc9O9YIDAe5RiZbNj5lMkfwAG1fuNKcF7mF+tnWeO0hF9Sp
PJSJukSCSyhevtWUuLgwuXGHMBl+6z+5XSvXMJlvOJvlx4Vy7Bxsf8vkw/Fo
dkZXiLK8ofef2Jke9YDxUvbPZbXul7exdh8rNqajJTvrT69hsTaHo8xnuyWE
cRIaQlit19Bs1r5WmeUCDJ/GfLyajqzm/6EjTH+o12K5DJVp7Lmcslm76gM2
t/NaTN/gvWbtxzOYzIQi9lzzEx9B4FSax+SvcRc+xNPYzWHIh7gjU/j9RAuv
gEYq9Qf5cRdA9Rn1A0p8PgornalPYU9iHKxXprzulj/RIK2zkT/ONGQ+E6XJ
zJcyIZ75WNwqggaw1mxW87+wg/H/A1czrr7pRL8BbC/hy8bv9R7AI6MZ7prI
sL+1zwB+m8DGqVjHfGhjLKgvaFjgTE5yF/VxTZIM52QUaV2CvtXaY+6Es7sA
VixNGsB1ViwvIFSa5QU0mjIdY94xpo/5lrBcjJQQxlM6PZ+9M9UVfbC2xo2/
Ry6iQmiDtFZ/zCoxnB9C/YNHn0vh1Ln094Y9kkWJ8fR83XFYEXedprpmQp4K
3jKk38z5SRr4qIB+e+WSuvh8Kb1z8eonY0z5StclSMMKBTLpnnbNtMM3hwX4
WOcPD7sEHpL5pWq8Vo6HY3fEkrgRhkSqwQ4z9jqS4JPO5NxdWxSJdCSJJ9O5
kFJb9DTM58/Z3tse14IDPZ+6OPzeQ2XHeiFE+Ye9sGizKnf/mQNee2aEYpa5
ZFi7I3577YIvhXgQmueEUnm+GHFyLyxOHYemfktQ4ME1OJM3Fluag/pt0jqo
mIo4KWQ11rUI4gYrggKSq7DylhzqiRJ0X7YI1R+qYFAPh0POT8VD9krYpsbD
C6fNMGCBEN7qtkbpN0KYdrYYzoWYoZ9bLhQcD4bJMw1R3McL5kIEqRbQwbnz
aW3YV8aaONJ8En9fxm5hHPWkVZoDWHYPq2E1RozW/J9UsIPcNaR1/rsv5hFv
T8r5FxpylLQ9pPxVkSRzctue4lNDq7nphZTjWjJyE1mZoIt6nYOg/YA63Fij
hqdXHYYRUyPg3QNFvBj/HX6dOgMdATJYsVMDR088DPETpfDYAUt8ITIbVvlL
4ME0S5y37AP5+00Ml9RqY8etCk46UAwvNdPY2HZRcSw+TGXE5E/iOHsB/d7t
AyWwM4D6yhrVJFB32TP+OnxzFMeUy5qU93VEFHffV+Of47/dmJ5zZwfDc20Z
p+tdvCQ+U77FtweHPpHFWRuoXzfBfyhGTV3Nxxe3q+Ld6OF8fCNHDZ99q+aP
fyyK6Q/3MmkdS//Vo3lbntFcjA7LCuJ8luYC8DoIuP+h/Z85e8Giq/SOgIwu
Y7ibroFDvfdy+QuzyVVfLbx6zIfk3azj1r7WxpKMC2Ta/ApO/7AuzlhVTG6c
yCIGZQa452UV6UqZAFdnG+OfwC/kw6ALMEHVGBs/ysL/dMlnjwxxVjMC+SGI
G4N08WDCdljT2QE9jzVwa9VZqE/Pga3GaqiR9BCObpgIfyepo+KqDyC7Sw0E
HmihjPogNO0+D6d26KHS3iFo5mqFT7YaonUf9eeoeQ3Hd49o/YcLtmao4kVr
tKUYjcK4hCHodtAez+vYo/ulb9B5MB6Smx3xdjWVCcrNkxBHUJ/4kvPuKDh7
HB//2TITO7T6+Pu4Y5g3ZqrHEz/Nbk7+7Ew0qKvirt9bR5wsaV3WXp31ZFL+
dD4eNdWDfK2bjiYb5o15u2E4OfbcA7ds+8X1xj/kpMJm4oQ5NHdg5xVvdDlF
44m/7b3R/yS9q7dC3QsVndPIqurlxGHKVDRY0Ev2+vpDnI8LClvPhXdYBQq/
EDuFc+HpVDXcOnkMxrUIoGaMDRYFWeN9Ox006TVHoReW6GcxEmPiJbA6ZSSO
/2qCo0quwoq7I7GzRAUfkADgvbLAlm190CboAW9vmaJvv64gXXwcWqcYo+2T
XLDe1A4nL/wvhp4C7aM1MSdbC83VjkMRmGOlhzrmBMWA+zVD1DmnglKpMyFI
TxJTjytgg7MgLC+9Cxn9+qjETXsiWwywr46+8xtwMefRMRizh7bx3/MeP2F0
8sii9ynki+Odf/fTFCfK4N/7eVAsfIw0Gspj/oU2aKsSg6IqWcx4MRhzzw2C
3GwpbFfrhDKdKGItJo6825QndPSyKB5Oo2ft4QP9YyZK8PGPHEmc/R5Jt98o
Ylvb/7/bhvCWStwk0zIk8U0gGVNp00J2vJNEuRG/uPTOLjKhv8/B26fI3U2D
YP9TGbTrFAXfU3+J5jR5DHtOwDWihvToKuDQrUEwz/UkiV0ui0qaeyGpdgFR
75TEJ0mn4ePjOFIdL4amR3LArK6PPJwthp1Ft0HxpwPsqZPAiL234JjGEth3
RAbz7S+B3Eh/eDREETvzYiBbaAx8fq6M70LHgfWhoXBBTQ1tDCpJyCklKF2v
hQ0qg8jnFAtotqL5U5P/ToYDz6hsPOPbL6FbqSytCfSFUc+NccfVm9zjJDfY
r6SPDl7RpGda/74sVkeZVy/IO4FRkNukgO9sBGDLAnNoq6Z2isAnHZIhRG3S
4sNPOc0+pjcqf2B6l2kwy8ecG8B0wrR17By/4M/q+5ntZ7qiWUTbAJaf/M/+
WlhPapSp3Tdl/bz+9aU8Vd+XUZA6i9qGn028QDNBAI2u1nDO+mlkaoYA/t5C
/YFlrwTQ4lswuI1N5J6lDMI5806AnHYU3Hv/F9oc0mHkFTPs/NEFZvA/P8V2
zFnZDlJBtM7/jYrPIHE1ko+X1TWCsD/lohxS/Ajjxi6BVXYjUCbhPeAYb/Dg
+UKGRgPcaqF3CaX8/AS1HvJ8/HtaE8R3XiMpHy3AOKoRDNU1yKrVNTBnErW1
G94MxVHn6Lpl+sni6VaqoyZvLoLV4ysgYVsWZ3LSBvL77f3fo+aRBa+8uB1f
iyFV7ADNH7R6CLE3aJ7pzM67kPDmIv9ceJPO8oIN5Znva/cL1l7YxvICoqOY
/y3Ni9kIpifYnkr4UY7H41wjno8h2zvkMZ/AY2e2v8LVTG9fL8B8cSMkmB/V
Yx/j/5+MZX4bDx2Gl05g9tQ93//4cCxYu60UxZ5zdpHAaoqn9rqAqDvtf63m
FDywpf6o0S8LwCaP+otOT7wOykbUx7VeMR4i91C9NLN9JPSNoe3L1+8m748y
v5aDF7tTu3MK02mNC1k+glAn83c9fsRsNM9FbJ2v/OdetuIt1B6JM5clW+Wp
f/Wx9QFyXpSum/PmY2TiELpfYpsmkqvD6J5eHCnIRbmxPA7D/9zXNv8z868a
dbC9MHjFvk2D0yw3R1mf+XzKBdmeGv9l32aBPav5kP+Ote8krRDoNIMvz32P
Ug5q3i9HTnYds+/03Rnf0nUu4xoVyzAO/7C57D7H2g+M82+6kOE8J9bnrji7
F7LoGeMyXfJn/P/Q6Yzbud6M6Vpr3jBefdJdWbQ5Q2Plm+xkcMhMev/OlW3i
+MGCnh3VK4Tw735aB36koCCed6H14c1fC2KuZS+//51RIvhkBP1f2URxVP8s
QHOEJdg8s5sZLjhP8cSZk3hep1n7gq1sbjr7/5Mj4Me4qSNb2XN9/8vypx7F
sn1J2cvWf4HMT/j6Yxd/j35W9ID91yH851V0FsSDN2j8PTKfrWFH6H/Wagnb
o5vLWG7CimUsh2LENmnEbmX+mOv/DkG5rznkR0cqeeUnjXpjZ0LG5YnQtkYa
878VQOTtQ+BfIYXi1YpoOfwSuO4Rx5NFbpjzPRFu3Rbl6246so7Q50vr/+fG
LyE3q2h873/jh/hS3p/zB31yT4ry8XYoRcHCYE3cTrxw0BQFbA3Wwfuihrj0
kjcq2OjiV7m/MDJkLcbG6GKiXCF8CvFCUqCHXxWPwbG9MqgYa4wu2RtB4/Yu
aFa3wAXnnKBoRr+WZGCH8UfU4KpKKqkKH4uZywWhcoYZCL0dj3/ivhCzWWFw
cpIr/j1VR54cjoQZSZPwUFgRIQU8aNo8GTdcTySX0iNI0283jCk3o+/Dvmk4
7cZ4/lqdc/LkP9N9m+P2wiq01vfhzUfJcf0A7F2wn1u9SABMFy3D2L1TSYmX
OMRNX4nLT6SRmdwPEhO/Gqc61JLhkh+I1pHVaLTuFzmW/pvc7+/jMvcX0X4p
CzkZgThY+iP5PFQJTMYvwFcpT0jX/t9kK8xBc79cMke1iCjp+mD2/DTSm1pO
7DK88UdgGvmgpAQ9El5oYZBDfKtngKS6OzoJXSM33aKgd4kb/m28QBbKJIKV
syv6X9pCpvw5C7N3TcQaqVruVdx1+DZmEuXJP6mG8LsU3zTtBd4yynmuD5bA
/cGUC/15hgTaJlCO9EmXLjh1yZmPP3x8CG6tTvhVSY78lkiA3ZEO6CGWQn4q
zIFqHg99qlqIeJgPvL0yClUuCUHwmngIRnN8uUsQMgKfwMOhJrj6Tj35EzII
l5w1RN/7J4lTvRQW3tBBQys5Yr1KFN9PpbzKkyGNkH+D8vO7LHNBJ5j6Zu8u
2w3331J802syRFfRPq995PqNP2pDtT6rIPlLqW0lN66YQB61ufbXioLMScrV
HGIxFrI8Ked/W8NimLubyrSmj3NhwmD6HZnV6EFX6T/eZtBp4jaR6jmPEj/x
uguZvz1VkslqDWXqK5txT8xe/zz1548a9YMTyKHY664jCc2m8n/ow/HkxyV6
7oQb9HCOOTRe9meeIW/nCXZ21FuynLKxKTRn8MeYXF5NAT134iOQ7K6l587c
d2dIeyXtc+v5FVLqR/toNO0i861o3qj0yA/c3GXsHJz6n1jqmnR2F2TWDYa9
RFica78ZHVOsXoFknqdxsSLRgyRclJ6VelapBIOpr+9WqBfZf4vlu63paRjA
e86weiNbzJlPsquT5UAV72H5Tae76d4VBn3jNVXTHNv5fot43yIsBvqc+WY/
gJcdcx7ALzdPHsAv3KltuGfdJS5Q24OPtaJlSaixF/VpaA0mept8UKKlnnet
+CqXNnshihkRclc+iTsbvRI7jM6QOYGDSPzbUIwa+oC8PxXE900bTb9Frtdk
8PGMtFgyZmEJH5usliLXThQNcPgLq44N4Nttowfwm5LjA5z/8LNkAMfnCvH7
vG/J5Lx76f/uSTpLRBz6+Dh4kzIsa1Ln68QFBd6w+5A+H4tm7oTmSTQvQMXm
KFw+MpWPv824CK7hVLeujLkBqeW0NmLA2GcwLojyMDqbm6AgndZkrGrsAXk3
az62shLAZgl1PtZ88BPG3X/H/19bi5ewy5DWUuxrugi1pV/4cyvOXAXJmsv5
WL5dFlIunybXpq7F6Ev7SN0pK/BMXYCDj6mQOw9T4PIfD/y1xYH4nxbEIcYu
2BN5g2xsMkUJ7bG4oHgoTNzsiMpHeDjHfxyEbuH9H1vvHch19/6P2yOEbCVb
MgqVjOe5LoVUaCilIaVIUlGppGEkMkKpFEXLiIQSmihFGipaslXaKaVEfj6v
c3+d9x+/+5/7cT/v8zrO8zzPuMbjui6cN3gXJITNBqFtirhbawKu6LCG4U8q
YPFGI3RdLA8xyQjD/fXwvUgj8Zx2gBQd0URvp1vEdeFMIvJ6FIqv6Ca1izOI
7EtlVI41A+EHvaRHXBH38G8BnYPjQYfI4cGuI/D0+F64OiifyLjngPvNp2Ab
LoY10sVgI6+KbbWCKGNTAUd+2eKbPfwYNK0ekke6YpI2P8Y1f4f7c20x11cQ
DQbPEe9IJSyPF8Yf5+UxPvABlNWL4IEpcrjtQgTsuiiC8UcFMYubAZKZQqio
8RTOx80Bz2w+lNA/CsY/t0BkUh+07XUC+72hIKzwF7ZfFoD9013hmukA7ArK
INvVxSHDQgCdhZeQTasKSNo2IczRHk0erRaCa8dFUO65EsnWPArS0eIYcm0u
Od44ApvKpNCJL5sMP7gM208P/vdUYd43TNqvjJNmTOXh+Odq2HuQ6l879TVx
ReRFqqPZaKHfzq88zLdHG4W1KI8/+pkOfkGa9+TTXz20TfPl4cY8fd6/s+K8
cPMVmo9/R5kThphp4LW2nRh70gofPlTFeZf8cavCGLz3VQn9D69G6Q5RvO2i
hOPPeKPJ06sA+xWxI8oXF9isg2YrBXQT88X448shabY8OqktRY2cm3BHXA5v
uRK8X6+NNXEj8NxLWdy6agXOmzkCJZtuwdIf2zAiTg5D+tzgcvBy/PhaGZda
nCRHdfQwyI/aS0vzKuHLXmovjY43BkER+rxlpwmZO4La9Mql51oL1dN4seLq
SM73DZUb+4xcyMwYKqd9CjhBCvzpc9GmJNLUQZ+/eCZObkxislxwADvrUqOY
T9ZsOZPPG4vo2ShyYZ31/W56Zm6vlCG9v6gO+POCJ2n1pzpFr98OErya+qDD
7jsSwefUPqAzrYAL9GO+mOzmV7BWhPBk0ct+7XD7KfJkoQrXTrgV2sV7vux/
dMwUFZZLquI680e7hrN7sCKNnfPKkVSvWTHVk9thR2MBkucqkbsJFO85ZUGS
hlO7xGfH+9yNp61gY0Q5pfx1TeAkT/P8LxN7AcnvaB20PWpPwTvZhYcntj6C
ybW3ud6VU4jx2Afww1uMu6/uAJor70Hc1+/WKw/ng7ZlNUQd3s7ZnWsC77vV
4FtfzomXPINhC+/Dz5J67kx6KlxJeQReLoXc2TwNEN71GCqWbeOMlTTJOfFa
UIyjPg7tU/dhbdUpHg5/WwW55Zpk67W73G7xO5CyKJZUpVmTd+srQed1Ffn9
ZC257XgLxDd9JWROJLkTew1ezPpGFt+KI2I3L8LUhkrybF0AcbHMg9Ez1pOx
a5SJh28OnDkJ3MfSA1yGHNWXeySOcn2OVI/e/VeVXMyg+rj1Mw+StpfqyHE1
S8jL9VRHHvZNh3wZcwbuankQq6+DOmzaSfhl3k2cXSJJXW0qJOxHKJquAX12
yXC3NhxumZyEF5eS4G9TJiSaimJzYSK0JdyBul82KOqSAK6VzyBcfR2u/r0f
9h58BJ5Ru3B6QCy8rcwD+5mb8YBwDOjkbQP/8MX4rHmwzdjh4DgLMHn1QQg4
v4YUnBmDI+WPwL8Yde6OnBIuWEu5q+VbRND1NPVVXT7YCJeqKW9/U3QqnOil
NuDatjGgdJDywJcX6hC72Yz/zy/OOP/LKpnPq+EDxffD1pF6G5oXq8z7Lxkd
R/1I5rsUYfvKGDgdd5T45AlAYWsk1D1fBo7VecRnYA9MT7wPN2YtJ7tOhsG3
GEWM+LWcqHqEwuYfBNtDL5KXtSHwNMAFtV0lYLZGCKx97IRF3wfvMsUQuOZn
jOtrLWFmTwikz+wD40+K8PtSGGh2poJjegl5fCAMbhaMA1NvLXL+ZSjcnf2C
bD20jHsuFgbZMvfIiwveXPCmEKgt6SGTZ5dzuvbboDJ9BIRcOcB5//SDmjfK
vHdYM2ElXFwhxcMr33qAteh33l7QU14OhZFVJGHrU653vicI3TpDRhRMJP4i
K6HaIYy4pmRxD4NWwlWT8bz2qXtWwbFmGk90rYj5GdfcpzhkcTnZYUjx3U3T
IbOU8vzbgndC+rMFPMwJLYdLZ+fy8NJ/v0jVJhce3qyqa52luIzJyU/8WP9F
wUPYVJPmfk/f6UvyxlOfZvOmLrJxFOXY/9rbR/acpc+nlp0kqx9Q3FZ/kDuk
wHj+9x+zvPFW/yiu3lpl/aCdttnfoUdkLlNfsX+6N/HMjIfZfwU5Tc6cjIw9
AM12k7nxJke4h+8OgMDwOt655/OX1Rd484DFGnxUjwDv6Wm8No47IuC9mQNv
Dtv27YMRb2k8hfqteLA7QXOcnm9n9Qv2CdB1uPjeLDI3kY7npXsBGQinY84p
8yJ4gOWgE767msnkQr5Mll7C6svLjw6GlbdVeH/Xr3w3bEil/Px3tsFw6UEc
DydGboLS1bQW9nElf4ggVjy8qXIz3Bq5l9ZM72N58IoVaAzCZY9SLuhiMORM
Hmv9Ll2AuGQGgmdiBNeaF8Gpu66H1+NpPopD1j6wf/4yyin6znLfLV5G/eZP
XE6TzmD6XruvEvh+kPLzpxjGwCML6n8vbD8FB+fSGhPHizPB5DX1v4d1pIP3
FcrzXxJ1ALxsaJ/nz22HovE0R9/IazagpkbrTezewg9rLWn/fZPOkD2ydL2N
eXGMrLpG++8520Pi6qmvP6DEDlYPp1irJxhkdOk8mHwNhcs+dH0qGy8FgXpa
iyTwoxrMWkj5/1/cXpOVdtTPvr3hDlFqp372xXl/iF0qxX156vDBhMYC/Akx
guh5p2CfxFpu4hcJ8PbKBq/FkWS43VYyNSsXZsTQvbzvRQ7YuE/k/WZ1cCZU
GtH6GRPdT4KBKOWjjHRJgWInamMySkiFsJLRaHT8NZk59yy8nTANtfYshnPK
FyHjsxfaFsVBhHY5pPltwZvcCajNvg/LlQNxXUoedK96Ci96VuGmtxXQuvYF
KL50wprB+7DL9hX0dEzE17PuwGeZV2CioIWf3TJhUvZzyLZWQMOxu+HNlBdQ
fEwKvz1ygH8LXoDzomHYusEaqrteQlSlBJ5aNQM0VJvB4K4cmsjMAYXEDni4
TAcnfgbY+/UNSO/n8GykKmjIdYLYxAW4ftJHoq70Ed6tWY16426SzmmfIeWj
NybNHpzbDR9hYPlcXFIkArG+H2BPjjEa7psGi+3fwgF/cdxiGA0P8pph+5+3
cGLTOZhwrQHcW95BzqkrcHDJa1iwTgxHfb8C7T9bYK2tLnZ4F8PExjewf/ng
GN7dgPRlnbDa2Bbj9J5DZVEHyAyfjMMKfkIpaYHU0Wp4QUMETxc1wdeKfriw
bRguf94C/qHV8OedBIqdbgOx9AwI+iqJantbIVDlAHyIlkDn3c3geDQUnE0E
0ct0UP5YswgyVNrBTek13L8xBu49uAQ1To1w6tN3supKNDivb4aMQyVEPNEd
qt62QY3VBTLccCqUeHfAvs/PSLTzRIg+0AFcqCzEt2lDn+s72KU8FTpGisBJ
0Y/gELwVlk2tJirvvoFZy2EobMkjly/2gqBtPjwtaCNFYvx4WrISfHPGwZYz
QhiY9RiOm4fB/t0iOE6uHr68vAY//ETRovYJvMyXwHV8YqjdXAuPpszG9yri
qDinjifz2/YOw60WVP/zyJTECe9pXK3bCwk8tLyfh638xFGDE+DJ+uLhgth4
ltaLr/MagOoO2qYx8x9MuPwbJgQFomyIAP78+wfCTaagSK8obtQVwmsXRqNO
kCQWSMmh8QsZdC0ejgoa+jj/kQJmC8jgsyyCJzzH4er7w1HcyRHHtrqg6C0p
LB4zA/n2bUbHrRI4zHsC7+/OuiuOA7ZSGL9nKxp3iKDgrDKwcpmNvZsFMILf
A7yURmOAWC9oD7wj22t+wSvPL1ApeogYG3aCiGcHCCoXEEG5v5AQ0wzCv0RA
ZrkIxqxsgNcilrB/gwBevvUK9JTd4N/HFrCY8wrG7lwEBUVF8CKiEazvTIEF
qYegD5pBntMAiXs74XNdG+wzFIFE+/kgtfkNFF75Q5Zbj4e2+g5QMeCHUS+V
ISajGUZ0i8OjvfIQkPAcfFJlYOY3LXjQXwsjDilDovlk2O/zEFY3mEDpfSvg
T34Ahtd9wT1SF5ria2Ey/1mIFBGH84My873hTYDNPST/ST0U/hjUMc5Jw+Yz
9TBBRRGPnreHExFPwNdQEUs+7QXL/vuDa1Ecw41OAX/jLRjX3gkPDqeDxPpi
mNZQAn1mGyGo7Tz0HImBJc3vSFDSOdgj5QzrF1pYL8zPhdI+Rd655OGdD1dP
vSViU7W54VMvg2ROCUmR+EIqLl+BT/pHyZoHK6GJ/wZE6YQR/uP7gcu/CSfc
XMhP273wJ7Mc2qdLESUlhCeWN4FUrOcElG+R8S7UZqXZokvih1Me4PeeSeSX
6QXg26fI9WZeJR/bz4Hz9hfc7xGSEB6ZMbhXNEld/DB42nAa1guqEduqFBIZ
fhqCDibz7qyx1xlvufMe83m92cXyTQmvYM+dUijnWcARyO0OyvkfF1xD3qvQ
u6A8UgJ+JdDzf2+lMqQpUZ9U2UUxKF1H/V/jNSrJuEfU73bTdCZRlqLc5mP+
AtbOK5lPsDadcen9TBjn39uccefWXmccvI82zBfssI5x7UY/Y3hsB2sfmsv6
fHWS+Qd/ezN/ZVAR44aFPmP51UunsloMk46wnGaLjjDuono+84t57GO8631S
lKeNK8aSbWfo/Es57yc3Oqlfb8r4NLJ9K/XrzSo+QVbr0Dm8w3eRTBhL28dt
F4YyT/pdlGMXgYwi9fd9Lj4J/EfpPbmv6Ql4zqbjV9X4BP9O0zGPKG4B05PU
Fvrx2kVAC/q+e018YHsCHbPqvDpysY1+C5E4M076PJuTp87MLjrrH+OC4n7G
EXXuY9zRB4sYp7RTgq2rACXGweuvYr5LI0XGq3dMZL5O4sGwkRLzewpmMo5f
9j3G/etsZPUptqxj7dtcaOxAa0oPd/oyHUOfgR9ROExxxJ49JCGJjof/3yTS
fYH2o83/ydqo6MhQP9rrWP8eOv9T5+ga2y+CUswPe7OU4jzJJG6MPV0DSbFe
xPkP3Qvr45tIXTZdY2VZhvA1mn67THNPSK6h+Pu3EEA+Os9ut7fC5nO0T8dc
AvEGdG6rvlSSR20UH6gR5V4asFzHI1PZd7GYQb+d1UEFTr+Hrg28coiMGUW/
dWvPOyL0jfITy40aSX8J3SMWd2OJRhTdmxpLnnLkM+Vj6HKd1kIz6d48syyP
i5ekNn+/s45ktS/14zs6hxOzcorz05zJ9Hc0V8M2HUVOsIrVWNR+8D/+hZHM
9rJXnPmF/938MoSPpDLfxImOn3Dp0lHe+bZz8L4Vekv1Aq+JQvjXZCLN7XlC
FDf9oW1MaxgXTkKH+jR9p8cQx8eU+zHTsZfI7qH9rwc1OBBN8x1ZLtGB5zfo
eFaWKkCBCh1P0/qfRLqW4hGNl4niOtrmRX0Y0T9C3+WUxDziqUtxWfICMnEp
tTX9UwskI7fT3/6evJr0PaRybuBxQRLfznzfNXYs3uHQxd/sXEphfthTeTRe
IP3cUmKhQf3RL6z+kcYE6ld93iIJO1Kp3+eUaCJJfq0wNA/VwsqoHyrBm5/E
fDm89cmfxlO7S6JKzh8yo7iRdHaKYP0aW8iuKwZXGxF8Ux8Cd7bJ4bd7Imjr
cQiWfjTAzTliuPrhcbgToIrfvoth2fvjsGP1awhwFcPTS49CYs4ucP0niudN
E8AuXQauvRTBe3khMLxsGJwKFUGvhvmg1OUMbprCuHvfaBA5FQtWhoI4/ssT
YjD3CJhc5MdHkrFk07st4N/Ch8bH9pB0aWmIfciH67zukHGXdIm9xz84HaVJ
94bpXxCToTHF19x6QVKD6ifZs3uBpFyBwq4P3MaKXtCb8wA23gwjVfy/4G9n
PdyLLyb+9R8hTv0ZaK/5RgJONEHQ6Eegk60P/1yfgF9WOcxfHwRbTldDWscF
OC50CaTfV8CoRyngafAD4pKvAxe0F5adVsHTOaWwdqMHBNVNxukbS8EvaDw0
aM3B4+NKYUb7AClc6YYy7sXglZVF1vbbYc2zi2C8aAq5N08emwIL4Ix+Ced4
KgP+eVwAhycK3N2cW0St7DwMbDbn6d1vL7Ezx28GO29/pFJ7mrLrALeojd7F
s9SVyS9Bdl4taWL8lgRx1s+OXHaGbOHYGUIimL+MBLE7QkGQ3adfRVk+z9oa
dqdXNbKcn4V32F159AfjCIVtZX5Avz7224REJgN027CaIxO3MNvsv//JN/i5
n+FTUuzcMLFmnP+V+xjnf/wHxle5bsNkhrHWjKs/ZwPjoXm7sXes+c3kivFT
2G/L85l8ElH7P/VTTrB+HNpvQbgBzb08490V0Dxhwft/D+MLocSX2vietp2D
eXJ0XowF0kHFmM5F1vRDcNabckp7HsXBwiyaY6JTZh/wGYnzsGlzOEz/PZ+3
r8dpsbqKs+9vGcK6nay2oPfINUM4JoHl/H/lunwIe95jHP5UmQVDuOuEyxBe
HDxvCFs6uQ7hS+jG5lOO9fPGgcUC9DWzMfy6zOpp1iizWgBfSlleFM8t7I6+
vI3d0YonWR2rwLUsrvDfOhYfV/aRrcnqC4x7lqjN7p1tgT8h9KYRzZV9pB+2
hdLcBZEbBdGnnNp07EeLoc5pupdOhUtiqCpdu65vZdDwHM23O+uoAnbLUV+F
m8xIPOJH5S2XExoYs5zyvWbyjcVvtfQ7XZ86ASP/2tG79rklbnZX5eGWnwSV
9/WShcN1iOUxwNTPj8iTz5nE2o3gvYzL5FxrJim6Zo2iCXfJ7wpVwhdujSOO
U35gQDpgxEFaa6GlxAaL9amccdNoKq4qp/dK1itbfFCgiiE51VyIhB2eCTfF
MKV+wi2diguVbVD+ri9YbwU0mjwDh2lnQIynNZ59NwdzOmtgWbQVft7vhpdt
WuFyrxUWT3LH1PZWWKdL0K54Earr1cKScsCt3EwMUL4IbRqApevHoY1OLCjY
WGJHgDi+KjYDd9EJeM2zHPZ+WU98Oo1wrQG1hc1R1kevHU9438K2Vwf3VtBc
9/UbtIbuMu9jmkO4pZM9t12oy8OX1yeQoNM0t7/Mok7i84jy/APOfiAD88bx
8MzNh4hkrTEPBwWO4OLPsPx74xz10OdKI6278V4d9dfR3BmrjVVw97gXYGFe
Yn1CWA5Fr0rhNgF/rjh/OHrc1EDv/XqcupkE5jRooqnGa+slEWIYLymH/H6m
3F1nUTzm8gNObc/gMqxEcZViMQiPfcEtey2KtdFboGD8Vi7jvBhG9Ury/pb8
XHG88ciLyjY+4vhumh6PT5UcxDhUEUHMv1bwhMk8OXLsue5DMVyhQPOpLheQ
QkerHzyskTAClec48/p30VXCToigce7qKnjlWSIPt3or48p5tA6F1RVFDN6z
gBRutebu+ClgiJQQeXivhgjlK6K+YCiXftAApLqV0PSTLvdmujUISKmgZsZh
7vBdefg9ZyQu1dAhUh155M8CNZy46AA5L2lGqo+pD8oPL8hCy8nE6ZEWOpyU
Aqv1JeR79hjkm2QM+v2mMKXZECPU50DZvgQY62OE392C4aZ6JRxXNsCz345A
hVUrCNRo4y6fyyCQ8hjEJquhpexzGBOdCC2eKvjZomdQdhADFyNVlPCSwDXi
WcTQeDSe5x+JlU4+sMl48Lcf9VGsehj+iRyDL9VN0bvCHTcsNMSW7HE8e8tZ
OxO0jR+NwvMX46Rv5nhdSwA1TQbg8GrAT/9uQPyJXgJlDvjoJ835EtU5GxO/
K/HwY7mFmF1ZypvD/s9L8GoIrdPx/fZSzNWXJLl8J4mQ52LMlsyx+iBbQ1qS
KHerpCidRCRQjsewFAPyatMcHq4fuc964/O5Q9836Oj8IVx00xX5fz/jyQxu
m+fjlswZpPfqWu7moCxS79dGXnbIw9ePDugTtQDGGRaAYiWg5+B9L9M/AosG
zHFihTguyLbHCcNNMffgZExsXoFuacb4vNwNKz2X4s5bRjgqeBV25k/G855G
2Ci1CN1TRND0lyG+m0XwRe1t0BcwwHGPRuEaqcHvYa6LaiMFUGpHK7RdVseo
Ve1wrEAOe86qov2Mp+AxyRgvzVbCC2/vQL76OLx7QwH53fOhapkijj8nj8cH
ImFHTQNoHBqB7dt1wfTmVvibIYVNcaFkrkAQia0Tw6UTRvLWs0ShCG7K7uPh
MgcxjHOlfqU/cZKovJ7qivucZPHD239w6300MS0cgfO+6SIm95HZATJYOmoy
9sd8IpfaJfBHrzEKeGwk85tEsa+QchONdwjjv41UBopOEcaGS/QOs5whgkft
a0mJoxDxLhLB6+Z8RD8snDw3E8G52slcbksSOfZGBCf5zCfbniaT529E0WPH
e/LtbSHxrBfHqz0AZ32bycdPwzDtdShEFfaT0YYSuPt6CsQN+0MsZMVxmWEO
LPf4SBSCRHDdukKwTBQEIwth3Lb3EkSLGoPvdxFMMCiE991LQXy7BMZJnIMj
YgFAYmTx8dmjsPLzArizVREL+3bDnQE1+CeqipdvEpi8upF0bxuFKRGfyeY1
T0llkDquO72c+C2UADlTLXRebsm57LECwZc0rkp9nif8VfgvLqB+M4ydoYUh
Fjmc4NVNcOCPGu4OW0nyn/mChJkSBlReIh5jPAFvSKO7ViOxjFsGfo307PIb
KUJ2fKWyZZX3SE4iiMla/FYsz8OaKMa5qm1huuRfHeaXb5/KcL8G44rn6jAd
U3gylQ+XcE/IkpM07k+q2w6EN1N9yl3SC7Ju0PjrcdYm8NWc4on2waRpzF/I
9aK5N52kekHZ3ROWOaZyKYMfTn7dMbgmFgKZKT/hzIws6Lyghc8CvsOp8P/L
qRGCmY6fYcrrMB6+nf0OcsbN42HD0lZQ2TABDo/ajVISTfDXTx+U+IbhD/MG
WPJRD26lCsDjvw3Q/FydN44pX1vA9rAYD29T6YBczwpybLcNiJa8gdsa9mS+
cRsU3m+Bw9MTrNd8kEUnfaqDd+3hx1+5lCMx/VUyFOlQ2dW5Ioxor3oIJ7pc
eGdFRvpd+NhCef6nRpXBoltnebgnh9mFvmcxvSAzkNnKbiWxNipnmMwv68Fk
+yciTE4+78q44guEmE3g408m5x+ZxJ7PlWRrQPB/6m3Z8rO/5XmR2fQO2jPb
1PVEpu+YhrG4AE0DZvcLdGT2LscG9px/N7XJ7PNyJgJ2/9VlU9WHh5+o3jR/
UgT8/Ux1ruixR+H6byrf+b7ZB+cFKa5Tt4daS4rnFz8mrtuoHSxEs5Nb689k
VytRJtOGijF7l8U+1sZ/ONP74pVZ/n+lGhbfeqqWzbP7KPrdbz+U4H7+F5u8
4a4s2T6C6iah0M8V/xejPXOGj7VGC4v1TrBhvM1Hqqx/q1Cm4xzqZ/vU4Tf7
RmbP2T7VvcFyaRreZHpZsxGTvf96MTypma2B7FL22+BAhqNuMg6PTRPjW1Yb
MX5+ViSTkQQWM657lRLj+XdaMFzXOBzfzqIxj5H1wzB+WCdv/cc8FMI3Sz/Q
vIJ8/CgY7MTbL8pdjNsZX8Z4TTVSjEv/e5Mk7u+i/IRFYhL4V5rGFPeWCmN/
NtUBX3Tw44oZ83lYP5kPPa1m0PfZIoAvzah94/ciEVxq/Zj320/N4lj5RpeH
n0kxbv/rAoanGTP8Zj7Du7zYPHz5x/D69Yy71XOecfW5rf+G5lbb9ifTp8aw
uOnpHb/hVyONG7UbwY+eN2i8Q+wUYYzk7+fNFZ8I44Mp1rHxXGlg87/YkNVl
MFVh+H2k7BAu7mFxAV/CZHD/nLNETLGcS9ohi7t+uoO/xj2yrk0GZe88BIuZ
Y2DkGynsHFBHnzdWkKAqiR57FqLBCknw6KCc/5P7zcn7F7JD/P9HdZQzahYh
xeUIDcqlTdtwx3N78P2jgxlLZ+OE/D9woXcMFmzQwdx3DpijqY/VPXyoM9Yf
p2aMQWt4CK+9PTHcTR+TIrLAPFsPZxYYoXRcFHyAEjAaMMMNrgvAfNkIeDSO
wyVHdSHpVgjxkLHHiW5CoDehghgoOOHx7lby84o6FIrPRa6nkhycZA6jZs7D
XtF0UlUjCuqe8zH0izMJ9hlHvqS5YkPvMZqn0ddtaH6M97gP4ZCcVdjnWMi1
yScQq3d++PNPGDFLkoRHazeh+49WstTeAIS/BKISnyJsTdOH/KmBeH/nGAgP
VIej4zfiStSBs5dVQe76OpyqJgt2lqpQP98HtyR9Jn0XZcB/vCf+/HKNXOv5
RjT+uuOIqlRyQP4leRLvjs2nE4lN+TC4sNQdFWOPkQW+C0DDeDF65OQT7lgy
1PkswJP1t4nP1KtQ8sgFZ++sIJfX3oe3/+age9RxIjD+KQhXz0G0MiENBc0Q
v88FJ4VqW6/f8BcajWldg9nhMrhu3iweviqnhau0Z/Kw6hwjfPKR8v9vt+jj
e1c7jHE0JLcsB2WTXbb4qraCvNrfCwftpuDt8uHwprQaphVyqDqgD5umF4B8
tDkuXm0MPd1XILnYFD9kq8M53RZodRqH3w0FYbLG4BofPxZDQi6SYElZlB+U
i0Te6ZKUQXlx33Wa1/1BUR942dI4aK/ZD0D4LeVbts5LhbISyu0/3u4Gat40
XiBqVy+Zso9yNc9vsiZLK1l+5qPSLBa7KozGC5grz+S6smgcAX+7JJkrT/fL
gJkgOSlJ9/hozy9WdeZMH0yK6Rvav1Ok2FlaVMHqK430Zba4yduo7csxUoEs
qKf3b0TDFlI2nz4XubGLuOjTO+Xg4bFkbB+9Ozask+O2j2O2F0GO+QGv3qGy
HxHfzylupniF42qy9zm900MMTpCITzf/6z+K8F+gnP8n4u+4L3n/kzOtnskk
6t+ZzSfof2rlvLrLfFgVC6nP7lWLHnG6TW2SK7suk1IVGkM34p0g7C6g7+4y
ahjc/q/m1GGTSpKrR7mdW6VquO50Jp9czGO2xxdq7D4aWcHuCBkvdi+EqSgP
YWFTvSF889IExv/fYDOE/ZUZ5//SwXlDeHUW2+81I5YM4b4jy4bwLa1VmHz+
Ju98SLq2Dhf8orHhm8dvxQ/VXYM6yk0eP1/inixkbJ3N47cvWToC9DpDaf7/
qB7Sz9H6tSaxWWT13H+89k971MnEj78tebHxJI6e8/+do/9/+N0+D05h/Vve
bzXzt5LbFmm8PkWu8sOOz195+LLxLGiNFeLJxwV398G4/N+852ffnoS26X95
OPhoHrh+NOG1eed9GfS3UDn7+qjboC0izDu/Q91b4FnOFB5WyRHCyKANPBxT
o4Kz3+/g4WHv9HCtticPL+7XxdOPKI974lhFtMuq4PWZ9eEHxJ5R5+GEwPMQ
W3WPN/4ZR+ZCpKuRpWrRLjzT+Yooq2SRkq61mLU8moQ5hsKtg4swMLWENDh1
wT9DR3x1SAvMVxrjOBdb9K/aAo+NnbG7B/Cfz1E4me6Esj4cbt6TBi27x+FH
awsMrYyF7x/58LaqGYonu0K9RQ58bjFEhx+yQLK8wcdHDxd/biQecy1gjpIm
ii7oJx052tCbOQo/z+Dgo4QM3GxTwSmHI+HlwGgQ9lDCxMA8eHcxBvIMRqDR
khrQEBPGtmGSKLqqCZSqF+ElIRH8fYTyXqp/CqCtL+W6eHzixyg1GhdnuEoI
d+TQfPfB10XR754RLnZ1Rp3aYTg7YCx6bJXA9McS+CFAEX3vX4a1z8RxWvlX
mPAtHA47COMouVzY3rICslUE0N7CE4J3OUDRPT7U2yENTzlZuNMtgLD4Bsnc
kEocPghjWNB+klFhSUqui+Gz2E1EurqB/LWUwBVWG4iSWDK05khhQMs+ktQv
j90CsjhVtITc716GLdYK+EKQriM3OVU0/GTNwxP5RuMvTaqLOU/SwCTfAh4+
zaeJ99/Rd1f/qIVjNSn/32CWLm5+Yc/DO0P1cbLYGpz+aQvyRRjgodU7UVrM
FfcL6COfzS5sizRBpxkaWL5kA151l8G/qiq4/swiVNjwFpTz5bHMwQG7WzNB
55gcNp0BNJeYA7HrRuAvF8CAXwMkdqksRh0kOCxdAyKCZLB+rhmq62fCDTlp
XDhHCf2qFDBo6XDMv90EZg1z8cre4Sg1PQKURf3QblAWml5bRzaPW4yeJvRe
iLYfg1Y/6X3x6cVj+DWN3iN3KmdCkBZ9btwVSkaIUv/gsxgRjn8Nla+sF/ZZ
dzRRmfDeFRli/ZfiFPEQoqH9X10AvT1kcSXFwXdEiP0nFr9Z+5TJlndLmWwp
XsPuoNEHqaw+4ngjJ+NB/Z4+S8KIaxXV2Q2kk8gRHapTnFmziEybQHUNGf9U
bvQyxv3w3M34/xsaWL3mvw+Z32fs/TaYMGsv74zars30iMMZDE8/xs7zXmOG
M/6wNse/UTuDxdECbsEaehdc8bEiMu/oc4UZrqS5iOo4rq6i5I/He9hy/Dav
NkHn4rew3OgZ7xw+H9IIcvENtH7r/HpYlD6Fhx/b0/t02b733J5EqnP1xsrB
9lf0bnJJ3wuhilSnfmyWDZr/3bnODieg/vtDODIr2yrMxw2Ex1AdjauqJLWG
FBd/PMk9/6/W9uyqaGuvC7TPbbpi5FjfbdAX3Mw13d9LBtLKwdrAkThPP06s
L5fBrIRi4puRQJb53QSx3X9IT8pO0mlxFR63DYPkjFXk+s4iaFTlB37vaWTF
rkJI0qwgR5xNyYfifPA+M5foRtqSrBMXwPaJOjcxPpSsz6I6+MtpqeREKNXN
v/2MI1+fZMG06au5wA/axCX9LCx9HkA2eOpwRpUngd+1jaR1qnPX36TCrDwt
OLY/nEybegSOhTnD7VUI5p8PwBrFrVBw4QZMf5oACSmJ0KqggsUf4uFF6FkY
MWEONikngJ3KBWjN3Iwf4/ZD0Y+zgGo7Mc0rGuaHRkLGeD8UnLkXErongnjZ
LDQziQTns/nkWLcJ/pCNhtS7CdwMMRUc9ZXy9mPDRLDLjPL2vRe9heN3KT/f
6tNFUJaifiulB+uB34nybM/5/iDHT1OOtOlOUXJ+TizTcyUZpzp3GPUH3olP
5/p/UZ/XmGVHyDNR+txS7Bt5PZv2f+C7IGxtiYWLbw8RvytvicbBKBA+EgA1
ZsVEg9sDBcvb4b59IdFr2A0/jcZiSkonCVULgjMnFmB5vjZ0q22BPqf1aHpw
DvSrbwWR3tU4fIo31IbthHxzOzxtvAS6n4aB+ZbhmF1tDJC/F55dzQfB0w3k
qkck6IfaQzDMJA2LI+DC8n9k2xEFTv1lGEQsp/ltalfshu4mWou2tH8L1I2i
+fqqgtfDMv05PLypzhvqj9N8Rz/tV4Fy7ShIfn6dyxtYCSM9ukj3t/PkwOJV
sMz1Mrks1Em2d3oC+RA9+DfPkN83l8PP7w5E68N4znaBB6xQrOLtI3EdVpfc
/QD1RXI9maRclvook0Ut4FCcMw+vGeMDgRsd6HdRtAFlR3sefuSUSl7MnTHU
z9GFC4ewrQPLnxa8MWgIr6ukvPei2mRSmUvzxDzq0Ac/O8q7Vgp1hv2W9Pl3
Gw6yDtP2zmWSINNNc7xpdxeSc8epb/BL0gxiGEzb1Bo85d6k0DiCvRuncm4n
YthZ946tn6tph+BwZRfPjiFucBiWzdvOO/d8jybAwyh+Gkf/eR8IptIa4scV
IiAxtIuHCz7vgQOP5Wgt5vR98HF1L+/5Bq0ESBvYysPNQXTt1R4/xtna0Vxt
T9ffJasiqX/M6psg/HOknPOAz8Uk/AzNL2dyN8T6syOrC19Tx/zCVj6spvwP
z7WgJHmY97em7A6Ad5fX8MZzzNQf9qmf5GEVl7XQYEhzleQn+8CkUgMeHibr
BzG7NvPePT6d5bsLPEa59PPNRnAJaylOuHuVW3yE8u01p2tzB2JYHrzwMpbv
7mE8G+cBWTrOHZv3kwldtP+BMkd4L0I5+ZmfM0BWkH672qPPwVaYPp8/6wek
bqGcfBH5PpjvTmMH4l7/AOP//PIRXAPoV9GceGtPFEKCAl1XgcPCQJ2P+sef
jTeB61nUFz0hSQLWxgTycPY8HXB/S8fz4fJKuOBL41Mqc2NhtQb9W39XxsOc
nbSf9RPWQZQcPYvKEkdD5Xm6fl4Nv0kO6dNYgF1KJ8gcEXrm3FVvIplB9Hzz
e6wJuSK0zbP5U8G6k9oqpVdMgDG1J8GguIIbETd4XtdkQN3s02T5pFPczvQs
2JaowmsnJJwBy1ZSXsLytjSYurUYvv8wtfZckwxat/mxeeNw+C12BMqzjbED
k2BGxXEoMhyUo9ruwcJxOaDTvR0zjzdD9pcrPHlthXojvDlTxcMp4xrg0IXH
8Ml4EwbktIPl5JdwS8kN+85/gPC8BtjZBqhq0wijnryCU3VGyKWWQrv+C4g1
08Io+TgwnP8CJlaMQql8Nxi59QW8qVXBUncbeNX2EsQMlbF/0RTQKBqUSaRV
sPoGgZCMFgjUU8f3P8ZC+ulmMJpniI9zhsFM+2Z4VmqJjXNekmG7W2ByzlSM
r8gj5o9bwXUW4NHXWWSfRCu4NI9FlUuvyPjINpizRQKdV6mD//o20ByUDzzD
loLJvWbwn1kG1QsiQKCzEbrNa0BLNA68LzZC0NrfcCcnEiaLtoDVHhWMiQ2D
nrRWmMhnit5BcVCc3waTL1pgqcN5+K3XDPVHjTF5+VPYkNMA0uby+OjVRwiU
fw2Bfz+A5P3PcKVjsJ+pF+FUVgfcbuuASSdjQKmqCTyfvwHL3V6g9a0Zfmi8
gQcLbKD3WjNw0zogQV4VZAceQ4BDK9heeU/ayi7B/tRW2NReSA5kJsJ4u3aI
aD9BVsZ6gV57B6xdcoEcnG0FG+62QenuRtJWqA6/RZphprI07FWVgIlJjWAa
Pwk2PG8ieVrNkOLkCdnn0smYYW9gks/geCKiiPrRLijPzYLNv64Qk+w+ePTv
NvSfVoWok4L4RewVnNkUCHdfiuC3G+1gOrUUzsaJ4RLFdnjYLo4iBeLo4NwI
2jLT8ffUQbn09Aveunn7XhLdT7zk4TFrh+OOezQWIPKVJG7++4aHyw+LY7cH
xevuC6DKvwYenuHcBxU2D+Fxlwd2uvZCh8pteF1uiIEKfGiwoQqcBnWikhhh
fFDXAfZ5v0B8mzjWrZHCfapdUBc8DA9VmuC6RwNwYbYE7mh0QYkF8pg6+Hzh
99X4RWQiqi0fht9OeePAh/l4Nkgco+47os7iNXjKVBzjno3CpVWe+FVWFA+t
q4GzOxBfCwjijzdzIXqDNFbm/YUn7cfJ9J5n8O1KF0T2dHCS8XehzPI95MhN
Iffnt0LQqjeQ6ddA+E0H4OOxFjDnM4VtIfwYY98IAT+Xwq2mdhCvfQG7o1fC
9GGXQcXhOfScnAGFv+LhSEkdbB08D24c8wabkc8gzJAfkteZwvErL8BWuZNE
fOOHqVNeQZ3RdxJiVk/Uul7A74liEBXOB95q9aD6afBMqJkJoWJPwEN/PLyp
Pwy7y2uBz34eXMkqhdTYRzBrTzR8qLkK15sewXjBa/BE/BTwfXwIh8V+Af+v
HXAw5SEsyZbHEx9mAcx+AFPn6OAR3YUQPO4efCrUw9Mv90FLWiWouI/C6JI8
kBK7AZdPiWHanuswUfcSrIlohoOHToPq1Vx49iYHjj+bC7p7zsFY9+0w+tJZ
EleaC3FSJiCcesM62DgfrjX9JuU/3lkLDBTBMs0SstMsnmi2XAEFmwNETnsk
fF5yEzLUg8l78UWg51AOiwLdSKH1oIzhUwG9a7RJDk6H3Qo3IefAOY7zlYHd
bSUQ5SFm/a76Icl6Qu1UlYblJNaI+pja298T59YsUN100nqjtQhEWp4Fh/It
3Hx8S7T5ToOHljd3/s8csjeT5U7ffJXxoKwKGPdPfyfzfwVMorL3p/Dl3Add
yj+/sDqDFB6htQA+zJeE/V00vrVsngl8t6T+qcjbZrDwCfWlT18+HBIl6N+6
uTmNTHhG+3y6xoZTV2Z2uQt7GJfeto9xCAUfMZ/vCRvmV/plyGyPox0ZnvCX
4e/nGQfPN5A9n8kxnp65KMuLdS2RjaE0gI1Nyob5+8ZdYn5AbiTzaX5LZr62
jsfM9mjwj9oYHRJdyZN26gd89LKSbJSiPr664hbSvYby2H8evkrGT6S4Nz+M
LHKibcLEVxGfdjqHjjerCYmkPr6uCid4LkT9mFpW58BuFx1nzcJ3MOwx9XWS
7fyYvYHaM89O/QJrpalP9rXw4DqVoON02ASgRei75H+YTHq02Lu83clyp8yx
Zu/lvZH5UvsUmE1VI4/ZUVe/ZWupToKtsX9hLPZk5gnG7Z+dw2pM+Pcybj/f
Q4aTpjK/56WaQ0P4z2XGAzRaxWRdW2UWNx2sQNfqouFSnJM09ZmqFdRzSbF0
ra6WaeASX9E1vPGdi/Xdz0lDvy27zvp88os9/9fJ4gvKldk76krR777zaa61
jdB/e/a4BTknT7/X1jeXySF/un8nBQ+HD2J0rppHT4Eju+lvH1ZuACcl+k3n
lkdBeAb9rZN+NAw8pPuoSnYdyE2n6+GNnSYUXaRjEJsUS/TU2XiqApmP+2U8
s3sXvKPf8enUXVye0X+5ilu9yPcT1A5vFnOY+K+mPl/Pk/vIAg1qt7fd4Uwm
TqR2hvXL1EmRMrX5ZyaNJ9X21N6y5ZobuTCf2lvmCrsQldOUV7lu4jPu9XvG
3bXcwXLBrdzI/L/9nxk3I/Mk80HoRrLa4j0pNK9OSS8febnpO1TeVCGefI6k
OrwPvjxMJyNM2znNXCFc9CWPWERVWBsMF8fNATvJwLNKTkBJDFMOP+GuVpSQ
/B2U/x8raQ7TqimX/sjALlB6Qv+u8fEE0J5MbTiTVw3qRqHUfz0L3WF5Mx2/
wU5laC2iNp/aZ0WkPIq20RedR2a4U/y93Yg43aLtS4g76a6ntiNhmUPk4RX6
vpXlh4jOXfqO7lc1ScNNlkvtiDGLBXgsy/ytUVuYT6HKk/I38yxbra95UP/C
nXkVJMaL+m0XxQqBiwP1NYiKXSQWM6hd7sitXGtPAWk0mkL1uOIbwzDxzirS
UP6eKwwWwvvjX5GR893g9g4+3LFMD5Tmv4NOUX70SloEMZweGmYI4J6YYMjN
t0B5OyG8FbwHzi/RwUJPQdw1dg8ssvkAR+fyY/SJECjriAIBGT707tkMa9LU
wMKsH6oPeYCEixwQq38ge5FAQ8E8qHnTDwE9MiA4PR74nfvhe2wVmbYlBX7t
6AeTK/Hk+cowqDD9B9GRCeR8tzr0HhwAjWsPiZqDB7nt9g9aTo6k36C+D+aq
Uv3czasf1Lr+q2mX0w8Fd+i5ELuwH2TcTsM2pTROrfYXjDiRCc06/7j7Fz7A
NsgCq3+65IJsAyzBTChVPkgCztSA3fSzEGckA0crBmWGp6cgSioIkjyLIOT5
CVBuLgIFrQswxeAIbGx4C2vW5kL+zH1Q3yOEVe55sO3cGrB6PhwbjAog+7AF
/DaTQnntQgiREYVnQt0QkZMPVrqlpO5jNkzk8iHIaSuJ9lCDgC354OJtSGb1
r7L+UZsPMks/0fp6kfmgm2HJw7lT2Nlr9B8f2XLhRgvX5Sz2amsLO4d1D7Hn
Zt8YXq3FYgSkRdl5YrmJ9a/YxO7EdAt2Xyx1YPepUTuLEfDZzXj+vk20/Rkz
fmurbnoHmWzQJ60j6W8fjxMiw2qYf1D+HuOZzJ7J7vQsQeaXvJXMzpPg+4xn
oqbH+Cfh0xjPv96dyQlPZzPu0DhJJnvUKzGZRGEUi/WbfYj5KxUvs5iFjG2M
G3P1KpMxqoxYP3WHbsHDQ3a87zX/7FWwOkb5zI9HF4JQMc2zHyOQDdXN9Lze
WnISBDfQM+jnxKNwfjHd8xVtiXBdmL7zhfdxcKuHfrMLB6PhfAS1myWbRgD/
hym8/jXOMi69UwPL/3/qMctZEbaQ5cc4LMvsHi9HMn5+RQPL5x/uwjj/feA8
hCXUGN7xXx2D//unZ+vcIdx5nMUIHHrJbGj+w9nfvR7CcjXcfhA5hF8Js3s/
YC2TDWJj2b184irLobphJVvDBRZMxvtzjvGaIpsZPyqylq0lfb33EBY6kzeH
FyZ9BZnzlDsq9O0XmOlSnmfNlAHobqNyzM/BMzBYg67v1LPiaHCsBgIS7nG2
zdJYOIinHLhAln1XxB1vr8AmmWLS800NBVPTwDPAloz/MwYnfqR2PcMbZnhA
n87vcHdLNH9uAm5a1dbLXhCcS0aD1O+1xN7CBrd7K4DKoGyp2muDrzIUQPR6
KemwnYKfbcfAk7VjyZiaqTjHjc6vSP80hFQqx7wRm4HSw+gaPc7NwEhVyulZ
7zEdW1vkkS9kBzlRb4/Ku7UH9VUj+PF9Co6cbYh+vXGwJY7gxPjxmJt2FWIP
WGHikYl4eEUdTPSywiotDrt+PITNBzmcusUWLQbPoQ+fEH+52ePs0b5gOWkq
rlckWDVScFC3nYpPduvj8TN2ZFYBIGZQbpZvhSUu8aH7TXn2RHS2pbawu4vH
I3/xa963iJ5hiOkLaZ6iY6eZrzxmhs4Qnq+qO4RJA81TrZK3n4Ttp5x/6YcS
4HqNcv57thnDJ0NTyp0oGAFi80woX2LZJtJebjTUj3K2Pu4/W8wbQ/w5Leyb
QPfG4a6R6FNEZeIxbgp4spve5ZPyZDDnCvVvWX+SRIct9A6+8EccY9/QOdfw
FkPt4DpIODaJ1NiK4pfBeyQrP4G41YvgBrVZoPUklEjri+JS+ycka9NzzspS
DKsuPOS9u+JExqEaq8iwVxTjuU3YzPxrWs9ZLMDMRez57CXD0EGe1sUerimN
Kv7Tee+4XF8Ond/THLPvbRTwWCo9r7o1FPCCeBsPiyyWx8CWR2SVoTwJPCmH
S/2zSELTNdI82D5icgghtwZIvZwSzp3vTErSf5L2g8r4224aOViWScLLVNE4
KoCc5h9Nvh8ZhUnC5wj/yjjOuHQ0Rij1kK7c99whWS0c0BoPf5VjSeY1PZy0
cz2UzJSArMcGGMmlgET7aghTM8Rb+8sgre8UqIzSx3EH20HwQhlcT9TE6Hn8
OGFQ13FwH4n+xtIY0xoJHenK2KIyCo/1iYPfQVXMPTUWF05KISah6ig+zwJN
ToyHfaN1kT/dHrVkH8LOg2NR8oAjLj2sjeukjNEzyxZ3B1mierYpKhcaoPtG
RZRum4yJroKoVXkEdvYBBofkgrxEuPX3VAd0eW9J5UXJOXhjWhpv3oJHuuGG
tQM0N9F1d/Q1P8f5+Ddw9s+WYZLLRm718jvkXwjN0TpW8gFp3rWQh9d+WUcM
H7gMfbvUgTlD+NgXxv+X/cc4IfLeLBYg0NMFc8OUSOIWNeIZ6IT+X2VhTqYV
WM2fipoOSfD7203IPzQZDVt+Qv1YBRQaOR57C0yxeZct8l8di65PV+LPxx74
I2EMzweeo70cD4+lue9Wutrjk9X62FQQjCtT1fG13RgMe7UIvUOF8KCODko2
TMTekfy4vl0Nz3co4ZON8vj2vBKu6BLBxVrj8UPACKw/1g8vN3DoHi6NaeO+
wveYwbNmjjSeHXgCW9OG4bAlMrjP5yRsCi+A6/tkMFzIFjzClSBjpRRmP0vm
ze0HT3EUzZ3Fm9vauaLIb6BB8wV1ieK7GbSuypo5Eni78SocO/2aS706HHPd
lbBkYw/xPSmNr2KnodgDA/gaLoXkjTvuMFSBqo/i+K93AVbEFpIZ0SJYXDEJ
vf+kcZN1hfCSIN1XIwwE0QvpffNinQBmPDOHETOjuYsP+FG7rICcTHzBPUrk
x0+yu0jr82huobcAftp/g5xQms5BhiDmeupA/jBpUugkjFmNW2B7ai7xaRHG
gY9psGCiJMz7LIw/3l6G37ImcPicEEZ4XoeGWzagLCSETrOL4af4bBAdlNun
p+RA6W4veO8pimCdBuOv74Dj+ZLYYJUEDpk7gFSMQOuiKNDNWQDm1kr4ymUT
iIAqrJZWxTH9M+F2fyMp/D0StetHwqqjb8lowdHoZdNAZFS1YNbt0ZjIxRFu
9zJ4u3o0to6fSPr99sLmuFGoNkmRJC2Mg+i3Kuj7l5AJoyJg03RFfJ0QQx5u
8oNEeVkUhWtk0/K5YBcjgbHhDYTvmC20uNL5c33yg8tUpTaHZvsya6VPTA60
n8Vkv5TDLF7v/Fzm0/dcxPL/Bx5guC+VxQIEf6F+/B9W96zjPCjHWNnsAnlk
QeNGo1/Ig/12KmedctGAcEeqGyY+fELkD/3HSbDLtU5z7wb193S9LQv4AT+u
IJXfPL9D+sJ9YHJPD4aVdgHWH4KF1n+gJeAr5B6LgJAlCzCt7gO8z/g/P2II
+u/sgEN6Yjysr9MIcz2vk0idGThm4gv4ezGL5Kg8gj/JdeA/cIOsT0girkV1
UPuD3oPpfi/hDD89h++XNYJL+01yudwd3h1qBaXtm4nrsmZorG2C0rF7Oclq
IbScSWVmL3gKI19S7sSTNnNQjmbyz64TLO5VqY3JSO9kmY0o7TeT//n+p/7g
0RnMbhZxl8laK3yZXtCqzOT5AmnG04j6xr7ju0rGr5hynn3H51+ZzL++isnt
i/4y+XxkB7NZdUgzO1WDMbOBNN5gY34kxNpoXmTxC5vPMr0mNpP1KeVG3yvK
ch234yR935iVT0jvQqofHT1oAGf1qTwuMcoCvGZTnWu9vQzsPErxrmsppLmd
YstXQZzKJyav9nkxOfb8WCbfqgWzHID6viwuoHYX09f+CDP75MZoFmdR78S+
77c9bM6dXdjzi3eYjfR6DFsDNh8YPrGAzfmxU2w/XnVkfbaZs2/UrcN0MT1n
JlfP6GB4QydrE/maYddAth6CHzE9Tmg5syPN5FjMiOsMFuNzpYDFgB+5NDCE
lYOZ/DPtf2oBrHrMuEnu0xhnqX2+FA5Py+D5yrt8xTHESIW319bnCmL9ExoX
7Co8ALLeZ3h3zTu9/qG/dVaPf6gfyYfC+Gc45VsqnBHF7ne0ftPBHSL4dP50
3m/M7ARw3BQa5xyWPQDehfTbl4gPQIYezam3zVQA5bfSfHnbd4ogmUP9p6/1
h6FbfySvz6OTGJf+3//w6t0TGPb6yrBfM3v3FgP27kdWsvmpv8X4//a/2HyW
ebB8FHWtDGtMH4BrM/V473v7kxDG+E3lYZPz4tiwJoE3n6tz2d+dqcdqLnx9
rchk+GaVIbwxl/Fjr8mx/BUVOnJD2NabxQiMXauIa8RpfP0kbyV8/mMlbCmx
JYvmKaD8pWfQ3P+WRH+Sw0OeGti0o5uI35bHaklnDHu4nZxeoYIys3woD1ta
HQvK/Xg4cYIeerYsxu6HX0jPdCM8ZGSFhY7FUBg4HnMkFDFykyZusx2PAdpf
QKl1Ft4PH4er7tyE5BnOeFBvPCZNOA5eb9TwrNsElLi1C5aaFsKZ05aofNEB
Fl79SrRfTsXtt1UgkO+SZf5ZR8wd853UTLGyyo9xQTuJO+TY1/Vk9smFOMXk
BGkIbyIl1YvwaPRc8sOvgeSHLMat2VFceLYrub2f8X79FjHeb5/uyiF8yH4N
Kp9O4x5snUpaujdg7oaTpFqyjfh5bsbZI6XAOVIBvm7ajDFOk8FRfxS0fAvA
Il978AtRAN/kdZjzeDIoOw8H8zc+aO2vBJcUhsOcE164tKud5LZJQaqyJ+aP
zSL8/sNgz/rluL89krQXqoB4+wpMygkn1Z8XwNVWTxRMPkx2lafD6kE58vj7
InLx8EuYMX8pcpKPiVjHAKhxi7BIsp5I/xuUfeTckDtUQtrcBHG+jhvy64WQ
S3X8OKJ9EcKo35y/uBjqSS3CmZ+TrSdmKeBvVSr3OuzQQ8s4Z1zlb8Wl2EzC
Kh8HvKfjQBYaW2GEw1T8e6SK5Gw1xZI7Nvh3ggIomKih6SPElZ/Mofm0IApc
IhjuPhVeFL0GGXErPPXJAtKwGpZuN0elzZqwsPYR1IVOQDNLPhBWbIfaI+Nw
tt154r/kOzReG9Qt+HXIworv0DBXD7uyBazO32mEqPE0Pv3L8xK4tZHGBUh0
xUI1H8Xf9lnBhk6KS54XkTxNWs+uWq7OusGR1bxbqsf4/6Wv2L5Q7mIxMjtE
WIzMwHPGOd9Q8T+1UY6z/bujjHEdb/5kZ7veTnZ3V2dSe9eH/Xncm0pqS/A9
pU0sDei9s2nzGKIkRrHQtEbu+XPaXinQgfvtT+W6zDEh3H5lakNb3jSF3A2l
PH8ZgfskI4Xa2WT6R8DnF1QO0V+vBI7bafuglNckkqNyhc0iYyJdyO6+NXdY
Dq48C+a3+tFK7+tHkUncrnZ67+vUhZKmFHq/R7u0k5HD6Ri8gjRh3FLKpTy0
xg6OLaXyUkqIPXAbqTzpkacMM6uoDBmddoDElLJ6KKPE2HxeMGAxU1JdrJZK
+h52BiZrjBzCJg5jh7D0b/MhHH3Abgh3+TO9L6R34RB++H0pixdQXT6EN7us
GsJLcn1RfDe9y86N3Yw3FpXzsPGfYHRql4bJ9sd4nPZMQ0PoU1nM49hffWoM
B26t5WHptcrw4W0nr83ophby3yhwceeeIbxB7j33//BH17FDeGngqiE85eQY
sn1uCK9PZaubJDSri4cdggwgMFWOJxOPm7UT4l5Q+di9+BRA8gtem7efSmDV
3loejggpg49nx/HaHM2rAKHLlMN9SuEhGBpr8HTTK/lfAM38eXjWj/8X3xWC
peImQ9jUaNoQXqrriAG2q3g44as1vmwU5+HkUSOxbMkqXv8nxVqgldPnzYNG
3P/j3oXgmN20Xs+y3g2IK96Qrhxl0C9diq6GitD28xY8tZ+FUZ0bwU1vFOZa
TcOksAsgPGcqmg2eRd1l9WD/awbuPmyDIvaNcKfUHF+dImhVfRtUviqgnYEl
dn85AlDxAb6cnoBCni7wp/IqxH0zxvgyJTiZnwIvd4/Bo4mK0Dl3M3xdpomh
pk6gUGAMk++Pwvu58dBVpwU3bynjlR+l4O9+FKzUBu9Q79fQN0Yd1z2WxELF
X1Q3uSSC27NEeO994KMgrvooz8MitQIoVUJjI/IGddWiu5N5eJyZOKqn2NAY
C2Up3LvOCjMlnFDaZzia7NLG0Xx8KDpMEq8f58Pbu45Bb5kIOqtdBrPkGRB8
SgBnKa2Dnz/kIKObD5MrlOHY3ioyIkAQv9o1kAnJC8kXFMUPfVdJwjdl4qki
gf4yl0hdejX5TobjmPpCUl8eBcvmyuCbvBKSqyqIjrUj8PHTWlIab4NXVili
WLsg/JHzRQsjVYw0NwWhpCA8IaqG1is2wu2cQDz8ZDT+WJQBOx/74oeP6vhs
YRtomq/CMEUt1P+jgDeurkSdBB08uongwfMe2Gk2BnWlPPDBZWfc9v8x9d1x
OX/v/5oqLQmlhVIUGS10n+clSYtoyMioUKGEZGS2jChEREZJZJWsMkIks0hW
ZkaisiMp/Pzu8/k67/+ej9d97tc461rP6zpG3WnbxNkkM7IX2VSaUL1pOPX9
qkhd3+iTw2Q/Gn+4BGdmtKfRZaBzjQnIv6dJWyeZ0NmxvVE5RJOu6v3VP94X
seY4DUoZo06vnm5kay01KOivnXzbTAvBBeq0tlCGOl3Zg6EL1Gj7s3vop65F
Lu1Vyat8A4acHEaxH9vQ2amqKPwzjfY/UKP1pT0leDeRBrbnOtKSmf3I5T4/
L2Zq1HtUduSyw+TuQige4frVoJxc9v6s0KPmdRf5mEsSxH4VuYvjwkct9n8G
c/licSRNcqKE46IDgfYm//nv4sdCBl31FXpm/A0hj3x7cj3z+MQAJmvJz/Da
OaWAnSce8/014AC7cInbCGXP9JnfJeEHyP8k8o67PhAy66KNuJ5sI3IBCssF
PuohbJbNXYRNkaUq/Abry4R98cqEx6xtyN1+1jcuK9VPfZI4LeV265JxA1nx
Ld6+LUnYx2weU0bJU8nY1uJcmE4mIsatsEDYPtly4v31n4uYVI8bXM4aZW5g
Bss5/jlfH85HuFy+X+KGgcTtOB0nO/iu5jZa9/Uv2Zc53NZ7ccqKyZ3k8a/v
iZslpgW8vfY1O7ZJmd9Hw+Ym82viMtelQQNZphdxYlGpxOi6FpzsL2DnorXM
pv4zG+V6HlMmVLHI0cdYgV0hwn6o4MXqFWzI3NMIK1LHs7AAVlF8Ci+vf2Wn
Ri9g8o8KsDZ7H/vps48ZW+VjpW8fNs78Luty5DgMr+yRNE+4y7aW5YICzklC
DqxnBxfsxxp3H2aZtkySPyMTk7SLpfLlYPcdiPLS5N9wbDOU3lnhRnNPVmi9
AR0uuWLW7n64lJKIU+vG4WDJCexJXovLS2biwDJ12vVqLWZ3isZEJXsqX52I
fpZxkOR609CaNRgbMwfvf3jTG52VuC8rQampA2nkRKNfmyo2d5MpJXxbBm3b
juxejhqlL+DcbLanAfN0eGy5ctF9fLzFbbiPkSdw/S3PC+jxKAEZkznumGmH
XMZ5tnZq5ex7KP/vgyGBzNqD86V/yhqxnR95m1IHW5bpzDnVGR3XspE+PP41
r/8dttqXc1RurZXFeAN+/9dnFTA9ZDXMckay6EtfmMXieFRWjEGx0hsWXxmN
gcsfgnxVcKTzIlys6Ub73xCeTYmAcpAvlcxajpP3ZuKb/t99bOwW6N6bhYpO
YbQraBsyjkXh9QY3OvNiNfTdYtGzXpsupPngx/6/e67dWaQUqKLP/gS43x6L
kuBMtsxgFUqMtdFjlSVr2ByLmB66UO93QSLpswSB2Y64P2yI5OL9CGwy5TXf
87eGItGZc53nNk6Fkakf1h6rsT+9cTJsgntD9tp6NnjZZDw2k8Wo2XoImDEZ
0ToXWOI9Z5zbGoCPpluYjWcPhCVPxK8PEYwNOMwqrP3gMbgLm3M1QZIc4gPL
IT0kvzTiJLUD3KXP8bXOZPeCOLc/8WE3qBlwH97KpOEwlpFwfLIzthfw8zZ1
MvqySxOH/FuPFa9FDHSkRNRMK68QNdaSrvB50q4+g0UtjYG2so190Rg7bAn8
24erLtpnh8/AVJ0YPLVWlPwxm4nDvZajrL2tJN5kOPJDloCZ+kmsx3fA1mlR
sOzuItHZcoipf14CjfRS+2fVVyQvtsX+e5bWe1EnbaONiJNK+ok6aemjU4U/
pCUZFxXBa+M8ScAe6y9S7L0gDmdvOPF8DaNYuHUL5zXbFVZhVtV4KQ4xXIep
ivpS/Np9I9QrN0h+bbNgN/U2INj2woAv22+zRht+psCzW7XsUjiP5w6auZ6Z
fuI15a4M2DywolrEgh1/iBixe29RO07TZSK+FuRJer0wZJkrg/Dg23QW8j2M
1ddNg07xVmb7qitLPhYCSVG09H36+AYh5tdN6bccjBNx7Zgtom7/hRqBZ98T
bWzzRd6BwwrB+d81S8Spa26KWnbH6nn7KfbJkr4SfmbBlYldYO/HOf9NnzPw
1pTnd+SXvsNKGR7jPfldjdwTeFzep0GXskZwDn8U6ZJxZ342wRBTNWLH+fyZ
5vsBa3L5fWzv5UOxHx/3SMN4jMvgbcJ7DUfLbT73ZvZzgcUFHt8vPzgdtTXc
b9R9eDw09PiaK5wcjTnhvP15VTckR/OzJBrufmDzdvJcpArJaBZwme8/Z9Zq
sYgvfJ+xMF7LMkfxNqqDmtnUfhx/7NsdR5X5vlS0yhz287kfSyVDBpOGpiPO
wZRtXL+GbeqXhYtRH9mAScpsyeM9eP14IkKLYtmwup0Y/CQP230G4NCuzfih
IkvrTE/AoS4ZxYl9KO+hAvXesQUBbybQp2YjqmN7pLrqh/3G5Dj8hBQ79NQh
h3vFUny8tA3lfbgF5w8L6GaEAmmmVKKk2yRKnvsHynlPsM7DhfRmvoLDsMfQ
ch9AFh/ycWPTQ4Qn9KVle9Yi0/Ihdq7oRbpzgjDv5EOoGPegnPSJODX5Ee5Z
d6WIpdOhrfMUx4t1acnW6VgR/xTbQ9vRhis+aDlWie76WmR2tze01t3HgdXa
tGhOa2w+fA9P57Ynj7qLrEPkfRxKVCeTdclsRfYD3NFsRsagraz2z2M8DCjD
qZP3WKJJFYz/ZEOmdSdsbanCxqM78PueI6wyqnDzyDFs2TUWb0yeo+/I12B3
xuNw5DP0qVGn5qkBGDXnCZIiu9Epo+XwsXwCg8qehHbpqC+qhEFVF/LqWoS0
GQ/xOE6JMuRvIe/aY1yfdQfr5xRB+9UrJJmlwkxpPxRWvMPRQX6YYbED86bU
IbavKax6ZuPArFqc1JdH8qrz0Ld8h9y+d1m20k2oHKjGvfLjLPb+OTwIfoO2
z4+xbyHbMUzuHW4llrNYlSC8ff4O29q1QvHzroj3r8aNRB0YH/nJfux+hmlJ
vTCv/RO2SaUSgcGD4N7hEjvb6SF2zBuN1IkZ7Hurp/isuwiRa7ewlbG1cOi7
Bft+FzOl/Y0I0zyBVwodcMRKlo5vuwXrhVMgH6RIcYOrsMQgG2sXK9GfhNd4
oNiA3/nKtNfqOXT1epKTYRs6Mvg+1Gsmk+MoVVorre/515Y5oUbLBpVJcaa5
Ku2bWSrF8T2VybiwRIobL8iSuW0+5tYOpXiPZkR4ZyJ/nwoFmDXCpP1maH8q
gcLpJvRK3omsAQfw8U0rUj93FU0lORjvK0eLY1To5PViNIyVI9u/dlOI00t0
b5GjHReDyMy9Nel9lZPaVbfXmVGggwKpNC6hXiXuFByqSEpHxlPp0SCaoKVE
816akIxcMO1QaE3tOl1HxMehdI3kqLiVNcp6aVNu9xZ8Hi7Llrcrx5GqL3wP
2ZODmppaXNzuYj9w72k0L6pBdtNWFrbrDvxGvMTceYb49uU+Gno/hYOOL3av
Pg2ZDvexdvNkFMWvw8a15bAd7Y4edX4oPH4T79d0wZOwflgXVYpFOs3M+mBb
OCiWY9SKJ8z2y0c2J+cuNo97y3xaPrFbf+/TdrcSLK72xfXfd+FwxhjvO26B
RkYFPH45osv21/gw+A7Sps3CslHqlNj1NvaGb0OejBbJBZZhcfx12Kz6Bc0p
1/FLRYbiqy5gbMAVjKrTpa12SSifeBmlquY04clifHe4hPmWlqTRajP6e1+A
5p9udDrzAh48Po0Ty/6u2YwnaF1wDIq+DUgcVw4l1Rz4O5zF0bXp0Dp5ELuL
VsC32yDs6XoYzbY2uLTxADuQnotshw/sm6ka0+xwAnc7ZLJseUv27OFpJFxb
yBI7HmbTZxfB//gE1n2dCr6lFyN8lydTuGGJGVmXsdvZilXZ2yDibREMQx5L
inWM0KX4DBrtVth/uysDhUbup9KRe8JS2vEYU079LXZmJa/xO93pGmuK5/y9
i8o72bMUHle6X/1NssJLcP4Dhu0TtkaOqBk1dbKIhVX95vzkI8EN9g0GvP1H
49UssgvnbB9ramSj7Hjsaf+urjBey/FZXTN4b+Zxq6LPrTC5L3/u2V6RzGiV
qCc8epyICb4vE/zAdkdEnPepi4hbqZUL22feUBGful4jcFhPEZPSbRTY6T+1
ectvibq7m7+JZ7UcFbxEhSEipulVKLiO0yQCfywSMcSOS0WsM2o953vfT5Nj
Wb0577rpYznzv8n74XRnbWgc4H1YVqOGjc6c3+7eeIZtrOE4N0WJvQsSccDl
FXx8DY9ckXxI588dv/AnG92Xv2cPi3ic2s/7M7+5GB7jeeyyo04Vvq3h/k+X
TlewfQNvX58aCw0Jf89ijessVVF8y9KTgsN/ME7EQy1TRZ842orrPRPFt9v6
iP8ueS76arelmGOtAwW/dH0PUT+/ZKLg//sqi5jmgxiho6qcENx726vr/+Fu
MuLsKvcBq//hLw7iHCt8Efmwsq6Cz/9mkLin8RKhJ8eZivPX2Fzx3+RR6/7h
qwtFbsL4juJc+E6moh9mneP9M6pFh7VW5Our94697NJnzg1pHdzI+kXw/6Yb
6CPyIO+rs0r2GHqA9+EpLT+QGv9vUf5MVA3i10/qBaF7EV9TA+YOROeZfL7d
0axm7/z4/U/cU2eDA0X/Dxwn1njOTzGm+87zGPfn/P6Sy/e4v332NW22qpiv
kYGxLsw/j/NXL250Y9fd+Trq4ilhJVk8N+dCjhPr8r9agsFmfiyuP/erjLk9
nLVM4P4ZL9+HkuiRTxAyq7VUJ998/jnkyjKkePGwanQsc5LGBM32iTpvN+aK
XADvNO4nWaodJPFp/iun1sZL6pY3sPLIT7DyT2fxbfvj7JxmbJjXCpW9AY0k
eYp/qYK2gX1wcroyXTzznJXqAA1blcgyN461OR6Fk5rylKV/WhJdmo3OT3m9
x9+tb6DtZc7dc3pXgXNx3Ifj2/ssrhHnIayuW4Pewzg2XdID27N5LDtYksY8
evKYteunYsmKRRz/3DNR8v43b3POV4ONac/9RR/OJLGRJ/h3zX50kO3pz/1C
R93GM53NonbQuhEipuDlJOLaRaFf/mH7YlF7zT2S+83aKbmxwhE8Bt0/MJ8N
bs9jPb+sN7Kgb9zP5jZGifnGKNDuDeslseHm7JOqLKWrOrOiue2QNbUZ3Y+f
YInmh3BuSCO02rZBYrU6ZZ38ic6BAzAuuz/ty/oDvZpxsPUZTMN6yND45mlI
eWRGXRf8xhzH6VDXr8PCrY2I+BoI31mr4JP/BU/tR+PsZkN4pH3A051DUPa4
Pd5XfMTB9WYYn+CDDUc/oWi+DExuJeLX3/Y/8k+z9323QevcN9x3TGFTo+Lx
UrEJGYF72YvWNpjo3YK+prVM9mcBexj3C7Y/jLHt8zOJzKlfUDjI7cm+Rb9R
3jgHmv37D7CI+o0P+6PRNidTIre7Bcb9Y1D7x5QN2NqA2FFLkK7rycYZ1uDA
p3mYoxTBXqndx7XUhdB8e4KN1LsM/cA4LHPVx5faE9g/ZwMszOej+4iD0AzZ
hRcXszC+fxa2n9qH/q0K0edXJqYn7MHLbecQHbQPZd6bcPXVEUzaeBDt/CNR
UL8FCnWH0b3KHtPuBGLMtMPwt1fC6zvf2QunHCjevsi0/cIlbWcfgdMTfs7d
y4KjWDSW8zODQ4/BfDWvbyApEvvPsO1C5lp9EHJf74rg/w9NEnhUtMgTHHdN
4CZNLr+67k6xXzle3Md/guBUsyPiWc314h0+JQh5kfNIxOCsW7jMitobxxrW
cJl1UqOOYSWv5RXz+wW7eJ3H4F68iGO5C/i+VLRdS+L7VPDt40cJvv1vJ6Ez
bG4QfPurkaLNg1VC7hvkCV5T6Wxx/fBscV3y/j/5id9FbPHqQaHDWP8nJ27L
GsEdCgkR3CHbVQIbPszH0UWvpOM1LvIInmjXSMfRYc1eWF3hPohlJTvge5n3
Iy1Nxf1a7oPO+LwRpc84/+zPzfXwuc59zb/y16HtLL6/Kwashd7UEVKcpxIP
r4AY6f2jQgWX3sBpxj+8qpznHBwP7MUsf/OaBtmFgYxqRE0G7+2C869lL2r+
v4wc8Q93OOb2D3+9KOpjaHd3/4ffl4pcAHl/4TfzDBK+FJtQ4UPzSxY1NOxJ
yHTbV0JeK7wVsvi9p9CdzkWJuTo1Scg+jxgxjmtqxLjPLRN5ph62IqawYOJT
vE7kHN3LclWIKiyV9qePfjV+/OjN9/2bdVjdwP2WlfO+YSalQEm/RPJDU4aS
n2YhP8UM5+8rkZ1kP4ILouDm3Zbujt2Fsp1zMemJLqnuSsS9ajNMcOxGGjsj
4fpjM2OqfaigYizGRx2WuIyzpSfnh2HtoDuS8JqBJP/DHebeq1l9DKhA1ws9
F99kg0c70LaRE1B/KZ/NtxhC43Mi8OxDb/Y4zYUGTeM60/77HpQ/mcv+2iOe
9Kc9l0n3TT2pl60iOW1fzS7re9DDpA70/LE15u9xpQ4bjEjyJBVlS4fQhPou
9Dq+HFpDB9Es+S5Ufek78j8y2pjfhUpDmlE2BhR0wpT0q+5j3CYHetzLkkI1
1uFJqBO5jrSiScXvmfkbZzLN4tx6O7jQAz3OgdiQ6USDCzg368wHB5rxnPP5
fv+U0Ncc7lM7tN6O/M5US/v/jlc/qn77XDou84ss/sWPlqL7P/xjt8AyJbxN
+GewVzm9pfhggTrWpvTjHIwzfnjHrKW43iAI5ZP59RJDPXxL4WcBWBlfkJxt
6U4mw/g+3KO/MWX8NpG+m56PAVXEcN/Zu/kdyewL161lr7WjkSbcDlEe2JYu
deK6UZSSBjXe5LZNHlMjl4QjsLKolSzOVKGoqSvx0imWUYASTRpshRr5WCa/
ozXdm3CKNaf/kiQeVaLe9gXSb98YIGJnjmcEHqsqsKy+yAWomSv4b8seCk7X
h+siF2DSzTY0wCNaev+Ifhp0eN9E6ffe7daWAhYflWL1hLZktP4Bu9TcnVWu
aEtjtB6wGwuymfXituSbdJZFhhezp/vbUdKENGaWcIBdCulAs28uZypPbdnw
qzqkHhjEz9Toq0cDL/DzhnZ+0qcH+dulODDSkIYqf5Ji+XudKeok8K6PITt4
yZgeJ69HrswDFqpiSjMHXUeRxwAUde9GRlkyJGcXjR1vutARC106tCgVfQr0
qd67B30cmYKOn3Sopq0V9Zvtj892uuQ4ewBN2FvPThYYkHLkINI6F8SczE1o
wTQ3qtn7kG3XNaeeRqNodUg0PtzpRVNXjqWtYbcwrak3RewcQZXBNfjqZkWR
vlaUmZwLM8P+ZL6sNQ2+qYBZfxjFzuf6t7aTE2Ue55zz7VHDabhCMK/9Wz2K
1m1y4TWEj/nRGcPOkocuZqzPyfHUVB4gSeybx26GjZOOS0XGatbvLq//b2/x
zv5QtuD5X9steCBRliIvQMNKcP6f/QcbDPWks+26sKT9SszQzpV8XvbCzqXt
Ub9eQlONj8DPcR1Guvahe1vU6bTMQ7xNMqOvCS5UPFOdMoyNqXVtFJnL9aBd
fXnNv2fWVqS5wliKO6tY0MxdHM9bpUd/5ncht53B1OnvXFgVYkA9yZE83+jR
9K8daM0PM5K87kvD6zVp2kod2tjgTG/ftKFBCZpkfHkY/dFUpturWpN5pC0d
3q5MgzLqkH9RiYYOUKWfW47g2b4MONeq0bnbHlCzqWEjRqmSy9WN0r6dUqdE
wUUktSkaRijS4NDv0n7+LKNA146a4eemONZhnSLF7CmCxyY3JPkq0ZZoQ4rf
lIqPUKZVYV50bkE2mnspkd+8mbStagPGRSjSp20zyE3BCf1InhRch9MI0xJm
eVWWel0yJN+AjuzUcxlyiXyE9i15ksM/W9GvpJVoXlUk2RnYivbt6AbPch/J
jlet6HK7VtL5cLdChta+5GfK9NeVo/MyXF9tDpOnHicT4T41nB3YJE/5Qw/j
eoMqLg6Tp0m+hRjdzhMlN+RIInMGv54vwL3b8rQ45yDKW+Jwz1uRLl9MRbjK
KqyYo0wPpq2Guv9qRCirU7BfNC77xeLSbi3qvG4JKCsQl7e2J3P5qL+7sTWW
SDqSxtxw3P6kj+mlOkRN4+DkbQ2PTp3o8Dkg1nQO5jjpUp+NBvhRug0fgjqS
TW4zy/DIwfCO2tSj52325GU2rv3QpA57ilj4qUTE+6nT5zVlzFTLGy5d21Bj
ZQ2LyG4HVtyaulX8ZMvfv2SqKtw2CSkaJTk7VeiN0y8L/4y9ROh4DqGCt3wm
S8TuDxwSMfR4GcEbPxQn8Nz9XG/SvN5TMvIYj+P7bIlm2yy43bfC/gKza+L5
13Zhh5nLUW5zhfR8IxkoL/KyXczr8XUs51Dtn/UeH+s0pL8N7vIROVHjoXKk
Petq+AlDdGbj6cd1GJP9Hs/t3RE2UI1qH9XA4pAMSvztqfDlc/yx9mMu5QPp
dtADvD1zyb4l7+860OWx+x+Fq7EnuAzLOyyULOyuyh4Yl8FYc6j0uXKN5Shr
tY1lV3dheU334DMtmz3aGgn/Vo/Q9Xkcu/ntPrRKH+Jln6eSZvv38N7LuRDD
gw4gO5Db7Ie8z7O5w0V/jmgj/GYz/uMr676kUOiEI4QOnGwpdP7IKDF2qqeF
PryZiZzZqdeFLy68v+BmbN4qeBfRpoL7fbWTyNtN2Ci46FkxwhboeE7odZ3u
Cf9GQW/hp1KfJt7T7T+45rd4Z/dW4j4Pf4l8B9dt4vqIC0LnjxzO5fyTqlLJ
pP/V6Ig7MpvFtOH654yKQNZgyH1fllZZkps5gqu/Jl74jj5vFfpq0VLhHwsy
ET6xsm2i9oX2WOEfc1cWvrWuTPAe990Uto9/Htdv1xu0SJSd+FiPkfkq+XVT
cPivXBXjbnRK+FGPThK50s2+gpcyZqfgz8TsF5z8T4/FGizUF3kcnTqJNcjG
Cj7/gTpxz+Tn4n08nov3qTEUeJ6/eDfFwXdxZv05rp/vfIxrufzcoi5mNZAL
HinFb3Y2oDSE60s7/8PJtywV+s/K+0JHavtJ5FF6nhH4aZoiTRrFOfxzqmRo
XUV76f3b9W1Bz6Db0usnSpqgbN+Jn7fb+xcmDOY164p3ytLD9pul7T0M5Wld
hz7Sb8jsJ0frlbk9Y//tD544cp+4paQFJ/z4d67o0IwFF7k9PDL9D6iGz4nG
d3I07wbPtb72qjXdVrogvb9bntD9ykYLnn9TsOButXMS/KsRDwU+YipwaYy4
z/Uzgifcd7fg/0/Y+VPM55Ui98HkpSz1nz9EKn9n7fmrr+Yfk9Y7nXNCvENc
muAnP4bg/H8fz3mw47R7SL448Jrnt2VG2Z98KGqeJ6WKvAAVf5EX0OmJ4EJP
Oyw40hZ3jchcOZ6tK0+1X2NsSF0aJkHx4AU2NEqfpp2/hnVqitDy1qdIK3Xa
ur2IrZlsRBNTLegFK5A0pRnTvibOwV30rAdFP7Ck9EtjWcz+3nS7mw7lLQ/E
hiQrGnSlEdobqxDhZk1PFl+C3DRdenzOmmKfb8XbawaUus6WCsojUNbUgIWR
9uRlD1xLi4HXgMG0wUkT9m5OrGqOO8m3eiQdxzEJ3mS7/YAUP108lh7qrJJi
rZETaLiiA4vun8lm2k8k5YXJkhDnLyy3idf2j4y/wNbt5Zz/Tsnq7NrYANHn
G6eKfoubLsVdIyZIKvaHU8WCBLZgxyjm9342vYxsg+jZGWy02yyq/mWPz/7H
2aaxYbTP1R3BZmfYi1vTyGfzAHwbVsaMSoLIPFYLV4a3wtu1QXTz4S02ZktX
HFcO+ivnkllmsDPcjwXRmdER7NuUKHSKmEZtpi9jv75no0fXGdR/7DYme6Ya
MREhdFrjDHubq0GR5lPoml0F+/HZiMIr/Kn2/n0WvaozrYifRItzLzEfj45k
kTeJOnfKYMnyGrQ1KYDS3KLY8tbqNDzNny66D2Nfy9vR4Wfj6PA3b7a6owF5
6HrR4YgNjA00I1MzV0qd9befW3rSbj8HwmgdnJxtTnINIBNVCRrTDGm/hOiD
3DAk26lQ1VOiUUVDMKLlNXJqQDrJPdGm+iyy10rog4I6Fmntg4zVQFqk9oRt
j85ADzdbaqOWypbLZeHUtH706ZcRS7qZjQyZPhTy86J90Jt05OVzm7S+OgFO
2Tw/vfysL46H8hz23CmqaOn0vxwBw1XsyDSeC/B0dkdJ7VDBFXdvrUNWUztJ
61ve0tOmy8M51/pdgSa91uggxade/yevJ1zk9WyPFnvgy/RmIWe9xNkrxb+F
P+S+mZC/KyeLGhdKw0RegJGtkO+qziJ+pxnL22heIcliDf7fgupIdiiZ+9w6
3VZDRh2X6ZYvgvFSjV/frroBCae4LHu/Yi0mveS+ge8VI9GnjvvoLvZ5xia/
4jK6aqQus/7JdY+B3v6SXZs4Xl+izHyX/+9c7Nrt7N5h3l7V5Scb3prf57xN
d2Te5zrPxTUjMOp/Z3fqtZ+JJdlcZp11iUC1IdcVrwwfAf00niuaskwRs9L5
GQoKP4iNTBKyZvJJwflv6yZsbcenghMbN1bsbzp7Bf9/kYbdPxzRxUns21eE
3TfXV9T8nz1bnPERvlKsfcO0oH/4ks5MUrnAeVzul+aT05oXUlwVtpRSIgww
6OVrKad9yAEbKKpt53z7FzZofnVIiv2/GyKkrbMUp2+r/8f5t5Zs+Iev1rb9
h5e9T/vH+T+19ZpEbtA06X+7dprI5gRxnn+qxgvmk+8pxY8/AT2vTpLizUkJ
yGlDUlxdmos9PTSkOHxOCSwdFKRYpbAUAU3jpDj01i0o3OE1HCcGPMGjIJLa
o9ddW/3j9hv5Gv7DQz0c/uEJB8f/wy9Dp/7DwQqjaWu0jRRnvrMi+Y+cc+Sf
K0++HqbSbwnK+796W8up32XuJ711L4KODDTHTvloNs48gPr3HYXPv9Zj43Jv
ami/C+8PtKJKS3eyynyMullm5DfOmQI85ajI05qWvnUi27Ot6Zu7Bf1RH0Jr
whoQsL8jNRc4kPXnIhQXyZL3bEZJmWvwuMsr5K6xozond+g+K4Ld9N4UfdYO
iSUpGJ5qSnJZfmjpOAI5jw1J7cE63P8jgdfFjuTY7QSK9Q9D67UmNdveR/9H
fahTiAptmfFF+n3zXvzVVTa0ln53S7UsOf/QkeIOlrIkZ9hLik22yFOfVryP
7W8rkbWesxTP9VGj00OI2j6YSa4BGuQXbkpO29oRStSorKMsLU7MRIu6MmU8
zYf1VSvM2CZPB43m4OPYOnZwpCyRkjF2jj7EoqrkaE7eH9YpdDYrntKaAgd8
Znl3nNk99za00+ob84zNY5NeqFP85u9st84IbLiiSa7VDSyszwXU7dKi7y+a
WfrnNmQ+vj25O6vhgV8PKv7ekTyG9oL9IGtid3TJZ3EADqj1oyuJetRfIRX9
dluQzQQDMr1dhm9Du9O1i0Zk8VqZ0KMHfX3Yha559KZ7tmaUbGFMMz1HkFnH
TmS+rSut2utPufqtqOCZITUemkAzZ56HS05H0g51ofhNMajo3Ja2vupOk9ea
4tI0Ncq7p0yady8xS3V1arlSg0i1WazymDpl+Zaj77i1zOKUBikfKob1MV1E
jNGkz/OOQLUuA+9Oa5BO9mqE1alQzwtqND+sGzafcSSrRFUqix7C2nydSiGe
XNfSCZ1CBpWchx9SOYgCnDm3f+YbJRo6netddUVpSFzJc8emBNSyjT9EPqbs
R7FH2WwUciRul8D9XUWbJQoC7+8vcHy2wDd6CnzyC9dR33h9kKQpcj18t/V+
NmIvr2O2ZlUli2jiNdD6mGezxVXcZtdW3yF52l/kEfs3ChtEt0jYJmtuCvti
62xh5zqGC1vjl7OwcSyzRPvEanHP9v7CftFsy2O40+eYS87HcHwuIlti6Mxj
NdfHF0gyx3J83nGKxCZP1LhzyhVxbSNrcf2Zt7B/3zwT73P9P/Wvmr1FbOug
EZehdjambHAYl7k7gtezCzP/ry5fDDNvzb/3iocca2H8ux672ksUHvGzEtzY
A0n7WVzGmU3Yw9T68PukXemEeeZcDk5uGg67X1w+5vl643ZBIZh5J3ZM2xr1
MoU465LJHK8pQb51IaYF1LC51tfY8+mFcHaRhSXLYH1nnMdnq08su+kgO69+
AbMuH2XjFlSxzzWFMNzqxcrbK8Iw6RQ6Rr2WJJ/8zlJe5mHXyzeSSyyZ7TiU
Dbf8MeyrprN9fdMufHYolMqURP9U9A1tLX2n5JQNWNPaBA8DciS32yZibue+
qFJVR7tDCdgWYIfLZskYuj4BV78Tkh49Q53mGlQPcIXhNlUKvJ8AR28XhCbo
kHv0Koy/0xfjwtrRHadYnMyVxcFjcnTUPwps+mrmVPUSHY0isKGdoyTDtxi9
1HkN7aevcjBCb74UjzVKR5or5/f2yUyCf9gKDB5nJ9loOR0zYldizpRvEpsH
fdF/byxsHmixIc8UcbX9cnRzey6ZqPCK3YhcDr+Mn/YFyx6yQcs4v7curpI9
3snjX6r171jWbc5LqTulAPlZHNeP0sLxXN5mcLu2qOgSj9JLayXmkYp4NiYG
S08boPCAEvKOL0eUVS5eZ1rCpz4KQxpV6dnVeRgxMwIVqfZUJLsHU5JCoddj
NPnNLsQ9gzAYnPAlH7kzKDozDxbnB9D4mF1IiIuG/2AVGjxxOpz6rESBbx7S
6nUwyy/hr7zxgqFcCWvwWIV+vdtD/dBmZpwbi9uHDTDSexV7UrkIrV4740r/
mWxs6mxYf5uOiDIdNrB5Gly9ZuJ5ylqJ4Z1A3PMaiamWHySRPydhm2cXQPcS
sz3kD5NpdexiliPulQVA7tdxhrmx6No3ENm26WzvqsV4Ee6PDStS2MhzvXF8
nx+6NE1nc86eZA17RqLG5LFkxPIQtvWwI9flFuYyvVmc5//CUAsHu/Lz91Y/
tESUDMdLX8vD/AZv43LipaR9gyOGBVdI7dlOXUbimVKoVLeJLZ0I/9ac0zJh
czhGeadIsePNhbhSMldyOGUlC1y8FDsPjpdc+tIRE+OW42zxcska4yFQK1yK
q65HJaWbhoGZLcTh/b8lD1r1x3jlSCQf0WPKE5Vx3nQ2Kpy02IO369nygXPR
yyRfcvj7Gvt9PZZCrU2w1NbWJFEnbZ+q4Cwlpwi+01dzUUfCaM4G3Nw2T/rf
+VNW4dqKCuk7X6pYjpQ1w3gNqLmLcb2C256mRTHQtuE59bGBCUjtvZzXP9m0
Ad2HDmXdCnqwxanJuDpChUV9WMH2vFkDT/vDEt3aEezW6WW4aN5RMsp8i731
f/j2HTRETLnxND//wdn/tKR8MveFn5x1jTlUjoPLtyuS6t76GNVvCtxVx7G1
8kZgadOx4s8Ktj7iKbu/ewZ85EeyxR0V2a3F07BQqaP0W36FiGeVjBDc/nEe
oq5dYIjApxaL2v7zTAXnX+uSj+jDPf+pgycbLP6bw7n0CxXSmPxAvg+UPlmE
s8v5WnaouoOGuv9x+Pso072rHF8brktvWjjuuLoT9SjhscRqU00aac3H1EXy
E8RWYYB/jGRo2nXk7FgBlWVpkjqvNNT6xmDtkC8DLcpmYc1THuvfMtwTMed4
/f9eF0bCqAfn/Fd19YGdPM8LyHtF2PuD1wNMP9wGJk38nWd5rmPTV/H9pPO1
XZI7HnyfmZvw275NOOfa+TSqMeMqnq8Ud2IXKzfi72nh+Ia16sNzASzlvzM9
Xz732q0sZ6pdtsPv1miJ+5O9TM8vE7nnjrNXRy4wOUkWolMH48XhvjjcLR0a
eXuQVJeNkrBUGMQ2QnNoa8qK2YgOA82pRcWGmjZsxt1xo6lDLw/abrIbOgZR
5AoP8q47JtVbta0ZzQrj/P8Mmx70y+k2PjtG0d4uuuT1vBIGv6ZS5Vwlmt37
CbZW+pD3+pewWFeJU4VuVDonFwH+93G3x1DKkFuDTh/vwv/4YDp0PAb5vvfw
Ns6eVjdsQCvXB0jqZEnD67Kg0+4ROpzUI8WZB5H+uRJBv5WoZNYOyFrcg1PG
N9zNi4Fu5W0MzX6NVFdnzG8sw47vD9GutzL+xN7CmfSrcBiUx5LvlGPk1Vz8
/LmGxR99gNmGKYg7l8XsLj2D37M47HP8wd4vffl3T16Do3/76lv2KyxPPQTX
oinIWPYCJQZV2BG5AhVWz3AopQ1lpm1BO7VK9GkyoqH2BzHj/X20zOlG7/Iv
4kDxXXip6tJRx3LYjbuL4q6/sHHHFYzzqoS871n0N9oNOe1XiHu0DIGnwxFr
/A6bH5ph+m0P+HyuxY/yGvZ46RLoxrxDYc0J1jMvB51d36KP1X62q6gCmkuq
sbhNMSt+UI60xBpcqZBF7o796Khcj/RJllgf649xR95j8sJR6Li9FbY7vENo
dSiO7Mxgkd9eoLv9bCx6spkddnuEkc3BOLXyMPPIfYDAyAnwUTnHKqc8xvWI
AIyPu8NCfd4ixmMJ9i9pYc8ff8OAk5tRbNYZ+tky1P1JHoKXeqLXAkUqVL+K
rL/25IRrSrRyQAW+R5zFzbYqVO11BzPmt6Knem0oadM1BKeYUfj7NrTrxHlE
33AjrbeqlH+oALviJtHgkW2IbhzF4tPjKGyVEh1zzMZGuf707oAsKVxNgUOQ
DP28/xOKp5ZhccU2vOz+DTf6B2PZG4LDigZ8/xMDNVM7GAxvgpXJGThpzMen
2p8wnadG39ofQMqKJqR7OFN9+0eYMOEn1mREkVqTEqnnNkvn89JNvSjJg9uy
Zvd9yVlLjnKuB5Oj1nyChyJ91u1OH2wX0ebRiqRscwk7ZP1ooZocnR+tjeOb
upLjJ+7nSd74AJ8Pcg7hyvFb8GoV5yKeHrUShmffQH+gDVt/Zg3u9XmB+TmK
UNm7Eh8XPIZXnhOGeoyD1boKuA4di+dqHaCfVwadhiG4u/EZ27HqOh5d0sfg
sPtMJf8mzLZ8YtaF75jL8XIU5N9ie87JIUTxPkaFPWY7D5qgYtIDnJZVwMNe
8zHf5T7etzOFV9klPMm4i8fLhmPvX5um4PMdRBxZgtO55qSuWA6rgl34Oa8X
9Zt+C8twA3+mdaC6s9dx/loLqq2qceV8Ce6c16ZjHvsw+lkxFn0wpmV3kiDb
rxjVX7uTSWAGko9eRNzjrrRU5QaOPjmH54ladFqtDqkXT0Hh8jd8nvUOTW+P
Y+eg89BZUIwdqXlIPbkadT9Wwz04D0YdB2CNpT4StI7CfNMnpj0jga14ewIK
bTLYrScfJDO7nYG7TgR7nq7Ers++CImJHytXWsdK55agIcePfS7/wLTOXUFL
Kw/2/LMONjkVY5ZNW6a3WQ/n15/Dtq3GktcLFbHek8fa7o4pZ18aOQc45u5u
Nvk1jx+Ni1jLxprw+NGRq9NYzRTO2Suc04o1HhT8f1MlEWPq7yj4e4s9BH/v
4ztRM7yfHo9VKfpG2tv94HXpv7h7sts5nHNl/PUiy5vNcWBVLZtBnN8e5HGJ
OW3nMSkt2f7sgpvgX5WWirjh3LsinrhviTize12ZiBXOjxDxxw7bhb/x/A9h
E2mGC3/jYWvhbzSqFW1qXolY2KE/4lllT0VdrxM7xXtaRInYnEUr0W/ZCwT+
NEC06XCb9+ew0tFs6v94+5b28kiu5P1gnWoGX03Oq6QD6nDvy/vKbut69naq
qIc/eITgZHb2EWO0xJfHGY/vi5fE9OPxzZ4f2uDTct6flf0WY3sAj/2NU0iB
QglvU50UhaUa/LvGLZfDi7l8TPffeDrw0ncxN+pei+/KXS9449eeCD5/Sajo
H592InegXZi43v+nmEu+VmIurWrL+4R5J0vsnPg3Kl0xZi8dec7I5SWtWfsv
PE/w+60D9im9hI56d6ng/LcaLTj5z0+u+IdrraL/4aYNi4Xem7X8Hw67Ef8P
pxwW+QIHNgqsHiLuOdwu7h921hT8w+cBQpfOKxecw8uZ4nvXxos++XqE9+d5
j5+SbrV8PnxzCGDXL/N+eP89mn0t49ffvtrIlqzi4/7e+Arr/Ynfs6ecEpIX
875N8zdG7egcmFwOtzeu7ALH5MPoNny4/Ys7jWzUUf4sg/JINnML/+/E8iT7
DwfEeJl0FmtwuqpYg32OcL96lJyxvXMw51rkDp4m8V3O19S6omRJiCH3mXye
nyp5e5b7E5jnA4njau5vWRJszCxuc9wyz5XNePsQlvNrBr7Z3IVN+/oQMpv7
MdnVe+3Dzz7CSoVIqe1wYf9zhHd2lWL4v/6rd13n53xtfYMzLVr8fLHxb+G5
7IjENy6Wfcx9B5+K1eyl7Qi4LPoE+X3y2GOUhu1VzVjz3AZnanNxMEiefngS
algextQp0eNWRpC5eQJL9JRoePZtdnHxX5lhK08rM91Z1P16GF75hT/y9pI0
W1ny3M99TUmBrai4mPPwk5QfYb4u9/lbKm3D+I9cVj693gMpUTxnIcQ9hPkP
FzUiguYJbPqR+3mWt7GXfE7ksZWlVotY41N+/xutCplxNueWqCWksGBdfv1a
3zP2u++Ksw82bxNxmbQGgU8eE/kCf8DPCHBYGmT/6BKX9TFt5NnbLB631X/9
WxJQwX1rb7frMG+lv3jJYons/euM2TXjaVAvNt0sAteW/dVbNXezr0eeYlmb
r9im0QqbNnemW4O/w+BVH3S1IWqDv3qLwhgsiAaV/2nGpwehSLpvQL1mNGLC
[truncated: 11,072,426 more chars]
