# Supplementary material for: RIM-BP2 regulates Ca2+ channel abundance and neurotransmitter release at hippocampal mossy fiber terminals
Source: eLife. 2024 Feb 8;12:RP90799. doi: 10.7554/eLife.90799 (PMC10945523; doi:10.7554/eLife.90799)
Supplement: Figure 7—source code 1. [file elife-90799-fig7-code1.zip › sted analysis_results.nb]

(* Content-type: application/vnd.wolfram.mathematica *)

(*** Wolfram Notebook File ***)
(* http://www.wolfram.com/nb *)

(* CreatedBy='Mathematica 12.0' *)

(*CacheID: 234*)
(* Internal cache information:
NotebookFileLineBreakTest
NotebookFileLineBreakTest
NotebookDataPosition[       158,          7]
NotebookDataLength[   2848347,      55134]
NotebookOptionsPosition[   2844386,      55078]
NotebookOutlinePosition[   2844742,      55094]
CellTagsIndexPosition[   2844699,      55091]
WindowFrame->Normal*)

(* Beginning of Notebook Content *)
Notebook[{

Cell[CellGroupData[{
Cell[BoxData[
 RowBox[{
  RowBox[{"(*", 
   RowBox[{
    RowBox[{"P", "/", "Q"}], "-", 
    RowBox[{"type_", "1"}]}], "*)"}], "\[IndentingNewLine]", 
  RowBox[{
   RowBox[{
    RowBox[{"dir", "=", "\"\<E:\\\\Analysis\\\\220108\\\\\>\""}], ";"}], 
   "\[IndentingNewLine]", 
   RowBox[{
    RowBox[{"Poi1", "=", "\"\<Munc13-1\>\""}], ";"}], "\[IndentingNewLine]", 
   RowBox[{
    RowBox[{"Poi2", "=", "\"\<Cav2.1\>\""}], ";"}], "\[IndentingNewLine]", 
   RowBox[{
    RowBox[{"wt", "=", 
     RowBox[{"{", "\"\<1 W2\>\"", "}"}]}], ";"}], "\[IndentingNewLine]", 
   RowBox[{
    RowBox[{"ko", "=", 
     RowBox[{"{", "\"\<1 K2\>\"", "}"}]}], ";"}], "\[IndentingNewLine]", 
   RowBox[{
    RowBox[{"field", "=", 
     RowBox[{"Table", "[", 
      RowBox[{
       RowBox[{"StringJoin", "[", 
        RowBox[{"\"\<\\\\s\>\"", ",", 
         RowBox[{"ToString", "[", "i", "]"}]}], "]"}], ",", 
       RowBox[{"{", 
        RowBox[{"i", ",", "1", ",", "4"}], "}"}]}], "]"}]}], ";"}], 
   "\[IndentingNewLine]", "\[IndentingNewLine]", 
   RowBox[{
    StyleBox[
     RowBox[{"(", 
      StyleBox["*",
       Background->RGBColor[0.88, 1, 0.88]]}]], "normalization", "*)"}], 
   "\[IndentingNewLine]", 
   RowBox[{
    RowBox[{"folder", "=", 
     RowBox[{"Flatten", "[", 
      RowBox[{"Table", "[", 
       RowBox[{
        RowBox[{"Table", "[", 
         RowBox[{
          RowBox[{"StringJoin", "[", 
           RowBox[{
            RowBox[{"wt", "[", 
             RowBox[{"[", "i", "]"}], "]"}], ",", 
            RowBox[{"field", "[", 
             RowBox[{"[", "j", "]"}], "]"}]}], "]"}], ",", 
          RowBox[{"{", 
           RowBox[{"j", ",", "1", ",", "4"}], "}"}]}], "]"}], ",", 
        RowBox[{"{", 
         RowBox[{"i", ",", "1", ",", "1"}], "}"}]}], "]"}], "]"}]}], ";"}], 
   "\[IndentingNewLine]", 
   RowBox[{
    RowBox[{"list", "=", 
     RowBox[{"{", "}"}]}], ";", 
    RowBox[{"res1", "=", 
     RowBox[{"{", "}"}]}], ";", 
    RowBox[{"res2", "=", 
     RowBox[{"{", "}"}]}], ";", 
    RowBox[{"res3", "=", 
     RowBox[{"{", "}"}]}], ";", 
    RowBox[{"res4", "=", 
     RowBox[{"{", "}"}]}], ";"}], "\[IndentingNewLine]", 
   RowBox[{
    RowBox[{"Do", "[", 
     RowBox[{
      RowBox[{
       RowBox[{"SetDirectory", "[", 
        RowBox[{"StringJoin", "[", 
         RowBox[{
          RowBox[{"StringJoin", "[", 
           RowBox[{"dir", ",", 
            RowBox[{"ToString", "[", 
             RowBox[{"folder", "[", 
              RowBox[{"[", "j", "]"}], "]"}], "]"}]}], "]"}], ",", 
          "\"\<\\\\az\\\\\>\""}], "]"}], "]"}], ";", "\[IndentingNewLine]", 
       RowBox[{"list", "=", 
        RowBox[{"AppendTo", "[", 
         RowBox[{"list", ",", 
          RowBox[{"Transpose", "[", 
           RowBox[{"Import", "[", "\"\<res.dat\>\"", "]"}], "]"}]}], "]"}]}], 
       ";", "\[IndentingNewLine]", 
       RowBox[{"res3", "=", 
        RowBox[{"AppendTo", "[", 
         RowBox[{"res3", ",", 
          RowBox[{
           RowBox[{"Import", "[", "\"\<res_subaz.dat\>\"", "]"}], "[", 
           RowBox[{"[", "3", "]"}], "]"}]}], "]"}]}], ";", 
       "\[IndentingNewLine]", 
       RowBox[{"res4", "=", 
        RowBox[{"AppendTo", "[", 
         RowBox[{"res4", ",", 
          RowBox[{
           RowBox[{"Import", "[", "\"\<res_subaz.dat\>\"", "]"}], "[", 
           RowBox[{"[", "4", "]"}], "]"}]}], "]"}]}], ";"}], 
      "\[IndentingNewLine]", ",", 
      RowBox[{"{", 
       RowBox[{"j", ",", 
        RowBox[{"Length", "[", "folder", "]"}]}], "}"}]}], "]"}], ";"}], 
   "\[IndentingNewLine]", 
   RowBox[{
    RowBox[{"norm594", "=", 
     RowBox[{"Mean", "[", 
      RowBox[{
       RowBox[{"Transpose", "[", 
        RowBox[{"Flatten", "[", 
         RowBox[{"list", ",", "1"}], "]"}], "]"}], "[", 
       RowBox[{"[", "2", "]"}], "]"}], "]"}]}], ";"}], "\[IndentingNewLine]", 
   RowBox[{
    RowBox[{"norm635", "=", 
     RowBox[{"Mean", "[", 
      RowBox[{
       RowBox[{"Transpose", "[", 
        RowBox[{"Flatten", "[", 
         RowBox[{"list", ",", "1"}], "]"}], "]"}], "[", 
       RowBox[{"[", "3", "]"}], "]"}], "]"}]}], ";"}], "\[IndentingNewLine]", 
   RowBox[{
    RowBox[{"norm594s", "=", 
     RowBox[{"Mean", "[", 
      RowBox[{"Flatten", "[", "res3", "]"}], "]"}]}], ";"}], 
   "\[IndentingNewLine]", 
   RowBox[{
    RowBox[{"norm635s", "=", 
     RowBox[{"Mean", "[", 
      RowBox[{"Flatten", "[", "res4", "]"}], "]"}]}], ";"}], 
   "\[IndentingNewLine]", "\[IndentingNewLine]", 
   RowBox[{
    StyleBox[
     RowBox[{"(", 
      StyleBox["*",
       Background->RGBColor[0.88, 1, 0.88]]}]], "WT", "*)"}], 
   "\[IndentingNewLine]", 
   RowBox[{
    RowBox[{"folder", "=", 
     RowBox[{"Flatten", "[", 
      RowBox[{"Table", "[", 
       RowBox[{
        RowBox[{"Table", "[", 
         RowBox[{
          RowBox[{"StringJoin", "[", 
           RowBox[{
            RowBox[{"wt", "[", 
             RowBox[{"[", "i", "]"}], "]"}], ",", 
            RowBox[{"field", "[", 
             RowBox[{"[", "j", "]"}], "]"}]}], "]"}], ",", 
          RowBox[{"{", 
           RowBox[{"j", ",", "1", ",", "4"}], "}"}]}], "]"}], ",", 
        RowBox[{"{", 
         RowBox[{"i", ",", "1", ",", "1"}], "}"}]}], "]"}], "]"}]}], ";"}], 
   "\[IndentingNewLine]", 
   RowBox[{
    RowBox[{"list", "=", 
     RowBox[{"{", "}"}]}], ";", 
    RowBox[{"res1", "=", 
     RowBox[{"{", "}"}]}], ";", 
    RowBox[{"res2", "=", 
     RowBox[{"{", "}"}]}], ";", 
    RowBox[{"res3", "=", 
     RowBox[{"{", "}"}]}], ";", 
    RowBox[{"res4", "=", 
     RowBox[{"{", "}"}]}], ";", 
    RowBox[{"res5", "=", 
     RowBox[{"{", "}"}]}], ";", 
    RowBox[{"res6", "=", 
     RowBox[{"{", "}"}]}], ";", 
    RowBox[{"res7", "=", 
     RowBox[{"{", "}"}]}], ";"}], "\[IndentingNewLine]", 
   RowBox[{
    RowBox[{"Do", "[", 
     RowBox[{
      RowBox[{
       RowBox[{"SetDirectory", "[", 
        RowBox[{"StringJoin", "[", 
         RowBox[{
          RowBox[{"StringJoin", "[", 
           RowBox[{"dir", ",", 
            RowBox[{"ToString", "[", 
             RowBox[{"folder", "[", 
              RowBox[{"[", "j", "]"}], "]"}], "]"}]}], "]"}], ",", 
          "\"\<\\\\az\\\\\>\""}], "]"}], "]"}], ";", "\[IndentingNewLine]", 
       RowBox[{"list", "=", 
        RowBox[{"AppendTo", "[", 
         RowBox[{"list", ",", 
          RowBox[{"Transpose", "[", 
           RowBox[{"Import", "[", "\"\<res.dat\>\"", "]"}], "]"}]}], "]"}]}], 
       ";", "\[IndentingNewLine]", 
       RowBox[{"res1", "=", 
        RowBox[{"AppendTo", "[", 
         RowBox[{"res1", ",", 
          RowBox[{
           RowBox[{"Import", "[", "\"\<res_subaz.dat\>\"", "]"}], "[", 
           RowBox[{"[", "1", "]"}], "]"}]}], "]"}]}], ";", 
       "\[IndentingNewLine]", 
       RowBox[{"res2", "=", 
        RowBox[{"AppendTo", "[", 
         RowBox[{"res2", ",", 
          RowBox[{
           RowBox[{"Import", "[", "\"\<res_subaz.dat\>\"", "]"}], "[", 
           RowBox[{"[", "2", "]"}], "]"}]}], "]"}]}], ";", 
       "\[IndentingNewLine]", 
       RowBox[{"res3", "=", 
        RowBox[{"AppendTo", "[", 
         RowBox[{"res3", ",", 
          RowBox[{
           RowBox[{"Import", "[", "\"\<res_subaz.dat\>\"", "]"}], "[", 
           RowBox[{"[", "3", "]"}], "]"}]}], "]"}]}], ";", 
       "\[IndentingNewLine]", 
       RowBox[{"res4", "=", 
        RowBox[{"AppendTo", "[", 
         RowBox[{"res4", ",", 
          RowBox[{
           RowBox[{"Import", "[", "\"\<res_subaz.dat\>\"", "]"}], "[", 
           RowBox[{"[", "4", "]"}], "]"}]}], "]"}]}], ";", 
       "\[IndentingNewLine]", 
       RowBox[{"res5", "=", 
        RowBox[{"AppendTo", "[", 
         RowBox[{"res5", ",", 
          RowBox[{
           RowBox[{"Import", "[", "\"\<res_#subaz.dat\>\"", "]"}], "[", 
           RowBox[{"[", "1", "]"}], "]"}]}], "]"}]}], ";", 
       "\[IndentingNewLine]", 
       RowBox[{"res6", "=", 
        RowBox[{"AppendTo", "[", 
         RowBox[{"res6", ",", 
          RowBox[{
           RowBox[{"Import", "[", "\"\<res_#subaz.dat\>\"", "]"}], "[", 
           RowBox[{"[", "2", "]"}], "]"}]}], "]"}]}], ";", 
       "\[IndentingNewLine]", 
       RowBox[{"res7", "=", 
        RowBox[{"AppendTo", "[", 
         RowBox[{"res7", ",", 
          RowBox[{"Import", "[", "\"\<res_distance.dat\>\"", "]"}]}], "]"}]}],
        ";"}], "\[IndentingNewLine]", ",", 
      RowBox[{"{", 
       RowBox[{"j", ",", 
        RowBox[{"Length", "[", "folder", "]"}]}], "}"}]}], "]"}], ";"}], 
   "\[IndentingNewLine]", 
   RowBox[{
    RowBox[{"wta", "=", 
     RowBox[{
      RowBox[{"Transpose", "[", 
       RowBox[{"Flatten", "[", 
        RowBox[{"list", ",", "1"}], "]"}], "]"}], "[", 
      RowBox[{"[", "1", "]"}], "]"}]}], ";"}], "\[IndentingNewLine]", 
   RowBox[{
    RowBox[{"wt594", "=", 
     RowBox[{
      RowBox[{
       RowBox[{"Transpose", "[", 
        RowBox[{"Flatten", "[", 
         RowBox[{"list", ",", "1"}], "]"}], "]"}], "[", 
       RowBox[{"[", "2", "]"}], "]"}], "/", "norm594"}]}], ";"}], 
   "\[IndentingNewLine]", 
   RowBox[{
    RowBox[{"wt635", "=", 
     RowBox[{
      RowBox[{
       RowBox[{"Transpose", "[", 
        RowBox[{"Flatten", "[", 
         RowBox[{"list", ",", "1"}], "]"}], "]"}], "[", 
       RowBox[{"[", "3", "]"}], "]"}], "/", "norm635"}]}], ";"}], 
   "\[IndentingNewLine]", 
   RowBox[{
    RowBox[{"wta594", "=", 
     RowBox[{"Flatten", "[", "res1", "]"}]}], ";"}], "\[IndentingNewLine]", 
   RowBox[{
    RowBox[{"wta635", "=", 
     RowBox[{"Flatten", "[", "res2", "]"}]}], ";"}], "\[IndentingNewLine]", 
   RowBox[{
    RowBox[{"wt594s", "=", 
     RowBox[{
      RowBox[{"Flatten", "[", "res3", "]"}], "/", "norm594s"}]}], ";"}], 
   "\[IndentingNewLine]", 
   RowBox[{
    RowBox[{"wt635s", "=", 
     RowBox[{
      RowBox[{"Flatten", "[", "res4", "]"}], "/", "norm635s"}]}], ";"}], 
   "\[IndentingNewLine]", 
   RowBox[{
    RowBox[{"wtn594", "=", 
     RowBox[{"Flatten", "[", "res5", "]"}]}], ";"}], "\[IndentingNewLine]", 
   RowBox[{
    RowBox[{"wtn635", "=", 
     RowBox[{"Flatten", "[", "res6", "]"}]}], ";"}], "\[IndentingNewLine]", 
   RowBox[{
    RowBox[{"wtd", "=", 
     RowBox[{"Flatten", "[", "res7", "]"}]}], ";"}], "\[IndentingNewLine]", 
   "\[IndentingNewLine]", 
   RowBox[{
    StyleBox[
     RowBox[{"(", 
      StyleBox["*",
       Background->RGBColor[0.88, 1, 0.88]]}]], "KO", "*)"}], 
   "\[IndentingNewLine]", 
   RowBox[{
    RowBox[{"folder", "=", 
     RowBox[{"Flatten", "[", 
      RowBox[{"Table", "[", 
       RowBox[{
        RowBox[{"Table", "[", 
         RowBox[{
          RowBox[{"StringJoin", "[", 
           RowBox[{
            RowBox[{"ko", "[", 
             RowBox[{"[", "i", "]"}], "]"}], ",", 
            RowBox[{"field", "[", 
             RowBox[{"[", "j", "]"}], "]"}]}], "]"}], ",", 
          RowBox[{"{", 
           RowBox[{"j", ",", "1", ",", "4"}], "}"}]}], "]"}], ",", 
        RowBox[{"{", 
         RowBox[{"i", ",", "1", ",", "1"}], "}"}]}], "]"}], "]"}]}], ";"}], 
   "\[IndentingNewLine]", 
   RowBox[{
    RowBox[{"list", "=", 
     RowBox[{"{", "}"}]}], ";", 
    RowBox[{"res1", "=", 
     RowBox[{"{", "}"}]}], ";", 
    RowBox[{"res2", "=", 
     RowBox[{"{", "}"}]}], ";", 
    RowBox[{"res3", "=", 
     RowBox[{"{", "}"}]}], ";", 
    RowBox[{"res4", "=", 
     RowBox[{"{", "}"}]}], ";", 
    RowBox[{"res5", "=", 
     RowBox[{"{", "}"}]}], ";", 
    RowBox[{"res6", "=", 
     RowBox[{"{", "}"}]}], ";", 
    RowBox[{"res7", "=", 
     RowBox[{"{", "}"}]}], ";"}], "\[IndentingNewLine]", 
   RowBox[{
    RowBox[{"Do", "[", 
     RowBox[{
      RowBox[{
       RowBox[{"SetDirectory", "[", 
        RowBox[{"StringJoin", "[", 
         RowBox[{
          RowBox[{"StringJoin", "[", 
           RowBox[{"dir", ",", 
            RowBox[{"ToString", "[", 
             RowBox[{"folder", "[", 
              RowBox[{"[", "j", "]"}], "]"}], "]"}]}], "]"}], ",", 
          "\"\<\\\\az\\\\\>\""}], "]"}], "]"}], ";", "\[IndentingNewLine]", 
       RowBox[{"list", "=", 
        RowBox[{"AppendTo", "[", 
         RowBox[{"list", ",", 
          RowBox[{"Transpose", "[", 
           RowBox[{"Import", "[", "\"\<res.dat\>\"", "]"}], "]"}]}], "]"}]}], 
       ";", "\[IndentingNewLine]", 
       RowBox[{"res1", "=", 
        RowBox[{"AppendTo", "[", 
         RowBox[{"res1", ",", 
          RowBox[{
           RowBox[{"Import", "[", "\"\<res_subaz.dat\>\"", "]"}], "[", 
           RowBox[{"[", "1", "]"}], "]"}]}], "]"}]}], ";", 
       "\[IndentingNewLine]", 
       RowBox[{"res2", "=", 
        RowBox[{"AppendTo", "[", 
         RowBox[{"res2", ",", 
          RowBox[{
           RowBox[{"Import", "[", "\"\<res_subaz.dat\>\"", "]"}], "[", 
           RowBox[{"[", "2", "]"}], "]"}]}], "]"}]}], ";", 
       "\[IndentingNewLine]", 
       RowBox[{"res3", "=", 
        RowBox[{"AppendTo", "[", 
         RowBox[{"res3", ",", 
          RowBox[{
           RowBox[{"Import", "[", "\"\<res_subaz.dat\>\"", "]"}], "[", 
           RowBox[{"[", "3", "]"}], "]"}]}], "]"}]}], ";", 
       "\[IndentingNewLine]", 
       RowBox[{"res4", "=", 
        RowBox[{"AppendTo", "[", 
         RowBox[{"res4", ",", 
          RowBox[{
           RowBox[{"Import", "[", "\"\<res_subaz.dat\>\"", "]"}], "[", 
           RowBox[{"[", "4", "]"}], "]"}]}], "]"}]}], ";", 
       "\[IndentingNewLine]", 
       RowBox[{"res5", "=", 
        RowBox[{"AppendTo", "[", 
         RowBox[{"res5", ",", 
          RowBox[{
           RowBox[{"Import", "[", "\"\<res_#subaz.dat\>\"", "]"}], "[", 
           RowBox[{"[", "1", "]"}], "]"}]}], "]"}]}], ";", 
       "\[IndentingNewLine]", 
       RowBox[{"res6", "=", 
        RowBox[{"AppendTo", "[", 
         RowBox[{"res6", ",", 
          RowBox[{
           RowBox[{"Import", "[", "\"\<res_#subaz.dat\>\"", "]"}], "[", 
           RowBox[{"[", "2", "]"}], "]"}]}], "]"}]}], ";", 
       "\[IndentingNewLine]", 
       RowBox[{"res7", "=", 
        RowBox[{"AppendTo", "[", 
         RowBox[{"res7", ",", 
          RowBox[{"Import", "[", "\"\<res_distance.dat\>\"", "]"}]}], "]"}]}],
        ";"}], "\[IndentingNewLine]", ",", 
      RowBox[{"{", 
       RowBox[{"j", ",", 
        RowBox[{"Length", "[", "folder", "]"}]}], "}"}]}], "]"}], ";"}], 
   "\[IndentingNewLine]", 
   RowBox[{
    RowBox[{"koa", "=", 
     RowBox[{
      RowBox[{"Transpose", "[", 
       RowBox[{"Flatten", "[", 
        RowBox[{"list", ",", "1"}], "]"}], "]"}], "[", 
      RowBox[{"[", "1", "]"}], "]"}]}], ";"}], "\[IndentingNewLine]", 
   RowBox[{
    RowBox[{"ko594", "=", 
     RowBox[{
      RowBox[{
       RowBox[{"Transpose", "[", 
        RowBox[{"Flatten", "[", 
         RowBox[{"list", ",", "1"}], "]"}], "]"}], "[", 
       RowBox[{"[", "2", "]"}], "]"}], "/", "norm594"}]}], ";"}], 
   "\[IndentingNewLine]", 
   RowBox[{
    RowBox[{"ko635", "=", 
     RowBox[{
      RowBox[{
       RowBox[{"Transpose", "[", 
        RowBox[{"Flatten", "[", 
         RowBox[{"list", ",", "1"}], "]"}], "]"}], "[", 
       RowBox[{"[", "3", "]"}], "]"}], "/", "norm635"}]}], ";"}], 
   "\[IndentingNewLine]", 
   RowBox[{
    RowBox[{"koa594", "=", 
     RowBox[{"Flatten", "[", "res1", "]"}]}], ";"}], "\[IndentingNewLine]", 
   RowBox[{
    RowBox[{"koa635", "=", 
     RowBox[{"Flatten", "[", "res2", "]"}]}], ";"}], "\[IndentingNewLine]", 
   RowBox[{
    RowBox[{"ko594s", "=", 
     RowBox[{
      RowBox[{"Flatten", "[", "res3", "]"}], "/", "norm594s"}]}], ";"}], 
   "\[IndentingNewLine]", 
   RowBox[{
    RowBox[{"ko635s", "=", 
     RowBox[{
      RowBox[{"Flatten", "[", "res4", "]"}], "/", "norm635s"}]}], ";"}], 
   "\[IndentingNewLine]", 
   RowBox[{
    RowBox[{"kon594", "=", 
     RowBox[{"Flatten", "[", "res5", "]"}]}], ";"}], "\[IndentingNewLine]", 
   RowBox[{
    RowBox[{"kon635", "=", 
     RowBox[{"Flatten", "[", "res6", "]"}]}], ";"}], "\[IndentingNewLine]", 
   RowBox[{
    RowBox[{"kod", "=", 
     RowBox[{"Flatten", "[", "res7", "]"}]}], ";"}], "\[IndentingNewLine]", 
   "\[IndentingNewLine]", 
   RowBox[{"(*", "Dataset", "*)"}], "\[IndentingNewLine]", 
   RowBox[{"Dataset", "[", 
    RowBox[{"<|", "\[IndentingNewLine]", 
     RowBox[{
      RowBox[{"\"\<WT\>\"", "\[Rule]", 
       RowBox[{"<|", 
        RowBox[{
         RowBox[{"\"\<n\>\"", "\[Rule]", 
          RowBox[{"Length", "[", "wta", "]"}]}], ",", 
         RowBox[{"\"\<area\>\"", "\[Rule]", 
          RowBox[{"Mean", "[", "wta", "]"}]}], ",", 
         RowBox[{
          RowBox[{"StringJoin", "[", 
           RowBox[{
           "\"\<Total \>\"", ",", "Poi1", ",", " ", "\"\< intensity\>\""}], 
           "]"}], "\[Rule]", 
          RowBox[{"Mean", "[", "wt635", "]"}]}], ",", 
         RowBox[{
          RowBox[{"StringJoin", "[", 
           RowBox[{
           "\"\<Total \>\"", ",", "Poi2", ",", " ", "\"\< intensity\>\""}], 
           "]"}], "\[Rule]", 
          RowBox[{"Mean", "[", "wt594", "]"}]}]}], "|>"}]}], ",", 
      "\[IndentingNewLine]", 
      RowBox[{"\"\<KO\>\"", "\[Rule]", 
       RowBox[{"<|", 
        RowBox[{
         RowBox[{"\"\<n\>\"", "\[Rule]", 
          RowBox[{"Length", "[", "koa", "]"}]}], ",", 
         RowBox[{"\"\<area\>\"", "\[Rule]", 
          RowBox[{"Mean", "[", "koa", "]"}]}], ",", 
         RowBox[{
          RowBox[{"StringJoin", "[", 
           RowBox[{
           "\"\<Total \>\"", ",", "Poi1", ",", " ", "\"\< intensity\>\""}], 
           "]"}], "\[Rule]", 
          RowBox[{"Mean", "[", "ko635", "]"}]}], ",", 
         RowBox[{
          RowBox[{"StringJoin", "[", 
           RowBox[{
           "\"\<Total \>\"", ",", "Poi2", ",", " ", "\"\< intensity\>\""}], 
           "]"}], "\[Rule]", 
          RowBox[{"Mean", "[", "ko594", "]"}]}]}], "|>"}]}]}], "|>"}], "]"}], 
   "\[IndentingNewLine]", 
   RowBox[{"Dataset", "[", 
    RowBox[{"<|", "\[IndentingNewLine]", 
     RowBox[{
      RowBox[{"\"\<WT\>\"", "\[Rule]", 
       RowBox[{"<|", 
        RowBox[{
         RowBox[{
          RowBox[{"StringJoin", "[", 
           RowBox[{"Poi1", ",", "\"\< (n)\>\""}], "]"}], "\[Rule]", 
          RowBox[{"Length", "[", "wta635", "]"}]}], ",", 
         RowBox[{
          RowBox[{"StringJoin", "[", 
           RowBox[{"Poi2", ",", "\"\< (n)\>\""}], "]"}], "\[Rule]", 
          RowBox[{"Length", "[", "wta594", "]"}]}], ",", 
         RowBox[{
          RowBox[{"StringJoin", "[", 
           RowBox[{"Poi1", ",", "\"\< area\>\""}], "]"}], "\[Rule]", 
          RowBox[{"Mean", "[", "wta635", "]"}]}], ",", 
         RowBox[{
          RowBox[{"StringJoin", "[", 
           RowBox[{"Poi2", ",", "\"\< area\>\""}], "]"}], "\[Rule]", 
          RowBox[{"Mean", "[", "wta594", "]"}]}], ",", 
         RowBox[{
          RowBox[{"StringJoin", "[", 
           RowBox[{"Poi1", ",", "\"\< intensity\>\""}], "]"}], "\[Rule]", 
          RowBox[{"Mean", "[", "wt635s", "]"}]}], ",", 
         RowBox[{
          RowBox[{"StringJoin", "[", 
           RowBox[{"Poi2", ",", "\"\< intensity\>\""}], "]"}], "\[Rule]", 
          RowBox[{"Mean", "[", "wt594s", "]"}]}], ",", 
         RowBox[{
          RowBox[{"StringJoin", "[", 
           RowBox[{"Poi1", ",", "\"\< #/az\>\""}], "]"}], "\[Rule]", 
          RowBox[{"Mean", "[", "wtn635", "]"}]}], ",", 
         RowBox[{
          RowBox[{"StringJoin", "[", 
           RowBox[{"Poi2", ",", "\"\< #/az\>\""}], "]"}], "\[Rule]", 
          RowBox[{"Mean", "[", "wtn594", "]"}]}], ",", 
         RowBox[{"\"\<Distance\>\"", "\[Rule]", 
          RowBox[{"Mean", "[", "wtd", "]"}]}]}], "|>"}]}], ",", 
      "\[IndentingNewLine]", 
      RowBox[{"\"\<KO\>\"", "\[Rule]", 
       RowBox[{"<|", 
        RowBox[{
         RowBox[{
          RowBox[{"StringJoin", "[", 
           RowBox[{"Poi1", ",", "\"\< (n)\>\""}], "]"}], "\[Rule]", 
          RowBox[{"Length", "[", "koa635", "]"}]}], ",", 
         RowBox[{
          RowBox[{"StringJoin", "[", 
           RowBox[{"Poi2", ",", "\"\< (n)\>\""}], "]"}], "\[Rule]", 
          RowBox[{"Length", "[", "koa594", "]"}]}], ",", 
         RowBox[{
          RowBox[{"StringJoin", "[", 
           RowBox[{"Poi1", ",", "\"\< area\>\""}], "]"}], "\[Rule]", 
          RowBox[{"Mean", "[", "koa635", "]"}]}], ",", 
         RowBox[{
          RowBox[{"StringJoin", "[", 
           RowBox[{"Poi2", ",", "\"\< area\>\""}], "]"}], "\[Rule]", 
          RowBox[{"Mean", "[", "koa594", "]"}]}], ",", 
         RowBox[{
          RowBox[{"StringJoin", "[", 
           RowBox[{"Poi1", ",", "\"\< intensity\>\""}], "]"}], "\[Rule]", 
          RowBox[{"Mean", "[", "ko635s", "]"}]}], ",", 
         RowBox[{
          RowBox[{"StringJoin", "[", 
           RowBox[{"Poi2", ",", "\"\< intensity\>\""}], "]"}], "\[Rule]", 
          RowBox[{"Mean", "[", "ko594s", "]"}]}], ",", 
         RowBox[{
          RowBox[{"StringJoin", "[", 
           RowBox[{"Poi1", ",", "\"\< #/az\>\""}], "]"}], "\[Rule]", 
          RowBox[{"Mean", "[", "kon635", "]"}]}], ",", 
         RowBox[{
          RowBox[{"StringJoin", "[", 
           RowBox[{"Poi2", ",", "\"\< #/az\>\""}], "]"}], "\[Rule]", 
          RowBox[{"Mean", "[", "kon594", "]"}]}], ",", 
         RowBox[{"\"\<Distance\>\"", "\[Rule]", 
          RowBox[{"Mean", "[", "kod", "]"}]}]}], "|>"}]}]}], "|>"}], "]"}], 
   "\[IndentingNewLine]", "\[IndentingNewLine]", "\[IndentingNewLine]", 
   RowBox[{"(*", "Graphics", "*)"}], "\[IndentingNewLine]", 
   RowBox[{
    RowBox[{"dwt635", "=", 
     RowBox[{"HistogramDistribution", "[", "wt635", "]"}]}], ";"}], 
   "\[IndentingNewLine]", 
   RowBox[{
    RowBox[{"dko635", "=", 
     RowBox[{"HistogramDistribution", "[", "ko635", "]"}]}], ";"}], 
   "\[IndentingNewLine]", 
   RowBox[{
    RowBox[{"dwt594", "=", 
     RowBox[{"HistogramDistribution", "[", "wt594", "]"}]}], ";"}], 
   "\[IndentingNewLine]", 
   RowBox[{
    RowBox[{"dko594", "=", 
     RowBox[{"HistogramDistribution", "[", "ko594", "]"}]}], ";"}], 
   "\[IndentingNewLine]", 
   RowBox[{"GraphicsRow", "[", 
    RowBox[{
     RowBox[{"{", "\[IndentingNewLine]", 
      RowBox[{
       RowBox[{"Plot", "[", 
        RowBox[{
         RowBox[{"{", 
          RowBox[{
           RowBox[{"CDF", "[", 
            RowBox[{"dwt635", ",", "x"}], "]"}], ",", 
           RowBox[{"CDF", "[", 
            RowBox[{"dko635", ",", "x"}], "]"}]}], "}"}], ",", 
         RowBox[{"{", 
          RowBox[{"x", ",", "0", ",", "4.0"}], "}"}], ",", 
         RowBox[{"PlotStyle", "\[Rule]", 
          RowBox[{"{", 
           RowBox[{
            RowBox[{"{", 
             RowBox[{"Black", ",", 
              RowBox[{"AbsoluteThickness", "[", "2", "]"}]}], "}"}], ",", 
            RowBox[{"{", 
             RowBox[{"Red", ",", 
              RowBox[{"AbsoluteThickness", "[", "2", "]"}]}], "}"}]}], 
           "}"}]}], ",", 
         RowBox[{"Frame", "\[Rule]", 
          RowBox[{"{", 
           RowBox[{
            RowBox[{"{", 
             RowBox[{"True", ",", "False"}], "}"}], ",", 
            RowBox[{"{", 
             RowBox[{"True", ",", "False"}], "}"}]}], "}"}]}], ",", 
         RowBox[{"FrameStyle", "\[Rule]", 
          RowBox[{"Directive", "[", 
           RowBox[{"Black", ",", 
            RowBox[{"FontSize", "\[Rule]", "20"}], ",", 
            RowBox[{"AbsoluteThickness", "[", "2", "]"}]}], "]"}]}], ",", 
         RowBox[{"FrameLabel", "\[Rule]", 
          RowBox[{"{", 
           RowBox[{
            RowBox[{"Style", "[", 
             RowBox[{
              RowBox[{"StringJoin", "[", 
               RowBox[{"Poi1", ",", "\"\< intensity (A.U.)\>\""}], "]"}], ",",
               "20", ",", "Black"}], "]"}], ",", " ", 
            RowBox[{"Style", "[", 
             RowBox[{
             "\"\<Cumulative distribution\>\"", ",", "20", ",", "Black"}], 
             "]"}]}], "}"}]}], ",", 
         RowBox[{"PlotLegends", "\[Rule]", 
          RowBox[{"Placed", "[", 
           RowBox[{
            RowBox[{"{", 
             RowBox[{
              RowBox[{"Style", "[", 
               RowBox[{"\"\<WT\>\"", ",", "20"}], "]"}], ",", 
              RowBox[{"Style", "[", 
               RowBox[{"\"\<KO\>\"", ",", "20"}], "]"}]}], "}"}], ",", 
            RowBox[{"{", 
             RowBox[{"0.9", ",", "0.2"}], "}"}]}], "]"}]}], ",", 
         RowBox[{"PlotRange", "\[Rule]", "Automatic"}]}], "]"}], ",", 
       "\[IndentingNewLine]", 
       RowBox[{"Plot", "[", 
        RowBox[{
         RowBox[{"{", 
          RowBox[{
           RowBox[{"CDF", "[", 
            RowBox[{"dwt594", ",", "x"}], "]"}], ",", 
           RowBox[{"CDF", "[", 
            RowBox[{"dko594", ",", "x"}], "]"}]}], "}"}], ",", 
         RowBox[{"{", 
          RowBox[{"x", ",", "0", ",", "4.0"}], "}"}], ",", 
         RowBox[{"PlotStyle", "\[Rule]", 
          RowBox[{"{", 
           RowBox[{
            RowBox[{"{", 
             RowBox[{"Black", ",", 
              RowBox[{"AbsoluteThickness", "[", "2", "]"}]}], "}"}], ",", 
            RowBox[{"{", 
             RowBox[{"Red", ",", 
              RowBox[{"AbsoluteThickness", "[", "2", "]"}]}], "}"}]}], 
           "}"}]}], ",", 
         RowBox[{"Frame", "\[Rule]", 
          RowBox[{"{", 
           RowBox[{
            RowBox[{"{", 
             RowBox[{"True", ",", "False"}], "}"}], ",", 
            RowBox[{"{", 
             RowBox[{"True", ",", "False"}], "}"}]}], "}"}]}], ",", 
         RowBox[{"FrameStyle", "\[Rule]", 
          RowBox[{"Directive", "[", 
           RowBox[{"Black", ",", 
            RowBox[{"FontSize", "\[Rule]", "20"}], ",", 
            RowBox[{"AbsoluteThickness", "[", "2", "]"}]}], "]"}]}], ",", 
         RowBox[{"FrameLabel", "\[Rule]", 
          RowBox[{"{", 
           RowBox[{
            RowBox[{"Style", "[", 
             RowBox[{
              RowBox[{"StringJoin", "[", 
               RowBox[{"Poi2", ",", "\"\< intensity (A.U.)\>\""}], "]"}], ",",
               "20", ",", "Black"}], "]"}], ",", " ", 
            RowBox[{"Style", "[", 
             RowBox[{
             "\"\<Cumulative distribution\>\"", ",", "20", ",", "Black"}], 
             "]"}]}], "}"}]}], ",", 
         RowBox[{"PlotLegends", "\[Rule]", 
          RowBox[{"Placed", "[", 
           RowBox[{
            RowBox[{"{", 
             RowBox[{
              RowBox[{"Style", "[", 
               RowBox[{"\"\<WT\>\"", ",", "20"}], "]"}], ",", 
              RowBox[{"Style", "[", 
               RowBox[{"\"\<KO\>\"", ",", "20"}], "]"}]}], "}"}], ",", 
            RowBox[{"{", 
             RowBox[{"0.9", ",", "0.2"}], "}"}]}], "]"}]}], ",", 
         RowBox[{"PlotRange", "\[Rule]", "Automatic"}]}], "]"}]}], "}"}], ",", 
     RowBox[{"ImageSize", "\[Rule]", "1000"}], ",", 
     RowBox[{"AspectRatio", "\[Rule]", "0.6"}]}], "]"}], 
   "\[IndentingNewLine]", "\[IndentingNewLine]", 
   RowBox[{
    RowBox[{"dwt635", "=", 
     RowBox[{"HistogramDistribution", "[", "wt635s", "]"}]}], ";"}], 
   "\[IndentingNewLine]", 
   RowBox[{
    RowBox[{"dko635", "=", 
     RowBox[{"HistogramDistribution", "[", "ko635s", "]"}]}], ";"}], 
   "\[IndentingNewLine]", 
   RowBox[{
    RowBox[{"dwt594", "=", 
     RowBox[{"HistogramDistribution", "[", "wt594s", "]"}]}], ";"}], 
   "\[IndentingNewLine]", 
   RowBox[{
    RowBox[{"dko594", "=", 
     RowBox[{"HistogramDistribution", "[", "ko594s", "]"}]}], ";"}], 
   "\[IndentingNewLine]", 
   RowBox[{"GraphicsRow", "[", 
    RowBox[{
     RowBox[{"{", "\[IndentingNewLine]", 
      RowBox[{
       RowBox[{"Plot", "[", 
        RowBox[{
         RowBox[{"{", 
          RowBox[{
           RowBox[{"CDF", "[", 
            RowBox[{"dwt635", ",", "x"}], "]"}], ",", 
           RowBox[{"CDF", "[", 
            RowBox[{"dko635", ",", "x"}], "]"}]}], "}"}], ",", 
         RowBox[{"{", 
          RowBox[{"x", ",", "0", ",", "4.0"}], "}"}], ",", 
         RowBox[{"PlotStyle", "\[Rule]", 
          RowBox[{"{", 
           RowBox[{
            RowBox[{"{", 
             RowBox[{"Black", ",", 
              RowBox[{"AbsoluteThickness", "[", "2", "]"}]}], "}"}], ",", 
            RowBox[{"{", 
             RowBox[{"Red", ",", 
              RowBox[{"AbsoluteThickness", "[", "2", "]"}]}], "}"}]}], 
           "}"}]}], ",", 
         RowBox[{"Frame", "\[Rule]", 
          RowBox[{"{", 
           RowBox[{
            RowBox[{"{", 
             RowBox[{"True", ",", "False"}], "}"}], ",", 
            RowBox[{"{", 
             RowBox[{"True", ",", "False"}], "}"}]}], "}"}]}], ",", 
         RowBox[{"FrameStyle", "\[Rule]", 
          RowBox[{"Directive", "[", 
           RowBox[{"Black", ",", 
            RowBox[{"FontSize", "\[Rule]", "20"}], ",", 
            RowBox[{"AbsoluteThickness", "[", "2", "]"}]}], "]"}]}], ",", 
         RowBox[{"FrameLabel", "\[Rule]", 
          RowBox[{"{", 
           RowBox[{
            RowBox[{"Style", "[", 
             RowBox[{
              RowBox[{"StringJoin", "[", 
               RowBox[{"Poi1", ",", "\"\< cluster intensity (A.U.)\>\""}], 
               "]"}], ",", "20", ",", "Black"}], "]"}], ",", " ", 
            RowBox[{"Style", "[", 
             RowBox[{
             "\"\<Cumulative distribution\>\"", ",", "20", ",", "Black"}], 
             "]"}]}], "}"}]}], ",", 
         RowBox[{"PlotLegends", "\[Rule]", 
          RowBox[{"Placed", "[", 
           RowBox[{
            RowBox[{"{", 
             RowBox[{
              RowBox[{"Style", "[", 
               RowBox[{"\"\<WT\>\"", ",", "20"}], "]"}], ",", 
              RowBox[{"Style", "[", 
               RowBox[{"\"\<KO\>\"", ",", "20"}], "]"}]}], "}"}], ",", 
            RowBox[{"{", 
             RowBox[{"0.9", ",", "0.2"}], "}"}]}], "]"}]}], ",", 
         RowBox[{"PlotRange", "\[Rule]", "All"}]}], "]"}], ",", 
       "\[IndentingNewLine]", 
       RowBox[{"Plot", "[", 
        RowBox[{
         RowBox[{"{", 
          RowBox[{
           RowBox[{"CDF", "[", 
            RowBox[{"dwt594", ",", "x"}], "]"}], ",", 
           RowBox[{"CDF", "[", 
            RowBox[{"dko594", ",", "x"}], "]"}]}], "}"}], ",", 
         RowBox[{"{", 
          RowBox[{"x", ",", "0", ",", "4.0"}], "}"}], ",", 
         RowBox[{"PlotStyle", "\[Rule]", 
          RowBox[{"{", 
           RowBox[{
            RowBox[{"{", 
             RowBox[{"Black", ",", 
              RowBox[{"AbsoluteThickness", "[", "2", "]"}]}], "}"}], ",", 
            RowBox[{"{", 
             RowBox[{"Red", ",", 
              RowBox[{"AbsoluteThickness", "[", "2", "]"}]}], "}"}]}], 
           "}"}]}], ",", 
         RowBox[{"Frame", "\[Rule]", 
          RowBox[{"{", 
           RowBox[{
            RowBox[{"{", 
             RowBox[{"True", ",", "False"}], "}"}], ",", 
            RowBox[{"{", 
             RowBox[{"True", ",", "False"}], "}"}]}], "}"}]}], ",", 
         RowBox[{"FrameStyle", "\[Rule]", 
          RowBox[{"Directive", "[", 
           RowBox[{"Black", ",", 
            RowBox[{"FontSize", "\[Rule]", "20"}], ",", 
            RowBox[{"AbsoluteThickness", "[", "2", "]"}]}], "]"}]}], ",", 
         RowBox[{"FrameLabel", "\[Rule]", 
          RowBox[{"{", 
           RowBox[{
            RowBox[{"Style", "[", 
             RowBox[{
              RowBox[{"StringJoin", "[", 
               RowBox[{"Poi2", ",", "\"\< cluster intensity (A.U.)\>\""}], 
               "]"}], ",", "20", ",", "Black"}], "]"}], ",", " ", 
            RowBox[{"Style", "[", 
             RowBox[{
             "\"\<Cumulative distribution\>\"", ",", "20", ",", "Black"}], 
             "]"}]}], "}"}]}], ",", 
         RowBox[{"PlotLegends", "\[Rule]", 
          RowBox[{"Placed", "[", 
           RowBox[{
            RowBox[{"{", 
             RowBox[{
              RowBox[{"Style", "[", 
               RowBox[{"\"\<WT\>\"", ",", "20"}], "]"}], ",", 
              RowBox[{"Style", "[", 
               RowBox[{"\"\<KO\>\"", ",", "20"}], "]"}]}], "}"}], ",", 
            RowBox[{"{", 
             RowBox[{"0.9", ",", "0.2"}], "}"}]}], "]"}]}], ",", 
         RowBox[{"PlotRange", "\[Rule]", "All"}]}], "]"}]}], "}"}], ",", 
     RowBox[{"ImageSize", "\[Rule]", "1000"}], ",", 
     RowBox[{"AspectRatio", "\[Rule]", "0.6"}]}], "]"}], 
   "\[IndentingNewLine]", "\[IndentingNewLine]", 
   RowBox[{
    RowBox[{"dwt635", "=", 
     RowBox[{"HistogramDistribution", "[", 
      RowBox[{"wtn635", ",", 
       RowBox[{"{", "0.1", "}"}]}], "]"}]}], ";"}], "\[IndentingNewLine]", 
   RowBox[{
    RowBox[{"dko635", "=", 
     RowBox[{"HistogramDistribution", "[", 
      RowBox[{"kon635", ",", 
       RowBox[{"{", "0.1", "}"}]}], "]"}]}], ";"}], "\[IndentingNewLine]", 
   RowBox[{
    RowBox[{"dwt594", "=", 
     RowBox[{"HistogramDistribution", "[", 
      RowBox[{"wtn594", ",", 
       RowBox[{"{", "0.1", "}"}]}], "]"}]}], ";"}], "\[IndentingNewLine]", 
   RowBox[{
    RowBox[{"dko594", "=", 
     RowBox[{"HistogramDistribution", "[", 
      RowBox[{"kon594", ",", 
       RowBox[{"{", "0.1", "}"}]}], "]"}]}], ";"}], "\[IndentingNewLine]", 
   RowBox[{"GraphicsRow", "[", 
    RowBox[{
     RowBox[{"{", "\[IndentingNewLine]", 
      RowBox[{
       RowBox[{"Plot", "[", 
        RowBox[{
         RowBox[{"{", 
          RowBox[{
           RowBox[{"CDF", "[", 
            RowBox[{"dwt635", ",", "x"}], "]"}], ",", 
           RowBox[{"CDF", "[", 
            RowBox[{"dko635", ",", "x"}], "]"}]}], "}"}], ",", 
         RowBox[{"{", 
          RowBox[{"x", ",", "0", ",", "10"}], "}"}], ",", 
         RowBox[{"PlotStyle", "\[Rule]", 
          RowBox[{"{", 
           RowBox[{
            RowBox[{"{", 
             RowBox[{"Black", ",", 
              RowBox[{"AbsoluteThickness", "[", "2", "]"}]}], "}"}], ",", 
            RowBox[{"{", 
             RowBox[{"Red", ",", 
              RowBox[{"AbsoluteThickness", "[", "2", "]"}]}], "}"}]}], 
           "}"}]}], ",", 
         RowBox[{"Frame", "\[Rule]", 
          RowBox[{"{", 
           RowBox[{
            RowBox[{"{", 
             RowBox[{"True", ",", "False"}], "}"}], ",", 
            RowBox[{"{", 
             RowBox[{"True", ",", "False"}], "}"}]}], "}"}]}], ",", 
         RowBox[{"FrameStyle", "\[Rule]", 
          RowBox[{"Directive", "[", 
           RowBox[{"Black", ",", 
            RowBox[{"FontSize", "\[Rule]", "20"}], ",", 
            RowBox[{"AbsoluteThickness", "[", "2", "]"}]}], "]"}]}], ",", 
         RowBox[{"FrameLabel", "\[Rule]", 
          RowBox[{"{", 
           RowBox[{
            RowBox[{"Style", "[", 
             RowBox[{
              RowBox[{"StringJoin", "[", 
               RowBox[{"Poi1", ",", "\"\< cluster number / AZ (A.U.)\>\""}], 
               "]"}], ",", "20", ",", "Black"}], "]"}], ",", " ", 
            RowBox[{"Style", "[", 
             RowBox[{
             "\"\<Cumulative distribution\>\"", ",", "20", ",", "Black"}], 
             "]"}]}], "}"}]}], ",", 
         RowBox[{"PlotLegends", "\[Rule]", 
          RowBox[{"Placed", "[", 
           RowBox[{
            RowBox[{"{", 
             RowBox[{
              RowBox[{"Style", "[", 
               RowBox[{"\"\<WT\>\"", ",", "20"}], "]"}], ",", 
              RowBox[{"Style", "[", 
               RowBox[{"\"\<KO\>\"", ",", "20"}], "]"}]}], "}"}], ",", 
            RowBox[{"{", 
             RowBox[{"0.9", ",", "0.2"}], "}"}]}], "]"}]}], ",", 
         RowBox[{"PlotRange", "\[Rule]", "All"}]}], "]"}], ",", 
       "\[IndentingNewLine]", 
       RowBox[{"Plot", "[", 
        RowBox[{
         RowBox[{"{", 
          RowBox[{
           RowBox[{"CDF", "[", 
            RowBox[{"dwt594", ",", "x"}], "]"}], ",", 
           RowBox[{"CDF", "[", 
            RowBox[{"dko594", ",", "x"}], "]"}]}], "}"}], ",", 
         RowBox[{"{", 
          RowBox[{"x", ",", "0", ",", "10"}], "}"}], ",", 
         RowBox[{"PlotStyle", "\[Rule]", 
          RowBox[{"{", 
           RowBox[{
            RowBox[{"{", 
             RowBox[{"Black", ",", 
              RowBox[{"AbsoluteThickness", "[", "2", "]"}]}], "}"}], ",", 
            RowBox[{"{", 
             RowBox[{"Red", ",", 
              RowBox[{"AbsoluteThickness", "[", "2", "]"}]}], "}"}]}], 
           "}"}]}], ",", 
         RowBox[{"Frame", "\[Rule]", 
          RowBox[{"{", 
           RowBox[{
            RowBox[{"{", 
             RowBox[{"True", ",", "False"}], "}"}], ",", 
            RowBox[{"{", 
             RowBox[{"True", ",", "False"}], "}"}]}], "}"}]}], ",", 
         RowBox[{"FrameStyle", "\[Rule]", 
          RowBox[{"Directive", "[", 
           RowBox[{"Black", ",", 
            RowBox[{"FontSize", "\[Rule]", "20"}], ",", 
            RowBox[{"AbsoluteThickness", "[", "2", "]"}]}], "]"}]}], ",", 
         RowBox[{"FrameLabel", "\[Rule]", 
          RowBox[{"{", 
           RowBox[{
            RowBox[{"Style", "[", 
             RowBox[{
              RowBox[{"StringJoin", "[", 
               RowBox[{"Poi2", ",", "\"\< cluster number / AZ (A.U.)\>\""}], 
               "]"}], ",", "20", ",", "Black"}], "]"}], ",", " ", 
            RowBox[{"Style", "[", 
             RowBox[{
             "\"\<Cumulative distribution\>\"", ",", "20", ",", "Black"}], 
             "]"}]}], "}"}]}], ",", 
         RowBox[{"PlotLegends", "\[Rule]", 
          RowBox[{"Placed", "[", 
           RowBox[{
            RowBox[{"{", 
             RowBox[{
              RowBox[{"Style", "[", 
               RowBox[{"\"\<WT\>\"", ",", "20"}], "]"}], ",", 
              RowBox[{"Style", "[", 
               RowBox[{"\"\<KO\>\"", ",", "20"}], "]"}]}], "}"}], ",", 
            RowBox[{"{", 
             RowBox[{"0.9", ",", "0.2"}], "}"}]}], "]"}]}], ",", 
         RowBox[{"PlotRange", "\[Rule]", "All"}]}], "]"}]}], "}"}], ",", 
     RowBox[{"ImageSize", "\[Rule]", "1000"}], ",", 
     RowBox[{"AspectRatio", "\[Rule]", "0.6"}]}], "]"}], 
   "\[IndentingNewLine]", "\[IndentingNewLine]", 
   RowBox[{
    RowBox[{"dwt", "=", 
     RowBox[{"HistogramDistribution", "[", 
      RowBox[{"wtd", "*", "10"}], "]"}]}], ";"}], "\[IndentingNewLine]", 
   RowBox[{
    RowBox[{"dko", "=", 
     RowBox[{"HistogramDistribution", "[", 
      RowBox[{"kod", "*", "10"}], "]"}]}], ";"}], "\[IndentingNewLine]", 
   RowBox[{"Plot", "[", 
    RowBox[{
     RowBox[{"{", 
      RowBox[{
       RowBox[{"CDF", "[", 
        RowBox[{"dwt", ",", "x"}], "]"}], ",", 
       RowBox[{"CDF", "[", 
        RowBox[{"dko", ",", "x"}], "]"}]}], "}"}], ",", 
     RowBox[{"{", 
      RowBox[{"x", ",", "0", ",", "200"}], "}"}], ",", 
     RowBox[{"PlotStyle", "\[Rule]", 
      RowBox[{"{", 
       RowBox[{
        RowBox[{"{", 
         RowBox[{"Black", ",", 
          RowBox[{"AbsoluteThickness", "[", "2", "]"}]}], "}"}], ",", 
        RowBox[{"{", 
         RowBox[{"Red", ",", 
          RowBox[{"AbsoluteThickness", "[", "2", "]"}]}], "}"}]}], "}"}]}], 
     ",", 
     RowBox[{"Frame", "\[Rule]", 
      RowBox[{"{", 
       RowBox[{
        RowBox[{"{", 
         RowBox[{"True", ",", "False"}], "}"}], ",", 
        RowBox[{"{", 
         RowBox[{"True", ",", "False"}], "}"}]}], "}"}]}], ",", 
     RowBox[{"FrameStyle", "\[Rule]", 
      RowBox[{"Directive", "[", 
       RowBox[{"Black", ",", 
        RowBox[{"FontSize", "\[Rule]", "20"}], ",", 
        RowBox[{"AbsoluteThickness", "[", "2", "]"}]}], "]"}]}], ",", 
     RowBox[{"FrameLabel", "\[Rule]", 
      RowBox[{"{", 
       RowBox[{
        RowBox[{"Style", "[", 
         RowBox[{
         "\"\<Center-to-center distance (nm)\>\"", ",", "20", ",", "Black"}], 
         "]"}], ",", " ", 
        RowBox[{"Style", "[", 
         RowBox[{"\"\<Cumulative distribution\>\"", ",", "20", ",", "Black"}],
          "]"}]}], "}"}]}], ",", 
     RowBox[{"PlotLegends", "\[Rule]", 
      RowBox[{"Placed", "[", 
       RowBox[{
        RowBox[{"{", 
         RowBox[{
          RowBox[{"Style", "[", 
           RowBox[{"\"\<WT\>\"", ",", "20"}], "]"}], ",", 
          RowBox[{"Style", "[", 
           RowBox[{"\"\<KO\>\"", ",", "20"}], "]"}]}], "}"}], ",", 
        RowBox[{"{", 
         RowBox[{"0.9", ",", "0.2"}], "}"}]}], "]"}]}], ",", 
     RowBox[{"PlotRange", "\[Rule]", "All"}], ",", 
     RowBox[{"ImageSize", "\[Rule]", "500"}], ",", 
     RowBox[{"AspectRatio", "\[Rule]", "0.6"}]}], "]"}]}]}]], "Input",
 CellChangeTimes->{{3.8490785744893527`*^9, 3.849078592937791*^9}, {
   3.849150057783285*^9, 3.849150088260768*^9}, {3.850625060909653*^9, 
   3.8506250653280144`*^9}, {3.85062548508819*^9, 3.850625556336025*^9}, {
   3.8506256259396224`*^9, 3.8506257831665354`*^9}, {3.850625854479589*^9, 
   3.850625862748068*^9}, {3.8506259831542807`*^9, 3.850625987361233*^9}, {
   3.8506260205554657`*^9, 3.850626027087844*^9}, {3.8506260726259556`*^9, 
   3.850626113852969*^9}, {3.850626257812451*^9, 3.850626266894292*^9}, {
   3.850626731603856*^9, 3.850626733040183*^9}, {3.850871299147781*^9, 
   3.8508713343705506`*^9}, {3.850874080726308*^9, 3.850874087125987*^9}, {
   3.852254098233091*^9, 3.8522540986875916`*^9}, {3.852254130733729*^9, 
   3.8522541377827897`*^9}, 3.855044612397657*^9, {3.8550997212315254`*^9, 
   3.8550997255243416`*^9}, {3.8551057418923025`*^9, 
   3.8551057456240997`*^9}, {3.855105806727172*^9, 3.8551058077332487`*^9}, {
   3.8580514839299955`*^9, 3.858051484992285*^9}, {3.858051949139613*^9, 
   3.8580519501080985`*^9}, {3.858052016320162*^9, 3.858052020756622*^9}, {
   3.858052306182051*^9, 3.8580523071661615`*^9}},
 CellLabel->
  "In[259]:=",ExpressionUUID->"295cd36a-6274-41e1-8078-bfcbe58394cb"],

Cell[BoxData[
 TemplateBox[{TagBox[
    DynamicModuleBox[{
     TypeSystem`NestedGrid`PackagePrivate`$state$$ = 
      Data`UnorderedAssociation[
       "RowCount" -> 2, "Length" -> 2, "InitialType" -> TypeSystem`Assoc[
          TypeSystem`Atom[String], 
          
          TypeSystem`Struct[{
           "n", "area", "Total Munc13-1 intensity", 
            "Total Cav2.1 intensity"}, {
            TypeSystem`Atom[Integer], 
            TypeSystem`Atom[Rational], 
            TypeSystem`Atom[Real], 
            TypeSystem`Atom[Real]}], 2], "Shape" -> 
        TypeSystem`PackageScope`HeaderShape[
          Association[{All, 
             TypeSystem`PackageScope`KeyDummy[8]} -> 1, {All, "n"} -> 
           1, {All, "area"} -> 1, {All, "Total Munc13-1 intensity"} -> 
           1, {All, "Total Cav2.1 intensity"} -> 1], 
          TypeSystem`PackageScope`Limited[
           TypeSystem`PackageScope`ColumnShape[
            TypeSystem`PackageScope`KeyValueShape[
             TypeSystem`PackageScope`AtomShape[28.800000000000004`], 
             TypeSystem`PackageScope`RowShape[
              Association[
              "n" -> TypeSystem`PackageScope`AtomShape[34], "area" -> 
               TypeSystem`PackageScope`AtomShape[34], 
               "Total Munc13-1 intensity" -> 
               TypeSystem`PackageScope`AtomShape[60], 
               "Total Cav2.1 intensity" -> 
               TypeSystem`PackageScope`AtomShape[60]]]]], 2, {}]], 
        "InitialData" -> TypeSystem`PackageScope`CacheHandle[953530921], 
        "Type" -> TypeSystem`Assoc[
          TypeSystem`Atom[String], 
          
          TypeSystem`Struct[{
           "n", "area", "Total Munc13-1 intensity", 
            "Total Cav2.1 intensity"}, {
            TypeSystem`Atom[Integer], 
            TypeSystem`Atom[Rational], 
            TypeSystem`Atom[Real], 
            TypeSystem`Atom[Real]}], 2], "HandleQ" -> True, "RowTarget" -> 20,
         "Data" -> TypeSystem`PackageScope`CacheHandle[953530921]], 
      TypeSystem`NestedGrid`PackagePrivate`$path$$ = {}, 
      TypeSystem`NestedGrid`PackagePrivate`$pos$$ = 1, 
      TypeSystem`NestedGrid`PackagePrivate`$grid$$ = 
      DynamicModule[{
        TypeSystem`NestedGrid`PackagePrivate`renderedGrid = Deploy[
           Style[
            Grid[{{
               Item[
                Annotation[
                 EventHandler[
                  MouseAppearance[
                   Mouseover[
                    Pane[
                    Style[
                    RawBoxes[
                    StyleBox["\"\"", FontColor -> GrayLevel[0.4]]], Italic, 
                    GrayLevel[0.7]], {{20, Full}, 15}], 
                    Style[
                    Pane[
                    Style[
                    RawBoxes[
                    StyleBox[
                    "\"\"", FontColor -> 
                    RGBColor[
                    0.27450980392156865`, 0.5372549019607843, 
                    0.792156862745098]]], Italic, 
                    GrayLevel[0.7]], {{20, Full}, 15}], FontColor -> 
                    RGBColor[
                    0.27450980392156865`, 0.5372549019607843, 
                    0.792156862745098]]], "LinkHand"], {"MouseClicked", 1} :> 
                  TypeSystem`NestedGrid`PackagePrivate`updateState[
                   TypeSystem`NestedGrid`PackagePrivate`$state$$, 
                    TypeSystem`NestedGrid`PackagePrivate`$path$$, 
                    TypeSystem`NestedGrid`PackagePrivate`$pos$$, 
                    TypeSystem`NestedGrid`PackagePrivate`$grid$$, 650155079][{
                    All, Keys}]], 
                 TypeSystem`NestedGrid`PackagePrivate`$SliceMarker[650155079][
                  GeneralUtilities`Slice[All, Keys]], "Mouse"], Background -> 
                GrayLevel[0.95], Alignment -> {Left, Baseline}], 
               Item[
                Annotation[
                 EventHandler[
                  MouseAppearance[
                   Mouseover[
                    Pane[
                    RawBoxes[
                    StyleBox["\"n\"", FontColor -> GrayLevel[0.4]]], {{
                    20, Full}, 15}], 
                    Style[
                    Pane[
                    RawBoxes[
                    StyleBox[
                    "\"n\"", FontColor -> 
                    RGBColor[
                    0.27450980392156865`, 0.5372549019607843, 
                    0.792156862745098]]], {{20, Full}, 15}], FontColor -> 
                    RGBColor[
                    0.27450980392156865`, 0.5372549019607843, 
                    0.792156862745098]]], "LinkHand"], {"MouseClicked", 1} :> 
                  TypeSystem`NestedGrid`PackagePrivate`updateState[
                   TypeSystem`NestedGrid`PackagePrivate`$state$$, 
                    TypeSystem`NestedGrid`PackagePrivate`$path$$, 
                    TypeSystem`NestedGrid`PackagePrivate`$pos$$, 
                    TypeSystem`NestedGrid`PackagePrivate`$grid$$, 650155079][{
                    All, "n"}]], 
                 TypeSystem`NestedGrid`PackagePrivate`$SliceMarker[650155079][
                  GeneralUtilities`Slice[All, "n"]], "Mouse"], Background -> 
                GrayLevel[0.95], Alignment -> {Left, Baseline}], 
               Item[
                Annotation[
                 EventHandler[
                  MouseAppearance[
                   Mouseover[
                    Pane[
                    RawBoxes[
                    StyleBox["\"area\"", FontColor -> GrayLevel[0.4]]], {{
                    20, Full}, 15}], 
                    Style[
                    Pane[
                    RawBoxes[
                    StyleBox[
                    "\"area\"", FontColor -> 
                    RGBColor[
                    0.27450980392156865`, 0.5372549019607843, 
                    0.792156862745098]]], {{20, Full}, 15}], FontColor -> 
                    RGBColor[
                    0.27450980392156865`, 0.5372549019607843, 
                    0.792156862745098]]], "LinkHand"], {"MouseClicked", 1} :> 
                  TypeSystem`NestedGrid`PackagePrivate`updateState[
                   TypeSystem`NestedGrid`PackagePrivate`$state$$, 
                    TypeSystem`NestedGrid`PackagePrivate`$path$$, 
                    TypeSystem`NestedGrid`PackagePrivate`$pos$$, 
                    TypeSystem`NestedGrid`PackagePrivate`$grid$$, 650155079][{
                    All, "area"}]], 
                 TypeSystem`NestedGrid`PackagePrivate`$SliceMarker[650155079][
                  GeneralUtilities`Slice[All, "area"]], "Mouse"], Background -> 
                GrayLevel[0.95], Alignment -> {Left, Baseline}], 
               Item[
                Annotation[
                 EventHandler[
                  MouseAppearance[
                   Mouseover[
                    Pane[
                    RawBoxes[
                    StyleBox[
                    "\"Total Munc13-1 intensity\"", FontColor -> 
                    GrayLevel[0.4]]], {{20, Full}, 15}], 
                    Style[
                    Pane[
                    RawBoxes[
                    StyleBox[
                    "\"Total Munc13-1 intensity\"", FontColor -> 
                    RGBColor[
                    0.27450980392156865`, 0.5372549019607843, 
                    0.792156862745098]]], {{20, Full}, 15}], FontColor -> 
                    RGBColor[
                    0.27450980392156865`, 0.5372549019607843, 
                    0.792156862745098]]], "LinkHand"], {"MouseClicked", 1} :> 
                  TypeSystem`NestedGrid`PackagePrivate`updateState[
                   TypeSystem`NestedGrid`PackagePrivate`$state$$, 
                    TypeSystem`NestedGrid`PackagePrivate`$path$$, 
                    TypeSystem`NestedGrid`PackagePrivate`$pos$$, 
                    TypeSystem`NestedGrid`PackagePrivate`$grid$$, 650155079][{
                    All, "Total Munc13-1 intensity"}]], 
                 TypeSystem`NestedGrid`PackagePrivate`$SliceMarker[650155079][
                  GeneralUtilities`Slice[All, "Total Munc13-1 intensity"]], 
                 "Mouse"], Background -> GrayLevel[0.95], 
                Alignment -> {Left, Baseline}], 
               Item[
                Annotation[
                 EventHandler[
                  MouseAppearance[
                   Mouseover[
                    Pane[
                    RawBoxes[
                    StyleBox[
                    "\"Total Cav2.1 intensity\"", FontColor -> 
                    GrayLevel[0.4]]], {{20, Full}, 15}], 
                    Style[
                    Pane[
                    RawBoxes[
                    StyleBox[
                    "\"Total Cav2.1 intensity\"", FontColor -> 
                    RGBColor[
                    0.27450980392156865`, 0.5372549019607843, 
                    0.792156862745098]]], {{20, Full}, 15}], FontColor -> 
                    RGBColor[
                    0.27450980392156865`, 0.5372549019607843, 
                    0.792156862745098]]], "LinkHand"], {"MouseClicked", 1} :> 
                  TypeSystem`NestedGrid`PackagePrivate`updateState[
                   TypeSystem`NestedGrid`PackagePrivate`$state$$, 
                    TypeSystem`NestedGrid`PackagePrivate`$path$$, 
                    TypeSystem`NestedGrid`PackagePrivate`$pos$$, 
                    TypeSystem`NestedGrid`PackagePrivate`$grid$$, 650155079][{
                    All, "Total Cav2.1 intensity"}]], 
                 TypeSystem`NestedGrid`PackagePrivate`$SliceMarker[650155079][
                  GeneralUtilities`Slice[All, "Total Cav2.1 intensity"]], 
                 "Mouse"], Background -> GrayLevel[0.95], 
                Alignment -> {Left, Baseline}]}, {
               Item[
                Pane[
                 Annotation[
                  EventHandler[
                   MouseAppearance[
                    Mouseover["WT", 
                    Style[
                    "WT", FontColor -> 
                    RGBColor[
                    0.27450980392156865`, 0.5372549019607843, 
                    0.792156862745098]]], "LinkHand"], {"MouseClicked", 1} :> 
                   TypeSystem`NestedGrid`PackagePrivate`updateState[
                    TypeSystem`NestedGrid`PackagePrivate`$state$$, 
                    TypeSystem`NestedGrid`PackagePrivate`$path$$, 
                    TypeSystem`NestedGrid`PackagePrivate`$pos$$, 
                    TypeSystem`NestedGrid`PackagePrivate`$grid$$, 650155079][{
                    Key["WT"]}]], 
                  TypeSystem`NestedGrid`PackagePrivate`$SliceMarker[650155079][
                   GeneralUtilities`Slice[
                    Key["WT"]]], "Mouse"], 
                 ImageSize -> {{28.800000000000004`, Full}, Automatic}], 
                Background -> GrayLevel[0.95], Alignment -> {Left, Baseline}], 
               Pane[
                Annotation[
                 RawBoxes["485"], 
                 TypeSystem`NestedGrid`PackagePrivate`$SliceMarker[650155079][
                  GeneralUtilities`Slice[
                   Key["WT"], 
                   Key["n"]]], "Mouse"], ImageSize -> {{34, Full}, Automatic},
                 Alignment -> {Left, Baseline}], 
               Pane[
                Annotation[
                 RawBoxes["290.01"], 
                 TypeSystem`NestedGrid`PackagePrivate`$SliceMarker[650155079][
                  GeneralUtilities`Slice[
                   Key["WT"], 
                   Key["area"]]], "Mouse"], 
                ImageSize -> {{34, Full}, Automatic}, 
                Alignment -> {Left, Baseline}], 
               Pane[
                Annotation[
                 RawBoxes["1.0"], 
                 TypeSystem`NestedGrid`PackagePrivate`$SliceMarker[650155079][
                  GeneralUtilities`Slice[
                   Key["WT"], 
                   Key["Total Munc13-1 intensity"]]], "Mouse"], 
                ImageSize -> {{60, Full}, Automatic}, 
                Alignment -> {Left, Baseline}], 
               Pane[
                Annotation[
                 RawBoxes["1.0"], 
                 TypeSystem`NestedGrid`PackagePrivate`$SliceMarker[650155079][
                  GeneralUtilities`Slice[
                   Key["WT"], 
                   Key["Total Cav2.1 intensity"]]], "Mouse"], 
                ImageSize -> {{60, Full}, Automatic}, 
                Alignment -> {Left, Baseline}]}, {
               Item[
                Pane[
                 Annotation[
                  EventHandler[
                   MouseAppearance[
                    Mouseover["KO", 
                    Style[
                    "KO", FontColor -> 
                    RGBColor[
                    0.27450980392156865`, 0.5372549019607843, 
                    0.792156862745098]]], "LinkHand"], {"MouseClicked", 1} :> 
                   TypeSystem`NestedGrid`PackagePrivate`updateState[
                    TypeSystem`NestedGrid`PackagePrivate`$state$$, 
                    TypeSystem`NestedGrid`PackagePrivate`$path$$, 
                    TypeSystem`NestedGrid`PackagePrivate`$pos$$, 
                    TypeSystem`NestedGrid`PackagePrivate`$grid$$, 650155079][{
                    Key["KO"]}]], 
                  TypeSystem`NestedGrid`PackagePrivate`$SliceMarker[650155079][
                   GeneralUtilities`Slice[
                    Key["KO"]]], "Mouse"], 
                 ImageSize -> {{28.800000000000004`, Full}, Automatic}], 
                Background -> GrayLevel[0.95], Alignment -> {Left, Baseline}], 
               Pane[
                Annotation[
                 RawBoxes["587"], 
                 TypeSystem`NestedGrid`PackagePrivate`$SliceMarker[650155079][
                  GeneralUtilities`Slice[
                   Key["KO"], 
                   Key["n"]]], "Mouse"], ImageSize -> {{34, Full}, Automatic},
                 Alignment -> {Left, Baseline}], 
               Pane[
                Annotation[
                 RawBoxes["272.772"], 
                 TypeSystem`NestedGrid`PackagePrivate`$SliceMarker[650155079][
                  GeneralUtilities`Slice[
                   Key["KO"], 
                   Key["area"]]], "Mouse"], 
                ImageSize -> {{34, Full}, Automatic}, 
                Alignment -> {Left, Baseline}], 
               Pane[
                Annotation[
                 RawBoxes["1.12822"], 
                 TypeSystem`NestedGrid`PackagePrivate`$SliceMarker[650155079][
                  GeneralUtilities`Slice[
                   Key["KO"], 
                   Key["Total Munc13-1 intensity"]]], "Mouse"], 
                ImageSize -> {{60, Full}, Automatic}, 
                Alignment -> {Left, Baseline}], 
               Pane[
                Annotation[
                 RawBoxes["0.95479"], 
                 TypeSystem`NestedGrid`PackagePrivate`$SliceMarker[650155079][
                  GeneralUtilities`Slice[
                   Key["KO"], 
                   Key["Total Cav2.1 intensity"]]], "Mouse"], 
                ImageSize -> {{60, Full}, Automatic}, 
                Alignment -> {Left, Baseline}]}}, BaseStyle -> {ContextMenu -> {
                 MenuItem["Copy position to clipboard", 
                  KernelExecute[
                   TypeSystem`NestedGrid`PackagePrivate`toCurrentPosition[
                   TypeSystem`NestedGrid`PackagePrivate`copyClip]], 
                  MenuEvaluator -> Automatic], 
                 MenuItem["Copy data to clipboard", 
                  KernelExecute[
                   TypeSystem`NestedGrid`PackagePrivate`toCurrentData[
                   TypeSystem`NestedGrid`PackagePrivate`$state$$, 
                    TypeSystem`NestedGrid`PackagePrivate`copyClip]], 
                  MenuEvaluator -> Automatic], Delimiter, 
                 MenuItem["Paste position in new cell", 
                  KernelExecute[
                   TypeSystem`NestedGrid`PackagePrivate`toCurrentPosition[
                   TypeSystem`NestedGrid`PackagePrivate`cellPaste]], 
                  MenuEvaluator -> Automatic], 
                 MenuItem["Paste data in new cell", 
                  KernelExecute[
                   TypeSystem`NestedGrid`PackagePrivate`toCurrentData[
                   TypeSystem`NestedGrid`PackagePrivate`$state$$, 
                    TypeSystem`NestedGrid`PackagePrivate`cellPaste]], 
                  MenuEvaluator -> Automatic]}, FontFamily -> "Verdana", 
               FontSize -> 12}, Alignment -> Left, RowMinHeight -> 1.5, 
             Dividers -> All, FrameStyle -> GrayLevel[0.85], 
             BaseStyle -> {FontFamily -> "Verdana", FontSize -> 12}], 
            LineBreakWithin -> False, ContextMenu -> {}, NumberMarks -> False,
             ShowAutoStyles -> False]], 
         TypeSystem`NestedGrid`PackagePrivate`initialQ = True, 
         TypeSystem`NestedGrid`PackagePrivate`self = $Failed}, 
        Dynamic[
         TypeSystem`NestedGrid`PackagePrivate`setupViewPath[
         TypeSystem`NestedGrid`PackagePrivate`$path$$, If[
            Not[TypeSystem`NestedGrid`PackagePrivate`initialQ], 
            
            Module[{TypeSystem`NestedGrid`PackagePrivate`tmpGrid$ = $Failed, 
              TypeSystem`NestedGrid`PackagePrivate`tmpData$ = 
              TypeSystem`NestedGrid`PackagePrivate`LookupCacheValue[
                TypeSystem`NestedGrid`PackagePrivate`$state$$["Data"]]}, 
             TypeSystem`NestedGrid`PackagePrivate`tmpGrid$ = 
              If[TypeSystem`NestedGrid`PackagePrivate`tmpData$ === 
                TypeSystem`NestedGrid`PackagePrivate`$NotCached, 
                TypeSystem`NestedGrid`PackagePrivate`renderedGrid, 
                TypeSystem`NestedGrid`PackagePrivate`renderGrid[
                TypeSystem`NestedGrid`PackagePrivate`$state$$, 
                 TypeSystem`NestedGrid`PackagePrivate`$path$$, 
                 TypeSystem`NestedGrid`PackagePrivate`$pos$$, 
                 TypeSystem`NestedGrid`PackagePrivate`$grid$$, 650155079][
                TypeSystem`NestedGrid`PackagePrivate`tmpData$]]; If[
               Not[
                FailureQ[TypeSystem`NestedGrid`PackagePrivate`tmpGrid$]], 
               TypeSystem`NestedGrid`PackagePrivate`renderedGrid = 
               TypeSystem`NestedGrid`PackagePrivate`tmpGrid$]; Null]]; 
          TypeSystem`NestedGrid`PackagePrivate`initialQ = False; 
          TypeSystem`NestedGrid`PackagePrivate`$pos$$; If[
            FailureQ[TypeSystem`NestedGrid`PackagePrivate`renderedGrid], 
            TypeSystem`SparseGrid[
             TypeSystem`H["(data no longer present)"]], 
            If[GeneralUtilities`$DebugMode, 
             Row[{TypeSystem`NestedGrid`PackagePrivate`renderedGrid, "  ", 
               TypeSystem`NestedGrid`PackagePrivate`formatState[
               TypeSystem`NestedGrid`PackagePrivate`$state$$, 
                TypeSystem`NestedGrid`PackagePrivate`$path$$, 
                TypeSystem`NestedGrid`PackagePrivate`$pos$$]}], 
             TypeSystem`NestedGrid`PackagePrivate`renderedGrid]]], 
         TrackedSymbols :> {TypeSystem`NestedGrid`PackagePrivate`$pos$$}], 
        DynamicModuleValues :> {}], 
      TypeSystem`NestedGrid`PackagePrivate`$posCell$$, 
      TypeSystem`NestedGrid`PackagePrivate`$topBar$$ = Dynamic[
        TypeSystem`NestedGrid`PackagePrivate`alignBar[
        TypeSystem`NestedGrid`PackagePrivate`$state$$][
         TypeSystem`NestedGrid`PackagePrivate`makeFramedBar[
          TypeSystem`PackageScope`Pathbar[
          TypeSystem`NestedGrid`PackagePrivate`$path$$, 
           TypeSystem`NestedGrid`PackagePrivate`updateState[
           TypeSystem`NestedGrid`PackagePrivate`$state$$, 
            TypeSystem`NestedGrid`PackagePrivate`$path$$, 
            TypeSystem`NestedGrid`PackagePrivate`$pos$$, 
            TypeSystem`NestedGrid`PackagePrivate`$grid$$, 650155079]]]], 
        TrackedSymbols :> {TypeSystem`NestedGrid`PackagePrivate`$path$$}], 
      TypeSystem`NestedGrid`PackagePrivate`$bottomBar$$ = Framed[
        Dynamic[
         Replace[
          MouseAnnotation[Null], {
          TypeSystem`NestedGrid`PackagePrivate`$SliceMarker[650155079][Null] -> 
           "", TypeSystem`NestedGrid`PackagePrivate`$SliceMarker[650155079][
             Pattern[TypeSystem`NestedGrid`PackagePrivate`path, 
              Blank[]]] :> (
            TypeSystem`NestedGrid`PackagePrivate`$lastPath = 
             TypeSystem`NestedGrid`PackagePrivate`path; 
            TypeSystem`NestedGrid`PackagePrivate`makePathTrail[
             TypeSystem`NestedGrid`PackagePrivate`path, 
              TypeSystem`NestedGrid`PackagePrivate`makePathElements]), Null :> 
           Spacer[10], Blank[] :> Spacer[10]}], TrackedSymbols :> {}], 
        FrameStyle -> None, ImageMargins -> 0, FrameMargins -> 0, Alignment -> 
        Top, ImageSize -> {Automatic, 14}]}, 
     DynamicBox[
      ToBoxes[
       Column[
        If[TypeSystem`NestedGrid`PackagePrivate`$path$$ == {}, {
          TypeSystem`NestedGrid`PackagePrivate`displayScrollBar[
          TypeSystem`NestedGrid`PackagePrivate`$grid$$, 
           TypeSystem`NestedGrid`PackagePrivate`$state$$, 
           TypeSystem`NestedGrid`PackagePrivate`$pos$$], 
          TypeSystem`NestedGrid`PackagePrivate`onDesktopShow[
           TypeSystem`NestedGrid`PackagePrivate`alignBar[
           TypeSystem`NestedGrid`PackagePrivate`$state$$][
           TypeSystem`NestedGrid`PackagePrivate`$bottomBar$$]]}, {
         TypeSystem`NestedGrid`PackagePrivate`$topBar$$, 
          TypeSystem`NestedGrid`PackagePrivate`displayScrollBar[
          TypeSystem`NestedGrid`PackagePrivate`$grid$$, 
           TypeSystem`NestedGrid`PackagePrivate`$state$$, 
           TypeSystem`NestedGrid`PackagePrivate`$pos$$], 
          TypeSystem`NestedGrid`PackagePrivate`onDesktopShow[
           TypeSystem`NestedGrid`PackagePrivate`alignBar[
           TypeSystem`NestedGrid`PackagePrivate`$state$$][
           TypeSystem`NestedGrid`PackagePrivate`$bottomBar$$]]}], Spacings -> 
        If[TypeSystem`NestedGrid`PackagePrivate`$path$$ == {}, 
          0, {{}, {0, 0.05, 0}}]], StandardForm], 
      ImageSizeCache -> {455., {42., 48.}}, 
      TrackedSymbols :> {
       TypeSystem`NestedGrid`PackagePrivate`$state$$, 
        TypeSystem`NestedGrid`PackagePrivate`$grid$$}], 
     BaseStyle -> {LineBreakWithin -> False}, Deinitialization :> 
     TypeSystem`NestedGrid`PackagePrivate`deleteState[
      TypeSystem`NestedGrid`PackagePrivate`$state$$], 
     DynamicModuleValues :> {}, Initialization :> 
     Block[{$ContextPath = $ContextPath}, 
       Needs["TypeSystem`"]]], Deploy, DefaultBaseStyle -> "Deploy"]},
  "CopyTag",
  DisplayFunction->(#& ),
  InterpretationFunction->("Dataset[<>]"& )]], "Output",
 CellChangeTimes->{{3.849078580718093*^9, 3.8490785980565443`*^9}, {
   3.8491500738202505`*^9, 3.849150090279048*^9}, 3.8506250698322277`*^9, 
   3.8506257930245667`*^9, 3.850625864859544*^9, 3.850626028928406*^9, {
   3.8506260932628527`*^9, 3.850626116247344*^9}, 3.850626284558384*^9, 
   3.8506267529435077`*^9, 3.8506293893660755`*^9, 3.8506318973955727`*^9, 
   3.8508713379216633`*^9, 3.8508740945705795`*^9, 3.8509808144622087`*^9, 
   3.8509813532800865`*^9, 3.8509827661178575`*^9, 3.850982976974203*^9, 
   3.8522541414367123`*^9, 3.852255102951196*^9, 3.8550446176700277`*^9, 
   3.855099751547579*^9, 3.8551057507604923`*^9, 3.855105811535363*^9, 
   3.8580517694267397`*^9, 3.858051972227914*^9, 3.8580520491102066`*^9, 
   3.858052277673073*^9, 3.8580523141971254`*^9},
 CellLabel->
  "Out[298]=",ExpressionUUID->"02f6a039-5b33-4a5e-90f9-5fe8599145eb"],

Cell[BoxData[
 TemplateBox[{TagBox[
    DynamicModuleBox[{
     TypeSystem`NestedGrid`PackagePrivate`$state$$ = 
      Data`UnorderedAssociation[
       "RowCount" -> 2, "Length" -> 2, "InitialType" -> TypeSystem`Assoc[
          TypeSystem`Atom[String], 
          
          TypeSystem`Struct[{
           "Munc13-1 (n)", "Cav2.1 (n)", "Munc13-1 area", "Cav2.1 area", 
            "Munc13-1 intensity", "Cav2.1 intensity", "Munc13-1 #/az", 
            "Cav2.1 #/az", "Distance"}, {
            TypeSystem`Atom[Integer], 
            TypeSystem`Atom[Integer], 
            TypeSystem`Atom[Rational], 
            TypeSystem`Atom[Rational], 
            TypeSystem`Atom[Real], 
            TypeSystem`Atom[Real], 
            TypeSystem`Atom[Rational], 
            TypeSystem`Atom[Rational], 
            TypeSystem`Atom[Real]}], 2], "Shape" -> 
        TypeSystem`PackageScope`HeaderShape[
          Association[{All, 
             TypeSystem`PackageScope`KeyDummy[9]} -> 1, {All, "Munc13-1 (n)"} -> 
           1, {All, "Cav2.1 (n)"} -> 1, {All, "Munc13-1 area"} -> 
           1, {All, "Cav2.1 area"} -> 1, {All, "Munc13-1 intensity"} -> 
           1, {All, "Cav2.1 intensity"} -> 1, {All, "Munc13-1 #/az"} -> 
           1, {All, "Cav2.1 #/az"} -> 1, {All, "Distance"} -> 1], 
          TypeSystem`PackageScope`Limited[
           TypeSystem`PackageScope`ColumnShape[
            TypeSystem`PackageScope`KeyValueShape[
             TypeSystem`PackageScope`AtomShape[28.800000000000004`], 
             TypeSystem`PackageScope`RowShape[
              Association[
              "Munc13-1 (n)" -> TypeSystem`PackageScope`AtomShape[34], 
               "Cav2.1 (n)" -> TypeSystem`PackageScope`AtomShape[34], 
               "Munc13-1 area" -> TypeSystem`PackageScope`AtomShape[34], 
               "Cav2.1 area" -> TypeSystem`PackageScope`AtomShape[34], 
               "Munc13-1 intensity" -> TypeSystem`PackageScope`AtomShape[60], 
               "Cav2.1 intensity" -> TypeSystem`PackageScope`AtomShape[60], 
               "Munc13-1 #/az" -> TypeSystem`PackageScope`AtomShape[34], 
               "Cav2.1 #/az" -> TypeSystem`PackageScope`AtomShape[34], 
               "Distance" -> TypeSystem`PackageScope`AtomShape[60]]]]], 
           2, {}]], "InitialData" -> 
        TypeSystem`PackageScope`CacheHandle[211775101], "Type" -> 
        TypeSystem`Assoc[
          TypeSystem`Atom[String], 
          
          TypeSystem`Struct[{
           "Munc13-1 (n)", "Cav2.1 (n)", "Munc13-1 area", "Cav2.1 area", 
            "Munc13-1 intensity", "Cav2.1 intensity", "Munc13-1 #/az", 
            "Cav2.1 #/az", "Distance"}, {
            TypeSystem`Atom[Integer], 
            TypeSystem`Atom[Integer], 
            TypeSystem`Atom[Rational], 
            TypeSystem`Atom[Rational], 
            TypeSystem`Atom[Real], 
            TypeSystem`Atom[Real], 
            TypeSystem`Atom[Rational], 
            TypeSystem`Atom[Rational], 
            TypeSystem`Atom[Real]}], 2], "HandleQ" -> True, "RowTarget" -> 20,
         "Data" -> TypeSystem`PackageScope`CacheHandle[211775101]], 
      TypeSystem`NestedGrid`PackagePrivate`$path$$ = {}, 
      TypeSystem`NestedGrid`PackagePrivate`$pos$$ = 1, 
      TypeSystem`NestedGrid`PackagePrivate`$grid$$ = 
      DynamicModule[{
        TypeSystem`NestedGrid`PackagePrivate`renderedGrid = Deploy[
           Style[
            Grid[{{
               Item[
                Annotation[
                 EventHandler[
                  MouseAppearance[
                   Mouseover[
                    Pane[
                    Style[
                    RawBoxes[
                    StyleBox["\"\"", FontColor -> GrayLevel[0.4]]], Italic, 
                    GrayLevel[0.7]], {{20, Full}, 15}], 
                    Style[
                    Pane[
                    Style[
                    RawBoxes[
                    StyleBox[
                    "\"\"", FontColor -> 
                    RGBColor[
                    0.27450980392156865`, 0.5372549019607843, 
                    0.792156862745098]]], Italic, 
                    GrayLevel[0.7]], {{20, Full}, 15}], FontColor -> 
                    RGBColor[
                    0.27450980392156865`, 0.5372549019607843, 
                    0.792156862745098]]], "LinkHand"], {"MouseClicked", 1} :> 
                  TypeSystem`NestedGrid`PackagePrivate`updateState[
                   TypeSystem`NestedGrid`PackagePrivate`$state$$, 
                    TypeSystem`NestedGrid`PackagePrivate`$path$$, 
                    TypeSystem`NestedGrid`PackagePrivate`$pos$$, 
                    TypeSystem`NestedGrid`PackagePrivate`$grid$$, 
                    1324165448][{All, Keys}]], 
                 TypeSystem`NestedGrid`PackagePrivate`$SliceMarker[1324165448][
                  GeneralUtilities`Slice[All, Keys]], "Mouse"], Background -> 
                GrayLevel[0.95], Alignment -> {Left, Baseline}], 
               Item[
                Annotation[
                 EventHandler[
                  MouseAppearance[
                   Mouseover[
                    Pane[
                    RawBoxes[
                    StyleBox[
                    "\"Munc13-1 (n)\"", FontColor -> GrayLevel[0.4]]], {{
                    20, Full}, 15}], 
                    Style[
                    Pane[
                    RawBoxes[
                    StyleBox[
                    "\"Munc13-1 (n)\"", FontColor -> 
                    RGBColor[
                    0.27450980392156865`, 0.5372549019607843, 
                    0.792156862745098]]], {{20, Full}, 15}], FontColor -> 
                    RGBColor[
                    0.27450980392156865`, 0.5372549019607843, 
                    0.792156862745098]]], "LinkHand"], {"MouseClicked", 1} :> 
                  TypeSystem`NestedGrid`PackagePrivate`updateState[
                   TypeSystem`NestedGrid`PackagePrivate`$state$$, 
                    TypeSystem`NestedGrid`PackagePrivate`$path$$, 
                    TypeSystem`NestedGrid`PackagePrivate`$pos$$, 
                    TypeSystem`NestedGrid`PackagePrivate`$grid$$, 
                    1324165448][{All, "Munc13-1 (n)"}]], 
                 TypeSystem`NestedGrid`PackagePrivate`$SliceMarker[1324165448][
                  GeneralUtilities`Slice[All, "Munc13-1 (n)"]], "Mouse"], 
                Background -> GrayLevel[0.95], Alignment -> {Left, Baseline}], 
               Item[
                Annotation[
                 EventHandler[
                  MouseAppearance[
                   Mouseover[
                    Pane[
                    RawBoxes[
                    StyleBox[
                    "\"Cav2.1 (n)\"", FontColor -> GrayLevel[0.4]]], {{
                    20, Full}, 15}], 
                    Style[
                    Pane[
                    RawBoxes[
                    StyleBox[
                    "\"Cav2.1 (n)\"", FontColor -> 
                    RGBColor[
                    0.27450980392156865`, 0.5372549019607843, 
                    0.792156862745098]]], {{20, Full}, 15}], FontColor -> 
                    RGBColor[
                    0.27450980392156865`, 0.5372549019607843, 
                    0.792156862745098]]], "LinkHand"], {"MouseClicked", 1} :> 
                  TypeSystem`NestedGrid`PackagePrivate`updateState[
                   TypeSystem`NestedGrid`PackagePrivate`$state$$, 
                    TypeSystem`NestedGrid`PackagePrivate`$path$$, 
                    TypeSystem`NestedGrid`PackagePrivate`$pos$$, 
                    TypeSystem`NestedGrid`PackagePrivate`$grid$$, 
                    1324165448][{All, "Cav2.1 (n)"}]], 
                 TypeSystem`NestedGrid`PackagePrivate`$SliceMarker[1324165448][
                  GeneralUtilities`Slice[All, "Cav2.1 (n)"]], "Mouse"], 
                Background -> GrayLevel[0.95], Alignment -> {Left, Baseline}], 
               Item[
                Annotation[
                 EventHandler[
                  MouseAppearance[
                   Mouseover[
                    Pane[
                    RawBoxes[
                    StyleBox[
                    "\"Munc13-1 area\"", FontColor -> GrayLevel[0.4]]], {{
                    20, Full}, 15}], 
                    Style[
                    Pane[
                    RawBoxes[
                    StyleBox[
                    "\"Munc13-1 area\"", FontColor -> 
                    RGBColor[
                    0.27450980392156865`, 0.5372549019607843, 
                    0.792156862745098]]], {{20, Full}, 15}], FontColor -> 
                    RGBColor[
                    0.27450980392156865`, 0.5372549019607843, 
                    0.792156862745098]]], "LinkHand"], {"MouseClicked", 1} :> 
                  TypeSystem`NestedGrid`PackagePrivate`updateState[
                   TypeSystem`NestedGrid`PackagePrivate`$state$$, 
                    TypeSystem`NestedGrid`PackagePrivate`$path$$, 
                    TypeSystem`NestedGrid`PackagePrivate`$pos$$, 
                    TypeSystem`NestedGrid`PackagePrivate`$grid$$, 
                    1324165448][{All, "Munc13-1 area"}]], 
                 TypeSystem`NestedGrid`PackagePrivate`$SliceMarker[1324165448][
                  GeneralUtilities`Slice[All, "Munc13-1 area"]], "Mouse"], 
                Background -> GrayLevel[0.95], Alignment -> {Left, Baseline}], 
               Item[
                Annotation[
                 EventHandler[
                  MouseAppearance[
                   Mouseover[
                    Pane[
                    RawBoxes[
                    StyleBox[
                    "\"Cav2.1 area\"", FontColor -> GrayLevel[0.4]]], {{
                    20, Full}, 15}], 
                    Style[
                    Pane[
                    RawBoxes[
                    StyleBox[
                    "\"Cav2.1 area\"", FontColor -> 
                    RGBColor[
                    0.27450980392156865`, 0.5372549019607843, 
                    0.792156862745098]]], {{20, Full}, 15}], FontColor -> 
                    RGBColor[
                    0.27450980392156865`, 0.5372549019607843, 
                    0.792156862745098]]], "LinkHand"], {"MouseClicked", 1} :> 
                  TypeSystem`NestedGrid`PackagePrivate`updateState[
                   TypeSystem`NestedGrid`PackagePrivate`$state$$, 
                    TypeSystem`NestedGrid`PackagePrivate`$path$$, 
                    TypeSystem`NestedGrid`PackagePrivate`$pos$$, 
                    TypeSystem`NestedGrid`PackagePrivate`$grid$$, 
                    1324165448][{All, "Cav2.1 area"}]], 
                 TypeSystem`NestedGrid`PackagePrivate`$SliceMarker[1324165448][
                  GeneralUtilities`Slice[All, "Cav2.1 area"]], "Mouse"], 
                Background -> GrayLevel[0.95], Alignment -> {Left, Baseline}], 
               Item[
                Annotation[
                 EventHandler[
                  MouseAppearance[
                   Mouseover[
                    Pane[
                    RawBoxes[
                    StyleBox[
                    "\"Munc13-1 intensity\"", FontColor -> 
                    GrayLevel[0.4]]], {{20, Full}, 15}], 
                    Style[
                    Pane[
                    RawBoxes[
                    StyleBox[
                    "\"Munc13-1 intensity\"", FontColor -> 
                    RGBColor[
                    0.27450980392156865`, 0.5372549019607843, 
                    0.792156862745098]]], {{20, Full}, 15}], FontColor -> 
                    RGBColor[
                    0.27450980392156865`, 0.5372549019607843, 
                    0.792156862745098]]], "LinkHand"], {"MouseClicked", 1} :> 
                  TypeSystem`NestedGrid`PackagePrivate`updateState[
                   TypeSystem`NestedGrid`PackagePrivate`$state$$, 
                    TypeSystem`NestedGrid`PackagePrivate`$path$$, 
                    TypeSystem`NestedGrid`PackagePrivate`$pos$$, 
                    TypeSystem`NestedGrid`PackagePrivate`$grid$$, 
                    1324165448][{All, "Munc13-1 intensity"}]], 
                 TypeSystem`NestedGrid`PackagePrivate`$SliceMarker[1324165448][
                  GeneralUtilities`Slice[All, "Munc13-1 intensity"]], 
                 "Mouse"], Background -> GrayLevel[0.95], 
                Alignment -> {Left, Baseline}], 
               Item[
                Annotation[
                 EventHandler[
                  MouseAppearance[
                   Mouseover[
                    Pane[
                    RawBoxes[
                    StyleBox[
                    "\"Cav2.1 intensity\"", FontColor -> GrayLevel[0.4]]], {{
                    20, Full}, 15}], 
                    Style[
                    Pane[
                    RawBoxes[
                    StyleBox[
                    "\"Cav2.1 intensity\"", FontColor -> 
                    RGBColor[
                    0.27450980392156865`, 0.5372549019607843, 
                    0.792156862745098]]], {{20, Full}, 15}], FontColor -> 
                    RGBColor[
                    0.27450980392156865`, 0.5372549019607843, 
                    0.792156862745098]]], "LinkHand"], {"MouseClicked", 1} :> 
                  TypeSystem`NestedGrid`PackagePrivate`updateState[
                   TypeSystem`NestedGrid`PackagePrivate`$state$$, 
                    TypeSystem`NestedGrid`PackagePrivate`$path$$, 
                    TypeSystem`NestedGrid`PackagePrivate`$pos$$, 
                    TypeSystem`NestedGrid`PackagePrivate`$grid$$, 
                    1324165448][{All, "Cav2.1 intensity"}]], 
                 TypeSystem`NestedGrid`PackagePrivate`$SliceMarker[1324165448][
                  GeneralUtilities`Slice[All, "Cav2.1 intensity"]], "Mouse"], 
                Background -> GrayLevel[0.95], Alignment -> {Left, Baseline}], 
               Item[
                Annotation[
                 EventHandler[
                  MouseAppearance[
                   Mouseover[
                    Pane[
                    RawBoxes[
                    StyleBox[
                    "\"Munc13-1 #/az\"", FontColor -> GrayLevel[0.4]]], {{
                    20, Full}, 15}], 
                    Style[
                    Pane[
                    RawBoxes[
                    StyleBox[
                    "\"Munc13-1 #/az\"", FontColor -> 
                    RGBColor[
                    0.27450980392156865`, 0.5372549019607843, 
                    0.792156862745098]]], {{20, Full}, 15}], FontColor -> 
                    RGBColor[
                    0.27450980392156865`, 0.5372549019607843, 
                    0.792156862745098]]], "LinkHand"], {"MouseClicked", 1} :> 
                  TypeSystem`NestedGrid`PackagePrivate`updateState[
                   TypeSystem`NestedGrid`PackagePrivate`$state$$, 
                    TypeSystem`NestedGrid`PackagePrivate`$path$$, 
                    TypeSystem`NestedGrid`PackagePrivate`$pos$$, 
                    TypeSystem`NestedGrid`PackagePrivate`$grid$$, 
                    1324165448][{All, "Munc13-1 #/az"}]], 
                 TypeSystem`NestedGrid`PackagePrivate`$SliceMarker[1324165448][
                  GeneralUtilities`Slice[All, "Munc13-1 #/az"]], "Mouse"], 
                Background -> GrayLevel[0.95], Alignment -> {Left, Baseline}], 
               Item[
                Annotation[
                 EventHandler[
                  MouseAppearance[
                   Mouseover[
                    Pane[
                    RawBoxes[
                    StyleBox[
                    "\"Cav2.1 #/az\"", FontColor -> GrayLevel[0.4]]], {{
                    20, Full}, 15}], 
                    Style[
                    Pane[
                    RawBoxes[
                    StyleBox[
                    "\"Cav2.1 #/az\"", FontColor -> 
                    RGBColor[
                    0.27450980392156865`, 0.5372549019607843, 
                    0.792156862745098]]], {{20, Full}, 15}], FontColor -> 
                    RGBColor[
                    0.27450980392156865`, 0.5372549019607843, 
                    0.792156862745098]]], "LinkHand"], {"MouseClicked", 1} :> 
                  TypeSystem`NestedGrid`PackagePrivate`updateState[
                   TypeSystem`NestedGrid`PackagePrivate`$state$$, 
                    TypeSystem`NestedGrid`PackagePrivate`$path$$, 
                    TypeSystem`NestedGrid`PackagePrivate`$pos$$, 
                    TypeSystem`NestedGrid`PackagePrivate`$grid$$, 
                    1324165448][{All, "Cav2.1 #/az"}]], 
                 TypeSystem`NestedGrid`PackagePrivate`$SliceMarker[1324165448][
                  GeneralUtilities`Slice[All, "Cav2.1 #/az"]], "Mouse"], 
                Background -> GrayLevel[0.95], Alignment -> {Left, Baseline}], 
               Item[
                Annotation[
                 EventHandler[
                  MouseAppearance[
                   Mouseover[
                    Pane[
                    RawBoxes[
                    StyleBox["\"Distance\"", FontColor -> GrayLevel[0.4]]], {{
                    20, Full}, 15}], 
                    Style[
                    Pane[
                    RawBoxes[
                    StyleBox[
                    "\"Distance\"", FontColor -> 
                    RGBColor[
                    0.27450980392156865`, 0.5372549019607843, 
                    0.792156862745098]]], {{20, Full}, 15}], FontColor -> 
                    RGBColor[
                    0.27450980392156865`, 0.5372549019607843, 
                    0.792156862745098]]], "LinkHand"], {"MouseClicked", 1} :> 
                  TypeSystem`NestedGrid`PackagePrivate`updateState[
                   TypeSystem`NestedGrid`PackagePrivate`$state$$, 
                    TypeSystem`NestedGrid`PackagePrivate`$path$$, 
                    TypeSystem`NestedGrid`PackagePrivate`$pos$$, 
                    TypeSystem`NestedGrid`PackagePrivate`$grid$$, 
                    1324165448][{All, "Distance"}]], 
                 TypeSystem`NestedGrid`PackagePrivate`$SliceMarker[1324165448][
                  GeneralUtilities`Slice[All, "Distance"]], "Mouse"], 
                Background -> GrayLevel[0.95], 
                Alignment -> {Left, Baseline}]}, {
               Item[
                Pane[
                 Annotation[
                  EventHandler[
                   MouseAppearance[
                    Mouseover["WT", 
                    Style[
                    "WT", FontColor -> 
                    RGBColor[
                    0.27450980392156865`, 0.5372549019607843, 
                    0.792156862745098]]], "LinkHand"], {"MouseClicked", 1} :> 
                   TypeSystem`NestedGrid`PackagePrivate`updateState[
                    TypeSystem`NestedGrid`PackagePrivate`$state$$, 
                    TypeSystem`NestedGrid`PackagePrivate`$path$$, 
                    TypeSystem`NestedGrid`PackagePrivate`$pos$$, 
                    TypeSystem`NestedGrid`PackagePrivate`$grid$$, 1324165448][{
                    Key["WT"]}]], 
                  TypeSystem`NestedGrid`PackagePrivate`$SliceMarker[
                  1324165448][
                   GeneralUtilities`Slice[
                    Key["WT"]]], "Mouse"], 
                 ImageSize -> {{28.800000000000004`, Full}, Automatic}], 
                Background -> GrayLevel[0.95], Alignment -> {Left, Baseline}], 
               Pane[
                Annotation[
                 RawBoxes["1759"], 
                 TypeSystem`NestedGrid`PackagePrivate`$SliceMarker[1324165448][
                  GeneralUtilities`Slice[
                   Key["WT"], 
                   Key["Munc13-1 (n)"]]], "Mouse"], 
                ImageSize -> {{34, Full}, Automatic}, 
                Alignment -> {Left, Baseline}], 
               Pane[
                Annotation[
                 RawBoxes["1156"], 
                 TypeSystem`NestedGrid`PackagePrivate`$SliceMarker[1324165448][
                  GeneralUtilities`Slice[
                   Key["WT"], 
                   Key["Cav2.1 (n)"]]], "Mouse"], 
                ImageSize -> {{34, Full}, Automatic}, 
                Alignment -> {Left, Baseline}], 
               Pane[
                Annotation[
                 RawBoxes["37.0205"], 
                 TypeSystem`NestedGrid`PackagePrivate`$SliceMarker[1324165448][
                  GeneralUtilities`Slice[
                   Key["WT"], 
                   Key["Munc13-1 area"]]], "Mouse"], 
                ImageSize -> {{34, Full}, Automatic}, 
                Alignment -> {Left, Baseline}], 
               Pane[
                Annotation[
                 RawBoxes["42.1479"], 
                 TypeSystem`NestedGrid`PackagePrivate`$SliceMarker[1324165448][
                  GeneralUtilities`Slice[
                   Key["WT"], 
                   Key["Cav2.1 area"]]], "Mouse"], 
                ImageSize -> {{34, Full}, Automatic}, 
                Alignment -> {Left, Baseline}], 
               Pane[
                Annotation[
                 RawBoxes["1.0"], 
                 TypeSystem`NestedGrid`PackagePrivate`$SliceMarker[1324165448][
                  GeneralUtilities`Slice[
                   Key["WT"], 
                   Key["Munc13-1 intensity"]]], "Mouse"], 
                ImageSize -> {{60, Full}, Automatic}, 
                Alignment -> {Left, Baseline}], 
               Pane[
                Annotation[
                 RawBoxes["1.0"], 
                 TypeSystem`NestedGrid`PackagePrivate`$SliceMarker[1324165448][
                  GeneralUtilities`Slice[
                   Key["WT"], 
                   Key["Cav2.1 intensity"]]], "Mouse"], 
                ImageSize -> {{60, Full}, Automatic}, 
                Alignment -> {Left, Baseline}], 
               Pane[
                Annotation[
                 RawBoxes["3.6268"], 
                 TypeSystem`NestedGrid`PackagePrivate`$SliceMarker[1324165448][
                  GeneralUtilities`Slice[
                   Key["WT"], 
                   Key["Munc13-1 #/az"]]], "Mouse"], 
                ImageSize -> {{34, Full}, Automatic}, 
                Alignment -> {Left, Baseline}], 
               Pane[
                Annotation[
                 RawBoxes["2.40619"], 
                 TypeSystem`NestedGrid`PackagePrivate`$SliceMarker[1324165448][
                  GeneralUtilities`Slice[
                   Key["WT"], 
                   Key["Cav2.1 #/az"]]], "Mouse"], 
                ImageSize -> {{34, Full}, Automatic}, 
                Alignment -> {Left, Baseline}], 
               Pane[
                Annotation[
                 RawBoxes["6.49928"], 
                 TypeSystem`NestedGrid`PackagePrivate`$SliceMarker[1324165448][
                  GeneralUtilities`Slice[
                   Key["WT"], 
                   Key["Distance"]]], "Mouse"], 
                ImageSize -> {{60, Full}, Automatic}, 
                Alignment -> {Left, Baseline}]}, {
               Item[
                Pane[
                 Annotation[
                  EventHandler[
                   MouseAppearance[
                    Mouseover["KO", 
                    Style[
                    "KO", FontColor -> 
                    RGBColor[
                    0.27450980392156865`, 0.5372549019607843, 
                    0.792156862745098]]], "LinkHand"], {"MouseClicked", 1} :> 
                   TypeSystem`NestedGrid`PackagePrivate`updateState[
                    TypeSystem`NestedGrid`PackagePrivate`$state$$, 
                    TypeSystem`NestedGrid`PackagePrivate`$path$$, 
                    TypeSystem`NestedGrid`PackagePrivate`$pos$$, 
                    TypeSystem`NestedGrid`PackagePrivate`$grid$$, 1324165448][{
                    Key["KO"]}]], 
                  TypeSystem`NestedGrid`PackagePrivate`$SliceMarker[
                  1324165448][
                   GeneralUtilities`Slice[
                    Key["KO"]]], "Mouse"], 
                 ImageSize -> {{28.800000000000004`, Full}, Automatic}], 
                Background -> GrayLevel[0.95], Alignment -> {Left, Baseline}], 
               Pane[
                Annotation[
                 RawBoxes["2057"], 
                 TypeSystem`NestedGrid`PackagePrivate`$SliceMarker[1324165448][
                  GeneralUtilities`Slice[
                   Key["KO"], 
                   Key["Munc13-1 (n)"]]], "Mouse"], 
                ImageSize -> {{34, Full}, Automatic}, 
                Alignment -> {Left, Baseline}], 
               Pane[
                Annotation[
                 RawBoxes["1330"], 
                 TypeSystem`NestedGrid`PackagePrivate`$SliceMarker[1324165448][
                  GeneralUtilities`Slice[
                   Key["KO"], 
                   Key["Cav2.1 (n)"]]], "Mouse"], 
                ImageSize -> {{34, Full}, Automatic}, 
                Alignment -> {Left, Baseline}], 
               Pane[
                Annotation[
                 RawBoxes["35.3131"], 
                 TypeSystem`NestedGrid`PackagePrivate`$SliceMarker[1324165448][
                  GeneralUtilities`Slice[
                   Key["KO"], 
                   Key["Munc13-1 area"]]], "Mouse"], 
                ImageSize -> {{34, Full}, Automatic}, 
                Alignment -> {Left, Baseline}], 
               Pane[
                Annotation[
                 RawBoxes["40.8647"], 
                 TypeSystem`NestedGrid`PackagePrivate`$SliceMarker[1324165448][
                  GeneralUtilities`Slice[
                   Key["KO"], 
                   Key["Cav2.1 area"]]], "Mouse"], 
                ImageSize -> {{34, Full}, Automatic}, 
                Alignment -> {Left, Baseline}], 
               Pane[
                Annotation[
                 RawBoxes["1.16235"], 
                 TypeSystem`NestedGrid`PackagePrivate`$SliceMarker[1324165448][
                  GeneralUtilities`Slice[
                   Key["KO"], 
                   Key["Munc13-1 intensity"]]], "Mouse"], 
                ImageSize -> {{60, Full}, Automatic}, 
                Alignment -> {Left, Baseline}], 
               Pane[
                Annotation[
                 RawBoxes["1.03172"], 
                 TypeSystem`NestedGrid`PackagePrivate`$SliceMarker[1324165448][
                  GeneralUtilities`Slice[
                   Key["KO"], 
                   Key["Cav2.1 intensity"]]], "Mouse"], 
                ImageSize -> {{60, Full}, Automatic}, 
                Alignment -> {Left, Baseline}], 
               Pane[
                Annotation[
                 RawBoxes["3.50596"], 
                 TypeSystem`NestedGrid`PackagePrivate`$SliceMarker[1324165448][
                  GeneralUtilities`Slice[
                   Key["KO"], 
                   Key["Munc13-1 #/az"]]], "Mouse"], 
                ImageSize -> {{34, Full}, Automatic}, 
                Alignment -> {Left, Baseline}], 
               Pane[
                Annotation[
                 RawBoxes["2.29472"], 
                 TypeSystem`NestedGrid`PackagePrivate`$SliceMarker[1324165448][
                  GeneralUtilities`Slice[
                   Key["KO"], 
                   Key["Cav2.1 #/az"]]], "Mouse"], 
                ImageSize -> {{34, Full}, Automatic}, 
                Alignment -> {Left, Baseline}], 
               Pane[
                Annotation[
                 RawBoxes["6.33496"], 
                 TypeSystem`NestedGrid`PackagePrivate`$SliceMarker[1324165448][
                  GeneralUtilities`Slice[
                   Key["KO"], 
                   Key["Distance"]]], "Mouse"], 
                ImageSize -> {{60, Full}, Automatic}, 
                Alignment -> {Left, Baseline}]}}, BaseStyle -> {ContextMenu -> {
                 MenuItem["Copy position to clipboard", 
                  KernelExecute[
                   TypeSystem`NestedGrid`PackagePrivate`toCurrentPosition[
                   TypeSystem`NestedGrid`PackagePrivate`copyClip]], 
                  MenuEvaluator -> Automatic], 
                 MenuItem["Copy data to clipboard", 
                  KernelExecute[
                   TypeSystem`NestedGrid`PackagePrivate`toCurrentData[
                   TypeSystem`NestedGrid`PackagePrivate`$state$$, 
                    TypeSystem`NestedGrid`PackagePrivate`copyClip]], 
                  MenuEvaluator -> Automatic], Delimiter, 
                 MenuItem["Paste position in new cell", 
                  KernelExecute[
                   TypeSystem`NestedGrid`PackagePrivate`toCurrentPosition[
                   TypeSystem`NestedGrid`PackagePrivate`cellPaste]], 
                  MenuEvaluator -> Automatic], 
                 MenuItem["Paste data in new cell", 
                  KernelExecute[
                   TypeSystem`NestedGrid`PackagePrivate`toCurrentData[
                   TypeSystem`NestedGrid`PackagePrivate`$state$$, 
                    TypeSystem`NestedGrid`PackagePrivate`cellPaste]], 
                  MenuEvaluator -> Automatic]}, FontFamily -> "Verdana", 
               FontSize -> 12}, Alignment -> Left, RowMinHeight -> 1.5, 
             Dividers -> All, FrameStyle -> GrayLevel[0.85], 
             BaseStyle -> {FontFamily -> "Verdana", FontSize -> 12}], 
            LineBreakWithin -> False, ContextMenu -> {}, NumberMarks -> False,
             ShowAutoStyles -> False]], 
         TypeSystem`NestedGrid`PackagePrivate`initialQ = True, 
         TypeSystem`NestedGrid`PackagePrivate`self = $Failed}, 
        Dynamic[
         TypeSystem`NestedGrid`PackagePrivate`setupViewPath[
         TypeSystem`NestedGrid`PackagePrivate`$path$$, If[
            Not[TypeSystem`NestedGrid`PackagePrivate`initialQ], 
            
            Module[{TypeSystem`NestedGrid`PackagePrivate`tmpGrid$ = $Failed, 
              TypeSystem`NestedGrid`PackagePrivate`tmpData$ = 
              TypeSystem`NestedGrid`PackagePrivate`LookupCacheValue[
                TypeSystem`NestedGrid`PackagePrivate`$state$$["Data"]]}, 
             TypeSystem`NestedGrid`PackagePrivate`tmpGrid$ = 
              If[TypeSystem`NestedGrid`PackagePrivate`tmpData$ === 
                TypeSystem`NestedGrid`PackagePrivate`$NotCached, 
                TypeSystem`NestedGrid`PackagePrivate`renderedGrid, 
                TypeSystem`NestedGrid`PackagePrivate`renderGrid[
                TypeSystem`NestedGrid`PackagePrivate`$state$$, 
                 TypeSystem`NestedGrid`PackagePrivate`$path$$, 
                 TypeSystem`NestedGrid`PackagePrivate`$pos$$, 
                 TypeSystem`NestedGrid`PackagePrivate`$grid$$, 1324165448][
                TypeSystem`NestedGrid`PackagePrivate`tmpData$]]; If[
               Not[
                FailureQ[TypeSystem`NestedGrid`PackagePrivate`tmpGrid$]], 
               TypeSystem`NestedGrid`PackagePrivate`renderedGrid = 
               TypeSystem`NestedGrid`PackagePrivate`tmpGrid$]; Null]]; 
          TypeSystem`NestedGrid`PackagePrivate`initialQ = False; 
          TypeSystem`NestedGrid`PackagePrivate`$pos$$; If[
            FailureQ[TypeSystem`NestedGrid`PackagePrivate`renderedGrid], 
            TypeSystem`SparseGrid[
             TypeSystem`H["(data no longer present)"]], 
            If[GeneralUtilities`$DebugMode, 
             Row[{TypeSystem`NestedGrid`PackagePrivate`renderedGrid, "  ", 
               TypeSystem`NestedGrid`PackagePrivate`formatState[
               TypeSystem`NestedGrid`PackagePrivate`$state$$, 
                TypeSystem`NestedGrid`PackagePrivate`$path$$, 
                TypeSystem`NestedGrid`PackagePrivate`$pos$$]}], 
             TypeSystem`NestedGrid`PackagePrivate`renderedGrid]]], 
         TrackedSymbols :> {TypeSystem`NestedGrid`PackagePrivate`$pos$$}], 
        DynamicModuleValues :> {}], 
      TypeSystem`NestedGrid`PackagePrivate`$posCell$$, 
      TypeSystem`NestedGrid`PackagePrivate`$topBar$$ = Dynamic[
        TypeSystem`NestedGrid`PackagePrivate`alignBar[
        TypeSystem`NestedGrid`PackagePrivate`$state$$][
         TypeSystem`NestedGrid`PackagePrivate`makeFramedBar[
          TypeSystem`PackageScope`Pathbar[
          TypeSystem`NestedGrid`PackagePrivate`$path$$, 
           TypeSystem`NestedGrid`PackagePrivate`updateState[
           TypeSystem`NestedGrid`PackagePrivate`$state$$, 
            TypeSystem`NestedGrid`PackagePrivate`$path$$, 
            TypeSystem`NestedGrid`PackagePrivate`$pos$$, 
            TypeSystem`NestedGrid`PackagePrivate`$grid$$, 1324165448]]]], 
        TrackedSymbols :> {TypeSystem`NestedGrid`PackagePrivate`$path$$}], 
      TypeSystem`NestedGrid`PackagePrivate`$bottomBar$$ = Framed[
        Dynamic[
         Replace[
          MouseAnnotation[Null], {
          TypeSystem`NestedGrid`PackagePrivate`$SliceMarker[1324165448][Null] -> 
           "", TypeSystem`NestedGrid`PackagePrivate`$SliceMarker[1324165448][
             Pattern[TypeSystem`NestedGrid`PackagePrivate`path, 
              Blank[]]] :> (
            TypeSystem`NestedGrid`PackagePrivate`$lastPath = 
             TypeSystem`NestedGrid`PackagePrivate`path; 
            TypeSystem`NestedGrid`PackagePrivate`makePathTrail[
             TypeSystem`NestedGrid`PackagePrivate`path, 
              TypeSystem`NestedGrid`PackagePrivate`makePathElements]), Null :> 
           Spacer[10], Blank[] :> Spacer[10]}], TrackedSymbols :> {}], 
        FrameStyle -> None, ImageMargins -> 0, FrameMargins -> 0, Alignment -> 
        Top, ImageSize -> {Automatic, 14}]}, 
     DynamicBox[
      ToBoxes[
       Column[
        If[TypeSystem`NestedGrid`PackagePrivate`$path$$ == {}, {
          TypeSystem`NestedGrid`PackagePrivate`displayScrollBar[
          TypeSystem`NestedGrid`PackagePrivate`$grid$$, 
           TypeSystem`NestedGrid`PackagePrivate`$state$$, 
           TypeSystem`NestedGrid`PackagePrivate`$pos$$], 
          TypeSystem`NestedGrid`PackagePrivate`onDesktopShow[
           TypeSystem`NestedGrid`PackagePrivate`alignBar[
           TypeSystem`NestedGrid`PackagePrivate`$state$$][
           TypeSystem`NestedGrid`PackagePrivate`$bottomBar$$]]}, {
         TypeSystem`NestedGrid`PackagePrivate`$topBar$$, 
          TypeSystem`NestedGrid`PackagePrivate`displayScrollBar[
          TypeSystem`NestedGrid`PackagePrivate`$grid$$, 
           TypeSystem`NestedGrid`PackagePrivate`$state$$, 
           TypeSystem`NestedGrid`PackagePrivate`$pos$$], 
          TypeSystem`NestedGrid`PackagePrivate`onDesktopShow[
           TypeSystem`NestedGrid`PackagePrivate`alignBar[
           TypeSystem`NestedGrid`PackagePrivate`$state$$][
           TypeSystem`NestedGrid`PackagePrivate`$bottomBar$$]]}], Spacings -> 
        If[TypeSystem`NestedGrid`PackagePrivate`$path$$ == {}, 
          0, {{}, {0, 0.05, 0}}]], StandardForm], 
      ImageSizeCache -> {897., {42., 48.}}, 
      TrackedSymbols :> {
       TypeSystem`NestedGrid`PackagePrivate`$state$$, 
        TypeSystem`NestedGrid`PackagePrivate`$grid$$}], 
     BaseStyle -> {LineBreakWithin -> False}, Deinitialization :> 
     TypeSystem`NestedGrid`PackagePrivate`deleteState[
      TypeSystem`NestedGrid`PackagePrivate`$state$$], 
     DynamicModuleValues :> {}, Initialization :> 
     Block[{$ContextPath = $ContextPath}, 
       Needs["TypeSystem`"]]], Deploy, DefaultBaseStyle -> "Deploy"]},
  "CopyTag",
  DisplayFunction->(#& ),
  InterpretationFunction->("Dataset[<>]"& )]], "Output",
 CellChangeTimes->{{3.849078580718093*^9, 3.8490785980565443`*^9}, {
   3.8491500738202505`*^9, 3.849150090279048*^9}, 3.8506250698322277`*^9, 
   3.8506257930245667`*^9, 3.850625864859544*^9, 3.850626028928406*^9, {
   3.8506260932628527`*^9, 3.850626116247344*^9}, 3.850626284558384*^9, 
   3.8506267529435077`*^9, 3.8506293893660755`*^9, 3.8506318973955727`*^9, 
   3.8508713379216633`*^9, 3.8508740945705795`*^9, 3.8509808144622087`*^9, 
   3.8509813532800865`*^9, 3.8509827661178575`*^9, 3.850982976974203*^9, 
   3.8522541414367123`*^9, 3.852255102951196*^9, 3.8550446176700277`*^9, 
   3.855099751547579*^9, 3.8551057507604923`*^9, 3.855105811535363*^9, 
   3.8580517694267397`*^9, 3.858051972227914*^9, 3.8580520491102066`*^9, 
   3.858052277673073*^9, 3.85805231457205*^9},
 CellLabel->
  "Out[299]=",ExpressionUUID->"6be33c22-9c56-4d12-81bd-b80e875d6a0f"],

Cell[BoxData[
 GraphicsBox[{{}, {InsetBox[
     FormBox[
      TagBox[
       FormBox[
        GraphicsBox[{{{{{}, {}, 
             TagBox[
              {GrayLevel[0], AbsoluteThickness[2], Opacity[1.], 
               LineBox[CompressedData["
1:eJxTTMoPSmViYGAQA2IQ7ZX64uKBl6V2DFDA4ixVcF8yxB7GN54/Y85myRQ4
3/vs9U1zJUvg/PCU73snSbbA+Xf12517JafA+QtE/du6JJfA+Y0cm9U7JbfA
+RGRC9d/+HgEzn9/O4RrkdRROL8tjiM12BnB35ycL7VtCoLPl2fbWm1+DM4/
2nQziq32OJwfw9q7dftSBP9Tu4NA5jkEX6F3+dHT8ifg/JrppQYTDyH4wlKa
3U6vEfxVc+48/Sx8Es6/vtB5dlgqgj/B2vvG2XwEHwBneVTQ
                "]], LineBox[CompressedData["
1:eJwBcQKO/SFib1JlAgAAACYAAAACAAAApPfnWmXDyT+GbfnZoZNLPzKsEQYc
CMo/eZIyLnY6Yj/JLsVgzTDKP3kCksLJ8Gg/YLF4u35Zyj95cvFWHadvP422
33Dhqso/JynYP+KJdj/owK3bpk3LP4mES7RE+4E/ntVJsTGTzD90ZArd62eP
Pwv/gVxHHs8/KhJEF50gnT+YaVdeLEbPP6k8Keww850/JNQsYBFuzz8iZw7B
xMWePz6p12Pbvc8/EF5sNXY1oD+5qZa1ty7QPw2zNt+d2qE/7VPsvEvO0D8I
Xcsy7SSlP1Wol8tzDdI//bD02Yu5qz8lUe7ow4vUP3SsI5RkcbQ/Gn9HOmeh
1D983h7Pf6q0PxCtoIsKt9Q/hhAaCpvjtD/6CFMuUeLUP5Z0EIDRVbU/0MC3
c9441T+7PP1rPjq2P3owgf745dU/AM3WQxgDuD/ODxQULkDXP4ntifPLlLs/
wz1tZdFV1z+RH4Uu5827P7hrxrZ0a9c/mVGAaQIHvD+jx3hZu5bXP6u1dt84
ebw/eH/dnkjt1z/OfWPLpV29P22tNvDrAtg/1q9eBsGWvT9i249BjxjYP97h
WUHcz70/TTdC5NVD2D/wRVC3EkK+PyLvpiljmtg/Eg49o38mvz8XHQB7BrDY
PxpAON6aX78/DEtZzKnF2D8icjMZtpi/P/emC2/w8Ng/GuuUR3YFwD/s1GTA
kwbZPx6EEuUDIsA/4gK+ETcc2T8kHZCCkT7AP8xecLR9R9k/K0+Lvax3wD/C
jMkFIV3ZPzHoCFs6lMA/t7oiV8Ry2T81gYb4x7DAP5Vq8rizhNk/pGaos3LI
wD/SBCyO
                "]], LineBox[CompressedData["
1:eJwBQQK+/SFib1JlAgAAACMAAAACAAAAn8hAen+u2T/zQ+yH3hbBP4xyh5xR
ydk/qkWQwx9YwT93zjk/mPTZP+tpT/hpwcE/Di615ckI2j/MdAeti/LBP6SN
MIz7HNo/q3+/Ya0jwj/RTCfZXkXaP2qVL8vwhcI/K8sUcyWW2j/pwA+ed0rD
P9/H76ayN9s/5hfQQ4XTxD9HwaUOzXrcP+HFUI+g5cc/F7QR3gEB3z/WIVIm
1wnOP1yM+1TkFt8/Cu5Y4xU/zj+iZOXLxizfP0C6X6BUdM4/LBW5uYtY3z+o
Um0a0t7OP0J2YJUVsN8/fIOIDs2zzz82nFemlC/gP49yX3vhrtA/YV6mXaje
4D801JVj11jSP4RKG5mZ6eA/UDoZwnZz0j+mNpDUivTgP2ignCAWjtI/7A56
S20K4T+ebKPdVMPSP3a/TTkyNuE/BgWxV9It0z+MIPUUvI3hP9o1zEvNAtQ/
tuJDzM884j99lwI0w6zVP9ZIgfGNR+I/EEZbR+bG1T/2rr4WTFLiP6L0s1oJ
4dU/N3s5Ychn4j/KUWWBTxXWP7gTL/bAkuI/FgzIztt91j/YeWwbf53iP6i6
IOL+l9Y/+N+pQD2o4j87aXn1IbLWPzisJIu5veI/YMYqHGjm1j+5RBogsuji
P6yAjWn0Ttc/2qpXRXDz4j9BL+Z8F2nXP/oQlWou/uI/1N0+kDqD1z863Q+1
qhPjP/g68LaAt9c/WkNN2mge4z+L6UjKo9HXP7Cb30LAKOM/pm5g6Mzq1z/n
ASPe
                "]], LineBox[CompressedData["
1:eJwB4QEe/iFib1JlAgAAAB0AAAACAAAAtsqGI6Y94z+lgPLQzxTYP9rbQm9h
SeM/Ay10728n2D/6QYCUH1TjP9xqTCV+ONg/Ow773ptp4z+Q5vyQmlrYP7ym
8HOUlOM/9d1daNOe2D/cDC6ZUp/jP84bNp7hr9g//HJrvhCq4z+oWQ7U78DY
Pz0/5giNv+M/W9W+Pwzj2D++19udherjP8HMHxdFJ9k/vwjHx3ZA5D+Lu+HF
tq/ZP8JqnRtZ7OQ/IZllI5rA2j/1Jj0PrW3nP97o/vfKut4/PuJCx4p45z+5
oExOC8zeP4adSH9og+c/kliapEvd3j8WFFTvI5nnP0TINVHM/94/NgFrz5rE
5z+pp2yqzUTfP3jbmI+IG+g/dmbaXNDO3z/8j/QPZMnoPwjy2uBqceA/REv6
x0HU6D/1zQEMC3rgP4wGAIAf3+g/4qkoN6uC4D8dfQvw2vToP7xhdo3rk+A/
Pmoi0FEg6T9v0RE6bLbgP4YlKIgvK+k/W604ZQy/4D/O4C1ADTbpP0iJX5Cs
x+A/Xlc5sMhL6T8hQa3m7NjgP39EUJA/d+k/1LBIk2374D/I/1VIHYLpP8KM
b74NBOE/ELtbAPuM6T+uaJbprQzhPxcCRqkmj+k/K1fUAGcO4T+9CPOR
                "]], 
               LineBox[{{0.8012755102040817, 0.5347175468125395}, {
                0.8024388112602567, 0.535353164915398}, {0.8037652381656297, 
                0.5360779136368904}, {0.8064180919763757, 
                0.5375274110798753}, {0.8170295072193599, 
                0.5433254008518151}, {0.8182677985372807, 
                0.5440019930152152}, {0.8195060898552016, 
                0.5446785851786152}, {0.8219826724910432, 
                0.5460317695054153}, {0.8269358377627265, 
                0.5487381381590155}, {0.8368421683060933, 
                0.5541508754662159}, {0.8566548293928267, 
                0.5649763500806166}, {0.8962801515662935, 
                0.586627299309418}, {0.9739717509693491, 
                0.6290773484677886}, {0.9987244897959183, 
                0.6426020408163265}}], LineBox[CompressedData["
1:eJwBcQGO/iFib1JlAgAAABYAAAACAAAAwcspeDkF8D8HziJdUprkP+v3397V
MPI/giX8cQNw5j+2Z4/CSjbyP8SbIVKgdOY/gNc+pr878j8FEkcyPXnmPxa3
nW2pRvI/if6R8naC5j9Cdlv8fFzyP5LXJ3PqlOY/mvTWGSSI8j+iiVN00bnm
P2Vkhv2YjfI/5P94VG6+5j8w1DXhDZPyPyZ2njQLw+Y/xrOUqPed8j+qYun0
RMzmP/FyUjfLs/I/sTt/dbje5j9I8c1Uct/yP8HtqnafA+c/E2F9OOfk8j8D
ZNBWPAjnP97QLBxc6vI/Rdr1NtkM5z90sIvjRfXyP8nGQPcSFuc/n29JchkL
8z/Qn9Z3hijnP2rf+FWOEPM/Ehb8VyMt5z80T6g5AxbzP1SMITjAMec/yi4H
Ae0g8z/YeGz4+TrnP5WetuRhJvM/Gu+R2JY/5z9gDmbI1ivzP1xlt7gzROc/
cmcJu/kt8z+F3fwWAkbnP7I4uOg=
                "]], LineBox[CompressedData["
1:eJwB8QEO/iFib1JlAgAAAB4AAAACAAAA9P5cq2w48z/AnZzhcE3nP8FddHM1
PPM/MXCKLaBP5z+MzSNXqkHzP9skJ6HGUuc/Iq2CHpRM8z8vjmCIE1nnP01s
QK1nYvM/1mDTVq1l5z+k6rvKDo7zPyUGufPgfuc/bpdPI2qT8z8j8y2o+IHn
PzdE43vFmPM/IeCiXBCF5z/KnQotfKPzPxy6jMU/i+c/8VBZj+m48z8TbmCX
npfnPz639lPE4/M/ANYHO1yw5z/ZgzHdeTn0P9ulVoLX4ec/Dh2n7+Tk9D+Q
RfQQzkToP0BWg93j6fQ/tznFarBH6D9yj1/L4u70P94tlsSSSug/1gEYp+D4
9D8tFjh4V1DoP57miF7cDPU/y+Z73+Bb6D8usGrN0zT1PwaIA67zcug/TUMu
q8KE9T99yhJLGaHoP358CpnBifU/o77jpPuj6D+wteaGwI71P8uytP7dpug/
FCifYr6Y9T8am1ayoqzoP9wMEBq6rPU/t2uaGSy46D9s1vGIsdT1P/MMIug+
z+g/jGm1ZqAk9j9qTzGFZP3oP+pArYgLKvY/Od7SVoUA6T9HGKWqdi/2Pwht
dCimA+k/AseU7kw69j+mirfL5wnpP3kkdHb5T/Y/48U9EmsW6T+lmjzuLGH2
P7Ixj0dZIOk/l57+Sw==
                "]], 
               LineBox[{{1.4012755102040815`, 0.7858431516936673}, {
                1.4064308709161404`, 0.7869592607138037}, {1.407753743734141, 
                0.7872456558599688}, {1.410399489370142, 
                0.7878184461522989}, {1.415690980642144, 
                0.7889640267369591}, {1.426273963186148, 
                0.7912551879062796}, {1.4686058933621644`, 
                0.8004198325835614}, {1.547629076117258, 
                0.8175279443140456}, {1.5987244897959185`, 
                0.8285898379970547}}], LineBox[CompressedData["
1:eJwBkQFu/iFib1JlAgAAABgAAAACAAAAW2XDEdOe+T89KnPJp4jqP/tq1Jsp
evs/cmRuzt9z6z9UNl2RLn/7P7ANlalbdus/rAHmhjOE+z/vtruE13jrP16Y
93E9jvs/bAkJO8996z/BxRpIUaL7P2Wuo6e+h+s/hyBh9HjK+z9Y+NiAnZvr
PxPW7UzIGvw/P4xDM1vD6z9soXZCzR/8P301ag7Xxes/xGz/N9Ik/D+73pDp
UsjrP3YDESPcLvw/ODHen0rN6z/ZMDT570L8PzLWeAw61+s/n4t6pRdr/D8l
IK7lGOvrP/hWA5sccPw/Y8nUwJTt6z9QIoyQIXX8P6Fy+5sQ8Os/Armdeyt/
/D8exUhSCPXrP2XmwFE/k/w/GGrjvvf+6z++sUlHRJj8P1YTCppzAew/Fn3S
PEmd/D+UvDB17wPsP8gT5CdTp/w/Eg9+K+cI7D8rQQf+Zrv8Pwu0GJjWEuw/
sKqrJ9jA/D8jdIT+hxXsPzQUUFFJxvw/OjTwZDkY7D8MAaNUk8f8P3qEHrPc
GOw/XNLFHg==
                "]], LineBox[CompressedData["
1:eJwV0FtIk2EAh/FNyy6iiVkNysyJrDTPSpKUf6N5NpmRG0hu6vIE2WENUinK
skSZGjpLTI0ykZgiyrQyq2WmRDpFpjaTiUeM3mGT0nLfvje7eHjuf4LMy2ez
HDgcjnCr/6+sWxc5jTMonvVq/OVGoBefNDRMMliOeNsa404Q1Tu3sWuGQfyA
0GA6RJBU4ZPwc5mB8+jf/awnwfi6QZVBGCjPKU498CKQpl9rGrcymDAN53gK
CdJD+qw6hsHjxSe6aG8CpelMXeFuOw5vRiVVBRC8vqoJVufZIRGbdZ2xBDHP
BDmdfBY6hndnvYggtI4nHHRj0XZPaMu/QeBRaVucFrBo5kWolm4SbBZOZG7z
ZVHjkZ9tvE3Qnlwmk0ayUIq+xHfdJ3DlWlPsuSyC1KWul6oJZuV6UVwvi/YD
nJalFwTDKe2OsvcsWp7z3dO0BK8S6vuVAywa/QIeGdsIqsNUkQ0GFhWQlX3s
2PJwPnJidZ7FRUVf/tNuAu27qpDanRQ+2oJjaR8Irh+Ue86dp2gNtw4ZvxJk
igMlMxkUn2dVc6LpLb+73PKpbIofJX82dd8IhN+brSNXKPxHqV+tmcCoW9H3
llB0K3ialEWCwESlXNNG0a8+mj65SuB263RNVSfFYlBHYbSVYEfXnqHyHgqn
qeCanjUCM/+lf7GeIk4QPvjwN4F6wWbPN1KMdcf6Sm0EBftGgvJMFNbU4agh
hkAR15R1wUzhyhHLw1iC8I7IkdQVCkm8tJrPtUA478KVWCgKVqe1pQ4WuOxd
CE1eo6jXyD5tOFrAxOhyEzco3hyfN+dstwChk6WDmxRF3u5juU4W/ANpQEip

                "]], 
               LineBox[{{2.001275510204082, 0.9073216915632234}, {
                2.0039562426140143`, 0.9075427828960013}, {2.008820753763886, 
                0.907943979691867}, {2.0185497760636295`, 
                0.9087463732835984}, {2.0380078206631165`, 
                0.9103511604670612}, {2.0393271393937447`, 
                0.910459970259278}, {2.0406464581243724`, 
                0.9105687800514948}, {2.0432850955856283`, 
                0.9107863996359282}, {2.0485623705081406`, 
                0.9112216388047952}, {2.0591169203531647`, 
                0.9120921171425291}, {2.080226020043213, 0.913833073817997}, {
                2.122444219423309, 0.9173149871689328}, {2.1987244897959184`, 
                0.9236061434883233}}], 
               LineBox[{{2.201275510204082, 0.9238033873343153}, {
                2.2866398821120604`, 0.9299637028328293}, {
                2.3704807786936803`, 0.9360140768129461}, {2.398724489795918, 
                0.9380522827687777}}], 
               LineBox[{{2.4012755102040817`, 0.9382232274353042}, {
                2.5334854370252864`, 0.9464011610531106}, {
                2.5987244897959183`, 0.9504365663791291}}], 
               LineBox[{{2.601275510204082, 0.9505943614559227}, {
                2.6902539155813803`, 0.9560981803452401}, {2.774462852749733, 
                0.9613069805824578}, {2.798724489795918, 
                0.9628077003997476}}], 
               LineBox[{{2.8012755102040816`, 0.9629523458868083}, {
                2.9382035922548035`, 0.970010494446124}, {2.939446276666315, 
                0.9700745503436246}, {2.940688961077826, 0.970138606241125}, {
                2.943174329900849, 0.9702667180361263}, {2.9481450675468936`, 
                0.9705229416261285}, {2.9580865428389833`, 
                0.9710353888061332}, {2.9779694934231626`, 
                0.9720602831661425}, {2.998724489795918, 
                0.9731301283399958}}], 
               LineBox[{{3.001275510204082, 0.973248474647591}, {
                3.0201720432600485`, 0.9740277131241257}, {3.022608691928575, 
                0.9741281934815907}, {3.0274819892656275`, 
                0.9743291541965207}, {3.0372285839397324`, 
                0.9747310756263807}, {3.0567217732879426`, 
                0.9755349184861007}, {3.0957081519843626`, 
                0.9771426042055407}, {3.1802851297394477`, 
                0.9806303146284308}, {3.1987244897959184`, 
                0.981390700610141}}], LineBox[CompressedData["
1:eJwBAQL+/SFib1JlAgAAAB8AAAACAAAAe3+uVTacCUCF0oUVamjvP8bs126f
FQpAodz43HB87z+MMFEuXBgKQJp7UXPkfO8/F7hDrdUdCkCMuQKgy33vPy7H
KKvIKApAcDVl+Zl/7z9c5fKmrj4KQDgtKqw2g+8/uSGHnnpqCkDJHLQRcIrv
P35lAF43bQpAwrsMqOOK7z9EqXkd9G8KQLtaZT5Xi+8/0DBsnG11CkCtmBZr
PozvP+g/UZpggApAkhR5xAyO7z8WXhuWRpYKQFoMPnepke8/cpqvjRLCCkDq
+8fc4pjvP7f8mofCxApAgsfRV1SZ7z/8XoaBcscKQBmT29LFme8/hyNdddLM
CkBHKu/IqJrvP5ysCl2S1wpApVgWtW6c7z/FvmUsEu0KQF+1ZI36n+8/CiFR
JsLvCkD2gG4IbKDvP1CDPCBy8gpAjkx4g92g7z/aRxMU0vcKQLzji3nAoe8/
7tDA+5ECC0AZErNlhqPvPxjjG8sRGAtA1G4BPhKn7z9dRQfFwRoLQGs6C7mD
p+8/oqfyvnEdC0ACBhU09afvPyxsybLRIgtAMZ0oKtio7z9xzrSsgSULQMho
MqVJqe8/tjCgpjEoC0BfNDwgu6nvP0H1dpqRLQtAjstPFp6q7z+GV2KUQTAL
QCWXWZEPq+8/Uk0ed5YwC0A5DM2RHavvPy1P5Fs=
                "]], LineBox[CompressedData["
1:eJwVyn8sFGAcx/EjOut5oovkrK2JyeLqthvjqOfr55A02tJa2jodnfKrNORQ
1xpTxpFTHbqZUfkRYbdVxy4/OoeQNkV0azld4ZlNsmnq6Y/P3nttHzdJRrzU
msPhHGT7Xyd+JB33RbDb6wG3v4WS04Ueijh/BLZa6epvZrXJQW4ViGCi9ke7
sJUSU8jm9c6jCGoVGVdkzKnc9zJeKAJRbN7iDPNzmS5JH47gr2ir0bGNkrWR
J4lZkQhG+LclMcxFFUVxkycQSBbuzemY7/MFAcozCJRyzZSmnRKdd4kdLx3B
yrO3fckdlPh92DtWmYkgSNnepmbukDcrna4huJtTrZ5gbhgbcnXJReAVlpQj
7qSkJMNWsF+BIGlu67D9C0riuxRxAhWCjw5+9T1dlCyKCx5F9SJ4k90ot9FS
wou+6qOwx6A6diugQUeJRu+AxDwMo+a2ullmYUCbZdURg3X5jNWeXkpivb43
XeBjSP8iMhYzl24/7xbsgSHipvlsWh8lNv1RzhwxhnX9cbm/npL1QDdOoRRD
Qrhz37sBSu509c77XsJQthzibjdIiZP3Od1yKob+6oziYGaRa82NxEwMR8yG
k93MmRv4V1A+Bm5xvunhECWW7g3LZgUGrcFkJTVQkuujMnRVYVjO3Jlcz2zX
KGq+rMLgzhcbp5k9q9IvzqoxlMuqKqOHKZFkfZt/2YQhZUeEu9BIyWfBxFTe
awwuMS1hmyOUPP7JK9jWh2FyLeCTcJT9n57yLNNjKK0zpCUze6ZUjzsPYAiN
SLCuZbZ4TOdqhjD8WVlQTTK3fnU5cGgYQ09Ntjd3jJIls3aX0IhhaeDV4D7m
f/5pJ74=
                "]], LineBox[CompressedData["
1:eJwVx30s1HEcwPELOfT7fjlUKoSUh6ItsraW76eyi2qWh5U8XXeeH3IpNSll
ayzV8rB5as1iejJdODVzFrvC9MCp43BOuSGc+tr8EXU9fPvjvfderhJpeJIJ
j8fzZf2/rHXqZtogB6PhdQXSD5TkV4nPjQ9z4CCrvS5nNrObUX4b52DopI/9
PLPAajHFfoaDw0+OHogcoETd5yOo/crBA2MZX8pcXSjt8FjgwHhibKiY2XnN
MrefcvBiNSW5i3nXymqLeJUDz2OFJd6DlAhn+UYZQsB975riqSixbAh5uM8G
QeohftMW5vfi26FKWwQ9laGXApgjdLhueCOCa0Rnlcl8Rr1eaHRFsFT600/D
fEW5rTQkAIHab2/RsyFKmmuJ+3Q8gvuXG72jP1GynLfMF4sRuGxyzsphDjj1
2KBLQNDQXtZyl1lhbS3XpCJo+pG77zVzb8HkwXfnEXRePCLcpaZEK8kXtRYh
0GVPi/8wm3so7hXIEDinO9fUj1ASYiq99rsZQb1l+UQn853PbpI8OYIdT9e6
aJgF1be8ctoR+M4tPlqnocTRMro9RYmAJCvacpj3GFaGQ0cQiCRRKuEoJXHP
AwROfxA8iC7nG8YoeRm9glU8DA5azyL+OCXYvIO7YYqhNKbLzJ25O/aAxbwF
huuxi2vimN2sgv622WEQxQuNA8yziWHfjnthcJL8XGrVUhJoY2f4uxNDhb5U
OshcpVDPtfpi4BI8vhuYg22jph38MRgTIg3uE5Q0dsVrpwMxaJNkM5XMJhku
Y1UHMUTMBiXKmWM26EeOBmF4m6zVDzJzZ5M+Nodg6Eix+GKhoyRrc2b/1UgM
NWmS8Tzm3h6fvt2nMAgWVqKqmLdm0zf60xiK00s0cuZcxxZlRSwGnmH7SRWz
qu98d7AIQ25Gp3qR2fOC/6tfYgxLhvAIy0lKCgvCGvsTMAhd5SJH5n81QGep

                "]], 
               LineBox[{{3.8012755102040816`, 0.9958762886597937}, {
                3.8070691712239952`, 0.9958762886597937}, {
                3.8123410159841984`, 0.9958762886597937}, {
                3.8228847055046042`, 0.9958762886597937}, {
                3.8334283950250096`, 0.9958762886597937}, {3.872782814308162, 
                0.9958762886597937}, {3.912137233591315, 
                0.9958762886597937}, {3.956068575979331, 
                0.9958762886597937}, {3.999999918367347, 
                0.9958762886597937}}]},
              Annotation[#, "Charting`Private`Tag$69502#1"]& ], 
             TagBox[
              {RGBColor[1, 0, 0], AbsoluteThickness[2], Opacity[1.], 
               LineBox[CompressedData["
1:eJxTTMoPSmViYGAQA2IQ7ZX64uKBl6V2DFDA4ixVcF8yxB7GN54/Y85myRQ4
3/vs9U1zJUvg/PCU73snSbbA+Xf12517JafA+QtE/du6JJfA+Y0cm9U7JbfA
+RGRC9d/+HgEzn9/O4RrkdRROL8tjiM12BnB35ycL7VtCoLPl2fbWm1+DM4/
2nQziq32OJwfw9q7dftSBP9Tu4NA5jkEX6F3+dHT8ifg/JrppQYTDyH4wlKa
3U6vEfxVc+48/Sx8Es6/vtB5dlgqgj/B2vvG2XwEHwBneVTQ
                "]], LineBox[CompressedData["
1:eJwBAQP+/CFib1JlAgAAAC8AAAACAAAApPfnWmXDyT8SDKJzwOs4PzKsEQYc
CMo/0EicbA55UD/JLsVgzTDKPxTmihXmiVY/YLF4u35Zyj9Zg3m+vZpcP422
33Dhqso/3l4riDZeZD/owK3bpk3LP6pMBO3yP3A/ntVJsTGTzD8hh+E+omF8
Pwv/gVxHHs8/DP5NcYBSij+YaVdeLEbPP7fYJqnMEIs/JNQsYBFuzz9ds//g
GM+LPz6p12Pbvc8/s2ixULFLjT+5qZa1ty7QP7BpChhxIpA/7VPsvEvO0D9c
1G33oRuTP1Wol8tzDdI/tKk0tgMOmT+cXYJMZiHSPwwXIdIpbZk/4hJtzVg1
0j9fhA3uT8yZP299Qs89XdI/Cl/mJZyKmj+JUu3SB63SP2AUmJU0B5w/vfxC
2ptM0z8Mf/t0ZQCfPyVR7ujDi9Q/MirhmWN5oj8af0c6Z6HUPzl20Ov+rKI/
EK2giwq31D9Dwr89muCiP/oIUy5R4tQ/UFqe4dBHoz/QwLdz3jjVP3GKWyk+
FqQ/ejCB/vjl1T+t6tW4GLOlP29e2k+c+9U/tDbFCrTmpT9kjDOhPxHWP7uC
tFxPGqY/T+jlQ4Y81j/LGpMAhoGmPySgSokTk9Y/6UpQSPNPpz/ODxQULkDX
PyWrytfN7Kg/wz1tZdFV1z8s97kpaSCpP7hrxrZ0a9c/M0OpewRUqT+jx3hZ
u5bXP0Pbhx87u6k/eH/dnkjt1z9hC0VnqImqP22tNvDrAtg/aFc0uUO9qj9i
249BjxjYP2+jIwvf8Ko/TTdC5NVD2D9/OwKvFVirPyLvpiljmtg/nWu/9oIm
rD8XHQB7BrDYP6S3rkgeWqw/DEtZzKnF2D+rA56auY2sP/emC2/w8Ng/u5t8
PvD0rD/s1GTAkwbZP8Lna5CLKK0/4gK+ETcc2T/LM1viJlytP8xecLR9R9k/
2cs5hl3DrT/CjMkFIV3ZP+MXKdj49q0/t7oiV8Ry2T/pYxgqlCquP5Vq8riz
hNk/0tdYplpVrj8/vXF2
                "]], 
               LineBox[{{0.40127551020408164`, 0.06113539964537773}, {
                0.4029125240902338, 0.06307360177634155}, {
                0.40555387663264447`, 0.0662009271885654}, {
                0.40678641731639764`, 0.06766023856030043}, {
                0.40801895800015076`, 0.06911954993203537}, {
                0.41048403936765704`, 0.07203817267550533}, {
                0.4154142021026696, 0.07787541816244525}, {
                0.42527452757269474`, 0.0895499091363251}, {0.444995178512745,
                 0.1128988910840848}, {0.48443648039284554`, 
                0.15959685497960416`}, {0.5699233045152912, 
                0.2608120896731301}, {0.5987244897959183, 
                0.29491230052497996`}}], LineBox[CompressedData["
1:eJwBgQF+/iFib1JlAgAAABcAAAACAAAAtsqGI6Y94z8sSRllswzTP/UmPQ+t
bec/5o9sAWYc2z8+4kLHinjnPxnEy+5QMds/hp1If2iD5z9K+CrcO0bbPxYU
VO8jmec/rGDpthFw2z82AWvPmsTnP24xZmy9w9s/eNuYj4gb6D/40l/XFGvc
P8CWnkdmJug/KQe/xP9/3D8IUqT/QzHoP1o7HrLqlNw/mcivb/9G6D+9o9yM
wL7cP7q1xk92cug/gnRZQmwS3T/8j/QPZMnoPwwWU63Dud0/REv6x0HU6D89
SrKars7dP4wGAIAf3+g/bn4RiJnj3T8dfQvw2vToP9Hmz2JvDd4/Pmoi0FEg
6T+Wt0wYG2HeP4YlKIgvK+k/x+urBQZ23j/O4C1ADTbpP/gfC/Pwit4/Xlc5
sMhL6T9ZiMnNxrTeP39EUJA/d+k/HllGg3II3z/I/1VIHYLpP1CNpXBdHd8/
ELtbAPuM6T+CwQReSDLfPxcCRqkmj+k/rBA9CXY23z/gtbW6
                "]], LineBox[CompressedData["
1:eJwBcQKO/SFib1JlAgAAACYAAAACAAAAHTHtiQyk6T8JXiEBU1bfP+jsbCiU
rek/9jx1BAph3z8wqHLgcbjpP4ogjaxBbd8/wB5+UC3O6T+z57z8sIXfPwja
gwgL2ek/SMvUpOiR3z9QlYnA6OPpP9yu7Ewgnt8/4QuVMKT56T8Hdhydj7bf
PwL5qxAbJeo/WgR8PW7n3z8bzULzPy/qP42YsRPW8t8/NKHZ1WQ56j+/LOfp
Pf7fP2VJB5uuTeo/kiopy4YK4D/ImWIlQnbqP/dSlHdWIeA/jzoZOmnH6j/C
o2rQ9U7gPxx8hmO3aes/VkUXgjSq4D82/2C2U67sP3+IcOWxYOE/TE3AgkW4
7D/chDkYSWbhP2ObH083wuw/OYECS+Br4T+QN97nGtbsP/N5lLAOd+E/6W9b
GeL97D9ma7h7a43hP5zgVXxwTe0/TU4AEiW64T8BwkpCjeztPxkUkD6YE+I/
GBCqDn/27T92EFlxLxniPy5eCdtwAO4/0wwipMYe4j9a+sdzVBTuP4wFtAn1
KeI/tDJFpRs87j8A99fUUUDiP2ajPwiqi+4/5tkfawtt4j/MhDTOxirvP7Of
r5d+xuI/Og/LApE17z89gmVzj8ziP6iZYTdbQO8/x2QbT6DS4j+Dro6g71Xv
P9ophwbC3uI/OtjochiB7z8AtF51BffiP6hif6fii+8/ipYUURb94j8W7RXc
rJbvPxN5yiwnA+M/8QFDRUGs7z8mPjbkSA/jP6grnRdq1+8/TMgNU4wn4z8W
tjNMNOLvP9aqwy6dLeM/hEDKgP7s7z9gjXkKrjPjP31orA+N9e8/dJW4h304
4z+lwC0P
                "]], LineBox[CompressedData["
1:eJwBYQGe/iFib1JlAgAAABUAAAACAAAAwcspeDkF8D858uPv1UHjPx41kqkT
DPA/l9keamNG4z+Lvyje3RbwP1DlUpyOTeM/wgR0+EIc8D8t62w1JFHjP/hJ
vxKoIfA/CfGGzrlU4z9m1FVHcizwP8P8ugDlW+M/QumCsAZC8D83FCNlO2rj
P3kuzsprR/A/FBo9/tBt4z+wcxnl0EzwP/EfV5dmceM/Hv6vGZtX8D+rK4vJ
kXjjP/kS3YIvbfA/H0PzLeiG4z+wPDdVWJjwPwZyw/aUo+M/H5Dr+anu8D/W
z2OI7tzjP75hf6my8/A/4snAukbg4z9eMxNZu/jwP+7DHe2e4+M/nNY6uMwC
8T8EuNdRT+rjPxgdinbvFvE/MqBLG7D34z8SqijzND/xP49wM65xEuQ/BcRl
7L+P8T9IEQPU9EfkP+v3397VMPI/ulKiH/uy5D9yZwm7+S3zP3xXwX8qW+U/
jb2xQQ==
                "]], 
               LineBox[{{1.2012755102040815`, 0.6681717831936864}, {
                1.3058823930203434`, 0.6984667918457554}, {
                1.3839420330101317`, 0.7210735018939054}, {
                1.3987244897959183`, 0.7253546222577618}}], 
               LineBox[CompressedData["
1:eJwB0QEu/iFib1JlAgAAABwAAAACAAAAJzKQ3p9r9j/j6S6L3jznP4IILFOG
ifc/kYRqgG4J6D8O0KzBo5P3P+9/ID+rEOg/Jl+unt6n9z+sdoy8JB/oP1Z9
sVhU0Pc/JmRktxc86D+1ubfMPyH4Pxk/FK39deg/eh34g04m+D/IPG8MnHno
P0CBODtdK/g/dzrKazp96D/MSLmpejX4P9Y1gCp3hOg/5Ne6hrVJ+D+TLOyn
8JLoPxT2vUArcvg/DRrEouOv6D90MsS0FsP4PwH1c5jJ6eg/ZjQgoJHI+D/k
bU5jte3oP1g2fIsMzvg/x+YoLqHx6D87OjRiAtn4P43Y3cN4+eg/AkKkD+7u
+D8ZvEfvJwnpP49RhGrFGvk/MYMbRoYo6T+AU+BVQCD5PxP89RByLOk/clU8
Qbsl+T/2dNDbXTDpP1ZZ9BexMPk/vWaFcTU46T8cYWTFnEb5P0hK75zkR+k/
qnBEIHRy+T9hEcPzQmfpP5xyoAvvd/k/RIqdvi5r6T+NdPz2aX35PyYDeIka
b+k/cHi0zV+I+T/s9Cwf8nbpP2J6ELnajfk/z20H6t166T9UfGykVZP5P7Pm
4bTJfuk/2c1vIWCU+T8rCDFhiH/pP61o5dI=
                "]], LineBox[CompressedData["
1:eJwBEQLu/SFib1JlAgAAACAAAAACAAAAW2XDEdOe+T86puTSI4XpPyiCgGbG
o/k/HgyNNumG6T8ahNxRQan5P49I+hvfiOk//oeUKDe0+T9zwdTmyozpP8SP
BNYiyvk/OLOJfKKU6T+2kWDBnc/5P6rv9mGYluk/qJO8rBjV+T8cLGRHjpjp
P4uXdIMO4Pk//qQ+Enqc6T9Sn+Qw+vX5P8SW86dRpOk/367Ei9Eh+j9Qel3T
ALTpP9DtBOwyJ/o/Bt5qle216T/ALEVMlCz6P7tBeFfat+k/oKrFDFc3+j8m
CZPbs7vpP2Kmxo3cTPo//JfI42bD6T/mnciP53f6P6m1M/TM0uk/7YzMk/3N
+j8B8QkVmfHpP/tq1Jspevs/sme2VjEv6j9UNl2RLn/7P4En1Aj9MOo/rAHm
hjOE+z9P5/G6yDLqP16Y93E9jvs/7WYtH2A26j/BxRpIUaL7PydmpOeOPeo/
hyBh9HjK+z+cZJJ47EvqPxPW7UzIGvw/hmFumqdo6j9soXZCzR/8P1UhjExz
auo/xGz/N9Ik/D8j4an+PmzqP3YDESPcLvw/wWDlYtZv6j/ZMDT570L8P/tf
XCsFd+o/n4t6pRdr/D9wXkq8YoXqPytBB/5mu/w/W1sm3h2i6j+wqqsn2MD8
P8PYA0YQpOo/NBRQUUnG/D8sVuGtAqbqPwwBo1STx/w/XrXlvXim6j/wSBRm

                "]], 
               LineBox[{{1.8012755102040816`, 0.833234102840455}, {
                1.8063815056019226`, 0.8339734718503637}, {
                1.8170104932192683`, 0.8355125927148858}, {
                1.8382684684539596`, 0.8385908344439296}, {
                1.8807844189233422`, 0.8447473179020174}, {
                1.9601756422651684`, 0.8562434916397605}, {
                1.9987244897959184`, 0.8618255223724927}}], 
               LineBox[{{2.001275510204082, 0.8621623266001462}, {
                2.122444219423309, 0.8766117467796112}, {2.1987244897959184`, 
                0.8857082015088832}}], LineBox[CompressedData["
1:eJwB4QEe/iFib1JlAgAAAB0AAAACAAAAe3+uVTacAUA+DWNFZFrsP2s0u9kJ
SwJAlrkIgrK57D/A0NWsuE0CQMwmRO0ou+w/FW3wf2dQAkABlH9Yn7zsP7+l
JSbFVQJAbW72Loy/7D8TF5BygGACQEQj5Ntlxew/u/lkC/d1AkDyjL81GdHs
Pwu/Dj3koAJATmB26X/o7D9gWykQk6MCQITNsVT26ew/tfdD40GmAkC5Ou2/
bOvsP18weYmfqwJAJRVkllnu7D+zoePVWrYCQPzJUUMz9Ow/W4S4btHLAkCq
My2d5v/sP6tJYqC+9gJABgfkUE0X7T80LCE+P/kCQPreaIuqGO0/vg7g27/7
AkDutu3FBxrtP9DTXRfBAANA1Gb3OsIc7T/0XVmOwwoDQKLGCiU3Iu0/fUAY
LEQNA0CWno9flCPtPwYj18nEDwNAiXYUmvEk7T8Z6FQFxhQDQHEmHg+sJ+0/
PnJQfMgeA0A/hjH5IC3tP8dUDxpJIQNAM162M34u7T9QN863ySMDQCY2O27b
L+0/YvxL88ooA0AN5kTjlTLtP+veCpFLKwNAAL7JHfMz7T90wckuzC0DQPSV
TlhQNe0//qOIzEwwA0DobdOSrTbtP1JNHneWMANAWT18u9U27T8fpNLk
                "]], LineBox[CompressedData["
1:eJwBQQK+/SFib1JlAgAAACMAAAACAAAAFBlI7881A0B1dkwjJjntP6wQQ+HP
PANAprBwrog77T/Qmj5Y0kYDQIbMvMDxPu0/WX399VJJA0B/008FzD/tP+Jf
vJPTSwNAd9riSaZA7T/0JDrP1FADQGfoCNNaQu0/Ga81RtdaA0BIBFXlw0Xt
P2LDLDTcbgNACjztCZZM7T/16xoQ5pYDQI2rHVM6Wu0/lJ3nx5yZA0DDSZ4G
J1vtPzNPtH9TnANA+OceuhNc7T9xsk3vwKEDQGIkICHtXe0/7XiAzpusA0A4
nSLvn2HtP+UF5oxRwgNA4o4niwVp7T/VH7EJve0DQDdyMcPQd+0/tVNHA5RE
BEDhOEUzZ5XtP4hLuIUcRwRAzLlTKESW7T9cQykIpUkEQLk6Yh0hl+0/AjML
DbZOBECQPH8H25jtP04SzxbYWARAQEC5206c7T/o0FYqHG0EQJ9HLYQ2o+0/
Gk5mUaSVBEBeVhXVBbHtP+1F19MsmARAStcjyuKx7T/APUhWtZoEQDZYMr+/
su0/Zi0qW8afBEAOWk+pebTtP7MM7mToqQRAvV2Jfe237T+GBF/ncKwEQKne
l3LKuO0/WvzPafmuBECVX6Znp7ntPwDssW4KtARAbWHDUWG77T9My3V4LL4E
QB1l/SXVvu0/H8Pm+rTABEAJ5gsbsr/tP/K6V309wwRA9GYaEI/A7T/Gssj/
xcUEQOHnKAVswe0/mao5gk7IBEDMaDf6SMLtP+zmtxAwygRAhTQcDe3C7T8U
uQRT
                "]], LineBox[CompressedData["
1:eJwBUQKu/SFib1JlAgAAACQAAAACAAAArrLhiGnPBEAgusObWcTtP7mBbg75
1ARAdB41nnzF7T+Med+QgdcEQDXSPTEBxu0/MmnBlZLcBEC2OU9XCsftP39I
hZ+05gRAuQhyoxzJ7T/SXmhcMOkEQGk1Fpqeye0/JHVLGazrBEAZYrqQIMrt
P8qhEZOj8ARAeLsCfiTL7T8U+52GkvoEQDduk1gsze0/qK22bXAOBUCz07QN
PNHtP9AS6DssNgVArZ73d1vZ7T8h3UrYo4UFQKE0fUya6e0/isI7r1WIBUAP
vHxSJ+rtP/KnLIYHiwVAfUN8WLTq7T/Ccg40a5AFQFhSe2TO6+0/ZAjSjzKb
BUAQcHl8Au7tP6gzWUfBsAVAf6t1rGry7T8uime23tsFQF0ibgw7++0/lm9Y
jZDeBUDLqW0SyPvtP/9USWRC4QVAOTFtGFX87T/QHysSpuYFQBVAbCRv/e0/
cbXubW3xBUDMXWo8o//tP7TgdSX8BgZAO5lmbAsE7j86N4SUGTIGQBkQX8zb
DO4/1mIZNp00BkCOHxpgXw3uP3OOrtcgNwZAAy/V8+IN7j+s5dgaKDwGQO1N
SxvqDu4/HpQtoTZGBkDBizdq+BDuP7q/wkK6SAZANpvy/XsR7j9X61fkPUsG
QKuqrZH/Ee4/kEKCJ0VQBkCVySO5BhPuPwLx1q1TWgZAaQcQCBUV7j+eHGxP
11wGQN4Wy5uYFe4/O0gB8VpfBkBUJoYvHBbuP9hzlpLeYQZAyTVBw58W7j+F
gFGqyWMGQCosDSgEF+4/X6UBzA==
                "]], 
               LineBox[{{2.8012755102040816`, 0.9404834335778608}, {
                2.8039259500890124`, 0.9407091950672075}, {
                2.8051535791448154`, 0.9408137631298824}, {2.806381208200619, 
                0.9409183311925573}, {2.8088364663122256`, 
                0.9411274673179071}, {2.8137469825354393`, 
                0.9415457395686068}, {2.814974611591243, 
                0.9416503076312817}, {2.816202240647046, 
                0.9417548756939566}, {2.818657498758653, 
                0.9419640118193063}, {2.8235680149818663`, 
                0.9423822840700059}, {2.833389047428293, 
                0.9432188285714052}, {2.853031112321146, 
                0.9448919175742035}, {2.9382035922548035`, 
                0.9521468136503243}, {2.998724489795918, 
                0.9573019156555299}}], LineBox[CompressedData["
1:eJwBkQFu/iFib1JlAgAAABgAAAACAAAA4eUUvJwCCEB9XuuJ6KPuPxPetaIC
xAhARsFPczbf7j+ODH19t8YIQCHq/OgK4O4/CjtEWGzJCED9Eqpe3+DuPwKY
0g3WzghAs2QESoji7j/yUe94qdkIQCEIuSDa5e4/0MUoT1DvCED8TiLOfezu
P4ytm/udGglAstz0KMX57j8I3GLWUh0JQI4Fop6Z+u4/hAoqsQcgCUBpLk8U
bvvuP3tnuGZxJQlAIICp/xb97j9qIdXRRDAJQI0jXtZoAO8/SJUOqOtFCUBo
aseDDAfvPwV9gVQ5cQlAHviZ3lMU7z+08ez5v3MJQARt4CgaFe8/ZGZYn0Z2
CUDq4SZz4BXvP8RPL+pTewlAt8uzB20X7z+EIt1/boUJQE+fzTCGGu8/NJdI
JfWHCUA1FBR7TBvvP+QLtMp7iglAHIlaxRIc7z9E9YoViY8JQOhy51mfHe8/
9Gn2ug+SCUDO5y2kZR7vP6TeYWCWlAlAtFx07isf7z+5s4Td/JYJQIyJWVzo
H+8/zJG0Lw==
                "]], 
               LineBox[{{3.201275510204082, 0.9727862184055909}, {
                3.2049527235388684`, 0.9729115067645273}, {3.209886242298752, 
                0.9730795993968914}, {3.21975327981852, 0.9734157846616194}, {
                3.2209866595084913`, 0.9734578078197104}, {
                3.2222200391984623`, 0.9734998309778015}, {
                3.2246867985784045`, 0.9735838772939834}, {
                3.2296203173382887`, 0.9737519699263475}, {
                3.2394873548580567`, 0.9740881551910755}, {
                3.2592214298975932`, 0.9747605257205316}, {
                3.2605580005307244`, 0.9748060647540284}, {
                3.2618945711638556`, 0.9748516037875252}, {
                3.2645677124301176`, 0.9749426818545188}, {3.269913994962642, 
                0.975124837988506}, {3.2806065600276906`, 
                0.9754891502564804}, {3.3019916901577884`, 
                0.9762177747924292}, {3.3447619504179835`, 
                0.9776750238643268}, {3.398724489795918, 
                0.9795136112366585}}], 
               LineBox[{{3.4012755102040817`, 0.9796005284566982}, {
                3.507084223974069, 0.983205595365386}, {3.5920292423158866`, 
                0.9860998038267766}, {3.5987244897959183`, 
                0.9863279212877658}}], LineBox[CompressedData["
1:eJwBAQL+/SFib1JlAgAAAB8AAAACAAAArrLhiGnPDEDCw/XZtZDvPzZXp+vd
Yw1AbFMkU/Gk7z+7Dw+z12gNQDUFW+yepe8/xoDeQctyDUDJaMge+qbvP9ti
fV+yhg1A8C+jg7Cp7z8GJ7uagK4NQD6+WE0dr+8/SQNvfv2wDUAjF/QZdK/v
P4zfImJ6sw1ACHCP5sqv7z8RmIopdLgNQNIhxn94sO8/HAlauGfCDUBlhTOy
07HvPzLr+NVO1g1AjUwOF4q07z9drzYRHf4NQNvaw+D2ue8/tlr4DtAADkA/
cPEMVbrvPw4GugyDAw5AogUfObO67z/AXD0I6QgOQGowepFvu+8/IgpE/7QT
DkD5hTBC6LzvP+ZkUe1MKQ5AFzGdo9m/7z8+EBPr/ysOQHrGys83wO8/l7vU
6LIuDkDeW/j7lcDvP0gSWOQYNA5ApYZTVFLB7z+qv17b5D4OQDTcCQXLwu8/
Amsg2ZdBDkCYcTcxKcPvP1sW4tZKRA5A/AZlXYfD7z8MbWXSsEkOQMMxwLVD
xO8/bhpsyXxUDkBSh3ZmvMXvP8bFLccvVw5AthykkhrG7z8fce/E4lkOQBmy
0b54xu8/eByxwpVcDkB9R//q1sbvP9DHcsBIXw5A4dwsFzXH7z8oczS++2EO
QEVyWkOTx+8/hYBRqsljDkDID3w30sfvP9Pb7dk=
                "]], 
               LineBox[{{3.8012755102040816`, 0.993185689948893}, {
                3.8070691712239952`, 0.993185689948893}, {3.8123410159841984`,
                 0.993185689948893}, {3.8228847055046042`, 
                0.993185689948893}, {3.8334283950250096`, 
                0.993185689948893}, {3.872782814308162, 0.993185689948893}, {
                3.912137233591315, 0.993185689948893}, {3.956068575979331, 
                0.993185689948893}, {3.999999918367347, 0.993185689948893}}]},
              
              Annotation[#, 
               "Charting`Private`Tag$69502#2"]& ], {}}, {{}, {}, {}, {}, {}}, \
{{}, {}, {}, {}, {}}}, {}}, InsetBox[
           
           TemplateBox[{
            StyleBox["\"WT\"", 20, StripOnInput -> False],StyleBox[
             "\"KO\"", 20, StripOnInput -> False]},
            "LineLegend",
            DisplayFunction->(FormBox[
              StyleBox[
               StyleBox[
                PaneBox[
                 TagBox[
                  GridBox[{{
                    TagBox[
                    GridBox[{{
                    GraphicsBox[{{
                    Directive[
                    EdgeForm[
                    Directive[
                    Opacity[0.3], 
                    GrayLevel[0]]], 
                    PointSize[0.5], 
                    Opacity[1.], 
                    GrayLevel[0], 
                    AbsoluteThickness[2]], {
                    LineBox[{{0, 10}, {20, 10}}]}}, {
                    Directive[
                    EdgeForm[
                    Directive[
                    Opacity[0.3], 
                    GrayLevel[0]]], 
                    PointSize[0.5], 
                    Opacity[1.], 
                    GrayLevel[0], 
                    AbsoluteThickness[2]], {}}}, AspectRatio -> Full, 
                    ImageSize -> {20, 10}, PlotRangePadding -> None, 
                    ImagePadding -> Automatic, 
                    BaselinePosition -> (Scaled[0.1] -> Baseline)], #}, {
                    GraphicsBox[{{
                    Directive[
                    EdgeForm[
                    Directive[
                    Opacity[0.3], 
                    GrayLevel[0]]], 
                    PointSize[0.5], 
                    Opacity[1.], 
                    RGBColor[1, 0, 0], 
                    AbsoluteThickness[2]], {
                    LineBox[{{0, 10}, {20, 10}}]}}, {
                    Directive[
                    EdgeForm[
                    Directive[
                    Opacity[0.3], 
                    GrayLevel[0]]], 
                    PointSize[0.5], 
                    Opacity[1.], 
                    RGBColor[1, 0, 0], 
                    AbsoluteThickness[2]], {}}}, AspectRatio -> Full, 
                    ImageSize -> {20, 10}, PlotRangePadding -> None, 
                    ImagePadding -> Automatic, 
                    BaselinePosition -> (Scaled[0.1] -> Baseline)], #2}}, 
                    GridBoxAlignment -> {
                    "Columns" -> {Center, Left}, "Rows" -> {{Baseline}}}, 
                    AutoDelete -> False, 
                    GridBoxDividers -> {
                    "Columns" -> {{False}}, "Rows" -> {{False}}}, 
                    GridBoxItemSize -> {
                    "Columns" -> {{All}}, "Rows" -> {{All}}}, 
                    GridBoxSpacings -> {
                    "Columns" -> {{0.5}}, "Rows" -> {{0.8}}}], "Grid"]}}, 
                   GridBoxAlignment -> {
                    "Columns" -> {{Left}}, "Rows" -> {{Top}}}, AutoDelete -> 
                   False, GridBoxItemSize -> {
                    "Columns" -> {{Automatic}}, "Rows" -> {{Automatic}}}, 
                   GridBoxSpacings -> {"Columns" -> {{1}}, "Rows" -> {{0}}}], 
                  "Grid"], Alignment -> Left, AppearanceElements -> None, 
                 ImageMargins -> {{5, 5}, {5, 5}}, ImageSizeAction -> 
                 "ResizeToFit"], LineIndent -> 0, StripOnInput -> False], {
               FontFamily -> "Arial"}, Background -> Automatic, StripOnInput -> 
               False], TraditionalForm]& ),
            Editable->True,
            InterpretationFunction:>(RowBox[{"LineLegend", "[", 
               RowBox[{
                 RowBox[{"{", 
                   RowBox[{
                    RowBox[{"Directive", "[", 
                    RowBox[{
                    RowBox[{"Opacity", "[", "1.`", "]"}], ",", 
                    InterpretationBox[
                    ButtonBox[
                    TooltipBox[
                    GraphicsBox[{{
                    GrayLevel[0], 
                    RectangleBox[{0, 0}]}, {
                    GrayLevel[0], 
                    RectangleBox[{1, -1}]}, {
                    GrayLevel[0], 
                    RectangleBox[{0, -1}, {2, 1}]}}, DefaultBaseStyle -> 
                    "ColorSwatchGraphics", AspectRatio -> 1, Frame -> True, 
                    FrameStyle -> GrayLevel[0.], FrameTicks -> None, 
                    PlotRangePadding -> None, ImageSize -> 
                    Dynamic[{Automatic, 1.35 CurrentValue["FontCapHeight"]/
                    AbsoluteCurrentValue[Magnification]}]], 
                    StyleBox[
                    RowBox[{"GrayLevel", "[", "0", "]"}], NumberMarks -> 
                    False]], Appearance -> None, BaseStyle -> {}, 
                    BaselinePosition -> Baseline, DefaultBaseStyle -> {}, 
                    ButtonFunction :> With[{Typeset`box$ = EvaluationBox[]}, 
                    If[
                    Not[
                    AbsoluteCurrentValue["Deployed"]], 
                    SelectionMove[Typeset`box$, All, Expression]; 
                    FrontEnd`Private`$ColorSelectorInitialAlpha = 1; 
                    FrontEnd`Private`$ColorSelectorInitialColor = 
                    GrayLevel[0]; 
                    FrontEnd`Private`$ColorSelectorUseMakeBoxes = True; 
                    MathLink`CallFrontEnd[
                    FrontEnd`AttachCell[Typeset`box$, 
                    FrontEndResource["GrayLevelColorValueSelector"], {
                    0, {Left, Bottom}}, {Left, Top}, 
                    "ClosingActions" -> {
                    "SelectionDeparture", "ParentChanged", 
                    "EvaluatorQuit"}]]]], BaseStyle -> Inherited, Evaluator -> 
                    Automatic, Method -> "Preemptive"], 
                    GrayLevel[0], Editable -> False, Selectable -> False], 
                    ",", 
                    RowBox[{"AbsoluteThickness", "[", "2", "]"}]}], "]"}], 
                    ",", 
                    RowBox[{"Directive", "[", 
                    RowBox[{
                    RowBox[{"Opacity", "[", "1.`", "]"}], ",", 
                    InterpretationBox[
                    ButtonBox[
                    TooltipBox[
                    GraphicsBox[{{
                    GrayLevel[0], 
                    RectangleBox[{0, 0}]}, {
                    GrayLevel[0], 
                    RectangleBox[{1, -1}]}, {
                    RGBColor[1, 0, 0], 
                    RectangleBox[{0, -1}, {2, 1}]}}, DefaultBaseStyle -> 
                    "ColorSwatchGraphics", AspectRatio -> 1, Frame -> True, 
                    FrameStyle -> RGBColor[0.6666666666666666, 0., 0.], 
                    FrameTicks -> None, PlotRangePadding -> None, ImageSize -> 
                    Dynamic[{Automatic, 1.35 CurrentValue["FontCapHeight"]/
                    AbsoluteCurrentValue[Magnification]}]], 
                    StyleBox[
                    RowBox[{"RGBColor", "[", 
                    RowBox[{"1", ",", "0", ",", "0"}], "]"}], NumberMarks -> 
                    False]], Appearance -> None, BaseStyle -> {}, 
                    BaselinePosition -> Baseline, DefaultBaseStyle -> {}, 
                    ButtonFunction :> With[{Typeset`box$ = EvaluationBox[]}, 
                    If[
                    Not[
                    AbsoluteCurrentValue["Deployed"]], 
                    SelectionMove[Typeset`box$, All, Expression]; 
                    FrontEnd`Private`$ColorSelectorInitialAlpha = 1; 
                    FrontEnd`Private`$ColorSelectorInitialColor = 
                    RGBColor[1, 0, 0]; 
                    FrontEnd`Private`$ColorSelectorUseMakeBoxes = True; 
                    MathLink`CallFrontEnd[
                    FrontEnd`AttachCell[Typeset`box$, 
                    FrontEndResource["RGBColorValueSelector"], {
                    0, {Left, Bottom}}, {Left, Top}, 
                    "ClosingActions" -> {
                    "SelectionDeparture", "ParentChanged", 
                    "EvaluatorQuit"}]]]], BaseStyle -> Inherited, Evaluator -> 
                    Automatic, Method -> "Preemptive"], 
                    RGBColor[1, 0, 0], Editable -> False, Selectable -> 
                    False], ",", 
                    RowBox[{"AbsoluteThickness", "[", "2", "]"}]}], "]"}]}], 
                   "}"}], ",", 
                 RowBox[{"{", 
                   RowBox[{#, ",", #2}], "}"}], ",", 
                 RowBox[{"LegendMarkers", "\[Rule]", "None"}], ",", 
                 RowBox[{"LabelStyle", "\[Rule]", 
                   RowBox[{"{", "}"}]}], ",", 
                 RowBox[{"LegendLayout", "\[Rule]", "\"Column\""}]}], 
               "]"}]& )], Scaled[{0.9, 0.2}], ImageScaled[{0.5, 0.5}],
           BaseStyle->{FontSize -> Larger},
           FormatType->StandardForm]},
         AspectRatio->NCache[GoldenRatio^(-1), 0.6180339887498948],
         Axes->{True, True},
         AxesLabel->{None, None},
         AxesOrigin->{0, 0},
         DisplayFunction->Identity,
         Frame->{{True, False}, {True, False}},
         FrameLabel->{{
            FormBox[
             StyleBox["\"Cumulative distribution\"", 20, 
              GrayLevel[0], StripOnInput -> False], TraditionalForm], None}, {
            FormBox[
             StyleBox["\"Munc13-1 intensity (A.U.)\"", 20, 
              GrayLevel[0], StripOnInput -> False], TraditionalForm], None}},
         FrameStyle->Directive[
           GrayLevel[0], FontSize -> 20, 
           AbsoluteThickness[2]],
         FrameTicks->FrontEndValueCache[{{Automatic, 
             Charting`ScaledFrameTicks[{Identity, Identity}]}, {Automatic, 
             Charting`ScaledFrameTicks[{Identity, Identity}]}}, {{
            Automatic, {{0., 
               FormBox[
                TemplateBox[{0., 0.}, "Spacer2"], TraditionalForm], {0.01, 
               0.}, {
                AbsoluteThickness[0.1]}}, {0.2, 
               FormBox[
                TemplateBox[{0., 0.}, "Spacer2"], TraditionalForm], {0.01, 
               0.}, {
                AbsoluteThickness[0.1]}}, {0.4, 
               FormBox[
                TemplateBox[{0., 0.}, "Spacer2"], TraditionalForm], {0.01, 
               0.}, {
                AbsoluteThickness[0.1]}}, {0.6, 
               FormBox[
                TemplateBox[{0., 0.}, "Spacer2"], TraditionalForm], {0.01, 
               0.}, {
                AbsoluteThickness[0.1]}}, {0.8, 
               FormBox[
                TemplateBox[{0., 0.}, "Spacer2"], TraditionalForm], {0.01, 
               0.}, {
                AbsoluteThickness[0.1]}}, {1., 
               FormBox[
                TemplateBox[{0., 0.}, "Spacer2"], TraditionalForm], {0.01, 
               0.}, {
                AbsoluteThickness[0.1]}}, {-0.2, 
               FormBox[
                TemplateBox[{0., 0.}, "Spacer2"], TraditionalForm], {0.005, 
               0.}, {
                AbsoluteThickness[0.1]}}, {-0.15, 
               FormBox[
                TemplateBox[{0., 0.}, "Spacer2"], TraditionalForm], {0.005, 
               0.}, {
                AbsoluteThickness[0.1]}}, {-0.1, 
               FormBox[
                TemplateBox[{0., 0.}, "Spacer2"], TraditionalForm], {0.005, 
               0.}, {
                AbsoluteThickness[0.1]}}, {-0.05, 
               FormBox[
                TemplateBox[{0., 0.}, "Spacer2"], TraditionalForm], {0.005, 
               0.}, {
                AbsoluteThickness[0.1]}}, {0.05, 
               FormBox[
                TemplateBox[{0., 0.}, "Spacer2"], TraditionalForm], {0.005, 
               0.}, {
                AbsoluteThickness[0.1]}}, {0.1, 
               FormBox[
                TemplateBox[{0., 0.}, "Spacer2"], TraditionalForm], {0.005, 
               0.}, {
                AbsoluteThickness[0.1]}}, {0.15, 
               FormBox[
                TemplateBox[{0., 0.}, "Spacer2"], TraditionalForm], {0.005, 
               0.}, {
                AbsoluteThickness[0.1]}}, {0.25, 
               FormBox[
                TemplateBox[{0., 0.}, "Spacer2"], TraditionalForm], {0.005, 
               0.}, {
                AbsoluteThickness[0.1]}}, {0.3, 
               FormBox[
                TemplateBox[{0., 0.}, "Spacer2"], TraditionalForm], {0.005, 
               0.}, {
                AbsoluteThickness[0.1]}}, {0.35, 
               FormBox[
                TemplateBox[{0., 0.}, "Spacer2"], TraditionalForm], {0.005, 
               0.}, {
                AbsoluteThickness[0.1]}}, {0.45, 
               FormBox[
                TemplateBox[{0., 0.}, "Spacer2"], TraditionalForm], {0.005, 
               0.}, {
                AbsoluteThickness[0.1]}}, {0.5, 
               FormBox[
                TemplateBox[{0., 0.}, "Spacer2"], TraditionalForm], {0.005, 
               0.}, {
                AbsoluteThickness[0.1]}}, {0.55, 
               FormBox[
                TemplateBox[{0., 0.}, "Spacer2"], TraditionalForm], {0.005, 
               0.}, {
                AbsoluteThickness[0.1]}}, {0.65, 
               FormBox[
                TemplateBox[{0., 0.}, "Spacer2"], TraditionalForm], {0.005, 
               0.}, {
                AbsoluteThickness[0.1]}}, {0.7, 
               FormBox[
                TemplateBox[{0., 0.}, "Spacer2"], TraditionalForm], {0.005, 
               0.}, {
                AbsoluteThickness[0.1]}}, {0.75, 
               FormBox[
                TemplateBox[{0., 0.}, "Spacer2"], TraditionalForm], {0.005, 
               0.}, {
                AbsoluteThickness[0.1]}}, {0.85, 
               FormBox[
                TemplateBox[{0., 0.}, "Spacer2"], TraditionalForm], {0.005, 
               0.}, {
                AbsoluteThickness[0.1]}}, {0.9, 
               FormBox[
                TemplateBox[{0., 0.}, "Spacer2"], TraditionalForm], {0.005, 
               0.}, {
                AbsoluteThickness[0.1]}}, {0.95, 
               FormBox[
                TemplateBox[{0., 0.}, "Spacer2"], TraditionalForm], {0.005, 
               0.}, {
                AbsoluteThickness[0.1]}}, {1.05, 
               FormBox[
                TemplateBox[{0., 0.}, "Spacer2"], TraditionalForm], {0.005, 
               0.}, {
                AbsoluteThickness[0.1]}}, {1.1, 
               FormBox[
                TemplateBox[{0., 0.}, "Spacer2"], TraditionalForm], {0.005, 
               0.}, {
                AbsoluteThickness[0.1]}}, {1.15, 
               FormBox[
                TemplateBox[{0., 0.}, "Spacer2"], TraditionalForm], {0.005, 
               0.}, {
                AbsoluteThickness[0.1]}}, {1.2, 
               FormBox[
                TemplateBox[{0., 0.}, "Spacer2"], TraditionalForm], {0.005, 
               0.}, {
                AbsoluteThickness[0.1]}}}}, {Automatic, {{0., 
               FormBox[
                TemplateBox[{0., 0.}, "Spacer2"], TraditionalForm], {0.01, 
               0.}, {
                AbsoluteThickness[0.1]}}, {1., 
               FormBox[
                TemplateBox[{0., 0.}, "Spacer2"], TraditionalForm], {0.01, 
               0.}, {
                AbsoluteThickness[0.1]}}, {2., 
               FormBox[
                TemplateBox[{0., 0.}, "Spacer2"], TraditionalForm], {0.01, 
               0.}, {
                AbsoluteThickness[0.1]}}, {3., 
               FormBox[
                TemplateBox[{0., 0.}, "Spacer2"], TraditionalForm], {0.01, 
               0.}, {
                AbsoluteThickness[0.1]}}, {4., 
               FormBox[
                TemplateBox[{0., 0.}, "Spacer2"], TraditionalForm], {0.01, 
               0.}, {
                AbsoluteThickness[0.1]}}, {-1., 
               FormBox[
                TemplateBox[{0., 0.}, "Spacer2"], TraditionalForm], {0.005, 
               0.}, {
                AbsoluteThickness[0.1]}}, {-0.8, 
               FormBox[
                TemplateBox[{0., 0.}, "Spacer2"], TraditionalForm], {0.005, 
               0.}, {
                AbsoluteThickness[0.1]}}, {-0.6, 
               FormBox[
                TemplateBox[{0., 0.}, "Spacer2"], TraditionalForm], {0.005, 
               0.}, {
                AbsoluteThickness[0.1]}}, {-0.4, 
               FormBox[
                TemplateBox[{0., 0.}, "Spacer2"], TraditionalForm], {0.005, 
               0.}, {
                AbsoluteThickness[0.1]}}, {-0.2, 
               FormBox[
                TemplateBox[{0., 0.}, "Spacer2"], TraditionalForm], {0.005, 
               0.}, {
                AbsoluteThickness[0.1]}}, {0.2, 
               FormBox[
                TemplateBox[{0., 0.}, "Spacer2"], TraditionalForm], {0.005, 
               0.}, {
                AbsoluteThickness[0.1]}}, {0.4, 
               FormBox[
                TemplateBox[{0., 0.}, "Spacer2"], TraditionalForm], {0.005, 
               0.}, {
                AbsoluteThickness[0.1]}}, {0.6, 
               FormBox[
                TemplateBox[{0., 0.}, "Spacer2"], TraditionalForm], {0.005, 
               0.}, {
                AbsoluteThickness[0.1]}}, {0.8, 
               FormBox[
                TemplateBox[{0., 0.}, "Spacer2"], TraditionalForm], {0.005, 
               0.}, {
                AbsoluteThickness[0.1]}}, {1.2, 
               FormBox[
                TemplateBox[{0., 0.}, "Spacer2"], TraditionalForm], {0.005, 
               0.}, {
                AbsoluteThickness[0.1]}}, {1.4, 
               FormBox[
                TemplateBox[{0., 0.}, "Spacer2"], TraditionalForm], {0.005, 
               0.}, {
                AbsoluteThickness[0.1]}}, {1.6, 
               FormBox[
                TemplateBox[{0., 0.}, "Spacer2"], TraditionalForm], {0.005, 
               0.}, {
                AbsoluteThickness[0.1]}}, {1.8, 
               FormBox[
                TemplateBox[{0., 0.}, "Spacer2"], TraditionalForm], {0.005, 
               0.}, {
                AbsoluteThickness[0.1]}}, {2.2, 
               FormBox[
                TemplateBox[{0., 0.}, "Spacer2"], TraditionalForm], {0.005, 
               0.}, {
                AbsoluteThickness[0.1]}}, {2.4, 
               FormBox[
                TemplateBox[{0., 0.}, "Spacer2"], TraditionalForm], {0.005, 
               0.}, {
                AbsoluteThickness[0.1]}}, {2.6, 
               FormBox[
                TemplateBox[{0., 0.}, "Spacer2"], TraditionalForm], {0.005, 
               0.}, {
                AbsoluteThickness[0.1]}}, {2.8, 
               FormBox[
                TemplateBox[{0., 0.}, "Spacer2"], TraditionalForm], {0.005, 
               0.}, {
                AbsoluteThickness[0.1]}}, {3.2, 
               FormBox[
                TemplateBox[{0., 0.}, "Spacer2"], TraditionalForm], {0.005, 
               0.}, {
                AbsoluteThickness[0.1]}}, {3.4, 
               FormBox[
                TemplateBox[{0., 0.}, "Spacer2"], TraditionalForm], {0.005, 
               0.}, {
                AbsoluteThickness[0.1]}}, {3.6, 
               FormBox[
                TemplateBox[{0., 0.}, "Spacer2"], TraditionalForm], {0.005, 
               0.}, {
                AbsoluteThickness[0.1]}}, {3.8, 
               FormBox[
                TemplateBox[{0., 0.}, "Spacer2"], TraditionalForm], {0.005, 
               0.}, {
                AbsoluteThickness[0.1]}}, {4.2, 
               FormBox[
                TemplateBox[{0., 0.}, "Spacer2"], TraditionalForm], {0.005, 
               0.}, {
                AbsoluteThickness[0.1]}}, {4.4, 
               FormBox[
                TemplateBox[{0., 0.}, "Spacer2"], TraditionalForm], {0.005, 
               0.}, {
                AbsoluteThickness[0.1]}}, {4.6, 
               FormBox[
                TemplateBox[{0., 0.}, "Spacer2"], TraditionalForm], {0.005, 
               0.}, {
                AbsoluteThickness[0.1]}}, {4.8, 
               FormBox[
                TemplateBox[{0., 0.}, "Spacer2"], TraditionalForm], {0.005, 
               0.}, {
                AbsoluteThickness[0.1]}}, {5., 
               FormBox[
                TemplateBox[{0., 0.}, "Spacer2"], TraditionalForm], {0.005, 
               0.}, {
                AbsoluteThickness[0.1]}}}}}],
         GridLines->{None, None},
         GridLinesStyle->Directive[
           GrayLevel[0.5, 0.4]],
         ImagePadding->All,
         Method->{
          "DefaultBoundaryStyle" -> Automatic, 
           "DefaultGraphicsInteraction" -> {
            "Version" -> 1.2, "TrackMousePosition" -> {True, False}, 
             "Effects" -> {
              "Highlight" -> {"ratio" -> 2}, 
               "HighlightPoint" -> {"ratio" -> 2}, 
               "Droplines" -> {
                "freeformCursorMode" -> True, 
                 "placement" -> {"x" -> "All", "y" -> "None"}}}}, 
           "DefaultMeshStyle" -> AbsolutePointSize[6], "ScalingFunctions" -> 
           None, "CoordinatesToolOptions" -> {"DisplayFunction" -> ({
               (Identity[#]& )[
                Part[#, 1]], 
               (Identity[#]& )[
                Part[#, 2]]}& ), "CopiedValueFunction" -> ({
               (Identity[#]& )[
                Part[#, 1]], 
               (Identity[#]& )[
                Part[#, 2]]}& )}},
         PlotRange->{{0., 3.999999918367347}, {0., 0.9958762886597937}},
         PlotRangeClipping->True,
         PlotRangePadding->{{
            Scaled[0.02], 
            Scaled[0.02]}, {
            Scaled[0.05], 
            Scaled[0.05]}},
         Ticks->{Automatic, Automatic}],
        TraditionalForm],
       InterpretTemplate[Legended[
         Graphics[{{{{}, {}, 
             Annotation[{
               Directive[
                Opacity[1.], 
                GrayLevel[0], 
                AbsoluteThickness[2]], 
               Line[CompressedData["
1:eJxTTMoPSmViYGAQA2IQ7ZX64uKBl6V2DFDA4ixVcF8yxB7GN54/Y85myRQ4
3/vs9U1zJUvg/PCU73snSbbA+Xf12517JafA+QtE/du6JJfA+Y0cm9U7JbfA
+RGRC9d/+HgEzn9/O4RrkdRROL8tjiM12BnB35ycL7VtCoLPl2fbWm1+DM4/
2nQziq32OJwfw9q7dftSBP9Tu4NA5jkEX6F3+dHT8ifg/JrppQYTDyH4wlKa
3U6vEfxVc+48/Sx8Es6/vtB5dlgqgj/B2vvG2XwEHwBneVTQ
                "]], 
               Line[CompressedData["
1:eJwBcQKO/SFib1JlAgAAACYAAAACAAAApPfnWmXDyT+GbfnZoZNLPzKsEQYc
CMo/eZIyLnY6Yj/JLsVgzTDKP3kCksLJ8Gg/YLF4u35Zyj95cvFWHadvP422
33Dhqso/JynYP+KJdj/owK3bpk3LP4mES7RE+4E/ntVJsTGTzD90ZArd62eP
Pwv/gVxHHs8/KhJEF50gnT+YaVdeLEbPP6k8Keww850/JNQsYBFuzz8iZw7B
xMWePz6p12Pbvc8/EF5sNXY1oD+5qZa1ty7QPw2zNt+d2qE/7VPsvEvO0D8I
Xcsy7SSlP1Wol8tzDdI//bD02Yu5qz8lUe7ow4vUP3SsI5RkcbQ/Gn9HOmeh
1D983h7Pf6q0PxCtoIsKt9Q/hhAaCpvjtD/6CFMuUeLUP5Z0EIDRVbU/0MC3
c9441T+7PP1rPjq2P3owgf745dU/AM3WQxgDuD/ODxQULkDXP4ntifPLlLs/
wz1tZdFV1z+RH4Uu5827P7hrxrZ0a9c/mVGAaQIHvD+jx3hZu5bXP6u1dt84
ebw/eH/dnkjt1z/OfWPLpV29P22tNvDrAtg/1q9eBsGWvT9i249BjxjYP97h
WUHcz70/TTdC5NVD2D/wRVC3EkK+PyLvpiljmtg/Eg49o38mvz8XHQB7BrDY
PxpAON6aX78/DEtZzKnF2D8icjMZtpi/P/emC2/w8Ng/GuuUR3YFwD/s1GTA
kwbZPx6EEuUDIsA/4gK+ETcc2T8kHZCCkT7AP8xecLR9R9k/K0+Lvax3wD/C
jMkFIV3ZPzHoCFs6lMA/t7oiV8Ry2T81gYb4x7DAP5Vq8rizhNk/pGaos3LI
wD/SBCyO
                "]], 
               Line[CompressedData["
1:eJwBQQK+/SFib1JlAgAAACMAAAACAAAAn8hAen+u2T/zQ+yH3hbBP4xyh5xR
ydk/qkWQwx9YwT93zjk/mPTZP+tpT/hpwcE/Di615ckI2j/MdAeti/LBP6SN
MIz7HNo/q3+/Ya0jwj/RTCfZXkXaP2qVL8vwhcI/K8sUcyWW2j/pwA+ed0rD
P9/H76ayN9s/5hfQQ4XTxD9HwaUOzXrcP+HFUI+g5cc/F7QR3gEB3z/WIVIm
1wnOP1yM+1TkFt8/Cu5Y4xU/zj+iZOXLxizfP0C6X6BUdM4/LBW5uYtY3z+o
Um0a0t7OP0J2YJUVsN8/fIOIDs2zzz82nFemlC/gP49yX3vhrtA/YV6mXaje
4D801JVj11jSP4RKG5mZ6eA/UDoZwnZz0j+mNpDUivTgP2ignCAWjtI/7A56
S20K4T+ebKPdVMPSP3a/TTkyNuE/BgWxV9It0z+MIPUUvI3hP9o1zEvNAtQ/
tuJDzM884j99lwI0w6zVP9ZIgfGNR+I/EEZbR+bG1T/2rr4WTFLiP6L0s1oJ
4dU/N3s5Ychn4j/KUWWBTxXWP7gTL/bAkuI/FgzIztt91j/YeWwbf53iP6i6
IOL+l9Y/+N+pQD2o4j87aXn1IbLWPzisJIu5veI/YMYqHGjm1j+5RBogsuji
P6yAjWn0Ttc/2qpXRXDz4j9BL+Z8F2nXP/oQlWou/uI/1N0+kDqD1z863Q+1
qhPjP/g68LaAt9c/WkNN2mge4z+L6UjKo9HXP7Cb30LAKOM/pm5g6Mzq1z/n
ASPe
                "]], 
               Line[CompressedData["
1:eJwB4QEe/iFib1JlAgAAAB0AAAACAAAAtsqGI6Y94z+lgPLQzxTYP9rbQm9h
SeM/Ay10728n2D/6QYCUH1TjP9xqTCV+ONg/Ow773ptp4z+Q5vyQmlrYP7ym
8HOUlOM/9d1daNOe2D/cDC6ZUp/jP84bNp7hr9g//HJrvhCq4z+oWQ7U78DY
Pz0/5giNv+M/W9W+Pwzj2D++19udherjP8HMHxdFJ9k/vwjHx3ZA5D+Lu+HF
tq/ZP8JqnRtZ7OQ/IZllI5rA2j/1Jj0PrW3nP97o/vfKut4/PuJCx4p45z+5
oExOC8zeP4adSH9og+c/kliapEvd3j8WFFTvI5nnP0TINVHM/94/NgFrz5rE
5z+pp2yqzUTfP3jbmI+IG+g/dmbaXNDO3z/8j/QPZMnoPwjy2uBqceA/REv6
x0HU6D/1zQEMC3rgP4wGAIAf3+g/4qkoN6uC4D8dfQvw2vToP7xhdo3rk+A/
Pmoi0FEg6T9v0RE6bLbgP4YlKIgvK+k/W604ZQy/4D/O4C1ADTbpP0iJX5Cs
x+A/Xlc5sMhL6T8hQa3m7NjgP39EUJA/d+k/1LBIk2374D/I/1VIHYLpP8KM
b74NBOE/ELtbAPuM6T+uaJbprQzhPxcCRqkmj+k/K1fUAGcO4T+9CPOR
                "]], 
               
               Line[{{0.8012755102040817, 0.5347175468125395}, {
                0.8024388112602567, 0.535353164915398}, {0.8037652381656297, 
                0.5360779136368904}, {0.8064180919763757, 
                0.5375274110798753}, {0.8170295072193599, 
                0.5433254008518151}, {0.8182677985372807, 
                0.5440019930152152}, {0.8195060898552016, 
                0.5446785851786152}, {0.8219826724910432, 
                0.5460317695054153}, {0.8269358377627265, 
                0.5487381381590155}, {0.8368421683060933, 
                0.5541508754662159}, {0.8566548293928267, 
                0.5649763500806166}, {0.8962801515662935, 
                0.586627299309418}, {0.9739717509693491, 
                0.6290773484677886}, {0.9987244897959183, 
                0.6426020408163265}}], 
               Line[CompressedData["
1:eJwBcQGO/iFib1JlAgAAABYAAAACAAAAwcspeDkF8D8HziJdUprkP+v3397V
MPI/giX8cQNw5j+2Z4/CSjbyP8SbIVKgdOY/gNc+pr878j8FEkcyPXnmPxa3
nW2pRvI/if6R8naC5j9Cdlv8fFzyP5LXJ3PqlOY/mvTWGSSI8j+iiVN00bnm
P2Vkhv2YjfI/5P94VG6+5j8w1DXhDZPyPyZ2njQLw+Y/xrOUqPed8j+qYun0
RMzmP/FyUjfLs/I/sTt/dbje5j9I8c1Uct/yP8HtqnafA+c/E2F9OOfk8j8D
ZNBWPAjnP97QLBxc6vI/Rdr1NtkM5z90sIvjRfXyP8nGQPcSFuc/n29JchkL
8z/Qn9Z3hijnP2rf+FWOEPM/Ehb8VyMt5z80T6g5AxbzP1SMITjAMec/yi4H
Ae0g8z/YeGz4+TrnP5WetuRhJvM/Gu+R2JY/5z9gDmbI1ivzP1xlt7gzROc/
cmcJu/kt8z+F3fwWAkbnP7I4uOg=
                "]], 
               Line[CompressedData["
1:eJwB8QEO/iFib1JlAgAAAB4AAAACAAAA9P5cq2w48z/AnZzhcE3nP8FddHM1
PPM/MXCKLaBP5z+MzSNXqkHzP9skJ6HGUuc/Iq2CHpRM8z8vjmCIE1nnP01s
QK1nYvM/1mDTVq1l5z+k6rvKDo7zPyUGufPgfuc/bpdPI2qT8z8j8y2o+IHn
PzdE43vFmPM/IeCiXBCF5z/KnQotfKPzPxy6jMU/i+c/8VBZj+m48z8TbmCX
npfnPz639lPE4/M/ANYHO1yw5z/ZgzHdeTn0P9ulVoLX4ec/Dh2n7+Tk9D+Q
RfQQzkToP0BWg93j6fQ/tznFarBH6D9yj1/L4u70P94tlsSSSug/1gEYp+D4
9D8tFjh4V1DoP57miF7cDPU/y+Z73+Bb6D8usGrN0zT1PwaIA67zcug/TUMu
q8KE9T99yhJLGaHoP358CpnBifU/o77jpPuj6D+wteaGwI71P8uytP7dpug/
FCifYr6Y9T8am1ayoqzoP9wMEBq6rPU/t2uaGSy46D9s1vGIsdT1P/MMIug+
z+g/jGm1ZqAk9j9qTzGFZP3oP+pArYgLKvY/Od7SVoUA6T9HGKWqdi/2Pwht
dCimA+k/AseU7kw69j+mirfL5wnpP3kkdHb5T/Y/48U9EmsW6T+lmjzuLGH2
P7Ixj0dZIOk/l57+Sw==
                "]], 
               
               Line[{{1.4012755102040815`, 0.7858431516936673}, {
                1.4064308709161404`, 0.7869592607138037}, {1.407753743734141, 
                0.7872456558599688}, {1.410399489370142, 
                0.7878184461522989}, {1.415690980642144, 
                0.7889640267369591}, {1.426273963186148, 
                0.7912551879062796}, {1.4686058933621644`, 
                0.8004198325835614}, {1.547629076117258, 
                0.8175279443140456}, {1.5987244897959185`, 
                0.8285898379970547}}], 
               Line[CompressedData["
1:eJwBkQFu/iFib1JlAgAAABgAAAACAAAAW2XDEdOe+T89KnPJp4jqP/tq1Jsp
evs/cmRuzt9z6z9UNl2RLn/7P7ANlalbdus/rAHmhjOE+z/vtruE13jrP16Y
93E9jvs/bAkJO8996z/BxRpIUaL7P2Wuo6e+h+s/hyBh9HjK+z9Y+NiAnZvr
PxPW7UzIGvw/P4xDM1vD6z9soXZCzR/8P301ag7Xxes/xGz/N9Ik/D+73pDp
UsjrP3YDESPcLvw/ODHen0rN6z/ZMDT570L8PzLWeAw61+s/n4t6pRdr/D8l
IK7lGOvrP/hWA5sccPw/Y8nUwJTt6z9QIoyQIXX8P6Fy+5sQ8Os/Armdeyt/
/D8exUhSCPXrP2XmwFE/k/w/GGrjvvf+6z++sUlHRJj8P1YTCppzAew/Fn3S
PEmd/D+UvDB17wPsP8gT5CdTp/w/Eg9+K+cI7D8rQQf+Zrv8Pwu0GJjWEuw/
sKqrJ9jA/D8jdIT+hxXsPzQUUFFJxvw/OjTwZDkY7D8MAaNUk8f8P3qEHrPc
GOw/XNLFHg==
                "]], 
               Line[CompressedData["
1:eJwV0FtIk2EAh/FNyy6iiVkNysyJrDTPSpKUf6N5NpmRG0hu6vIE2WENUinK
skSZGjpLTI0ykZgiyrQyq2WmRDpFpjaTiUeM3mGT0nLfvje7eHjuf4LMy2ez
HDgcjnCr/6+sWxc5jTMonvVq/OVGoBefNDRMMliOeNsa404Q1Tu3sWuGQfyA
0GA6RJBU4ZPwc5mB8+jf/awnwfi6QZVBGCjPKU498CKQpl9rGrcymDAN53gK
CdJD+qw6hsHjxSe6aG8CpelMXeFuOw5vRiVVBRC8vqoJVufZIRGbdZ2xBDHP
BDmdfBY6hndnvYggtI4nHHRj0XZPaMu/QeBRaVucFrBo5kWolm4SbBZOZG7z
ZVHjkZ9tvE3Qnlwmk0ayUIq+xHfdJ3DlWlPsuSyC1KWul6oJZuV6UVwvi/YD
nJalFwTDKe2OsvcsWp7z3dO0BK8S6vuVAywa/QIeGdsIqsNUkQ0GFhWQlX3s
2PJwPnJidZ7FRUVf/tNuAu27qpDanRQ+2oJjaR8Irh+Ue86dp2gNtw4ZvxJk
igMlMxkUn2dVc6LpLb+73PKpbIofJX82dd8IhN+brSNXKPxHqV+tmcCoW9H3
llB0K3ialEWCwESlXNNG0a8+mj65SuB263RNVSfFYlBHYbSVYEfXnqHyHgqn
qeCanjUCM/+lf7GeIk4QPvjwN4F6wWbPN1KMdcf6Sm0EBftGgvJMFNbU4agh
hkAR15R1wUzhyhHLw1iC8I7IkdQVCkm8tJrPtUA478KVWCgKVqe1pQ4WuOxd
CE1eo6jXyD5tOFrAxOhyEzco3hyfN+dstwChk6WDmxRF3u5juU4W/ANpQEip

                "]], 
               
               Line[{{2.001275510204082, 0.9073216915632234}, {
                2.0039562426140143`, 0.9075427828960013}, {2.008820753763886, 
                0.907943979691867}, {2.0185497760636295`, 
                0.9087463732835984}, {2.0380078206631165`, 
                0.9103511604670612}, {2.0393271393937447`, 0.910459970259278},
                 {2.0406464581243724`, 0.9105687800514948}, {
                2.0432850955856283`, 0.9107863996359282}, {
                2.0485623705081406`, 0.9112216388047952}, {
                2.0591169203531647`, 0.9120921171425291}, {2.080226020043213, 
                0.913833073817997}, {2.122444219423309, 0.9173149871689328}, {
                2.1987244897959184`, 0.9236061434883233}}], 
               
               Line[{{2.201275510204082, 0.9238033873343153}, {
                2.2866398821120604`, 0.9299637028328293}, {
                2.3704807786936803`, 0.9360140768129461}, {2.398724489795918, 
                0.9380522827687777}}], 
               
               Line[{{2.4012755102040817`, 0.9382232274353042}, {
                2.5334854370252864`, 0.9464011610531106}, {
                2.5987244897959183`, 0.9504365663791291}}], 
               
               Line[{{2.601275510204082, 0.9505943614559227}, {
                2.6902539155813803`, 0.9560981803452401}, {2.774462852749733, 
                0.9613069805824578}, {2.798724489795918, 
                0.9628077003997476}}], 
               
               Line[{{2.8012755102040816`, 0.9629523458868083}, {
                2.9382035922548035`, 0.970010494446124}, {2.939446276666315, 
                0.9700745503436246}, {2.940688961077826, 0.970138606241125}, {
                2.943174329900849, 0.9702667180361263}, {2.9481450675468936`, 
                0.9705229416261285}, {2.9580865428389833`, 
                0.9710353888061332}, {2.9779694934231626`, 
                0.9720602831661425}, {2.998724489795918, 
                0.9731301283399958}}], 
               
               Line[{{3.001275510204082, 0.973248474647591}, {
                3.0201720432600485`, 0.9740277131241257}, {3.022608691928575, 
                0.9741281934815907}, {3.0274819892656275`, 
                0.9743291541965207}, {3.0372285839397324`, 
                0.9747310756263807}, {3.0567217732879426`, 
                0.9755349184861007}, {3.0957081519843626`, 
                0.9771426042055407}, {3.1802851297394477`, 
                0.9806303146284308}, {3.1987244897959184`, 
                0.981390700610141}}], 
               Line[CompressedData["
1:eJwBAQL+/SFib1JlAgAAAB8AAAACAAAAe3+uVTacCUCF0oUVamjvP8bs126f
FQpAodz43HB87z+MMFEuXBgKQJp7UXPkfO8/F7hDrdUdCkCMuQKgy33vPy7H
KKvIKApAcDVl+Zl/7z9c5fKmrj4KQDgtKqw2g+8/uSGHnnpqCkDJHLQRcIrv
P35lAF43bQpAwrsMqOOK7z9EqXkd9G8KQLtaZT5Xi+8/0DBsnG11CkCtmBZr
PozvP+g/UZpggApAkhR5xAyO7z8WXhuWRpYKQFoMPnepke8/cpqvjRLCCkDq
+8fc4pjvP7f8mofCxApAgsfRV1SZ7z/8XoaBcscKQBmT29LFme8/hyNdddLM
CkBHKu/IqJrvP5ysCl2S1wpApVgWtW6c7z/FvmUsEu0KQF+1ZI36n+8/CiFR
JsLvCkD2gG4IbKDvP1CDPCBy8gpAjkx4g92g7z/aRxMU0vcKQLzji3nAoe8/
7tDA+5ECC0AZErNlhqPvPxjjG8sRGAtA1G4BPhKn7z9dRQfFwRoLQGs6C7mD
p+8/oqfyvnEdC0ACBhU09afvPyxsybLRIgtAMZ0oKtio7z9xzrSsgSULQMho
MqVJqe8/tjCgpjEoC0BfNDwgu6nvP0H1dpqRLQtAjstPFp6q7z+GV2KUQTAL
QCWXWZEPq+8/Uk0ed5YwC0A5DM2RHavvPy1P5Fs=
                "]], 
               Line[CompressedData["
1:eJwVyn8sFGAcx/EjOut5oovkrK2JyeLqthvjqOfr55A02tJa2jodnfKrNORQ
1xpTxpFTHbqZUfkRYbdVxy4/OoeQNkV0azld4ZlNsmnq6Y/P3nttHzdJRrzU
msPhHGT7Xyd+JB33RbDb6wG3v4WS04Ueijh/BLZa6epvZrXJQW4ViGCi9ke7
sJUSU8jm9c6jCGoVGVdkzKnc9zJeKAJRbN7iDPNzmS5JH47gr2ir0bGNkrWR
J4lZkQhG+LclMcxFFUVxkycQSBbuzemY7/MFAcozCJRyzZSmnRKdd4kdLx3B
yrO3fckdlPh92DtWmYkgSNnepmbukDcrna4huJtTrZ5gbhgbcnXJReAVlpQj
7qSkJMNWsF+BIGlu67D9C0riuxRxAhWCjw5+9T1dlCyKCx5F9SJ4k90ot9FS
wou+6qOwx6A6diugQUeJRu+AxDwMo+a2ullmYUCbZdURg3X5jNWeXkpivb43
XeBjSP8iMhYzl24/7xbsgSHipvlsWh8lNv1RzhwxhnX9cbm/npL1QDdOoRRD
Qrhz37sBSu509c77XsJQthzibjdIiZP3Od1yKob+6oziYGaRa82NxEwMR8yG
k93MmRv4V1A+Bm5xvunhECWW7g3LZgUGrcFkJTVQkuujMnRVYVjO3Jlcz2zX
KGq+rMLgzhcbp5k9q9IvzqoxlMuqKqOHKZFkfZt/2YQhZUeEu9BIyWfBxFTe
awwuMS1hmyOUPP7JK9jWh2FyLeCTcJT9n57yLNNjKK0zpCUze6ZUjzsPYAiN
SLCuZbZ4TOdqhjD8WVlQTTK3fnU5cGgYQ09Ntjd3jJIls3aX0IhhaeDV4D7m
f/5pJ74=
                "]], 
               Line[CompressedData["
1:eJwVx30s1HEcwPELOfT7fjlUKoSUh6ItsraW76eyi2qWh5U8XXeeH3IpNSll
ayzV8rB5as1iejJdODVzFrvC9MCp43BOuSGc+tr8EXU9fPvjvfderhJpeJIJ
j8fzZf2/rHXqZtogB6PhdQXSD5TkV4nPjQ9z4CCrvS5nNrObUX4b52DopI/9
PLPAajHFfoaDw0+OHogcoETd5yOo/crBA2MZX8pcXSjt8FjgwHhibKiY2XnN
MrefcvBiNSW5i3nXymqLeJUDz2OFJd6DlAhn+UYZQsB975riqSixbAh5uM8G
QeohftMW5vfi26FKWwQ9laGXApgjdLhueCOCa0Rnlcl8Rr1eaHRFsFT600/D
fEW5rTQkAIHab2/RsyFKmmuJ+3Q8gvuXG72jP1GynLfMF4sRuGxyzsphDjj1
2KBLQNDQXtZyl1lhbS3XpCJo+pG77zVzb8HkwXfnEXRePCLcpaZEK8kXtRYh
0GVPi/8wm3so7hXIEDinO9fUj1ASYiq99rsZQb1l+UQn853PbpI8OYIdT9e6
aJgF1be8ctoR+M4tPlqnocTRMro9RYmAJCvacpj3GFaGQ0cQiCRRKuEoJXHP
AwROfxA8iC7nG8YoeRm9glU8DA5azyL+OCXYvIO7YYqhNKbLzJ25O/aAxbwF
huuxi2vimN2sgv622WEQxQuNA8yziWHfjnthcJL8XGrVUhJoY2f4uxNDhb5U
OshcpVDPtfpi4BI8vhuYg22jph38MRgTIg3uE5Q0dsVrpwMxaJNkM5XMJhku
Y1UHMUTMBiXKmWM26EeOBmF4m6zVDzJzZ5M+Nodg6Eix+GKhoyRrc2b/1UgM
NWmS8Tzm3h6fvt2nMAgWVqKqmLdm0zf60xiK00s0cuZcxxZlRSwGnmH7SRWz
qu98d7AIQ25Gp3qR2fOC/6tfYgxLhvAIy0lKCgvCGvsTMAhd5SJH5n81QGep

                "]], 
               
               Line[{{3.8012755102040816`, 0.9958762886597937}, {
                3.8070691712239952`, 0.9958762886597937}, {
                3.8123410159841984`, 0.9958762886597937}, {
                3.8228847055046042`, 0.9958762886597937}, {
                3.8334283950250096`, 0.9958762886597937}, {3.872782814308162, 
                0.9958762886597937}, {3.912137233591315, 
                0.9958762886597937}, {3.956068575979331, 
                0.9958762886597937}, {3.999999918367347, 
                0.9958762886597937}}]}, "Charting`Private`Tag$69502#1"], 
             Annotation[{
               Directive[
                Opacity[1.], 
                RGBColor[1, 0, 0], 
                AbsoluteThickness[2]], 
               Line[CompressedData["
1:eJxTTMoPSmViYGAQA2IQ7ZX64uKBl6V2DFDA4ixVcF8yxB7GN54/Y85myRQ4
3/vs9U1zJUvg/PCU73snSbbA+Xf12517JafA+QtE/du6JJfA+Y0cm9U7JbfA
+RGRC9d/+HgEzn9/O4RrkdRROL8tjiM12BnB35ycL7VtCoLPl2fbWm1+DM4/
2nQziq32OJwfw9q7dftSBP9Tu4NA5jkEX6F3+dHT8ifg/JrppQYTDyH4wlKa
3U6vEfxVc+48/Sx8Es6/vtB5dlgqgj/B2vvG2XwEHwBneVTQ
                "]], 
               Line[CompressedData["
1:eJwBAQP+/CFib1JlAgAAAC8AAAACAAAApPfnWmXDyT8SDKJzwOs4PzKsEQYc
CMo/0EicbA55UD/JLsVgzTDKPxTmihXmiVY/YLF4u35Zyj9Zg3m+vZpcP422
33Dhqso/3l4riDZeZD/owK3bpk3LP6pMBO3yP3A/ntVJsTGTzD8hh+E+omF8
Pwv/gVxHHs8/DP5NcYBSij+YaVdeLEbPP7fYJqnMEIs/JNQsYBFuzz9ds//g
GM+LPz6p12Pbvc8/s2ixULFLjT+5qZa1ty7QP7BpChhxIpA/7VPsvEvO0D9c
1G33oRuTP1Wol8tzDdI/tKk0tgMOmT+cXYJMZiHSPwwXIdIpbZk/4hJtzVg1
0j9fhA3uT8yZP299Qs89XdI/Cl/mJZyKmj+JUu3SB63SP2AUmJU0B5w/vfxC
2ptM0z8Mf/t0ZQCfPyVR7ujDi9Q/MirhmWN5oj8af0c6Z6HUPzl20Ov+rKI/
EK2giwq31D9Dwr89muCiP/oIUy5R4tQ/UFqe4dBHoz/QwLdz3jjVP3GKWyk+
FqQ/ejCB/vjl1T+t6tW4GLOlP29e2k+c+9U/tDbFCrTmpT9kjDOhPxHWP7uC
tFxPGqY/T+jlQ4Y81j/LGpMAhoGmPySgSokTk9Y/6UpQSPNPpz/ODxQULkDX
PyWrytfN7Kg/wz1tZdFV1z8s97kpaSCpP7hrxrZ0a9c/M0OpewRUqT+jx3hZ
u5bXP0Pbhx87u6k/eH/dnkjt1z9hC0VnqImqP22tNvDrAtg/aFc0uUO9qj9i
249BjxjYP2+jIwvf8Ko/TTdC5NVD2D9/OwKvFVirPyLvpiljmtg/nWu/9oIm
rD8XHQB7BrDYP6S3rkgeWqw/DEtZzKnF2D+rA56auY2sP/emC2/w8Ng/u5t8
PvD0rD/s1GTAkwbZP8Lna5CLKK0/4gK+ETcc2T/LM1viJlytP8xecLR9R9k/
2cs5hl3DrT/CjMkFIV3ZP+MXKdj49q0/t7oiV8Ry2T/pYxgqlCquP5Vq8riz
hNk/0tdYplpVrj8/vXF2
                "]], 
               
               Line[{{0.40127551020408164`, 0.06113539964537773}, {
                0.4029125240902338, 0.06307360177634155}, {
                0.40555387663264447`, 0.0662009271885654}, {
                0.40678641731639764`, 0.06766023856030043}, {
                0.40801895800015076`, 0.06911954993203537}, {
                0.41048403936765704`, 0.07203817267550533}, {
                0.4154142021026696, 0.07787541816244525}, {
                0.42527452757269474`, 0.0895499091363251}, {0.444995178512745,
                 0.1128988910840848}, {0.48443648039284554`, 
                0.15959685497960416`}, {0.5699233045152912, 
                0.2608120896731301}, {0.5987244897959183, 
                0.29491230052497996`}}], 
               Line[CompressedData["
1:eJwBgQF+/iFib1JlAgAAABcAAAACAAAAtsqGI6Y94z8sSRllswzTP/UmPQ+t
bec/5o9sAWYc2z8+4kLHinjnPxnEy+5QMds/hp1If2iD5z9K+CrcO0bbPxYU
VO8jmec/rGDpthFw2z82AWvPmsTnP24xZmy9w9s/eNuYj4gb6D/40l/XFGvc
P8CWnkdmJug/KQe/xP9/3D8IUqT/QzHoP1o7HrLqlNw/mcivb/9G6D+9o9yM
wL7cP7q1xk92cug/gnRZQmwS3T/8j/QPZMnoPwwWU63Dud0/REv6x0HU6D89
SrKars7dP4wGAIAf3+g/bn4RiJnj3T8dfQvw2vToP9Hmz2JvDd4/Pmoi0FEg
6T+Wt0wYG2HeP4YlKIgvK+k/x+urBQZ23j/O4C1ADTbpP/gfC/Pwit4/Xlc5
sMhL6T9ZiMnNxrTeP39EUJA/d+k/HllGg3II3z/I/1VIHYLpP1CNpXBdHd8/
ELtbAPuM6T+CwQReSDLfPxcCRqkmj+k/rBA9CXY23z/gtbW6
                "]], 
               Line[CompressedData["
1:eJwBcQKO/SFib1JlAgAAACYAAAACAAAAHTHtiQyk6T8JXiEBU1bfP+jsbCiU
rek/9jx1BAph3z8wqHLgcbjpP4ogjaxBbd8/wB5+UC3O6T+z57z8sIXfPwja
gwgL2ek/SMvUpOiR3z9QlYnA6OPpP9yu7Ewgnt8/4QuVMKT56T8Hdhydj7bf
PwL5qxAbJeo/WgR8PW7n3z8bzULzPy/qP42YsRPW8t8/NKHZ1WQ56j+/LOfp
Pf7fP2VJB5uuTeo/kiopy4YK4D/ImWIlQnbqP/dSlHdWIeA/jzoZOmnH6j/C
o2rQ9U7gPxx8hmO3aes/VkUXgjSq4D82/2C2U67sP3+IcOWxYOE/TE3AgkW4
7D/chDkYSWbhP2ObH083wuw/OYECS+Br4T+QN97nGtbsP/N5lLAOd+E/6W9b
GeL97D9ma7h7a43hP5zgVXxwTe0/TU4AEiW64T8BwkpCjeztPxkUkD6YE+I/
GBCqDn/27T92EFlxLxniPy5eCdtwAO4/0wwipMYe4j9a+sdzVBTuP4wFtAn1
KeI/tDJFpRs87j8A99fUUUDiP2ajPwiqi+4/5tkfawtt4j/MhDTOxirvP7Of
r5d+xuI/Og/LApE17z89gmVzj8ziP6iZYTdbQO8/x2QbT6DS4j+Dro6g71Xv
P9ophwbC3uI/OtjochiB7z8AtF51BffiP6hif6fii+8/ipYUURb94j8W7RXc
rJbvPxN5yiwnA+M/8QFDRUGs7z8mPjbkSA/jP6grnRdq1+8/TMgNU4wn4z8W
tjNMNOLvP9aqwy6dLeM/hEDKgP7s7z9gjXkKrjPjP31orA+N9e8/dJW4h304
4z+lwC0P
                "]], 
               Line[CompressedData["
1:eJwBYQGe/iFib1JlAgAAABUAAAACAAAAwcspeDkF8D858uPv1UHjPx41kqkT
DPA/l9keamNG4z+Lvyje3RbwP1DlUpyOTeM/wgR0+EIc8D8t62w1JFHjP/hJ
vxKoIfA/CfGGzrlU4z9m1FVHcizwP8P8ugDlW+M/QumCsAZC8D83FCNlO2rj
P3kuzsprR/A/FBo9/tBt4z+wcxnl0EzwP/EfV5dmceM/Hv6vGZtX8D+rK4vJ
kXjjP/kS3YIvbfA/H0PzLeiG4z+wPDdVWJjwPwZyw/aUo+M/H5Dr+anu8D/W
z2OI7tzjP75hf6my8/A/4snAukbg4z9eMxNZu/jwP+7DHe2e4+M/nNY6uMwC
8T8EuNdRT+rjPxgdinbvFvE/MqBLG7D34z8SqijzND/xP49wM65xEuQ/BcRl
7L+P8T9IEQPU9EfkP+v3397VMPI/ulKiH/uy5D9yZwm7+S3zP3xXwX8qW+U/
jb2xQQ==
                "]], 
               
               Line[{{1.2012755102040815`, 0.6681717831936864}, {
                1.3058823930203434`, 0.6984667918457554}, {
                1.3839420330101317`, 0.7210735018939054}, {
                1.3987244897959183`, 0.7253546222577618}}], 
               Line[CompressedData["
1:eJwB0QEu/iFib1JlAgAAABwAAAACAAAAJzKQ3p9r9j/j6S6L3jznP4IILFOG
ifc/kYRqgG4J6D8O0KzBo5P3P+9/ID+rEOg/Jl+unt6n9z+sdoy8JB/oP1Z9
sVhU0Pc/JmRktxc86D+1ubfMPyH4Pxk/FK39deg/eh34g04m+D/IPG8MnHno
P0CBODtdK/g/dzrKazp96D/MSLmpejX4P9Y1gCp3hOg/5Ne6hrVJ+D+TLOyn
8JLoPxT2vUArcvg/DRrEouOv6D90MsS0FsP4PwH1c5jJ6eg/ZjQgoJHI+D/k
bU5jte3oP1g2fIsMzvg/x+YoLqHx6D87OjRiAtn4P43Y3cN4+eg/AkKkD+7u
+D8ZvEfvJwnpP49RhGrFGvk/MYMbRoYo6T+AU+BVQCD5PxP89RByLOk/clU8
Qbsl+T/2dNDbXTDpP1ZZ9BexMPk/vWaFcTU46T8cYWTFnEb5P0hK75zkR+k/
qnBEIHRy+T9hEcPzQmfpP5xyoAvvd/k/RIqdvi5r6T+NdPz2aX35PyYDeIka
b+k/cHi0zV+I+T/s9Cwf8nbpP2J6ELnajfk/z20H6t166T9UfGykVZP5P7Pm
4bTJfuk/2c1vIWCU+T8rCDFhiH/pP61o5dI=
                "]], 
               Line[CompressedData["
1:eJwBEQLu/SFib1JlAgAAACAAAAACAAAAW2XDEdOe+T86puTSI4XpPyiCgGbG
o/k/HgyNNumG6T8ahNxRQan5P49I+hvfiOk//oeUKDe0+T9zwdTmyozpP8SP
BNYiyvk/OLOJfKKU6T+2kWDBnc/5P6rv9mGYluk/qJO8rBjV+T8cLGRHjpjp
P4uXdIMO4Pk//qQ+Enqc6T9Sn+Qw+vX5P8SW86dRpOk/367Ei9Eh+j9Qel3T
ALTpP9DtBOwyJ/o/Bt5qle216T/ALEVMlCz6P7tBeFfat+k/oKrFDFc3+j8m
CZPbs7vpP2Kmxo3cTPo//JfI42bD6T/mnciP53f6P6m1M/TM0uk/7YzMk/3N
+j8B8QkVmfHpP/tq1Jspevs/sme2VjEv6j9UNl2RLn/7P4En1Aj9MOo/rAHm
hjOE+z9P5/G6yDLqP16Y93E9jvs/7WYtH2A26j/BxRpIUaL7PydmpOeOPeo/
hyBh9HjK+z+cZJJ47EvqPxPW7UzIGvw/hmFumqdo6j9soXZCzR/8P1UhjExz
auo/xGz/N9Ik/D8j4an+PmzqP3YDESPcLvw/wWDlYtZv6j/ZMDT570L8P/tf
XCsFd+o/n4t6pRdr/D9wXkq8YoXqPytBB/5mu/w/W1sm3h2i6j+wqqsn2MD8
P8PYA0YQpOo/NBRQUUnG/D8sVuGtAqbqPwwBo1STx/w/XrXlvXim6j/wSBRm

                "]], 
               
               Line[{{1.8012755102040816`, 0.833234102840455}, {
                1.8063815056019226`, 0.8339734718503637}, {
                1.8170104932192683`, 0.8355125927148858}, {
                1.8382684684539596`, 0.8385908344439296}, {
                1.8807844189233422`, 0.8447473179020174}, {
                1.9601756422651684`, 0.8562434916397605}, {
                1.9987244897959184`, 0.8618255223724927}}], 
               Line[{{2.001275510204082, 0.8621623266001462}, {
                2.122444219423309, 0.8766117467796112}, {2.1987244897959184`, 
                0.8857082015088832}}], 
               Line[CompressedData["
1:eJwB4QEe/iFib1JlAgAAAB0AAAACAAAAe3+uVTacAUA+DWNFZFrsP2s0u9kJ
SwJAlrkIgrK57D/A0NWsuE0CQMwmRO0ou+w/FW3wf2dQAkABlH9Yn7zsP7+l
JSbFVQJAbW72Loy/7D8TF5BygGACQEQj5Ntlxew/u/lkC/d1AkDyjL81GdHs
Pwu/Dj3koAJATmB26X/o7D9gWykQk6MCQITNsVT26ew/tfdD40GmAkC5Ou2/
bOvsP18weYmfqwJAJRVkllnu7D+zoePVWrYCQPzJUUMz9Ow/W4S4btHLAkCq
My2d5v/sP6tJYqC+9gJABgfkUE0X7T80LCE+P/kCQPreaIuqGO0/vg7g27/7
AkDutu3FBxrtP9DTXRfBAANA1Gb3OsIc7T/0XVmOwwoDQKLGCiU3Iu0/fUAY
LEQNA0CWno9flCPtPwYj18nEDwNAiXYUmvEk7T8Z6FQFxhQDQHEmHg+sJ+0/
PnJQfMgeA0A/hjH5IC3tP8dUDxpJIQNAM162M34u7T9QN863ySMDQCY2O27b
L+0/YvxL88ooA0AN5kTjlTLtP+veCpFLKwNAAL7JHfMz7T90wckuzC0DQPSV
TlhQNe0//qOIzEwwA0DobdOSrTbtP1JNHneWMANAWT18u9U27T8fpNLk
                "]], 
               Line[CompressedData["
1:eJwBQQK+/SFib1JlAgAAACMAAAACAAAAFBlI7881A0B1dkwjJjntP6wQQ+HP
PANAprBwrog77T/Qmj5Y0kYDQIbMvMDxPu0/WX399VJJA0B/008FzD/tP+Jf
vJPTSwNAd9riSaZA7T/0JDrP1FADQGfoCNNaQu0/Ga81RtdaA0BIBFXlw0Xt
P2LDLDTcbgNACjztCZZM7T/16xoQ5pYDQI2rHVM6Wu0/lJ3nx5yZA0DDSZ4G
J1vtPzNPtH9TnANA+OceuhNc7T9xsk3vwKEDQGIkICHtXe0/7XiAzpusA0A4
nSLvn2HtP+UF5oxRwgNA4o4niwVp7T/VH7EJve0DQDdyMcPQd+0/tVNHA5RE
BEDhOEUzZ5XtP4hLuIUcRwRAzLlTKESW7T9cQykIpUkEQLk6Yh0hl+0/AjML
DbZOBECQPH8H25jtP04SzxbYWARAQEC5206c7T/o0FYqHG0EQJ9HLYQ2o+0/
Gk5mUaSVBEBeVhXVBbHtP+1F19MsmARAStcjyuKx7T/APUhWtZoEQDZYMr+/
su0/Zi0qW8afBEAOWk+pebTtP7MM7mToqQRAvV2Jfe237T+GBF/ncKwEQKne
l3LKuO0/WvzPafmuBECVX6Znp7ntPwDssW4KtARAbWHDUWG77T9My3V4LL4E
QB1l/SXVvu0/H8Pm+rTABEAJ5gsbsr/tP/K6V309wwRA9GYaEI/A7T/Gssj/
xcUEQOHnKAVswe0/mao5gk7IBEDMaDf6SMLtP+zmtxAwygRAhTQcDe3C7T8U
uQRT
                "]], 
               Line[CompressedData["
1:eJwBUQKu/SFib1JlAgAAACQAAAACAAAArrLhiGnPBEAgusObWcTtP7mBbg75
1ARAdB41nnzF7T+Med+QgdcEQDXSPTEBxu0/MmnBlZLcBEC2OU9XCsftP39I
hZ+05gRAuQhyoxzJ7T/SXmhcMOkEQGk1Fpqeye0/JHVLGazrBEAZYrqQIMrt
P8qhEZOj8ARAeLsCfiTL7T8U+52GkvoEQDduk1gsze0/qK22bXAOBUCz07QN
PNHtP9AS6DssNgVArZ73d1vZ7T8h3UrYo4UFQKE0fUya6e0/isI7r1WIBUAP
vHxSJ+rtP/KnLIYHiwVAfUN8WLTq7T/Ccg40a5AFQFhSe2TO6+0/ZAjSjzKb
BUAQcHl8Au7tP6gzWUfBsAVAf6t1rGry7T8uime23tsFQF0ibgw7++0/lm9Y
jZDeBUDLqW0SyPvtP/9USWRC4QVAOTFtGFX87T/QHysSpuYFQBVAbCRv/e0/
cbXubW3xBUDMXWo8o//tP7TgdSX8BgZAO5lmbAsE7j86N4SUGTIGQBkQX8zb
DO4/1mIZNp00BkCOHxpgXw3uP3OOrtcgNwZAAy/V8+IN7j+s5dgaKDwGQO1N
SxvqDu4/HpQtoTZGBkDBizdq+BDuP7q/wkK6SAZANpvy/XsR7j9X61fkPUsG
QKuqrZH/Ee4/kEKCJ0VQBkCVySO5BhPuPwLx1q1TWgZAaQcQCBUV7j+eHGxP
11wGQN4Wy5uYFe4/O0gB8VpfBkBUJoYvHBbuP9hzlpLeYQZAyTVBw58W7j+F
gFGqyWMGQCosDSgEF+4/X6UBzA==
                "]], 
               
               Line[{{2.8012755102040816`, 0.9404834335778608}, {
                2.8039259500890124`, 0.9407091950672075}, {
                2.8051535791448154`, 0.9408137631298824}, {2.806381208200619, 
                0.9409183311925573}, {2.8088364663122256`, 
                0.9411274673179071}, {2.8137469825354393`, 
                0.9415457395686068}, {2.814974611591243, 
                0.9416503076312817}, {2.816202240647046, 
                0.9417548756939566}, {2.818657498758653, 
                0.9419640118193063}, {2.8235680149818663`, 
                0.9423822840700059}, {2.833389047428293, 
                0.9432188285714052}, {2.853031112321146, 
                0.9448919175742035}, {2.9382035922548035`, 
                0.9521468136503243}, {2.998724489795918, 
                0.9573019156555299}}], 
               Line[CompressedData["
1:eJwBkQFu/iFib1JlAgAAABgAAAACAAAA4eUUvJwCCEB9XuuJ6KPuPxPetaIC
xAhARsFPczbf7j+ODH19t8YIQCHq/OgK4O4/CjtEWGzJCED9Eqpe3+DuPwKY
0g3WzghAs2QESoji7j/yUe94qdkIQCEIuSDa5e4/0MUoT1DvCED8TiLOfezu
P4ytm/udGglAstz0KMX57j8I3GLWUh0JQI4Fop6Z+u4/hAoqsQcgCUBpLk8U
bvvuP3tnuGZxJQlAIICp/xb97j9qIdXRRDAJQI0jXtZoAO8/SJUOqOtFCUBo
aseDDAfvPwV9gVQ5cQlAHviZ3lMU7z+08ez5v3MJQARt4CgaFe8/ZGZYn0Z2
CUDq4SZz4BXvP8RPL+pTewlAt8uzB20X7z+EIt1/boUJQE+fzTCGGu8/NJdI
JfWHCUA1FBR7TBvvP+QLtMp7iglAHIlaxRIc7z9E9YoViY8JQOhy51mfHe8/
9Gn2ug+SCUDO5y2kZR7vP6TeYWCWlAlAtFx07isf7z+5s4Td/JYJQIyJWVzo
H+8/zJG0Lw==
                "]], 
               
               Line[{{3.201275510204082, 0.9727862184055909}, {
                3.2049527235388684`, 0.9729115067645273}, {3.209886242298752, 
                0.9730795993968914}, {3.21975327981852, 0.9734157846616194}, {
                3.2209866595084913`, 0.9734578078197104}, {
                3.2222200391984623`, 0.9734998309778015}, {
                3.2246867985784045`, 0.9735838772939834}, {
                3.2296203173382887`, 0.9737519699263475}, {
                3.2394873548580567`, 0.9740881551910755}, {
                3.2592214298975932`, 0.9747605257205316}, {
                3.2605580005307244`, 0.9748060647540284}, {
                3.2618945711638556`, 0.9748516037875252}, {
                3.2645677124301176`, 0.9749426818545188}, {3.269913994962642, 
                0.975124837988506}, {3.2806065600276906`, 
                0.9754891502564804}, {3.3019916901577884`, 
                0.9762177747924292}, {3.3447619504179835`, 
                0.9776750238643268}, {3.398724489795918, 
                0.9795136112366585}}], 
               
               Line[{{3.4012755102040817`, 0.9796005284566982}, {
                3.507084223974069, 0.983205595365386}, {3.5920292423158866`, 
                0.9860998038267766}, {3.5987244897959183`, 
                0.9863279212877658}}], 
               Line[CompressedData["
1:eJwBAQL+/SFib1JlAgAAAB8AAAACAAAArrLhiGnPDEDCw/XZtZDvPzZXp+vd
Yw1AbFMkU/Gk7z+7Dw+z12gNQDUFW+yepe8/xoDeQctyDUDJaMge+qbvP9ti
fV+yhg1A8C+jg7Cp7z8GJ7uagK4NQD6+WE0dr+8/SQNvfv2wDUAjF/QZdK/v
P4zfImJ6sw1ACHCP5sqv7z8RmIopdLgNQNIhxn94sO8/HAlauGfCDUBlhTOy
07HvPzLr+NVO1g1AjUwOF4q07z9drzYRHf4NQNvaw+D2ue8/tlr4DtAADkA/
cPEMVbrvPw4GugyDAw5AogUfObO67z/AXD0I6QgOQGowepFvu+8/IgpE/7QT
DkD5hTBC6LzvP+ZkUe1MKQ5AFzGdo9m/7z8+EBPr/ysOQHrGys83wO8/l7vU
6LIuDkDeW/j7lcDvP0gSWOQYNA5ApYZTVFLB7z+qv17b5D4OQDTcCQXLwu8/
Amsg2ZdBDkCYcTcxKcPvP1sW4tZKRA5A/AZlXYfD7z8MbWXSsEkOQMMxwLVD
xO8/bhpsyXxUDkBSh3ZmvMXvP8bFLccvVw5AthykkhrG7z8fce/E4lkOQBmy
0b54xu8/eByxwpVcDkB9R//q1sbvP9DHcsBIXw5A4dwsFzXH7z8oczS++2EO
QEVyWkOTx+8/hYBRqsljDkDID3w30sfvP9Pb7dk=
                "]], 
               
               Line[{{3.8012755102040816`, 0.993185689948893}, {
                3.8070691712239952`, 0.993185689948893}, {3.8123410159841984`,
                 0.993185689948893}, {3.8228847055046042`, 
                0.993185689948893}, {3.8334283950250096`, 
                0.993185689948893}, {3.872782814308162, 0.993185689948893}, {
                3.912137233591315, 0.993185689948893}, {3.956068575979331, 
                0.993185689948893}, {3.999999918367347, 0.993185689948893}}]},
               "Charting`Private`Tag$69502#2"], {}}, {{}, {}, {}, {}, {}}, \
{{}, {}, {}, {}, {}}}, {}}, {
          DisplayFunction -> Identity, Ticks -> {Automatic, Automatic}, 
           AxesOrigin -> {0, 0}, FrameTicks -> {{Automatic, 
              Charting`ScaledFrameTicks[{Identity, Identity}]}, {Automatic, 
              Charting`ScaledFrameTicks[{Identity, Identity}]}}, 
           GridLines -> {None, None}, DisplayFunction -> Identity, 
           PlotRangePadding -> {{
              Scaled[0.02], 
              Scaled[0.02]}, {
              Scaled[0.05], 
              Scaled[0.05]}}, PlotRangeClipping -> True, ImagePadding -> All, 
           DisplayFunction -> Identity, AspectRatio -> GoldenRatio^(-1), 
           Axes -> {True, True}, AxesLabel -> {None, None}, 
           AxesOrigin -> {0, 0}, DisplayFunction :> Identity, 
           Frame -> {{True, False}, {True, False}}, FrameLabel -> {{
              Style["Cumulative distribution", 20, 
               GrayLevel[0]], None}, {
              Style["Munc13-1 intensity (A.U.)", 20, 
               GrayLevel[0]], None}}, FrameStyle -> Directive[
             GrayLevel[0], FontSize -> 20, 
             AbsoluteThickness[2]], 
           FrameTicks -> {{Automatic, Automatic}, {Automatic, Automatic}}, 
           GridLines -> {None, None}, GridLinesStyle -> Directive[
             GrayLevel[0.5, 0.4]], 
           Method -> {
            "DefaultBoundaryStyle" -> Automatic, 
             "DefaultGraphicsInteraction" -> {
              "Version" -> 1.2, "TrackMousePosition" -> {True, False}, 
               "Effects" -> {
                "Highlight" -> {"ratio" -> 2}, 
                 "HighlightPoint" -> {"ratio" -> 2}, 
                 "Droplines" -> {
                  "freeformCursorMode" -> True, 
                   "placement" -> {"x" -> "All", "y" -> "None"}}}}, 
             "DefaultMeshStyle" -> AbsolutePointSize[6], "ScalingFunctions" -> 
             None, "CoordinatesToolOptions" -> {"DisplayFunction" -> ({
                 (Identity[#]& )[
                  Part[#, 1]], 
                 (Identity[#]& )[
                  Part[#, 2]]}& ), "CopiedValueFunction" -> ({
                 (Identity[#]& )[
                  Part[#, 1]], 
                 (Identity[#]& )[
                  Part[#, 2]]}& )}}, 
           PlotRange -> {{0., 3.999999918367347}, {0., 0.9958762886597937}}, 
           PlotRangeClipping -> True, PlotRangePadding -> {{
              Scaled[0.02], 
              Scaled[0.02]}, {
              Scaled[0.02], 
              Scaled[0.02]}}, Ticks -> {Automatic, Automatic}}], 
         Placed[
          Unevaluated[
           LineLegend[{
             Directive[
              Opacity[1.], 
              GrayLevel[0], 
              AbsoluteThickness[2]], 
             Directive[
              Opacity[1.], 
              RGBColor[1, 0, 0], 
              AbsoluteThickness[2]]}, {
             Style["WT", 20], 
             Style["KO", 20]}, LegendMarkers -> None, LabelStyle -> {}, 
            LegendLayout -> "Column"]], {0.9, 0.2}, Identity]]& ],
       AutoDelete->True,
       Editable->True,
       SelectWithContents->False,
       Selectable->True],
      TraditionalForm], {192., -189.}, {Center, Center}, {360., 360.}], 
    InsetBox[
     FormBox[
      TagBox[
       FormBox[
        GraphicsBox[{{{{{}, {}, 
             TagBox[
              {GrayLevel[0], AbsoluteThickness[2], Opacity[1.], 
               LineBox[CompressedData["
1:eJwBUQKu/SFib1JlAgAAACQAAAACAAAASmXo0cDpdT763gjG8ENgPgRDGnDf
GVQ/ss/X3TvXPT8zn5icsxlkP463FM761k0/S83Xsp0ZdD99KzNG2tZdP1dk
972SGYQ/dGVCAsrWbT/dL4dDjRmUP3ACSuDB1n0/oBVPhooZpD/u0E3PvdaN
P4EIsyeJGbQ/LLjPxrvWnT8qR5GIsnC0P1ZHvcogWJ4/0oVv6dvHtD9/1qrO
hdmePyQDLKsudrU/1PSF1k/cnz/G/aQu1NK2P70YHvPx8KA/DPOWNR+MuT9l
VdQChvaiP5jdekO1/r4/ts5AIq4Bpz9BHFmk3lW/P0uWN6RgQqc/6lo3BQit
vz/gXS4mE4OnPx7seWOtLcA/Cu0bKngEqD9vaTYlANzAP14L9zFCB6k/EmSv
qKU4wj8GSK1B1gyrP1hZoa/w8cQ/VsEZYf4Xrz/v21QKohrFP0YcUVFnVK8/
hl4IZVNDxT82d4hB0JCvP7Njbxq2lMU/ipb7ENEEsD8Obj2FezfGP2pMavGi
fbA/xYLZWgZ9xz8puEeyRm+xP1wFjbW3pcc/oWVjKnuNsT/yh0AQac7HPxgT
f6Kvq7E/II2nxcsfyD8IbraSGOixP7cPWyB9SMg/gBvSCk0Gsj9Okg57LnHI
P/jI7YKBJLI/fJd1MJHCyD/oIyVz6mCyPxMaKYtC68g/YNFA6x5/sj+qnNzl
8xPJP9h+XGNTnbI/QB+QQKU8yT9PLHjbh7uyP9ehQ5tWZck/x9mTU7zZsj+Q
O0vYzW/JP3hzHQqB4bI/JywTdg==
                "]], LineBox[CompressedData["
1:eJwBAQL+/SFib1JlAgAAAB8AAAACAAAApPfnWmXDyT8c3iHYIDuzPzKsEQYc
CMo/8Fm7DHibsz/JLsVgzTDKPyiFKNOF1LM/YLF4u35Zyj9gsJWZkw20P422
33Dhqso/zwZwJq9/tD/owK3bpk3LP62zJEDmY7U/ntVJsTGTzD9qDY5zVCy3
Pwv/gVxHHs8/5sBg2jC9uj+YaVdeLEbPPzCg7R4g9bo/JNQsYBFuzz94f3pj
Dy27Pz6p12Pbvc8/Cz6U7O2cuz+5qZa1ty7QPzK7x/6qfLw/7VPsvEvO0D9/
tS4jJTy+P1Wol8tzDdI/DVX+tYzdwD8lUe7ow4vUP6dJzP6AXMQ/Gn9HOmeh
1D87vCF213rEPxCtoIsKt9Q/0S537S2ZxD/6CFMuUeLUP/kTItza1cQ/0MC3
c9441T9N3ne5NE/FP3owgf745dU/8nIjdOhBxj/ODxQULkDXPzqceulPJ8g/
wz1tZdFV1z/ODtBgpkXIP7hrxrZ0a9c/YoEl2PxjyD+jx3hZu5bXP4xm0Map
oMg/eH/dnkjt1z/eMCakAxrJPyLvpiljmtg/gsXRXrcMyj8XHQB7BrDYPxg4
J9YNK8o/DEtZzKnF2D+sqnxNZEnKP/emC2/w8Ng/1o8nPBGGyj/MXnC0fUfZ
PyhafRlr/8o/lWryuLOE2T8YQ/xuPVXLPxZb+ms=
                "]], LineBox[CompressedData["
1:eJwBEQLu/SFib1JlAgAAACAAAAACAAAAn8hAen+u2T/4+gaY45jLP6SNMIz7
HNo/qJYDUqJjzD/RTCfZXkXaP2GeUXi/rcw/K8sUcyWW2j/Ure3E+UHNP9/H
76ayN9s/uswlXm5qzj9HwaUOzXrcP0MFS8irXdA/F7QR3gEB3z8QQ7v6lK7S
P1yM+1TkFt8/cS6PYqnC0j+iZOXLxizfP9QZY8q91tI/LBW5uYtY3z+X8Aqa
5v7SP0J2YJUVsN8/IJ5aOThP0z82nFemlC/gPy75+Xfb79M/YV6mXaje4D9O
rzj1ITHVP4RKG5mZ6eA/sJoMXTZF1T+mNpDUivTgPxGG4MRKWdU/7A56S20K
4T/WXIiUc4HVP3a/TTkyNuE/XArYM8XR1T+MIPUUvI3hP25ld3JoctY/tuJD
zM884j+LG7bvrrPXP9ZIgfGNR+I/bkhWmGXH1z/2rr4WTFLiP1J19kAc29c/
N3s5Ychn4j8czzaSiQLYP7gTL/bAkuI/rIK3NGRR2D/YeWwbf53iP5CvV90a
Zdg/+N+pQD2o4j9z3PeF0XjYPzisJIu5veI/OjY41z6g2D+5RBogsujiP8rp
uHkZ79g/2qpXRXDz4j+wFlki0ALZP/oQlWou/uI/lEP5yoYW2T863Q+1qhPj
P1udORz0Pdk/WkNN2mge4z8+ytnEqlHZP7Cb30LAKOM/awVl5qRk2T8b8QmM

                "]], 
               LineBox[{{0.6012755102040817, 0.3987534188933306}, {
                0.602707593256919, 0.39966877094772146`}, {0.6040189648065841,
                 0.400506967195961}, {0.6066417079059144, 
                0.4021833596924402}, {0.6118871941045749, 
                0.40553614468539845`}, {0.61319856565424, 
                0.406374340933638}, {0.6145099372039051, 
                0.40721253718187755`}, {0.6171326803032354, 
                0.4088889296783567}, {0.6223781665018959, 
                0.412241714671315}, {0.6328691388992168, 
                0.4189472846572314}, {0.6538510836938587, 
                0.4323584246290644}, {0.732138185275487, 
                0.48239760295958967`}, {0.7987244897959184, 
                0.524957921312855}}], LineBox[CompressedData["
1:eJwBoQFe/iFib1JlAgAAABkAAAACAAAAHTHtiQyk6T87ZjYuRtngPzb/YLZT
ruw/vljE3pyi4j9MTcCCRbjsP7Mf0tp0qOI/Y5sfTzfC7D+p5t/WTK7iP5A3
3uca1uw/lHT7zvy54j/pb1sZ4v3sP2mQMr9c0eI/nOBVfHBN7T8UyKCfHADj
PwHCSkKN7O0/ajd9YJxd4z8YEKoOf/btP2D+ilx0Y+M/Ll4J23AA7j9VxZhY
TGnjP1r6x3NUFO4/P1O0UPx04z+0MkWlGzzuPxVv60BcjOM/ZqM/CKqL7j/A
plkhHLvjP8yENM7GKu8/FhY24psY5D86D8sCkTXvP0/zBwnzHuQ/qJlhN1tA
7z+H0NkvSiXkP4OujqDvVe8/+Ip9ffgx5D862OhyGIHvP9r/xBhVS+Q/qGJ/
p+KL7z8T3ZY/rFHkPxbtFdyslu8/TLpoZgNY5D/xAUNFQazvP710DLSxZOQ/
qCudF2rX7z+f6VNPDn7kPxa2M0w04u8/2MYldmWE5D+EQMqA/uzvPxCk95y8
iuQ/fWisD4317z+LXC3Zw4/kPzvgzig=
                "]], 
               LineBox[{{1.0012755102040816`, 0.6437723543025458}, {
                1.0029484390136711`, 0.6443932350978574}, {
                1.0055826833813366`, 0.6453708928013209}, {
                1.0068998055651694`, 0.6458597216530526}, {1.008216927749002, 
                0.6463485505047843}, {1.0108511721166678`, 
                0.6473262082082478}, {1.0161196608519991`, 
                0.649281523615175}, {1.017436783035832, 0.6497703524669067}, {
                1.0187539052196648`, 0.6502591813186386}, {
                1.0213881495873305`, 0.651236839022102}, {1.0266566383226616`,
                 0.6531921544290291}, {1.0371936157933241`, 
                0.6571027852428832}, {1.0582675707346494`, 
                0.6649240468705916}, {1.1369227129030104`, 
                0.6941156460258596}, {1.1987244897959184`, 
                0.7170523879654955}}], LineBox[CompressedData["
1:eJwBcQGO/iFib1JlAgAAABYAAAACAAAA9P5cq2w48z/Mn9Z8T/nmPw4dp+/k
5PQ/BPWJgy0L6D9AVoPd4+n0P56VQ/leDug/co9fy+Lu9D83Nv1ukBHoP9YB
GKfg+PQ/andwWvMX6D+e5ohe3Az1P8/5VjG5JOg/LrBqzdM09T+a/iPfRD7o
P01DLqvChPU/Lwi+Olxx6D9+fAqZwYn1P8iod7CNdOg/sLXmhsCO9T9hSTEm
v3foPxQon2K+mPU/lIqkESJ+6D/cDBAauqz1P/oMi+jniug/bNbxiLHU9T/E
EViWc6ToP4xptWagJPY/Whvy8YrX6D/qQK2ICyr2P3f55JAB2+g/RxilqnYv
9j+S19cveN7oPwLHlO5MOvY/y5O9bWXl6D95JHR2+U/2PzwMiek/8+g/1vtr
mGRV9j9X6nuItvboPzTTY7rPWvY/dMhuJy366D+SqlvcOmD2P5CmYcaj/eg/
pZo87ixh9j8Gn/5/Pv7oPxdhwWI=
                "]], 
               LineBox[{{1.4012755102040815`, 0.7817325899431938}, {
                1.4024622524621388`, 0.7820017479811038}, {
                1.4051079980981398`, 0.7826018140016401}, {
                1.4064308709161404`, 0.7829018470119082}, {1.407753743734141, 
                0.7832018800221764}, {1.410399489370142, 
                0.7838019460427127}, {1.415690980642144, 
                0.7850020780837854}, {1.426273963186148, 
                0.7874023421659306}, {1.4686058933621644`, 
                0.7970033984945116}, {1.547629076117258, 
                0.8149261822121617}, {1.5987244897959185`, 
                0.8265148327372187}}], LineBox[CompressedData["
1:eJwBkQFu/iFib1JlAgAAABgAAAACAAAAW2XDEdOe+T8FjFJNHnfqP/tq1Jsp
evs/rPcOUYgn6z9UNl2RLn/7P5v2azVlKes/rAHmhjOE+z+K9cgZQivrP16Y
93E9jvs/Z/OC4vsu6z/BxRpIUaL7PyPv9nNvNus/hyBh9HjK+z+Z5t6WVkXr
PxPW7UzIGvw/htWu3CRj6z9soXZCzR/8P3XUC8EBZes/xGz/N9Ik/D9j02il
3mbrP3YDESPcLvw/QdEibphq6z/ZMDT570L8P/zMlv8Lcus/n4t6pRdr/D9y
xH4i84DrP/hWA5sccPw/YcPbBtCC6z9QIoyQIXX8P1DCOOushOs/Armdeyt/
/D8uwPKzZojrP2XmwFE/k/w/6btmRdqP6z++sUlHRJj8P9i6wym3kes/Fn3S
PEmd/D/GuSAOlJPrP8gT5CdTp/w/pLfa1k2X6z8rQQf+Zrv8P1+zTmjBnus/
sKqrJ9jA/D9xgx91xqDrPzQUUFFJxvw/glPwgcui6z8MAaNUk8f8P7MPk/xF
o+s/E83LYQ==
                "]], LineBox[CompressedData["
1:eJwBQQK+/SFib1JlAgAAACMAAAACAAAAjpj2RAbS/D/mdCzdnKbrP8BQPc6c
1vw/6agnsNen6z9FuuH3Ddz8P6Fb9xxNqes/To0qS/Dm/D8PwZb2N6zrP3LZ
TZh5Ev0/ylYUXeO36z+5cZQyjGn9Pz+CDyo6z+s/R6IhZ7EX/j8o2QXE5/3r
PzSYDibGHP4/M49Sa0T/6z8gjvvk2iH+Pz1FnxKhAOw/+nnVYgQs/j9TsThh
WgPsP61RiV5XQP4/fYlr/swI7D8TAfFV/Wj+P9M50TiyE+w/31/AREm6/j9+
mpytfCnsP8xVrQNev/4/iFDpVNkq7D+4S5rCcsT+P5MGNvw1LOw/kjd0QJzO
/j+ocs9K7y7sP0UPKDzv4v4/00oC6GE07D+rvo8zlQv/Pyj7ZyJHP+w/dx1f
IuFc/z/TWzOXEVXsP2JQMFbcYf8/4OK/ZWdW7D9OgwGK12b/P+1pTDS9V+w/
Jumj8c1w/z8HeGXRaFrsP9S06MC6hP8/O5SXC8Bf7D8wTHJflKz/P6PM+39u
auw/HH9Dk4+x/z+wU4hOxGvsPweyFMeKtv8/vdoUHRpt7D/eF7cugcD/P9fo
LbrFb+w/jOP7/W3U/z8LBWD0HHXsP3gWzTFp2f8/GIzswnJ27D9jSZ5lZN7/
PyUTeZHId+w/Oq9AzVro/z8/IZIudHrsPybiEQFW7f8/TKge/cl77D8RFeM0
UfL/P1kvq8sffew//Ee0aEz3/z9mtjeadX7sPz801ofG+v8/cvATMWR/7D9w
syNf
                "]], LineBox[CompressedData["
1:eJwBEQLu/SFib1JlAgAAACAAAAACAAAA4eUUvJwCAEDv97i5i4HsP0sj5TUa
CABAQDEKbiGD7D8iiYedEBIAQIN7EaEBhuw/0FTMbP0lAEAKECAHwovsPyzs
VQvXTQBAFzk900KX7D+4VEy/ilAAQFIy830KmOw/Q71Ccz5TAECNK6ko0pjs
P1qOL9ulWABAAh4VfmGa7D+JMAmrdGMAQO0C7SiAnew/5nS8ShJ5AEDEzJx+
vaPsP6D9IopNpABAcGD8KTiw7D8TD/AIxPoAQMmHu4Atyew/0r2Kh0n9AEDO
gsjU58nsP5JsJQbP/wBA033VKKLK7D8SyloD2gQBQN5z79AWzOw/EoXF/e8O
AUDzXyMhAM/sPxD7mvIbIwFAHDiLwdLU7D8M50Xcc0sBQHDoWgJ44Ow/zJXg
WvlNAUB142dWMuHsP4xEe9l+UAFAet50quzh7D8LorDWiVUBQITUjlJh4+w/
Cl0b0Z9fAUCZwMKiSubsPwjT8MXLcwFAw5gqQx3s7D/IgYtEUXYBQMiTN5fX
7Ow/iDAmw9Z4AUDNjkTrke3sPweOW8DhfQFA2IRekwbv7D8GSca694cBQOxw
kuPv8ew/xvdgOX2KAUDya583qvLsP4am+7cCjQFA92asi2Tz7D8FBDG1DZIB
QAFdxjPZ9Ow/xLLLM5OUAUAGWNOHk/XsP7mzhN38lgFA65w100X27D9u2/cf

                "]], 
               LineBox[{{2.201275510204082, 0.905272985482853}, {
                2.2025743146728987`, 0.9053934931139803}, {
                2.2039086887592343`, 0.905517301018898}, {2.206577436931906, 
                0.9057649168287335}, {2.21191493327725, 0.9062601484484046}, {
                2.222589925967937, 0.9072506116877468}, {2.2439399113493117`, 
                0.909231538166431}, {2.2866398821120604`, 
                0.9131933911237994}, {2.3704807786936803`, 
                0.9209724433839497}, {2.398724489795918, 
                0.9235929938985904}}], LineBox[CompressedData["
1:eJwBoQFe/iFib1JlAgAAABkAAAACAAAAFBlI7881A0DwHREfzI/tP7VTRwOU
RARAYxzc4vTd7T+IS7iFHEcEQGZ2tRWw3u0/XEMpCKVJBEBp0I5Ia9/tPwIz
Cw22TgRAb4RBruHg7T9OEs8W2FgEQHrspnnO4+0/6NBWKhxtBECSvHEQqOnt
P7vIx6ykbwRAlBZLQ2Pq7T+OwDgvLXIEQJdwJHYe6+0/NLAaND53BECdJNfb
lOztP4GP3j1ggQRAqYw8p4Hv7T8aTmZRpJUEQMBcBz5b9e0/7UXX0yyYBEDC
tuBwFvbtP8A9SFa1mgRAxRC6o9H27T9mLSpbxp8EQMvEbAlI+O0/swzuZOip
BEDXLNLUNPvtP4YEX+dwrARA2YarB/D77T9a/M9p+a4EQN3ghDqr/O0/AOyx
bgq0BEDilDegIf7tP0zLdXgsvgRA7vycaw4B7j8fw+b6tMAEQPFWdp7JAe4/
8rpXfT3DBEDzsE/RhALuP8ayyP/FxQRA9wopBEAD7j+ZqjmCTsgEQPlkAjf7
A+4/7Oa3EDDKBEDswo04hgTuP8o+wf8=
                "]], LineBox[CompressedData["
1:eJwBUQKu/SFib1JlAgAAACQAAAACAAAArrLhiGnPBEBv8JAtkgbuP7mBbg75
1ARAqizhmVIJ7j+Med+QgdcEQPjGVYOTCu4/MmnBlZLcBECU+z5WFQ3uP39I
hZ+05gRAzGQR/BgS7j/SXmhcMOkEQPWEmZNTE+4/JHVLGazrBEAepSErjhTu
P8qhEZOj8ARAcOUxWgMX7j8U+52GkvoEQBNmUrjtG+4/qK22bXAOBUBaZ5N0
wiXuP9AS6DssNgVA52kV7Ws57j8h3UrYo4UFQAJvGd6+YO4/isI7r1WIBUCY
GkQ7FGLuP/KnLIYHiwVALcZumGlj7j/Ccg40a5AFQFcdxFIUZu4/ZAjSjzKb
BUCsy27HaWvuP6gzWUfBsAVAVyjEsBR27j8uime23tsFQKzhboNqi+4/lm9Y
jZDeBUBBjZngv4zuP/9USWRC4QVA1zjEPRWO7j/QHysSpuYFQAKQGfi/kO4/
cbXubW3xBUBXPsRsFZbuP7TgdSX8BgZAAZsZVsCg7j86N4SUGTIGQFZUxCgW
tu4/1mIZNp00BkD9AjuoVLfuP3OOrtcgNwZApLGxJ5O47j+s5dgaKDwGQPMO
nyYQu+4/HpQtoTZGBkCPyXkkCsDuP7q/wkK6SAZANnjwo0jB7j9X61fkPUsG
QN4mZyOHwu4/kEKCJ0VQBkAshFQiBMXuPwLx1q1TWgZAyT4vIP7J7j+eHGxP
11wGQHDtpZ88y+4/O0gB8VpfBkAXnBwfe8zuP9hzlpLeYQZAvkqTnrnN7j+F
gFGqyWMGQI2dZqKszu4/vlgF/g==
                "]], LineBox[CompressedData["
1:eJwVz2kw1HEcBnDZ/H4krRzNZExLTcaR1JSOMev7rZQROjURg9w61hKlREp4
IRMhhcqbrk0yIQ2qSWoHObJWKTtD5Vjl94+tJWf/XjzzzOfNM/NYh8QcCNfV
0dFx5PO/3b2SVgqiCa4WX+4N72Aw6J1aK5UQVMbfMfH8wODSWfOA31KCz/0s
xdW8RXdls2dOESxyvRkp6mTgO9OFFxIJBunn1Wt4t8js5NmXCKqLMyJKuhhE
db+MWppOsCVVkEuUDBbq+iwqyCRYHp5aJ+Xt6pfiXXKFYJzTOeOd3QwqqEIh
u05wpuFk7ehHBvlh5/vkMoLCEZ8l8IVBwIr2vwsUBJ23rHrW389gyfK46jol
waFSh1afrwxem5rHJnwieMNg43c5bxsD/+FhFcGpz24m5d8YcJrB7vZhgq+S
IyTnBvh/TXOVt+YIerx5aGOqZvAgfq1kqz3FgD3rCt1+MTgS88FOs4aiUc2W
8hreRsfiB8qcKL4SbXtrP8YgLqg2wMqZovXYfo3xOAOX3bs8KVIczDu1V6Vh
0CYKtFUeoijteUZPTzD405z9VXqRYlqYOPH+HINeQ2XUTBpFlzaDXybzDBq8
LLnMDIrjm7sjU3jntMmmb2dRDDaMOXxIhwP7TrlZawFF8dPSTQJdDgJ7Frjb
yShq5wV/AvU4cLPwaK0qo/g4uuNEM28H/5yD+IRiuKLkuzPhYLJ3RfDhKoqK
e85diykH1/pczqa/pFjhHVlZq8/Bu6GER/2dFKOLm2OXLeagzPbF+pNKilZ6
heqLvPOiFz6f/EjxkyT06Cjv4B/XGoUqiru2z+xrNOJgij1RiYcorlI7rosT
ctDnNBHapKb4+cDUfRVvudR1xOcnxdz6dyIPYw7yx99rj49RnL8aJLRaykHS
BrPkCQ3Fmr8OmVm8Q+L9BWlaipLQyTktbyetWlg0TbF3Uy5rNeFAZPFjR+gs
v3+6xXe5KQf/AFkKXCY=
                "]], 
               LineBox[{{3.001275510204082, 0.9711340206185567}, {
                3.00530855047641, 0.9711340206185567}, {3.0077939192994325`, 
                0.9711340206185567}, {3.0127646569454773`, 
                0.9711340206185567}, {3.017735394591522, 
                0.9711340206185567}, {3.0567217732879426`, 
                0.9711340206185567}, {3.0957081519843626`, 
                0.9711340206185567}, {3.1802851297394477`, 
                0.9711340206185567}, {3.1852186484993315`, 
                0.9711340206185567}, {3.1901521672592157`, 
                0.9711340206185567}, {3.192618926639158, 
                0.9711340206185567}, {3.1950856860191, 0.9711340206185567}, {
                3.196319065709071, 0.9711340206185567}, {3.197552445399042, 
                0.9711340206185567}, {3.1987244897959184`, 
                0.9711340206185567}}], LineBox[CompressedData["
1:eJwVx30s1HEcwPFjbfb7/lab83TzFCmdhc4qra35fDyvqeXOTOXuZh5bI2OR
HuZxO2PVpoQuT8lInpokmqTrPI1MVx6mxwlR6YMxE6pff7z33ssxMlERYywS
iaRC/38loynUs5TDcoereabmBHrtLHbd5zAteIivsCDISSgcm2jkMGjitbLV
isDYbNFoh47DpW8jfz7ZELTkhtcW6jmcPWYaEm1LELnZe9ymj8P39fLaecG6
mbJi6RCHPYmGkyt2BNntQW6+YxyWrL2t5BwIjNS1p9K+c+hlMu5zcDeBqE7d
PCVmmO/8UZPnStD7c/x8hQVDn4VBY2s3gmsyubtSwnD98bP0h4Kt2n0bR+0Y
xnmXpA66E7j3Sev7pQz9lCGx2z0IlDPLNU1eDP8WDPgXHCLocMwtv3yO4YWt
J9vueBGkx4jUhxMY7tNXZ7oAgV/dJbuVRIZT+bc2OwSPyOJLE1IYyiVJK5NI
MAdybUQmQ/cDrtO2vgSWapuigCKGc2erXlUGEiRrm6+LdQxV725kPwgmeLqp
zdXpGU6Kw5WecoJNtSYruY9hmHyvp15wrpMqxTDEUDH8Yv6zgqC0galujjMM
6F8Mtgol6OmKcRUvMNzfqdipOU3AHOXOOmLY8Nt+3ewMQXDOUYfkZYYuR34Y
7gmeDDQzN6wxdGrL0TwPJ/g10r1RYMyj5FHrwoqKQPLVZtBUwqNRtWVnVCSB
yt+k56U1j+lTU7eXBFfVLncl2fG44dCcmBFF4Bo/0PJmF4+rZYFOd6MJkoZb
G7L28Jj8wWxLGkPQJqus8ZDySNZfxtoEe6+magvceJwvTss3xBJowiILvWU8
xo35RUfEEShO2F8sEtwtHZ1OEvwPwyoo0w==
                "]], LineBox[CompressedData["
1:eJxTTMoPSmViYGAQBmIQLSLp8f68KbfDDJcFUeIZ7+3D6lSaAi24HYR42s8b
AvmzH/DXMFpzO/yo89TzA/IfOP0u3WjL7XDvI3dvFpCfxX4pU9CZ22Hl9Qle
i4H89Zl7kw+6cjv0ewWv3A/kfzm9IrbQg9uhdK8oxx0gv35CfeBFX24Hh8Wz
jopkvrefIqlrOTGC2+FG3hKHNiB/r3YHh2AetwMb2w6zzKz39mZXxM9OKuB2
0KtcvbYZyN9Qs3yiSDG3Q+ibeSrzgPxFZ49JSVRwOyy51Cp0GcjvyGfVlW/i
dnCcH/zOJvu9fdDmpkDdadwO1RbvlwrkvLd/blU7y3Mft8OHLDXRHbnv7QW9
inSa+Hgcbp2f8pmt8L39Hd0Llyv38DjMvqZZaVzx3v7Ns+0CBqd4HNiEN1ke
AfIBadCF9A==
                "]], LineBox[CompressedData["
1:eJxTTMoPSmViYGCQAWIQvW7Tw47M8zwOP459Tfhd8d7eLHz567vJvA5HdJ5N
lKp/b7+bn3/z9QxehzPZZyX8gfxjDfccTxfxOtx5OVttB5B/O6k2flMbr8Pf
pxZOXQ3v7dnUd89qWMfrYHevqFKv6b29J3N+3d8NvA6Hap/t8QDye+4rJVVt
5nVwk41iSAbyBWd0aZbs4HXwi3Fsnw7ky3BG7Ug/xOsQf4t/KkPze3uj1z+u
+l3jdai/tmbDJSA/dr2ZoOw/XocD5549L2t9b78t6gffBQY+Bwv/2rTJQD4f
2y6eZmY+hw3nhZ+uB/IPxNhyvOTgc5h/weHRCyBficvl/xZhPof6S7PuRLW9
t3+WEvjWR5PPwfaa30W79vf2dgLCr/9r8zlsDXvqHw3kT9995cUmPT4HnevV
58qBfA+hiCcSJnwOMjdWnN4A5K/aH3f7iR2fw++bTMeUOt7b50nlnKwJ4XPY
eXfbLrZOYHgd1T2uH87nYBjna6kM5MsXvj/yKJLPYeW9x9vtgfwKmY2Hpsbw
OSjEV5nFAPkXjhcd8Ijnc5hxX2BrBZCvUWyy73cin4NAwnLjqUB+a0PgqpPJ
fA5pU9kdVgD5AF2X1kQ=
                "]], LineBox[CompressedData["
1:eJwV0VtIE1Acx/Glhal5Di7rISovZd6yetEKqfMnLIdbokMbtUxTA7dmQ1Jc
WXhrQ+dls8zytnTzlqaZTpJaVBRaSshaN2moZJildgoT87Z1evjx4/P89U6S
C885cDgcP7b/HyHI9nGUIBDumF1aKqJE7RXWOyBDkBN7sjBSTcnE0Er3ZTkC
eZxKWcBc4ZPbOZ6BIEo0njPPvDCsarqXg2CDuCJjpJiS6GyeISEfwYr4eTq3
hJLWXS4NXCWC6dM/L/CZT10trVWoEQye4UmeMJsCK26E30RQmLQS31BKSa6y
Ic/ahmCdNCVCoqHELcsp8mwHgqzzcxk65urUNO7kfQQ/ZPl6C3MP/6CBGhEM
y+tXD2kpmXQ3v3R4iqAq09rDLaeEr+OsD7AgCM6L9TJdp2Tzw4SyzGUEJ26H
L6JKSjqmttUgAYaW/p3txlpKCuuUiaNRGFyn5p1+MacIZ307YzDInQdSguoo
2WoydR0XYdgvkGzXM6s14v6SJAz95o5yjY6S1NCq3y6XMExaQxXSekp8rnnw
nJox+M7xjno1UmI7cMXtYyuGIo8tejHzyOzE2+Z2DDMh07ZKZq2oJ/7YAwxG
RWmfWxMl9kDhRaUJQ7jNHLTMbDVrdI4WDMnOYu6HFkr6VAvJlvcYBgJ3y91b
WZ+whADDJwxBgtUhATO/aY/xyCiGubI7yhfMjxRvXud9x1Dg8fVv111KKoND
NDEzGL6F9MbNMKd/qY31phj4IlW3Xxsl/gLZ2LM/GDZW+8t0zGvXvGvULmDI
erz4aoR5vDdMmriE4bN10HdTO+spNezdt4rhsK0mP5r5lqfrvN2OQe+ZNlbM
/A9PojGu
                "]]},
              Annotation[#, "Charting`Private`Tag$69610#1"]& ], 
             TagBox[
              {RGBColor[1, 0, 0], AbsoluteThickness[2], Opacity[1.], 
               LineBox[CompressedData["
1:eJwBUQKu/SFib1JlAgAAACQAAAACAAAASmXo0cDpdT56z1YrdWljPgRDGnDf
GVQ/WN8IQ4bOQT8zn5icsxlkP6qIHnBfzlE/S83Xsp0ZdD9UXakGTM5hP1dk
972SGYQ/qcfuUULOcT/dL4dDjRmUP9N8kXc9zoE/oBVPhooZpD9o12IKO86R
P4EIsyeJGbQ/soTL0znOoT8qR5GIsnC0P4h8EV1wG6I/0oVv6dvHtD9ddFfm
pmiiPyQDLKsudrU/CWTj+BMDoz/G/aQu1NK2P15D+x3uN6Q/DPOWNR+MuT8L
AitooqGmP5jdekO1/r4/ZH+K/Ap1qz9BHFmk3lW/Pzp30IVBwqs/6lo3BQit
vz8QbxYPeA+sPx7seWOtLcA/vF6iIeWprD9vaTYlANzAPxE+uka/3q0/EmSv
qKU4wj9f/nTIOSSwP1hZoa/w8cQ/DL2kEu6Nsj/v21QKohrFPz2QvGT6sbI/
hl4IZVNDxT9vY9S2BtayP7Njbxq2lMU/0QkEWx8esz8Obj2FezfGP5dWY6NQ
rrM/xYLZWgZ9xz8i8CE0s860P1wFjbW3pcc/VMM5hr/ytD/yh0AQac7HP4WW
UdjLFrU/II2nxcsfyD/oPIF85F61P7cPWyB9SMg/GRCZzvCCtT9Okg57LnHI
P0vjsCD9prU/fJd1MJHCyD+uieDEFe+1PxMaKYtC68g/4Fz4FiITtj+qnNzl
8xPJPxEwEGkuN7Y/QB+QQKU8yT9CAyi7Olu2P9ehQ5tWZck/dNY/DUd/tj+Q
O0vYzW/JP290knuMiLY/uakNdg==
                "]], 
               LineBox[{{0.20127551020408163`, 0.08962903730487083}, {
                0.2033724813112215, 0.09134376665994261}, {
                0.20461432671651483`, 0.09235924501520804}, {
                0.20585617212180818`, 0.09337472337047346}, {
                0.20833986293239484`, 0.0954056800810043}, {
                0.2133072445535682, 0.09946759350206598}, {0.2232420077959149,
                 0.10759142034418935`}, {0.24311153428060836`, 
                0.12383907402843614`}, {0.2443290196086536, 
                0.12483463272939306`}, {0.24554650493669883`, 
                0.12583019143034996`}, {0.24798147559278932`, 
                0.12782130883226384`}, {0.2528514169049703, 
                0.13180354363609156`}, {0.2625912995293323, 
                0.13976801324374702`}, {0.28207106477805627`, 
                0.15569695245905793`}, {0.3210305952755042, 
                0.18755483088967972`}, {0.3987244897959184, 
                0.25108646525049544`}}], LineBox[CompressedData["
1:eJwBUQGu/iFib1JlAgAAABQAAAACAAAAn8hAen+u2T8bEorlZjXQPxe0Ed4B
Ad8/cUe2FmXs1D9cjPtU5BbfP+Hl8hbI/9Q/omTly8Ys3z9ThC8XKxPVPywV
ubmLWN8/NMGoF/E51T9CdmCVFbDfP/g6mxh9h9U/NpxXppQv4D9/LoAalSLW
P2Fepl2o3uA/jRVKHsVY1z+EShuZmengP/+zhh4obNc/pjaQ1Ir04D9uUsMe
i3/XP+wOekttCuE/Uo88H1Gm1z92v005MjbhPxQJLyDd89c/jCD1FLyN4T+c
/BMi9Y7YP7biQ8zPPOI/qePdJSXF2T/WSIHxjUfiP8g3KKMt2Nk/9q6+FkxS
4j/mi3IgNuvZPzd7OWHIZ+I/JTQHG0cR2j+4Ey/2wJLiP6GEMBBpXdo/uUQa
ILLo4j+XJYP6rPXaP7Cb30LAKOM/fIPR5Cln2z+kl56b
                "]], LineBox[CompressedData["
1:eJwBoQFe/iFib1JlAgAAABkAAAACAAAAtsqGI6Y94z+MwYpuNIfbP9wMLplS
n+M/XDGvLaoF3D/8cmu+EKrjP14MA9iSE9w/PT/mCI2/4z9lwqosZC/cP77X
252F6uM/cS761QZn3D+/CMfHdkDkP4cGmShM1tw/wmqdG1ns5D+1ttbN1rTd
P/UmPQ+tbec/F32V2JZ54D8+4kLHinjnPwijNp6fgOA/hp1If2iD5z/5yNdj
qIfgPxYUVO8jmec/2hQa77mV4D82AWvPmsTnP52sngXdseA/eNuYj4gb6D8k
3KcyI+rgP/yP9A9kyeg/MTu6jK9a4T9ES/rHQdToPyJhW1K4YeE/jAYAgB/f
6D8Sh/wXwWjhPx19C/Da9Og/9NI+o9J24T8+aiLQUSDpP7hqw7n1kuE/hiUo
iC8r6T+pkGR//pnhP87gLUANNuk/mbYFRQeh4T9eVzmwyEvpP3sCSNAYr+E/
f0RQkD936T8+mszmO8vhP8j/VUgdguk/L8BtrETS4T8Qu1sA+4zpPyDmDnJN
2eE/FwJGqSaP6T9HBT0otdrhP9TPy1k=
                "]], 
               LineBox[{{0.8012755102040817, 0.5593383861210584}, {
                0.8024388112602567, 0.5598536472362295}, {0.8037652381656297, 
                0.5604411617087968}, {0.8064180919763757, 
                0.5616161906539313}, {0.8170295072193599, 
                0.5663163064344694}, {0.8182677985372807, 
                0.5668647829977733}, {0.8195060898552016, 
                0.5674132595610774}, {0.8219826724910432, 
                0.5685102126876852}, {0.8269358377627265, 
                0.570704118940901}, {0.8368421683060933, 
                0.5750919314473326}, {0.8566548293928267, 
                0.5838675564601957}, {0.8962801515662935, 
                0.6014188064859222}, {0.9739717509693491, 
                0.6358307585213471}, {0.9987244897959183, 
                0.6467944929249383}}], 
               LineBox[{{1.0012755102040816`, 0.6479135521329485}, {
                1.1369227129030104`, 0.7068403608011373}, {
                1.1382548904425511`, 0.7074190750644813}, {
                1.1395870679820916`, 0.7079977893278251}, {1.142251423061173, 
                0.709155217854513}, {1.147580133219336, 0.7114700749078887}, {
                1.158237553535662, 0.7160997890146401}, {1.1795523941683133`, 
                0.7253592172281429}, {1.180884571707854, 
                0.7259379314914868}, {1.1822167492473947`, 
                0.7265166457548307}, {1.1848811043264762`, 
                0.7276740742815185}, {1.190209814484639, 
                0.7299889313348942}, {1.1915419920241797`, 
                0.7305676455982382}, {1.1928741695637202`, 
                0.7311463598615819}, {1.1955385246428016`, 
                0.7323037883882698}, {1.1968707021823424`, 
                0.7328825026516138}, {1.198202879721883, 
                0.7334612169149577}, {1.1987244897959184`, 
                0.7336878107290616}}], LineBox[CompressedData["
1:eJwBIQLe/SFib1JlAgAAACEAAAACAAAA9P5cq2w48z9QqsAjHYLnP8FddHM1
PPM/tn8dSG+E5z+MzSNXqkHzP+dLIfrHh+c/Iq2CHpRM8z9K5CheeY7nP01s
QK1nYvM/EBU4Jtyb5z+k6rvKDo7zP5t2Vrahtuc/bpdPI2qT8z9mGP+96rnn
PzdE43vFmPM/MLqnxTO95z/KnQotfKPzP8X9+NTFw+c/8VBZj+m48z/whJvz
6dDnPz639lPE4/M/RJPgMDLr5z/ZgzHdeTn0P+6vaqvCH+g/Dh2n7+Tk9D9C
6X6g44joP0BWg93j6fQ/OLuM+vOL6D9yj1/L4u70Py2NmlQEj+g/1gEYp+D4
9D8ZMbYIJZXoP57miF7cDPU/73jtcGah6D8usGrN0zT1P50IXEHpueg/TUMu
q8KE9T/3Jzni7uroP358CpnBifU/7PlGPP/t6D+wteaGwI71P+LLVJYP8eg/
FCifYr6Y9T/Nb3BKMPfoP9wMEBq6rPU/pLensnED6T9s1vGIsdT1P1FHFoP0
G+k/jGm1ZqAk9j+sZvMj+kzpP+pArYgLKvY/F1kl2kxQ6T9HGKWqdi/2P4JL
V5CfU+k/AseU7kw69j9YMLv8RFrpP3kkdHb5T/Y/BfqC1Y9n6T/W+2uYZFX2
P2/stIviauk/NNNjus9a9j/b3uZBNW7pP5KqW9w6YPY/RtEY+Idx6T+lmjzu
LGH2P45WeW0ccuk/REYgqA==
                "]], 
               LineBox[{{1.4012755102040815`, 0.795831450126899}, {
                1.4024622524621388`, 0.7960740550178137}, {
                1.4051079980981398`, 0.796614922950216}, {1.4064308709161404`,
                 0.796885356916417}, {1.407753743734141, 
                0.7971557908826182}, {1.410399489370142, 
                0.7976966588150205}, {1.415690980642144, 0.798778394679825}, {
                1.426273963186148, 0.800941866409434}, {1.4686058933621644`, 
                0.80959575332787}, {1.547629076117258, 0.8257504073834258}, {
                1.5987244897959185`, 0.8361958071133052}}], 
               LineBox[CompressedData["
1:eJwBYQGe/iFib1JlAgAAABUAAAACAAAAW2XDEdOe+T/IivV08cXqP/tq1Jsp
evs/lmo57Mxf6z9UNl2RLn/7PyAYhdZsYes/rAHmhjOE+z+qxdDADGPrP16Y
93E9jvs/vyBolUxm6z/BxRpIUaL7P+fWlj7MbOs/hyBh9HjK+z85Q/SQy3nr
PxPW7UzIGvw/3BuvNcqT6z9soXZCzR/8P2bJ+h9qles/xGz/N9Ik/D/wdkYK
CpfrP3YDESPcLvw/BdLd3kma6z/ZMDT570L8Py6IDIjJoOs/n4t6pRdr/D9/
9GnayK3rP/hWA5sccPw/CaK1xGiv6z9QIoyQIXX8P5NPAa8Ises/Armdeyt/
/D+oqpiDSLTrP2XmwFE/k/w/0WDHLMi66z8rQQf+Zrv8PyLNJH/Hx+s/sKqr
J9jA/D8HGmdvisnrPzQUUFFJxvw/7GapX03L6z8MAaNUk8f8P+lzMzG4y+s/
r4axqQ==
                "]], 
               LineBox[{{1.8012755102040816`, 0.8689766366512534}, {
                1.8023956352454178`, 0.8691102120394877}, {
                1.8037242586975861`, 0.869268650952012}, {1.8063815056019226`,
                 0.8695855287770606}, {1.8170104932192683`, 
                0.8708530400772552}, {1.8382684684539596`, 
                0.8733880626776442}, {1.8807844189233422`, 
                0.8784581078784224}, {1.9601756422651684`, 
                0.8879255450742108}, {1.9987244897959184`, 
                0.8925225115599903}}], LineBox[CompressedData["
1:eJwBcQGO/iFib1JlAgAAABYAAAACAAAA4eUUvJwCAEBqlCezTZLsPxMP8AjE
+gBAe0RFwAki7T/SvYqHSf0AQBlmzqF/I+0/kmwlBs//AEC4h1eD9STtPxLK
WgPaBAFA9cppRuEn7T8ShcX97w4BQHBRjsy4Le0/EPua8hsjAUBlXtfYZznt
PwznRdxzSwFAT3hp8cVQ7T/MleBa+U0BQO2Z8tI7Uu0/jER72X5QAUCMu3u0
sVPtPwuisNaJVQFAyf6Nd51W7T8KXRvRn18BQEOFsv10XO0/CNPwxctzAUA4
kvsJJGjtP8iBi0RRdgFA17OE65lp7T+IMCbD1ngBQHbVDc0Pa+0/B45bwOF9
AUCzGCCQ+23tPwZJxrr3hwFALZ9EFtNz7T/G92A5fYoBQMzAzfdIde0/hqb7
twKNAUBq4lbZvnbtPwUEMbUNkgFApyVpnKp57T/Essszk5QBQEVH8n0ge+0/
ubOE3fyWAUCHV6JAhnztP7BTqV8=
                "]], LineBox[CompressedData["
1:eJwBQQK+/SFib1JlAgAAACMAAAACAAAAe3+uVTacAUBVgUc6BH/tP9o8REjf
ngFAbo0gcAOA7T+vuuzgmqEBQCJgPKMJge0/WrY9EhKnAUCLBXQJFoPtP7Gt
33QAsgFAXVDj1S6H7T9enCM63ccBQADmwW5gj+0/uHmrxJbzAUBGEX+gw5/t
P2s0u9kJSwJA0Wf5A4rA7T/A0NWsuE0CQOZCsm2Lwe0/FW3wf2dQAkD7HWvX
jMLtP7+lJSbFVQJAJdTcqo/E7T8TF5BygGACQHlAwFGVyO0/u/lkC/d1AkAh
GYefoNDtPwu/Dj3koAJAcMoUO7fg7T9gWykQk6MCQIWlzaS44e0/tfdD40Gm
AkCagIYOuuLtP18weYmfqwJAxDb44bzk7T+zoePVWrYCQBej24jC6O0/W4S4
btHLAkC/e6LWzfDtP6tJYqC+9gJADi0wcuQA7j80LCE+P/kCQIaBa4rUAe4/
vg7g27/7AkD+1aaixALuP9DTXRfBAANA7H4d06QE7j/0XVmOwwoDQMrQCjRl
CO4/fUAYLEQNA0BBJUZMVQnuPwYj18nEDwNAuXmBZEUK7j8Z6FQFxhQDQKgi
+JQlDO4/PnJQfMgeA0CGdOX15Q/uP8dUDxpJIQNA/cggDtYQ7j9QN863ySMD
QHQdXCbGEe4/YvxL88ooA0BjxtJWphPuP+veCpFLKwNA2xoOb5YU7j90wcku
zC0DQFJvSYeGFe4//qOIzEwwA0DKw4SfdhbuP1JNHneWMANAaNJ4O5IW7j/P
zwF+
                "]], LineBox[CompressedData["
1:eJwBMQLO/SFib1JlAgAAACIAAAACAAAAFBlI7881A0C2SPVbLBjuP6wQQ+HP
PANAcnFbvdcZ7j/Qmj5Y0kYDQFzrw+M6HO4/WX399VJJA0DWCV6t0xzuP+Jf
vJPTSwNAUSj4dmwd7j/0JDrP1FADQEZlLAqeHu4/Ga81RtdaA0Aw35QwASHu
P2LDLDTcbgNABNNlfccl7j/16xoQ5pYDQK26BxdUL+4/lJ3nx5yZA0AGw+HH
+S/uPzNPtH9TnANAXsu7eJ8w7j9xsk3vwKEDQA/cb9rqMe4/7XiAzpusA0Bx
/dedgTTuP+UF5oxRwgNANUCoJK857j/VH7EJve0DQL7FSDIKRO4/tVNHA5RE
BEDO0IlNwFjuP4hLuIUcRwRA2fcT+VpZ7j9cQykIpUkEQOUenqT1We4/AjML
DbZOBED8bLL7KlvuP04SzxbYWARAKgnbqZVd7j/o0FYqHG0EQIdBLAZrYu4/
Gk5mUaSVBEA/ss6+FWzuP+1F19MsmARAS9lYarBs7j/APUhWtZoEQFYA4xVL
be4/Zi0qW8afBEBtTvdsgG7uP7MM7mToqQRAnOofG+tw7j+GBF/ncKwEQKcR
qsaFce4/WvzPafmuBECzODRyIHLuPwDssW4KtARAyoZIyVVz7j9My3V4LL4E
QPgicXfAde4/H8Pm+rTABEAESvsiW3buP/K6V309wwRAD3GFzvV27j+ZqjmC
TsgEQCa/mSUreO4/7Oa3EDDKBEDBTaD/nXjuPzRc+ww=
                "]], LineBox[CompressedData["
1:eJwBQQK+/SFib1JlAgAAACMAAAACAAAArrLhiGnPBED18Z1qr3nuP4x535CB
1wRAXFsuZxB77j8yacGVktwEQEjcPFzte+4/f0iFn7TmBEAg3llGp33uP9Je
aFww6QRACK7ikxN+7j8kdUsZrOsEQO99a+F/fu4/yqERk6PwBEC/HX18WH/u
PxT7nYaS+gRAXV2gsgmB7j+orbZtcA4FQJvc5h5shO4/0BLoOyw2BUAW23P3
MIvuPyHdStijhQVADNiNqLqY7j+KwjuvVYgFQJJzjS0wme4/8qcshgeLBUAY
D42ypZnuP8JyDjRrkAVAJEaMvJCa7j9kCNKPMpsFQD20itBmnO4/qDNZR8Gw
BUBvkIf4EqDuPy6KZ7be2wVA00iBSGun7j+Wb1iNkN4FQFnkgM3gp+4//1RJ
ZELhBUDff4BSVqjuP9AfKxKm5gVA7LZ/XEGp7j9xte5tbfEFQAUlfnAXq+4/
tOB1JfwGBkA2AXuYw67uPzo3hJQZMgZAmrl06Bu27j/WYhk2nTQGQHxGO46J
tu4/c46u1yA3BkBd0wE097buP6zl2BooPAZAIO2Of9K37j8elC2hNkYGQKYg
qRaJue4/ur/CQrpIBkCIrW+89rnuP1frV+Q9SwZAaTo2YmS67j+QQoInRVAG
QCxUw60/u+4/AvHWrVNaBkCzh91E9rzuP54cbE/XXAZAlBSk6mO97j87SAHx
Wl8GQHahapDRve4/2HOWkt5hBkBXLjE2P77uP4WAUarJYwZA/tCF35K+7j+w
YAqM
                "]], LineBox[CompressedData["
1:eJwV0H0s1HEcB/Ajvt+S0Dop7BRNTsVEtZvq99l6kodCKjpkch4qXDglPV4r
FTZ5qky1KeG6RZ4m6kTqcB6W6/RoO7Uc0a8kDxXWpz8+e+/1x3t777M8PN5f
pM/hcJzw/ucO71TbOTEEltw1yLNqZJkBn3P14jgC6cNnvnmipSnmwb/EBHhx
iR/C0DbFspnjiQQqf0S1JaMDp1/D2RME3o37FhehVTK+MlNKYCXHLuQPOrpX
Eb3wIoEGqYWX2TOWMdAPMMpLI7DL0Fhgj94cdManMIOAxGic64+uoGq1LJ/A
c66yowydG3FKq5QROMg/sjGoiWWCed2/9dQErvtXWdU1s4zJ0oSaBg0Bz4iM
/m500yLzY5K3BGYlohId2n6ecHCwj0DETQtXi+cs831soLd7kICLNtUzGS1t
m626NUtAFbs1xa2FZUqTnOIEjhRmL2t6K16wzIH4V/yx1RQeFTwsbEUvOJz0
Re5MQSRPC9eiEw7WBy9bR0HVLWBNX7KMu+d2LwoUbiy+bRiP7rIJddDspbD2
XqTbGiXLjLdnfhKfx37j5LWyVpb5OF8TPX2BQkvUi5ZGdLO39fe0SxTszHIm
NeisLtnf2+kU+sOcQvTbWMaxR8ntzKMQqi9yEKJD3+nt4Mso7NvWozBuZ5mt
ljs7q+UUar7dGbVFrxJm7YFyCub5sSsE6KmPvLD91RTUA3OvitDZWveUiwoK
uy8zexXolzrJg/4eCh4q+XC8imXkDk9dYjUUShJP8i6hc2IM6qbeUCDWHn6F
6LDh7BbTPtx/9HNtK/oPW963SUcBTCylyztYRus8eahtiMKdWl31BrRSvPlr
wAj+N7RG54PO/dkxcWSUwtNyX5+T6FRX7unJMQrWgbxzWejwJOGcCxMUUjkj
lffRHjVFV0x+U3hf+vjLE7TzxJBpwV8KAr+0JWq0jeXwlkMzFJauj5R/Qv8D
uclrpA==
                "]], LineBox[CompressedData["
1:eJwVx3tIk1EcgOG1lM6xpZFNqVjklSWlFkotL+dHqaiVq22UFZjashJLhiO1
MWwyK+3udWARiEESsjIvNRKh2Z3GN0tJ1Mlai9Jx1tRNtLJOf7y8PGGFpbKT
fB6PF876f7tz7fM7fAQXQ1dzKR8oebQrxyhHCA6rlx35yNyiaUqcDECgPlvs
EVooUf6J2O0LQmA8nhzeymzwy1PLIhEYxHqnkaNk6URoojUawVabKc7DrDRz
XulmBC8aPJXbrZTEV+8p3x+LYHopL7CH+c1f8YXMnQhShyU7TEOUzC/OVqXu
Q+DQua8MfqLkkKf2aowaQezY0S2jnykJtvW08QcRmK9vK+PbKbkh0Gr7XiHo
+ylMz2IOSErLLXmL4KF8MeQWM98wtGrEgqB+ndkk+kLJzEF3RccogoL7Cr7E
QQn3Uiw94EbA6y+/Xeqk5Fpn66+76zEku/qN4z8oQeOFIzIRhnhpmy5iihJ9
QMzjFZswRHZdkhcza049LVJFYRBUSOfnmYvDhq1p8RjGlttTg12UZDYFPphO
x1C5wc+SRSnx1+oUEhWG3uxsV+8MJd0e18JAGYZOlcB/gVlZlHsv4zyGdoNF
lDRLyaA0bkquwdDwTSYdYNaHT1Sdq8Ggqj7W9XqOkoSWzCjvZQynO0TvsZeS
ryu732nqMORzk469zGneOmHtTQw5G5VCjnnujM8UVI8hIz06do2PknZbQX5z
I4aUku8ZCuZnT/QTv5sx1HAJIQ3M/wCZOgaY
                "]], LineBox[CompressedData["
1:eJwVx30s1HEcwPFzVvl9f1viOBdO1LJrobNK/+DzuZNUlIeI4q66zR/yNOeh
R0Wai9HmodMu0rLoPC4ZGjt1nYcWwkLZ2npARu7brCah+vXHe++93FSpEfF8
Ho8n4fr/K9ebo3wqGdx4U0Gzls1g0s2ioYZBvfugQb5ihrzk8ol3TQxa+n18
1LBqBr7gu8VmI4MdCVYZ2TwKrZrYunITg8dTh5ocLCio1vpCnPoZnM4o/fqE
s3GmqkIyyKBNjnPsLJ/Cjc5gz4AJBpO0UnnoBgoWyrqYi/MMur6M2eJGKPD0
ypbPtgQLnPWNJgGFvm+TKdX2BNfZ5qFEOwpF0nCvOBFB9Wqr2daegkNnQNO4
mGDsVLf0nJCCV7+kYUBC0PPuSNu6iELczFJtsz/BUcGvbh8XCs/cNPcvnye4
lQ0aeiyhcC2epzyQTPD272Bz6C4KB/WXxD9SCfLnw6yXOY9IkyqTMwkuDJwO
D9xNYQ7CdWdzCBryU8Y/eVIQKp20h7QEVXztB8e9FNS6lmJbI8H6lenFIj8K
HWs6jdFEsDB4m6W3P4U1ZX6uup9gYtUp0ThnzQ5F5tggQQ/ZsFyMFCobiaJ0
kmDzrY6KJjmFXkO8h+0iwVaHQtlwEAXiFu5upATLEkwn1YcphOX5uqqXCKZ3
/UkUHqEwFSSwG1smuO9MulZ5lIJ55PlqCZ/F9tq4BXMIBdEXp9c2Iha79u+5
Yx1BQRG4qfeFI4v3NAn1Tzk/rFsypIlZvPq+pif6BAWPpFeto9tZ9MsWzVdH
UkgbbmvM3cmi+E3E34AoCu3SB7XeEhb/uBbbzXGW/czSlXiy2GOyAGk0hfxo
VblMymK10DfyLeeIYy4XtJxtCqzK5jj/A6OOIC0=
                "]], LineBox[CompressedData["
1:eJwVzH0s1HEcB/BfHqJ9v8XldtxtknajcO2aCXfs91FpYmkoneN0Hq64GufU
5lmuNGzyFBoVWcjSyu7Uap2H6KIyD6VUphsVV+o3pWis+vrjvfdee29v5/jU
cIUZRVFuJGvN5gYxw14IPoTEvLsmYejIPL4mzAdBdmXsPR1xvdEmZ50YQc9j
R9cXxMY9K2c6/BFY/pysnSFWWo0ls/YiuBgRnbk5iqHvJOsTegMRjJ3jfdlB
vPj8piwtCIG97q00gDi/PD9s9CCCRrbET0V8iSvwrZAg0I4f/jdErHcvsmal
IJg4GlpYLGXo3a/shypVCAa3mCU0EN/Naa1gpyN48KkTOombhgw8hwwEdemO
q0biolRLgZMGQUzZvNonmqHDtZowQQ0Co6FEPks8K8qtO9CFYM7rqThQxtCs
YLWHZhOGP3bwg5IzdGOvDRKxMGxQTrQ6EAt9b5sW7DBwe1QyIXHo9rmWOC4G
0anrA8eIS9bHOgfwMWT1mzV0EVv0HeBQIgyrp5+E5MQx9G+xM5WnwEC9Dm5e
imfoQm3XlFcSBluPGalNAkOz3WP035QYtmqybV2JPXm1WTIVhoCd7dmRxKpl
/MsvG0PBhY3hncQm3bJppRyDuffIX3UiQ2d41AxoqzDYlSbpSoitb3i2nqzB
wJ+hlE3ELlUpie/rMewr2zU+Shyf9nHqYQuGwtnKW0IFQy/MFejVbRiq/d3j
gojPyp2uuLVjaK7q48iJGw5Jo+o6MBjoxYIy4knByMvMRxisLh+RfF/bv7Jy
zbsx9J2fzrI4Tv7bIlxKezHkp6Ve5RG7nKge5vRjEMeudguJTfw3GY0GDEvB
xdP7idunHba5DWLQenMsZcTzn+/bCp9hME7pFxTE/wEObCxj
                "]], LineBox[CompressedData["
1:eJwV0FtI01EcB/CZNW//c3TOQmoZiWijXJDig5HnJ0ZqSbQRmJeUTXNequUt
0zbTyUzMLBAvCJoPWWgy3SwTjTJTlySo5QUUtXRqXtYpRjDJtNPDly+fx+/3
qEIlu7aHx+P5svxvvfFbWdooB+F9yv3vUyjR1MpvzUxy0Dod0JSmpGSvcLnf
MsOBMLlY9YNZ4Lyp9FjmwKwWYVsqJRMmf0HjKgeeYR9yg9MoqdOpevzWOYhy
Sp9TM3vZWbnTlINX1a/b7NIpOWHbMsi3OCjVyy64ZFBybsVhW48Q+H0tK/O6
QUlHI/ExJyBofybXZORSYi2wOsjlCOLEUzVtzEHRzzfmkhDw2853WJh7XV07
p1MRJBgCllS3KRkqmg/9lIWAe7MvMiePklmFJtFYiiB9vMVDk08J36+3vkiP
wGf714tKDSWR9qrCvx0IxgpTBkeZKxa8FQWdCNR2s/NuhWxvXbk4pxvBF/6A
oIpZ5BTbrexHoBXU5NXeo+TUhm3y4hSCBd/gsKZiSq62BwkO7yCol2pnDDpK
umJteIyHobn46V0bM+b3cCX2GNoNQyJSSklf/BnHNUcMgwKXxBFmb+ezuy+F
GH6OVy2t3KdkJVlqiRJjCJc1bx4qpyTETbixexyDVGt6qGCu7Z34bpRgiDeu
SVqYI9yvmD0DMWS5SzKDHlDS+i5h1hyCoeFz1+9LFZTcPHh9WH0Zg1X2cUdX
yf4a9DedjMawo11/MsJ8JJMOLMZgcOrkQoWPKLkjMvRXx2PwWJIsxjCPmbL6
IhIxeAmlJU3Mx7ID3/6RYxCHZfusMuuKpK3DSRii8iviDjym5B8orhzX
                "]], LineBox[CompressedData["
1:eJwVx30s1HEcwPHraES+X6n5S3LXkrPR0xLd1u+zZpflodwaG+mkh2FkN7UU
eZoz41fn4ZSHc0uHneSpOzK7TWtRKWsccTKUTVld35KmpaNPf7z33kuUlCG/
JBQIBHux/z8RkS12SCFgjAvKU5YzrtRH2vMijYCwpvhsJXrh9d/HNzMIxNsr
PrWiNeL8jvmrBNxeGuxT6NW3xc2P8ggoE95JjlQw7nR2mF5RSGD42QdTFNrg
69LooSKw28/GXUbH3bqtzSolML7sEFONNvtrqkKrCQSXHCj8ic5XNRbMPCQg
MPLTnZWMc7vudPJ8OwHHTn5sEF2XnO6x2ElgSxs//B5tDA/RMxOB7Xq+36mK
cYvbRp8LBwj4VvF1CnS4TuAssRCIyOTjqIZxnk8Ud66tEag9xE9fqWZc++ed
9SSCwkFT2XRADeNKGlSJs1EUet11iTL0RbltT0c0hZD0rsVzaC+zuSsylgL4
Tiyr0aXq+CE+iUJkjbfrMjo5qPaHyw0KyTnd0t5axomLdoQ5tVBoCJ3UHqtn
3HpwjtukgYKocUkci7baFsZa2ig02dcMGejyWGOCrJtCW69Pz330hr88U2Wm
0OeXOiLUMm5mVK1zsFCwbLXbh9B9xasXLBMUYlJo0RxaI1VI9FMUrIMil9/o
8OZA0/FZCvO5Mk9JA+P6s0ZeFSxR+PZdHViGvhtwWB39lYIy8oFJj1Z+1J4R
MQorraajZrRfRNrc0xUKa0lWmQ3tuGm8qXyVQu7AlzebdYyb75GmJv6hIPRa
l3ujzan6ffvtFFRZ7tYg9L1drr82Nig4T4gVp9D/AHjKL7A=
                "]]},
              
              Annotation[#, 
               "Charting`Private`Tag$69610#2"]& ], {}}, {{}, {}, {}, {}, {}}, \
{{}, {}, {}, {}, {}}}, {}}, InsetBox[
           
           TemplateBox[{
            StyleBox["\"WT\"", 20, StripOnInput -> False],StyleBox[
             "\"KO\"", 20, StripOnInput -> False]},
            "LineLegend",
            DisplayFunction->(FormBox[
              StyleBox[
               StyleBox[
                PaneBox[
                 TagBox[
                  GridBox[{{
                    TagBox[
                    GridBox[{{
                    GraphicsBox[{{
                    Directive[
                    EdgeForm[
                    Directive[
                    Opacity[0.3], 
                    GrayLevel[0]]], 
                    PointSize[0.5], 
                    Opacity[1.], 
                    GrayLevel[0], 
                    AbsoluteThickness[2]], {
                    LineBox[{{0, 10}, {20, 10}}]}}, {
                    Directive[
                    EdgeForm[
                    Directive[
                    Opacity[0.3], 
                    GrayLevel[0]]], 
                    PointSize[0.5], 
                    Opacity[1.], 
                    GrayLevel[0], 
                    AbsoluteThickness[2]], {}}}, AspectRatio -> Full, 
                    ImageSize -> {20, 10}, PlotRangePadding -> None, 
                    ImagePadding -> Automatic, 
                    BaselinePosition -> (Scaled[0.1] -> Baseline)], #}, {
                    GraphicsBox[{{
                    Directive[
                    EdgeForm[
                    Directive[
                    Opacity[0.3], 
                    GrayLevel[0]]], 
                    PointSize[0.5], 
                    Opacity[1.], 
                    RGBColor[1, 0, 0], 
                    AbsoluteThickness[2]], {
                    LineBox[{{0, 10}, {20, 10}}]}}, {
                    Directive[
                    EdgeForm[
                    Directive[
                    Opacity[0.3], 
                    GrayLevel[0]]], 
                    PointSize[0.5], 
                    Opacity[1.], 
                    RGBColor[1, 0, 0], 
                    AbsoluteThickness[2]], {}}}, AspectRatio -> Full, 
                    ImageSize -> {20, 10}, PlotRangePadding -> None, 
                    ImagePadding -> Automatic, 
                    BaselinePosition -> (Scaled[0.1] -> Baseline)], #2}}, 
                    GridBoxAlignment -> {
                    "Columns" -> {Center, Left}, "Rows" -> {{Baseline}}}, 
                    AutoDelete -> False, 
                    GridBoxDividers -> {
                    "Columns" -> {{False}}, "Rows" -> {{False}}}, 
                    GridBoxItemSize -> {
                    "Columns" -> {{All}}, "Rows" -> {{All}}}, 
                    GridBoxSpacings -> {
                    "Columns" -> {{0.5}}, "Rows" -> {{0.8}}}], "Grid"]}}, 
                   GridBoxAlignment -> {
                    "Columns" -> {{Left}}, "Rows" -> {{Top}}}, AutoDelete -> 
                   False, GridBoxItemSize -> {
                    "Columns" -> {{Automatic}}, "Rows" -> {{Automatic}}}, 
                   GridBoxSpacings -> {"Columns" -> {{1}}, "Rows" -> {{0}}}], 
                  "Grid"], Alignment -> Left, AppearanceElements -> None, 
                 ImageMargins -> {{5, 5}, {5, 5}}, ImageSizeAction -> 
                 "ResizeToFit"], LineIndent -> 0, StripOnInput -> False], {
               FontFamily -> "Arial"}, Background -> Automatic, StripOnInput -> 
               False], TraditionalForm]& ),
            Editable->True,
            InterpretationFunction:>(RowBox[{"LineLegend", "[", 
               RowBox[{
                 RowBox[{"{", 
                   RowBox[{
                    RowBox[{"Directive", "[", 
                    RowBox[{
                    RowBox[{"Opacity", "[", "1.`", "]"}], ",", 
                    InterpretationBox[
                    ButtonBox[
                    TooltipBox[
                    GraphicsBox[{{
                    GrayLevel[0], 
                    RectangleBox[{0, 0}]}, {
                    GrayLevel[0], 
                    RectangleBox[{1, -1}]}, {
                    GrayLevel[0], 
                    RectangleBox[{0, -1}, {2, 1}]}}, DefaultBaseStyle -> 
                    "ColorSwatchGraphics", AspectRatio -> 1, Frame -> True, 
                    FrameStyle -> GrayLevel[0.], FrameTicks -> None, 
                    PlotRangePadding -> None, ImageSize -> 
                    Dynamic[{Automatic, 1.35 CurrentValue["FontCapHeight"]/
                    AbsoluteCurrentValue[Magnification]}]], 
                    StyleBox[
                    RowBox[{"GrayLevel", "[", "0", "]"}], NumberMarks -> 
                    False]], Appearance -> None, BaseStyle -> {}, 
                    BaselinePosition -> Baseline, DefaultBaseStyle -> {}, 
                    ButtonFunction :> With[{Typeset`box$ = EvaluationBox[]}, 
                    If[
                    Not[
                    AbsoluteCurrentValue["Deployed"]], 
                    SelectionMove[Typeset`box$, All, Expression]; 
                    FrontEnd`Private`$ColorSelectorInitialAlpha = 1; 
                    FrontEnd`Private`$ColorSelectorInitialColor = 
                    GrayLevel[0]; 
                    FrontEnd`Private`$ColorSelectorUseMakeBoxes = True; 
                    MathLink`CallFrontEnd[
                    FrontEnd`AttachCell[Typeset`box$, 
                    FrontEndResource["GrayLevelColorValueSelector"], {
                    0, {Left, Bottom}}, {Left, Top}, 
                    "ClosingActions" -> {
                    "SelectionDeparture", "ParentChanged", 
                    "EvaluatorQuit"}]]]], BaseStyle -> Inherited, Evaluator -> 
                    Automatic, Method -> "Preemptive"], 
                    GrayLevel[0], Editable -> False, Selectable -> False], 
                    ",", 
                    RowBox[{"AbsoluteThickness", "[", "2", "]"}]}], "]"}], 
                    ",", 
                    RowBox[{"Directive", "[", 
                    RowBox[{
                    RowBox[{"Opacity", "[", "1.`", "]"}], ",", 
                    InterpretationBox[
                    ButtonBox[
                    TooltipBox[
                    GraphicsBox[{{
                    GrayLevel[0], 
                    RectangleBox[{0, 0}]}, {
                    GrayLevel[0], 
                    RectangleBox[{1, -1}]}, {
                    RGBColor[1, 0, 0], 
                    RectangleBox[{0, -1}, {2, 1}]}}, DefaultBaseStyle -> 
                    "ColorSwatchGraphics", AspectRatio -> 1, Frame -> True, 
                    FrameStyle -> RGBColor[0.6666666666666666, 0., 0.], 
                    FrameTicks -> None, PlotRangePadding -> None, ImageSize -> 
                    Dynamic[{Automatic, 1.35 CurrentValue["FontCapHeight"]/
                    AbsoluteCurrentValue[Magnification]}]], 
                    StyleBox[
                    RowBox[{"RGBColor", "[", 
                    RowBox[{"1", ",", "0", ",", "0"}], "]"}], NumberMarks -> 
                    False]], Appearance -> None, BaseStyle -> {}, 
                    BaselinePosition -> Baseline, DefaultBaseStyle -> {}, 
                    ButtonFunction :> With[{Typeset`box$ = EvaluationBox[]}, 
                    If[
                    Not[
                    AbsoluteCurrentValue["Deployed"]], 
                    SelectionMove[Typeset`box$, All, Expression]; 
                    FrontEnd`Private`$ColorSelectorInitialAlpha = 1; 
                    FrontEnd`Private`$ColorSelectorInitialColor = 
                    RGBColor[1, 0, 0]; 
                    FrontEnd`Private`$ColorSelectorUseMakeBoxes = True; 
                    MathLink`CallFrontEnd[
                    FrontEnd`AttachCell[Typeset`box$, 
                    FrontEndResource["RGBColorValueSelector"], {
                    0, {Left, Bottom}}, {Left, Top}, 
                    "ClosingActions" -> {
                    "SelectionDeparture", "ParentChanged", 
                    "EvaluatorQuit"}]]]], BaseStyle -> Inherited, Evaluator -> 
                    Automatic, Method -> "Preemptive"], 
                    RGBColor[1, 0, 0], Editable -> False, Selectable -> 
                    False], ",", 
                    RowBox[{"AbsoluteThickness", "[", "2", "]"}]}], "]"}]}], 
                   "}"}], ",", 
                 RowBox[{"{", 
                   RowBox[{#, ",", #2}], "}"}], ",", 
                 RowBox[{"LegendMarkers", "\[Rule]", "None"}], ",", 
                 RowBox[{"LabelStyle", "\[Rule]", 
                   RowBox[{"{", "}"}]}], ",", 
                 RowBox[{"LegendLayout", "\[Rule]", "\"Column\""}]}], 
               "]"}]& )], Scaled[{0.9, 0.2}], ImageScaled[{0.5, 0.5}],
           BaseStyle->{FontSize -> Larger},
           FormatType->StandardForm]},
         AspectRatio->NCache[GoldenRatio^(-1), 0.6180339887498948],
         Axes->{True, True},
         AxesLabel->{None, None},
         AxesOrigin->{0, 0},
         DisplayFunction->Identity,
         Frame->{{True, False}, {True, False}},
         FrameLabel->{{
            FormBox[
             StyleBox["\"Cumulative distribution\"", 20, 
              GrayLevel[0], StripOnInput -> False], TraditionalForm], None}, {
            FormBox[
             StyleBox["\"Cav2.1 intensity (A.U.)\"", 20, 
              GrayLevel[0], StripOnInput -> False], TraditionalForm], None}},
         FrameStyle->Directive[
           GrayLevel[0], FontSize -> 20, 
           AbsoluteThickness[2]],
         FrameTicks->FrontEndValueCache[{{Automatic, 
             Charting`ScaledFrameTicks[{Identity, Identity}]}, {Automatic, 
             Charting`ScaledFrameTicks[{Identity, Identity}]}}, {{
            Automatic, {{0., 
               FormBox[
                TemplateBox[{0., 0.}, "Spacer2"], TraditionalForm], {0.01, 
               0.}, {
                AbsoluteThickness[0.1]}}, {0.2, 
               FormBox[
                TemplateBox[{0., 0.}, "Spacer2"], TraditionalForm], {0.01, 
               0.}, {
                AbsoluteThickness[0.1]}}, {0.4, 
               FormBox[
                TemplateBox[{0., 0.}, "Spacer2"], TraditionalForm], {0.01, 
               0.}, {
                AbsoluteThickness[0.1]}}, {0.6, 
               FormBox[
                TemplateBox[{0., 0.}, "Spacer2"], TraditionalForm], {0.01, 
               0.}, {
                AbsoluteThickness[0.1]}}, {0.8, 
               FormBox[
                TemplateBox[{0., 0.}, "Spacer2"], TraditionalForm], {0.01, 
               0.}, {
                AbsoluteThickness[0.1]}}, {1., 
               FormBox[
                TemplateBox[{0., 0.}, "Spacer2"], TraditionalForm], {0.01, 
               0.}, {
                AbsoluteThickness[0.1]}}, {-0.2, 
               FormBox[
                TemplateBox[{0., 0.}, "Spacer2"], TraditionalForm], {0.005, 
               0.}, {
                AbsoluteThickness[0.1]}}, {-0.15, 
               FormBox[
                TemplateBox[{0., 0.}, "Spacer2"], TraditionalForm], {0.005, 
               0.}, {
                AbsoluteThickness[0.1]}}, {-0.1, 
               FormBox[
                TemplateBox[{0., 0.}, "Spacer2"], TraditionalForm], {0.005, 
               0.}, {
                AbsoluteThickness[0.1]}}, {-0.05, 
               FormBox[
                TemplateBox[{0., 0.}, "Spacer2"], TraditionalForm], {0.005, 
               0.}, {
                AbsoluteThickness[0.1]}}, {0.05, 
               FormBox[
                TemplateBox[{0., 0.}, "Spacer2"], TraditionalForm], {0.005, 
               0.}, {
                AbsoluteThickness[0.1]}}, {0.1, 
               FormBox[
                TemplateBox[{0., 0.}, "Spacer2"], TraditionalForm], {0.005, 
               0.}, {
                AbsoluteThickness[0.1]}}, {0.15, 
               FormBox[
                TemplateBox[{0., 0.}, "Spacer2"], TraditionalForm], {0.005, 
               0.}, {
                AbsoluteThickness[0.1]}}, {0.25, 
               FormBox[
                TemplateBox[{0., 0.}, "Spacer2"], TraditionalForm], {0.005, 
               0.}, {
                AbsoluteThickness[0.1]}}, {0.3, 
               FormBox[
                TemplateBox[{0., 0.}, "Spacer2"], TraditionalForm], {0.005, 
               0.}, {
                AbsoluteThickness[0.1]}}, {0.35, 
               FormBox[
                TemplateBox[{0., 0.}, "Spacer2"], TraditionalForm], {0.005, 
               0.}, {
                AbsoluteThickness[0.1]}}, {0.45, 
               FormBox[
                TemplateBox[{0., 0.}, "Spacer2"], TraditionalForm], {0.005, 
               0.}, {
                AbsoluteThickness[0.1]}}, {0.5, 
               FormBox[
                TemplateBox[{0., 0.}, "Spacer2"], TraditionalForm], {0.005, 
               0.}, {
                AbsoluteThickness[0.1]}}, {0.55, 
               FormBox[
                TemplateBox[{0., 0.}, "Spacer2"], TraditionalForm], {0.005, 
               0.}, {
                AbsoluteThickness[0.1]}}, {0.65, 
               FormBox[
                TemplateBox[{0., 0.}, "Spacer2"], TraditionalForm], {0.005, 
               0.}, {
                AbsoluteThickness[0.1]}}, {0.7, 
               FormBox[
                TemplateBox[{0., 0.}, "Spacer2"], TraditionalForm], {0.005, 
               0.}, {
                AbsoluteThickness[0.1]}}, {0.75, 
               FormBox[
                TemplateBox[{0., 0.}, "Spacer2"], TraditionalForm], {0.005, 
               0.}, {
                AbsoluteThickness[0.1]}}, {0.85, 
               FormBox[
                TemplateBox[{0., 0.}, "Spacer2"], TraditionalForm], {0.005, 
               0.}, {
                AbsoluteThickness[0.1]}}, {0.9, 
               FormBox[
                TemplateBox[{0., 0.}, "Spacer2"], TraditionalForm], {0.005, 
               0.}, {
                AbsoluteThickness[0.1]}}, {0.95, 
               FormBox[
                TemplateBox[{0., 0.}, "Spacer2"], TraditionalForm], {0.005, 
               0.}, {
                AbsoluteThickness[0.1]}}, {1.05, 
               FormBox[
                TemplateBox[{0., 0.}, "Spacer2"], TraditionalForm], {0.005, 
               0.}, {
                AbsoluteThickness[0.1]}}, {1.1, 
               FormBox[
                TemplateBox[{0., 0.}, "Spacer2"], TraditionalForm], {0.005, 
               0.}, {
                AbsoluteThickness[0.1]}}, {1.15, 
               FormBox[
                TemplateBox[{0., 0.}, "Spacer2"], TraditionalForm], {0.005, 
               0.}, {
                AbsoluteThickness[0.1]}}, {1.2, 
               FormBox[
                TemplateBox[{0., 0.}, "Spacer2"], TraditionalForm], {0.005, 
               0.}, {
                AbsoluteThickness[0.1]}}}}, {Automatic, {{0., 
               FormBox[
                TemplateBox[{0., 0.}, "Spacer2"], TraditionalForm], {0.01, 
               0.}, {
                AbsoluteThickness[0.1]}}, {1., 
               FormBox[
                TemplateBox[{0., 0.}, "Spacer2"], TraditionalForm], {0.01, 
               0.}, {
                AbsoluteThickness[0.1]}}, {2., 
               FormBox[
                TemplateBox[{0., 0.}, "Spacer2"], TraditionalForm], {0.01, 
               0.}, {
                AbsoluteThickness[0.1]}}, {3., 
               FormBox[
                TemplateBox[{0., 0.}, "Spacer2"], TraditionalForm], {0.01, 
               0.}, {
                AbsoluteThickness[0.1]}}, {4., 
               FormBox[
                TemplateBox[{0., 0.}, "Spacer2"], TraditionalForm], {0.01, 
               0.}, {
                AbsoluteThickness[0.1]}}, {-1., 
               FormBox[
                TemplateBox[{0., 0.}, "Spacer2"], TraditionalForm], {0.005, 
               0.}, {
                AbsoluteThickness[0.1]}}, {-0.8, 
               FormBox[
                TemplateBox[{0., 0.}, "Spacer2"], TraditionalForm], {0.005, 
               0.}, {
                AbsoluteThickness[0.1]}}, {-0.6, 
               FormBox[
                TemplateBox[{0., 0.}, "Spacer2"], TraditionalForm], {0.005, 
               0.}, {
                AbsoluteThickness[0.1]}}, {-0.4, 
               FormBox[
                TemplateBox[{0., 0.}, "Spacer2"], TraditionalForm], {0.005, 
               0.}, {
                AbsoluteThickness[0.1]}}, {-0.2, 
               FormBox[
                TemplateBox[{0., 0.}, "Spacer2"], TraditionalForm], {0.005, 
               0.}, {
                AbsoluteThickness[0.1]}}, {0.2, 
               FormBox[
                TemplateBox[{0., 0.}, "Spacer2"], TraditionalForm], {0.005, 
               0.}, {
                AbsoluteThickness[0.1]}}, {0.4, 
               FormBox[
                TemplateBox[{0., 0.}, "Spacer2"], TraditionalForm], {0.005, 
               0.}, {
                AbsoluteThickness[0.1]}}, {0.6, 
               FormBox[
                TemplateBox[{0., 0.}, "Spacer2"], TraditionalForm], {0.005, 
               0.}, {
                AbsoluteThickness[0.1]}}, {0.8, 
               FormBox[
                TemplateBox[{0., 0.}, "Spacer2"], TraditionalForm], {0.005, 
               0.}, {
                AbsoluteThickness[0.1]}}, {1.2, 
               FormBox[
                TemplateBox[{0., 0.}, "Spacer2"], TraditionalForm], {0.005, 
               0.}, {
                AbsoluteThickness[0.1]}}, {1.4, 
               FormBox[
                TemplateBox[{0., 0.}, "Spacer2"], TraditionalForm], {0.005, 
               0.}, {
                AbsoluteThickness[0.1]}}, {1.6, 
               FormBox[
                TemplateBox[{0., 0.}, "Spacer2"], TraditionalForm], {0.005, 
               0.}, {
                AbsoluteThickness[0.1]}}, {1.8, 
               FormBox[
                TemplateBox[{0., 0.}, "Spacer2"], TraditionalForm], {0.005, 
               0.}, {
                AbsoluteThickness[0.1]}}, {2.2, 
               FormBox[
                TemplateBox[{0., 0.}, "Spacer2"], TraditionalForm], {0.005, 
               0.}, {
                AbsoluteThickness[0.1]}}, {2.4, 
               FormBox[
                TemplateBox[{0., 0.}, "Spacer2"], TraditionalForm], {0.005, 
               0.}, {
                AbsoluteThickness[0.1]}}, {2.6, 
               FormBox[
                TemplateBox[{0., 0.}, "Spacer2"], TraditionalForm], {0.005, 
               0.}, {
                AbsoluteThickness[0.1]}}, {2.8, 
               FormBox[
                TemplateBox[{0., 0.}, "Spacer2"], TraditionalForm], {0.005, 
               0.}, {
                AbsoluteThickness[0.1]}}, {3.2, 
               FormBox[
                TemplateBox[{0., 0.}, "Spacer2"], TraditionalForm], {0.005, 
               0.}, {
                AbsoluteThickness[0.1]}}, {3.4, 
               FormBox[
                TemplateBox[{0., 0.}, "Spacer2"], TraditionalForm], {0.005, 
               0.}, {
                AbsoluteThickness[0.1]}}, {3.6, 
               FormBox[
                TemplateBox[{0., 0.}, "Spacer2"], TraditionalForm], {0.005, 
               0.}, {
                AbsoluteThickness[0.1]}}, {3.8, 
               FormBox[
                TemplateBox[{0., 0.}, "Spacer2"], TraditionalForm], {0.005, 
               0.}, {
                AbsoluteThickness[0.1]}}, {4.2, 
               FormBox[
                TemplateBox[{0., 0.}, "Spacer2"], TraditionalForm], {0.005, 
               0.}, {
                AbsoluteThickness[0.1]}}, {4.4, 
               FormBox[
                TemplateBox[{0., 0.}, "Spacer2"], TraditionalForm], {0.005, 
               0.}, {
                AbsoluteThickness[0.1]}}, {4.6, 
               FormBox[
                TemplateBox[{0., 0.}, "Spacer2"], TraditionalForm], {0.005, 
               0.}, {
                AbsoluteThickness[0.1]}}, {4.8, 
               FormBox[
                TemplateBox[{0., 0.}, "Spacer2"], TraditionalForm], {0.005, 
               0.}, {
                AbsoluteThickness[0.1]}}, {5., 
               FormBox[
                TemplateBox[{0., 0.}, "Spacer2"], TraditionalForm], {0.005, 
               0.}, {
                AbsoluteThickness[0.1]}}}}}],
         GridLines->{None, None},
         GridLinesStyle->Directive[
           GrayLevel[0.5, 0.4]],
         ImagePadding->All,
         Method->{
          "DefaultBoundaryStyle" -> Automatic, 
           "DefaultGraphicsInteraction" -> {
            "Version" -> 1.2, "TrackMousePosition" -> {True, False}, 
             "Effects" -> {
              "Highlight" -> {"ratio" -> 2}, 
               "HighlightPoint" -> {"ratio" -> 2}, 
               "Droplines" -> {
                "freeformCursorMode" -> True, 
                 "placement" -> {"x" -> "All", "y" -> "None"}}}}, 
           "DefaultMeshStyle" -> AbsolutePointSize[6], "ScalingFunctions" -> 
           None, "CoordinatesToolOptions" -> {"DisplayFunction" -> ({
               (Identity[#]& )[
                Part[#, 1]], 
               (Identity[#]& )[
                Part[#, 2]]}& ), "CopiedValueFunction" -> ({
               (Identity[#]& )[
                Part[#, 1]], 
               (Identity[#]& )[
                Part[#, 2]]}& )}},
         PlotRange->{{0., 3.999999918367347}, {0., 0.989690719966337}},
         PlotRangeClipping->True,
         PlotRangePadding->{{
            Scaled[0.02], 
            Scaled[0.02]}, {
            Scaled[0.05], 
            Scaled[0.05]}},
         Ticks->{Automatic, Automatic}],
        TraditionalForm],
       InterpretTemplate[Legended[
         Graphics[{{{{}, {}, 
             Annotation[{
               Directive[
                Opacity[1.], 
                GrayLevel[0], 
                AbsoluteThickness[2]], 
               Line[CompressedData["
1:eJwBUQKu/SFib1JlAgAAACQAAAACAAAASmXo0cDpdT763gjG8ENgPgRDGnDf
GVQ/ss/X3TvXPT8zn5icsxlkP463FM761k0/S83Xsp0ZdD99KzNG2tZdP1dk
972SGYQ/dGVCAsrWbT/dL4dDjRmUP3ACSuDB1n0/oBVPhooZpD/u0E3PvdaN
P4EIsyeJGbQ/LLjPxrvWnT8qR5GIsnC0P1ZHvcogWJ4/0oVv6dvHtD9/1qrO
hdmePyQDLKsudrU/1PSF1k/cnz/G/aQu1NK2P70YHvPx8KA/DPOWNR+MuT9l
VdQChvaiP5jdekO1/r4/ts5AIq4Bpz9BHFmk3lW/P0uWN6RgQqc/6lo3BQit
vz/gXS4mE4OnPx7seWOtLcA/Cu0bKngEqD9vaTYlANzAP14L9zFCB6k/EmSv
qKU4wj8GSK1B1gyrP1hZoa/w8cQ/VsEZYf4Xrz/v21QKohrFP0YcUVFnVK8/
hl4IZVNDxT82d4hB0JCvP7Njbxq2lMU/ipb7ENEEsD8Obj2FezfGP2pMavGi
fbA/xYLZWgZ9xz8puEeyRm+xP1wFjbW3pcc/oWVjKnuNsT/yh0AQac7HPxgT
f6Kvq7E/II2nxcsfyD8IbraSGOixP7cPWyB9SMg/gBvSCk0Gsj9Okg57LnHI
P/jI7YKBJLI/fJd1MJHCyD/oIyVz6mCyPxMaKYtC68g/YNFA6x5/sj+qnNzl
8xPJP9h+XGNTnbI/QB+QQKU8yT9PLHjbh7uyP9ehQ5tWZck/x9mTU7zZsj+Q
O0vYzW/JP3hzHQqB4bI/JywTdg==
                "]], 
               Line[CompressedData["
1:eJwBAQL+/SFib1JlAgAAAB8AAAACAAAApPfnWmXDyT8c3iHYIDuzPzKsEQYc
CMo/8Fm7DHibsz/JLsVgzTDKPyiFKNOF1LM/YLF4u35Zyj9gsJWZkw20P422
33Dhqso/zwZwJq9/tD/owK3bpk3LP62zJEDmY7U/ntVJsTGTzD9qDY5zVCy3
Pwv/gVxHHs8/5sBg2jC9uj+YaVdeLEbPPzCg7R4g9bo/JNQsYBFuzz94f3pj
Dy27Pz6p12Pbvc8/Cz6U7O2cuz+5qZa1ty7QPzK7x/6qfLw/7VPsvEvO0D9/
tS4jJTy+P1Wol8tzDdI/DVX+tYzdwD8lUe7ow4vUP6dJzP6AXMQ/Gn9HOmeh
1D87vCF213rEPxCtoIsKt9Q/0S537S2ZxD/6CFMuUeLUP/kTItza1cQ/0MC3
c9441T9N3ne5NE/FP3owgf745dU/8nIjdOhBxj/ODxQULkDXPzqceulPJ8g/
wz1tZdFV1z/ODtBgpkXIP7hrxrZ0a9c/YoEl2PxjyD+jx3hZu5bXP4xm0Map
oMg/eH/dnkjt1z/eMCakAxrJPyLvpiljmtg/gsXRXrcMyj8XHQB7BrDYPxg4
J9YNK8o/DEtZzKnF2D+sqnxNZEnKP/emC2/w8Ng/1o8nPBGGyj/MXnC0fUfZ
PyhafRlr/8o/lWryuLOE2T8YQ/xuPVXLPxZb+ms=
                "]], 
               Line[CompressedData["
1:eJwBEQLu/SFib1JlAgAAACAAAAACAAAAn8hAen+u2T/4+gaY45jLP6SNMIz7
HNo/qJYDUqJjzD/RTCfZXkXaP2GeUXi/rcw/K8sUcyWW2j/Ure3E+UHNP9/H
76ayN9s/uswlXm5qzj9HwaUOzXrcP0MFS8irXdA/F7QR3gEB3z8QQ7v6lK7S
P1yM+1TkFt8/cS6PYqnC0j+iZOXLxizfP9QZY8q91tI/LBW5uYtY3z+X8Aqa
5v7SP0J2YJUVsN8/IJ5aOThP0z82nFemlC/gPy75+Xfb79M/YV6mXaje4D9O
rzj1ITHVP4RKG5mZ6eA/sJoMXTZF1T+mNpDUivTgPxGG4MRKWdU/7A56S20K
4T/WXIiUc4HVP3a/TTkyNuE/XArYM8XR1T+MIPUUvI3hP25ld3JoctY/tuJD
zM884j+LG7bvrrPXP9ZIgfGNR+I/bkhWmGXH1z/2rr4WTFLiP1J19kAc29c/
N3s5Ychn4j8czzaSiQLYP7gTL/bAkuI/rIK3NGRR2D/YeWwbf53iP5CvV90a
Zdg/+N+pQD2o4j9z3PeF0XjYPzisJIu5veI/OjY41z6g2D+5RBogsujiP8rp
uHkZ79g/2qpXRXDz4j+wFlki0ALZP/oQlWou/uI/lEP5yoYW2T863Q+1qhPj
P1udORz0Pdk/WkNN2mge4z8+ytnEqlHZP7Cb30LAKOM/awVl5qRk2T8b8QmM

                "]], 
               
               Line[{{0.6012755102040817, 0.3987534188933306}, {
                0.602707593256919, 0.39966877094772146`}, {0.6040189648065841,
                 0.400506967195961}, {0.6066417079059144, 
                0.4021833596924402}, {0.6118871941045749, 
                0.40553614468539845`}, {0.61319856565424, 
                0.406374340933638}, {0.6145099372039051, 
                0.40721253718187755`}, {0.6171326803032354, 
                0.4088889296783567}, {0.6223781665018959, 
                0.412241714671315}, {0.6328691388992168, 
                0.4189472846572314}, {0.6538510836938587, 
                0.4323584246290644}, {0.732138185275487, 
                0.48239760295958967`}, {0.7987244897959184, 
                0.524957921312855}}], 
               Line[CompressedData["
1:eJwBoQFe/iFib1JlAgAAABkAAAACAAAAHTHtiQyk6T87ZjYuRtngPzb/YLZT
ruw/vljE3pyi4j9MTcCCRbjsP7Mf0tp0qOI/Y5sfTzfC7D+p5t/WTK7iP5A3
3uca1uw/lHT7zvy54j/pb1sZ4v3sP2mQMr9c0eI/nOBVfHBN7T8UyKCfHADj
PwHCSkKN7O0/ajd9YJxd4z8YEKoOf/btP2D+ilx0Y+M/Ll4J23AA7j9VxZhY
TGnjP1r6x3NUFO4/P1O0UPx04z+0MkWlGzzuPxVv60BcjOM/ZqM/CKqL7j/A
plkhHLvjP8yENM7GKu8/FhY24psY5D86D8sCkTXvP0/zBwnzHuQ/qJlhN1tA
7z+H0NkvSiXkP4OujqDvVe8/+Ip9ffgx5D862OhyGIHvP9r/xBhVS+Q/qGJ/
p+KL7z8T3ZY/rFHkPxbtFdyslu8/TLpoZgNY5D/xAUNFQazvP710DLSxZOQ/
qCudF2rX7z+f6VNPDn7kPxa2M0w04u8/2MYldmWE5D+EQMqA/uzvPxCk95y8
iuQ/fWisD4317z+LXC3Zw4/kPzvgzig=
                "]], 
               
               Line[{{1.0012755102040816`, 0.6437723543025458}, {
                1.0029484390136711`, 0.6443932350978574}, {
                1.0055826833813366`, 0.6453708928013209}, {
                1.0068998055651694`, 0.6458597216530526}, {1.008216927749002, 
                0.6463485505047843}, {1.0108511721166678`, 
                0.6473262082082478}, {1.0161196608519991`, 
                0.649281523615175}, {1.017436783035832, 0.6497703524669067}, {
                1.0187539052196648`, 0.6502591813186386}, {
                1.0213881495873305`, 0.651236839022102}, {1.0266566383226616`,
                 0.6531921544290291}, {1.0371936157933241`, 
                0.6571027852428832}, {1.0582675707346494`, 
                0.6649240468705916}, {1.1369227129030104`, 
                0.6941156460258596}, {1.1987244897959184`, 
                0.7170523879654955}}], 
               Line[CompressedData["
1:eJwBcQGO/iFib1JlAgAAABYAAAACAAAA9P5cq2w48z/Mn9Z8T/nmPw4dp+/k
5PQ/BPWJgy0L6D9AVoPd4+n0P56VQ/leDug/co9fy+Lu9D83Nv1ukBHoP9YB
GKfg+PQ/andwWvMX6D+e5ohe3Az1P8/5VjG5JOg/LrBqzdM09T+a/iPfRD7o
P01DLqvChPU/Lwi+Olxx6D9+fAqZwYn1P8iod7CNdOg/sLXmhsCO9T9hSTEm
v3foPxQon2K+mPU/lIqkESJ+6D/cDBAauqz1P/oMi+jniug/bNbxiLHU9T/E
EViWc6ToP4xptWagJPY/Whvy8YrX6D/qQK2ICyr2P3f55JAB2+g/RxilqnYv
9j+S19cveN7oPwLHlO5MOvY/y5O9bWXl6D95JHR2+U/2PzwMiek/8+g/1vtr
mGRV9j9X6nuItvboPzTTY7rPWvY/dMhuJy366D+SqlvcOmD2P5CmYcaj/eg/
pZo87ixh9j8Gn/5/Pv7oPxdhwWI=
                "]], 
               
               Line[{{1.4012755102040815`, 0.7817325899431938}, {
                1.4024622524621388`, 0.7820017479811038}, {
                1.4051079980981398`, 0.7826018140016401}, {
                1.4064308709161404`, 0.7829018470119082}, {1.407753743734141, 
                0.7832018800221764}, {1.410399489370142, 
                0.7838019460427127}, {1.415690980642144, 
                0.7850020780837854}, {1.426273963186148, 
                0.7874023421659306}, {1.4686058933621644`, 
                0.7970033984945116}, {1.547629076117258, 
                0.8149261822121617}, {1.5987244897959185`, 
                0.8265148327372187}}], 
               Line[CompressedData["
1:eJwBkQFu/iFib1JlAgAAABgAAAACAAAAW2XDEdOe+T8FjFJNHnfqP/tq1Jsp
evs/rPcOUYgn6z9UNl2RLn/7P5v2azVlKes/rAHmhjOE+z+K9cgZQivrP16Y
93E9jvs/Z/OC4vsu6z/BxRpIUaL7PyPv9nNvNus/hyBh9HjK+z+Z5t6WVkXr
PxPW7UzIGvw/htWu3CRj6z9soXZCzR/8P3XUC8EBZes/xGz/N9Ik/D9j02il
3mbrP3YDESPcLvw/QdEibphq6z/ZMDT570L8P/zMlv8Lcus/n4t6pRdr/D9y
xH4i84DrP/hWA5sccPw/YcPbBtCC6z9QIoyQIXX8P1DCOOushOs/Armdeyt/
/D8uwPKzZojrP2XmwFE/k/w/6btmRdqP6z++sUlHRJj8P9i6wym3kes/Fn3S
PEmd/D/GuSAOlJPrP8gT5CdTp/w/pLfa1k2X6z8rQQf+Zrv8P1+zTmjBnus/
sKqrJ9jA/D9xgx91xqDrPzQUUFFJxvw/glPwgcui6z8MAaNUk8f8P7MPk/xF
o+s/E83LYQ==
                "]], 
               Line[CompressedData["
1:eJwBQQK+/SFib1JlAgAAACMAAAACAAAAjpj2RAbS/D/mdCzdnKbrP8BQPc6c
1vw/6agnsNen6z9FuuH3Ddz8P6Fb9xxNqes/To0qS/Dm/D8PwZb2N6zrP3LZ
TZh5Ev0/ylYUXeO36z+5cZQyjGn9Pz+CDyo6z+s/R6IhZ7EX/j8o2QXE5/3r
PzSYDibGHP4/M49Sa0T/6z8gjvvk2iH+Pz1FnxKhAOw/+nnVYgQs/j9TsThh
WgPsP61RiV5XQP4/fYlr/swI7D8TAfFV/Wj+P9M50TiyE+w/31/AREm6/j9+
mpytfCnsP8xVrQNev/4/iFDpVNkq7D+4S5rCcsT+P5MGNvw1LOw/kjd0QJzO
/j+ocs9K7y7sP0UPKDzv4v4/00oC6GE07D+rvo8zlQv/Pyj7ZyJHP+w/dx1f
IuFc/z/TWzOXEVXsP2JQMFbcYf8/4OK/ZWdW7D9OgwGK12b/P+1pTDS9V+w/
Jumj8c1w/z8HeGXRaFrsP9S06MC6hP8/O5SXC8Bf7D8wTHJflKz/P6PM+39u
auw/HH9Dk4+x/z+wU4hOxGvsPweyFMeKtv8/vdoUHRpt7D/eF7cugcD/P9fo
LbrFb+w/jOP7/W3U/z8LBWD0HHXsP3gWzTFp2f8/GIzswnJ27D9jSZ5lZN7/
PyUTeZHId+w/Oq9AzVro/z8/IZIudHrsPybiEQFW7f8/TKge/cl77D8RFeM0
UfL/P1kvq8sffew//Ee0aEz3/z9mtjeadX7sPz801ofG+v8/cvATMWR/7D9w
syNf
                "]], 
               Line[CompressedData["
1:eJwBEQLu/SFib1JlAgAAACAAAAACAAAA4eUUvJwCAEDv97i5i4HsP0sj5TUa
CABAQDEKbiGD7D8iiYedEBIAQIN7EaEBhuw/0FTMbP0lAEAKECAHwovsPyzs
VQvXTQBAFzk900KX7D+4VEy/ilAAQFIy830KmOw/Q71Ccz5TAECNK6ko0pjs
P1qOL9ulWABAAh4VfmGa7D+JMAmrdGMAQO0C7SiAnew/5nS8ShJ5AEDEzJx+
vaPsP6D9IopNpABAcGD8KTiw7D8TD/AIxPoAQMmHu4Atyew/0r2Kh0n9AEDO
gsjU58nsP5JsJQbP/wBA033VKKLK7D8SyloD2gQBQN5z79AWzOw/EoXF/e8O
AUDzXyMhAM/sPxD7mvIbIwFAHDiLwdLU7D8M50Xcc0sBQHDoWgJ44Ow/zJXg
WvlNAUB142dWMuHsP4xEe9l+UAFAet50quzh7D8LorDWiVUBQITUjlJh4+w/
Cl0b0Z9fAUCZwMKiSubsPwjT8MXLcwFAw5gqQx3s7D/IgYtEUXYBQMiTN5fX
7Ow/iDAmw9Z4AUDNjkTrke3sPweOW8DhfQFA2IRekwbv7D8GSca694cBQOxw
kuPv8ew/xvdgOX2KAUDya583qvLsP4am+7cCjQFA92asi2Tz7D8FBDG1DZIB
QAFdxjPZ9Ow/xLLLM5OUAUAGWNOHk/XsP7mzhN38lgFA65w100X27D9u2/cf

                "]], 
               
               Line[{{2.201275510204082, 0.905272985482853}, {
                2.2025743146728987`, 0.9053934931139803}, {
                2.2039086887592343`, 0.905517301018898}, {2.206577436931906, 
                0.9057649168287335}, {2.21191493327725, 0.9062601484484046}, {
                2.222589925967937, 0.9072506116877468}, {2.2439399113493117`, 
                0.909231538166431}, {2.2866398821120604`, 
                0.9131933911237994}, {2.3704807786936803`, 
                0.9209724433839497}, {2.398724489795918, 
                0.9235929938985904}}], 
               Line[CompressedData["
1:eJwBoQFe/iFib1JlAgAAABkAAAACAAAAFBlI7881A0DwHREfzI/tP7VTRwOU
RARAYxzc4vTd7T+IS7iFHEcEQGZ2tRWw3u0/XEMpCKVJBEBp0I5Ia9/tPwIz
Cw22TgRAb4RBruHg7T9OEs8W2FgEQHrspnnO4+0/6NBWKhxtBECSvHEQqOnt
P7vIx6ykbwRAlBZLQ2Pq7T+OwDgvLXIEQJdwJHYe6+0/NLAaND53BECdJNfb
lOztP4GP3j1ggQRAqYw8p4Hv7T8aTmZRpJUEQMBcBz5b9e0/7UXX0yyYBEDC
tuBwFvbtP8A9SFa1mgRAxRC6o9H27T9mLSpbxp8EQMvEbAlI+O0/swzuZOip
BEDXLNLUNPvtP4YEX+dwrARA2YarB/D77T9a/M9p+a4EQN3ghDqr/O0/AOyx
bgq0BEDilDegIf7tP0zLdXgsvgRA7vycaw4B7j8fw+b6tMAEQPFWdp7JAe4/
8rpXfT3DBEDzsE/RhALuP8ayyP/FxQRA9wopBEAD7j+ZqjmCTsgEQPlkAjf7
A+4/7Oa3EDDKBEDswo04hgTuP8o+wf8=
                "]], 
               Line[CompressedData["
1:eJwBUQKu/SFib1JlAgAAACQAAAACAAAArrLhiGnPBEBv8JAtkgbuP7mBbg75
1ARAqizhmVIJ7j+Med+QgdcEQPjGVYOTCu4/MmnBlZLcBECU+z5WFQ3uP39I
hZ+05gRAzGQR/BgS7j/SXmhcMOkEQPWEmZNTE+4/JHVLGazrBEAepSErjhTu
P8qhEZOj8ARAcOUxWgMX7j8U+52GkvoEQBNmUrjtG+4/qK22bXAOBUBaZ5N0
wiXuP9AS6DssNgVA52kV7Ws57j8h3UrYo4UFQAJvGd6+YO4/isI7r1WIBUCY
GkQ7FGLuP/KnLIYHiwVALcZumGlj7j/Ccg40a5AFQFcdxFIUZu4/ZAjSjzKb
BUCsy27HaWvuP6gzWUfBsAVAVyjEsBR27j8uime23tsFQKzhboNqi+4/lm9Y
jZDeBUBBjZngv4zuP/9USWRC4QVA1zjEPRWO7j/QHysSpuYFQAKQGfi/kO4/
cbXubW3xBUBXPsRsFZbuP7TgdSX8BgZAAZsZVsCg7j86N4SUGTIGQFZUxCgW
tu4/1mIZNp00BkD9AjuoVLfuP3OOrtcgNwZApLGxJ5O47j+s5dgaKDwGQPMO
nyYQu+4/HpQtoTZGBkCPyXkkCsDuP7q/wkK6SAZANnjwo0jB7j9X61fkPUsG
QN4mZyOHwu4/kEKCJ0VQBkAshFQiBMXuPwLx1q1TWgZAyT4vIP7J7j+eHGxP
11wGQHDtpZ88y+4/O0gB8VpfBkAXnBwfe8zuP9hzlpLeYQZAvkqTnrnN7j+F
gFGqyWMGQI2dZqKszu4/vlgF/g==
                "]], 
               Line[CompressedData["
1:eJwVz2kw1HEcBnDZ/H4krRzNZExLTcaR1JSOMev7rZQROjURg9w61hKlREp4
IRMhhcqbrk0yIQ2qSWoHObJWKTtD5Vjl94+tJWf/XjzzzOfNM/NYh8QcCNfV
0dFx5PO/3b2SVgqiCa4WX+4N72Aw6J1aK5UQVMbfMfH8wODSWfOA31KCz/0s
xdW8RXdls2dOESxyvRkp6mTgO9OFFxIJBunn1Wt4t8js5NmXCKqLMyJKuhhE
db+MWppOsCVVkEuUDBbq+iwqyCRYHp5aJ+Xt6pfiXXKFYJzTOeOd3QwqqEIh
u05wpuFk7ehHBvlh5/vkMoLCEZ8l8IVBwIr2vwsUBJ23rHrW389gyfK46jol
waFSh1afrwxem5rHJnwieMNg43c5bxsD/+FhFcGpz24m5d8YcJrB7vZhgq+S
IyTnBvh/TXOVt+YIerx5aGOqZvAgfq1kqz3FgD3rCt1+MTgS88FOs4aiUc2W
8hreRsfiB8qcKL4SbXtrP8YgLqg2wMqZovXYfo3xOAOX3bs8KVIczDu1V6Vh
0CYKtFUeoijteUZPTzD405z9VXqRYlqYOPH+HINeQ2XUTBpFlzaDXybzDBq8
LLnMDIrjm7sjU3jntMmmb2dRDDaMOXxIhwP7TrlZawFF8dPSTQJdDgJ7Frjb
yShq5wV/AvU4cLPwaK0qo/g4uuNEM28H/5yD+IRiuKLkuzPhYLJ3RfDhKoqK
e85diykH1/pczqa/pFjhHVlZq8/Bu6GER/2dFKOLm2OXLeagzPbF+pNKilZ6
heqLvPOiFz6f/EjxkyT06Cjv4B/XGoUqiru2z+xrNOJgij1RiYcorlI7rosT
ctDnNBHapKb4+cDUfRVvudR1xOcnxdz6dyIPYw7yx99rj49RnL8aJLRaykHS
BrPkCQ3Fmr8OmVm8Q+L9BWlaipLQyTktbyetWlg0TbF3Uy5rNeFAZPFjR+gs
v3+6xXe5KQf/AFkKXCY=
                "]], 
               
               Line[{{3.001275510204082, 0.9711340206185567}, {
                3.00530855047641, 0.9711340206185567}, {3.0077939192994325`, 
                0.9711340206185567}, {3.0127646569454773`, 
                0.9711340206185567}, {3.017735394591522, 
                0.9711340206185567}, {3.0567217732879426`, 
                0.9711340206185567}, {3.0957081519843626`, 
                0.9711340206185567}, {3.1802851297394477`, 
                0.9711340206185567}, {3.1852186484993315`, 
                0.9711340206185567}, {3.1901521672592157`, 
                0.9711340206185567}, {3.192618926639158, 
                0.9711340206185567}, {3.1950856860191, 0.9711340206185567}, {
                3.196319065709071, 0.9711340206185567}, {3.197552445399042, 
                0.9711340206185567}, {3.1987244897959184`, 
                0.9711340206185567}}], 
               Line[CompressedData["
1:eJwVx30s1HEcwPFjbfb7/lab83TzFCmdhc4qra35fDyvqeXOTOXuZh5bI2OR
HuZxO2PVpoQuT8lInpokmqTrPI1MVx6mxwlR6YMxE6pff7z33ssxMlERYywS
iaRC/38loynUs5TDcoereabmBHrtLHbd5zAteIivsCDISSgcm2jkMGjitbLV
isDYbNFoh47DpW8jfz7ZELTkhtcW6jmcPWYaEm1LELnZe9ymj8P39fLaecG6
mbJi6RCHPYmGkyt2BNntQW6+YxyWrL2t5BwIjNS1p9K+c+hlMu5zcDeBqE7d
PCVmmO/8UZPnStD7c/x8hQVDn4VBY2s3gmsyubtSwnD98bP0h4Kt2n0bR+0Y
xnmXpA66E7j3Sev7pQz9lCGx2z0IlDPLNU1eDP8WDPgXHCLocMwtv3yO4YWt
J9vueBGkx4jUhxMY7tNXZ7oAgV/dJbuVRIZT+bc2OwSPyOJLE1IYyiVJK5NI
MAdybUQmQ/cDrtO2vgSWapuigCKGc2erXlUGEiRrm6+LdQxV725kPwgmeLqp
zdXpGU6Kw5WecoJNtSYruY9hmHyvp15wrpMqxTDEUDH8Yv6zgqC0galujjMM
6F8Mtgol6OmKcRUvMNzfqdipOU3AHOXOOmLY8Nt+3ewMQXDOUYfkZYYuR34Y
7gmeDDQzN6wxdGrL0TwPJ/g10r1RYMyj5FHrwoqKQPLVZtBUwqNRtWVnVCSB
yt+k56U1j+lTU7eXBFfVLncl2fG44dCcmBFF4Bo/0PJmF4+rZYFOd6MJkoZb
G7L28Jj8wWxLGkPQJqus8ZDySNZfxtoEe6+magvceJwvTss3xBJowiILvWU8
xo35RUfEEShO2F8sEtwtHZ1OEvwPwyoo0w==
                "]], 
               Line[CompressedData["
1:eJxTTMoPSmViYGAQBmIQLSLp8f68KbfDDJcFUeIZ7+3D6lSaAi24HYR42s8b
AvmzH/DXMFpzO/yo89TzA/IfOP0u3WjL7XDvI3dvFpCfxX4pU9CZ22Hl9Qle
i4H89Zl7kw+6cjv0ewWv3A/kfzm9IrbQg9uhdK8oxx0gv35CfeBFX24Hh8Wz
jopkvrefIqlrOTGC2+FG3hKHNiB/r3YHh2AetwMb2w6zzKz39mZXxM9OKuB2
0KtcvbYZyN9Qs3yiSDG3Q+ibeSrzgPxFZ49JSVRwOyy51Cp0GcjvyGfVlW/i
dnCcH/zOJvu9fdDmpkDdadwO1RbvlwrkvLd/blU7y3Mft8OHLDXRHbnv7QW9
inSa+Hgcbp2f8pmt8L39Hd0Llyv38DjMvqZZaVzx3v7Ns+0CBqd4HNiEN1ke
AfIBadCF9A==
                "]], 
               Line[CompressedData["
1:eJxTTMoPSmViYGCQAWIQvW7Tw47M8zwOP459Tfhd8d7eLHz567vJvA5HdJ5N
lKp/b7+bn3/z9QxehzPZZyX8gfxjDfccTxfxOtx5OVttB5B/O6k2flMbr8Pf
pxZOXQ3v7dnUd89qWMfrYHevqFKv6b29J3N+3d8NvA6Hap/t8QDye+4rJVVt
5nVwk41iSAbyBWd0aZbs4HXwi3Fsnw7ky3BG7Ug/xOsQf4t/KkPze3uj1z+u
+l3jdai/tmbDJSA/dr2ZoOw/XocD5549L2t9b78t6gffBQY+Bwv/2rTJQD4f
2y6eZmY+hw3nhZ+uB/IPxNhyvOTgc5h/weHRCyBficvl/xZhPof6S7PuRLW9
t3+WEvjWR5PPwfaa30W79vf2dgLCr/9r8zlsDXvqHw3kT9995cUmPT4HnevV
58qBfA+hiCcSJnwOMjdWnN4A5K/aH3f7iR2fw++bTMeUOt7b50nlnKwJ4XPY
eXfbLrZOYHgd1T2uH87nYBjna6kM5MsXvj/yKJLPYeW9x9vtgfwKmY2Hpsbw
OSjEV5nFAPkXjhcd8Ijnc5hxX2BrBZCvUWyy73cin4NAwnLjqUB+a0PgqpPJ
fA5pU9kdVgD5AF2X1kQ=
                "]], 
               Line[CompressedData["
1:eJwV0VtIE1Acx/Glhal5Di7rISovZd6yetEKqfMnLIdbokMbtUxTA7dmQ1Jc
WXhrQ+dls8zytnTzlqaZTpJaVBRaSshaN2moZJildgoT87Z1evjx4/P89U6S
C885cDgcP7b/HyHI9nGUIBDumF1aKqJE7RXWOyBDkBN7sjBSTcnE0Er3ZTkC
eZxKWcBc4ZPbOZ6BIEo0njPPvDCsarqXg2CDuCJjpJiS6GyeISEfwYr4eTq3
hJLWXS4NXCWC6dM/L/CZT10trVWoEQye4UmeMJsCK26E30RQmLQS31BKSa6y
Ic/ahmCdNCVCoqHELcsp8mwHgqzzcxk65urUNO7kfQQ/ZPl6C3MP/6CBGhEM
y+tXD2kpmXQ3v3R4iqAq09rDLaeEr+OsD7AgCM6L9TJdp2Tzw4SyzGUEJ26H
L6JKSjqmttUgAYaW/p3txlpKCuuUiaNRGFyn5p1+MacIZ307YzDInQdSguoo
2WoydR0XYdgvkGzXM6s14v6SJAz95o5yjY6S1NCq3y6XMExaQxXSekp8rnnw
nJox+M7xjno1UmI7cMXtYyuGIo8tejHzyOzE2+Z2DDMh07ZKZq2oJ/7YAwxG
RWmfWxMl9kDhRaUJQ7jNHLTMbDVrdI4WDMnOYu6HFkr6VAvJlvcYBgJ3y91b
WZ+whADDJwxBgtUhATO/aY/xyCiGubI7yhfMjxRvXud9x1Dg8fVv111KKoND
NDEzGL6F9MbNMKd/qY31phj4IlW3Xxsl/gLZ2LM/GDZW+8t0zGvXvGvULmDI
erz4aoR5vDdMmriE4bN10HdTO+spNezdt4rhsK0mP5r5lqfrvN2OQe+ZNlbM
/A9PojGu
                "]]}, "Charting`Private`Tag$69610#1"], 
             Annotation[{
               Directive[
                Opacity[1.], 
                RGBColor[1, 0, 0], 
                AbsoluteThickness[2]], 
               Line[CompressedData["
1:eJwBUQKu/SFib1JlAgAAACQAAAACAAAASmXo0cDpdT56z1YrdWljPgRDGnDf
GVQ/WN8IQ4bOQT8zn5icsxlkP6qIHnBfzlE/S83Xsp0ZdD9UXakGTM5hP1dk
972SGYQ/qcfuUULOcT/dL4dDjRmUP9N8kXc9zoE/oBVPhooZpD9o12IKO86R
P4EIsyeJGbQ/soTL0znOoT8qR5GIsnC0P4h8EV1wG6I/0oVv6dvHtD9ddFfm
pmiiPyQDLKsudrU/CWTj+BMDoz/G/aQu1NK2P15D+x3uN6Q/DPOWNR+MuT8L
AitooqGmP5jdekO1/r4/ZH+K/Ap1qz9BHFmk3lW/Pzp30IVBwqs/6lo3BQit
vz8QbxYPeA+sPx7seWOtLcA/vF6iIeWprD9vaTYlANzAPxE+uka/3q0/EmSv
qKU4wj9f/nTIOSSwP1hZoa/w8cQ/DL2kEu6Nsj/v21QKohrFPz2QvGT6sbI/
hl4IZVNDxT9vY9S2BtayP7Njbxq2lMU/0QkEWx8esz8Obj2FezfGP5dWY6NQ
rrM/xYLZWgZ9xz8i8CE0s860P1wFjbW3pcc/VMM5hr/ytD/yh0AQac7HP4WW
UdjLFrU/II2nxcsfyD/oPIF85F61P7cPWyB9SMg/GRCZzvCCtT9Okg57LnHI
P0vjsCD9prU/fJd1MJHCyD+uieDEFe+1PxMaKYtC68g/4Fz4FiITtj+qnNzl
8xPJPxEwEGkuN7Y/QB+QQKU8yT9CAyi7Olu2P9ehQ5tWZck/dNY/DUd/tj+Q
O0vYzW/JP290knuMiLY/uakNdg==
                "]], 
               
               Line[{{0.20127551020408163`, 0.08962903730487083}, {
                0.2033724813112215, 0.09134376665994261}, {
                0.20461432671651483`, 0.09235924501520804}, {
                0.20585617212180818`, 0.09337472337047346}, {
                0.20833986293239484`, 0.0954056800810043}, {
                0.2133072445535682, 0.09946759350206598}, {0.2232420077959149,
                 0.10759142034418935`}, {0.24311153428060836`, 
                0.12383907402843614`}, {0.2443290196086536, 
                0.12483463272939306`}, {0.24554650493669883`, 
                0.12583019143034996`}, {0.24798147559278932`, 
                0.12782130883226384`}, {0.2528514169049703, 
                0.13180354363609156`}, {0.2625912995293323, 
                0.13976801324374702`}, {0.28207106477805627`, 
                0.15569695245905793`}, {0.3210305952755042, 
                0.18755483088967972`}, {0.3987244897959184, 
                0.25108646525049544`}}], 
               Line[CompressedData["
1:eJwBUQGu/iFib1JlAgAAABQAAAACAAAAn8hAen+u2T8bEorlZjXQPxe0Ed4B
Ad8/cUe2FmXs1D9cjPtU5BbfP+Hl8hbI/9Q/omTly8Ys3z9ThC8XKxPVPywV
ubmLWN8/NMGoF/E51T9CdmCVFbDfP/g6mxh9h9U/NpxXppQv4D9/LoAalSLW
P2Fepl2o3uA/jRVKHsVY1z+EShuZmengP/+zhh4obNc/pjaQ1Ir04D9uUsMe
i3/XP+wOekttCuE/Uo88H1Gm1z92v005MjbhPxQJLyDd89c/jCD1FLyN4T+c
/BMi9Y7YP7biQ8zPPOI/qePdJSXF2T/WSIHxjUfiP8g3KKMt2Nk/9q6+FkxS
4j/mi3IgNuvZPzd7OWHIZ+I/JTQHG0cR2j+4Ey/2wJLiP6GEMBBpXdo/uUQa
ILLo4j+XJYP6rPXaP7Cb30LAKOM/fIPR5Cln2z+kl56b
                "]], 
               Line[CompressedData["
1:eJwBoQFe/iFib1JlAgAAABkAAAACAAAAtsqGI6Y94z+MwYpuNIfbP9wMLplS
n+M/XDGvLaoF3D/8cmu+EKrjP14MA9iSE9w/PT/mCI2/4z9lwqosZC/cP77X
252F6uM/cS761QZn3D+/CMfHdkDkP4cGmShM1tw/wmqdG1ns5D+1ttbN1rTd
P/UmPQ+tbec/F32V2JZ54D8+4kLHinjnPwijNp6fgOA/hp1If2iD5z/5yNdj
qIfgPxYUVO8jmec/2hQa77mV4D82AWvPmsTnP52sngXdseA/eNuYj4gb6D8k
3KcyI+rgP/yP9A9kyeg/MTu6jK9a4T9ES/rHQdToPyJhW1K4YeE/jAYAgB/f
6D8Sh/wXwWjhPx19C/Da9Og/9NI+o9J24T8+aiLQUSDpP7hqw7n1kuE/hiUo
iC8r6T+pkGR//pnhP87gLUANNuk/mbYFRQeh4T9eVzmwyEvpP3sCSNAYr+E/
f0RQkD936T8+mszmO8vhP8j/VUgdguk/L8BtrETS4T8Qu1sA+4zpPyDmDnJN
2eE/FwJGqSaP6T9HBT0otdrhP9TPy1k=
                "]], 
               
               Line[{{0.8012755102040817, 0.5593383861210584}, {
                0.8024388112602567, 0.5598536472362295}, {0.8037652381656297, 
                0.5604411617087968}, {0.8064180919763757, 
                0.5616161906539313}, {0.8170295072193599, 
                0.5663163064344694}, {0.8182677985372807, 
                0.5668647829977733}, {0.8195060898552016, 
                0.5674132595610774}, {0.8219826724910432, 
                0.5685102126876852}, {0.8269358377627265, 
                0.570704118940901}, {0.8368421683060933, 
                0.5750919314473326}, {0.8566548293928267, 
                0.5838675564601957}, {0.8962801515662935, 
                0.6014188064859222}, {0.9739717509693491, 
                0.6358307585213471}, {0.9987244897959183, 
                0.6467944929249383}}], 
               
               Line[{{1.0012755102040816`, 0.6479135521329485}, {
                1.1369227129030104`, 0.7068403608011373}, {
                1.1382548904425511`, 0.7074190750644813}, {
                1.1395870679820916`, 0.7079977893278251}, {1.142251423061173, 
                0.709155217854513}, {1.147580133219336, 0.7114700749078887}, {
                1.158237553535662, 0.7160997890146401}, {1.1795523941683133`, 
                0.7253592172281429}, {1.180884571707854, 
                0.7259379314914868}, {1.1822167492473947`, 
                0.7265166457548307}, {1.1848811043264762`, 
                0.7276740742815185}, {1.190209814484639, 0.7299889313348942}, 
                {1.1915419920241797`, 0.7305676455982382}, {
                1.1928741695637202`, 0.7311463598615819}, {
                1.1955385246428016`, 0.7323037883882698}, {
                1.1968707021823424`, 0.7328825026516138}, {1.198202879721883, 
                0.7334612169149577}, {1.1987244897959184`, 
                0.7336878107290616}}], 
               Line[CompressedData["
1:eJwBIQLe/SFib1JlAgAAACEAAAACAAAA9P5cq2w48z9QqsAjHYLnP8FddHM1
PPM/tn8dSG+E5z+MzSNXqkHzP+dLIfrHh+c/Iq2CHpRM8z9K5CheeY7nP01s
QK1nYvM/EBU4Jtyb5z+k6rvKDo7zP5t2Vrahtuc/bpdPI2qT8z9mGP+96rnn
PzdE43vFmPM/MLqnxTO95z/KnQotfKPzP8X9+NTFw+c/8VBZj+m48z/whJvz
6dDnPz639lPE4/M/RJPgMDLr5z/ZgzHdeTn0P+6vaqvCH+g/Dh2n7+Tk9D9C
6X6g44joP0BWg93j6fQ/OLuM+vOL6D9yj1/L4u70Py2NmlQEj+g/1gEYp+D4
9D8ZMbYIJZXoP57miF7cDPU/73jtcGah6D8usGrN0zT1P50IXEHpueg/TUMu
q8KE9T/3Jzni7uroP358CpnBifU/7PlGPP/t6D+wteaGwI71P+LLVJYP8eg/
FCifYr6Y9T/Nb3BKMPfoP9wMEBq6rPU/pLensnED6T9s1vGIsdT1P1FHFoP0
G+k/jGm1ZqAk9j+sZvMj+kzpP+pArYgLKvY/F1kl2kxQ6T9HGKWqdi/2P4JL
V5CfU+k/AseU7kw69j9YMLv8RFrpP3kkdHb5T/Y/BfqC1Y9n6T/W+2uYZFX2
P2/stIviauk/NNNjus9a9j/b3uZBNW7pP5KqW9w6YPY/RtEY+Idx6T+lmjzu
LGH2P45WeW0ccuk/REYgqA==
                "]], 
               
               Line[{{1.4012755102040815`, 0.795831450126899}, {
                1.4024622524621388`, 0.7960740550178137}, {
                1.4051079980981398`, 0.796614922950216}, {1.4064308709161404`,
                 0.796885356916417}, {1.407753743734141, 
                0.7971557908826182}, {1.410399489370142, 
                0.7976966588150205}, {1.415690980642144, 0.798778394679825}, {
                1.426273963186148, 0.800941866409434}, {1.4686058933621644`, 
                0.80959575332787}, {1.547629076117258, 0.8257504073834258}, {
                1.5987244897959185`, 0.8361958071133052}}], 
               Line[CompressedData["
1:eJwBYQGe/iFib1JlAgAAABUAAAACAAAAW2XDEdOe+T/IivV08cXqP/tq1Jsp
evs/lmo57Mxf6z9UNl2RLn/7PyAYhdZsYes/rAHmhjOE+z+qxdDADGPrP16Y
93E9jvs/vyBolUxm6z/BxRpIUaL7P+fWlj7MbOs/hyBh9HjK+z85Q/SQy3nr
PxPW7UzIGvw/3BuvNcqT6z9soXZCzR/8P2bJ+h9qles/xGz/N9Ik/D/wdkYK
CpfrP3YDESPcLvw/BdLd3kma6z/ZMDT570L8Py6IDIjJoOs/n4t6pRdr/D9/
9GnayK3rP/hWA5sccPw/CaK1xGiv6z9QIoyQIXX8P5NPAa8Ises/Armdeyt/
/D+oqpiDSLTrP2XmwFE/k/w/0WDHLMi66z8rQQf+Zrv8PyLNJH/Hx+s/sKqr
J9jA/D8HGmdvisnrPzQUUFFJxvw/7GapX03L6z8MAaNUk8f8P+lzMzG4y+s/
r4axqQ==
                "]], 
               
               Line[{{1.8012755102040816`, 0.8689766366512534}, {
                1.8023956352454178`, 0.8691102120394877}, {
                1.8037242586975861`, 0.869268650952012}, {1.8063815056019226`,
                 0.8695855287770606}, {1.8170104932192683`, 
                0.8708530400772552}, {1.8382684684539596`, 
                0.8733880626776442}, {1.8807844189233422`, 
                0.8784581078784224}, {1.9601756422651684`, 
                0.8879255450742108}, {1.9987244897959184`, 
                0.8925225115599903}}], 
               Line[CompressedData["
1:eJwBcQGO/iFib1JlAgAAABYAAAACAAAA4eUUvJwCAEBqlCezTZLsPxMP8AjE
+gBAe0RFwAki7T/SvYqHSf0AQBlmzqF/I+0/kmwlBs//AEC4h1eD9STtPxLK
WgPaBAFA9cppRuEn7T8ShcX97w4BQHBRjsy4Le0/EPua8hsjAUBlXtfYZznt
PwznRdxzSwFAT3hp8cVQ7T/MleBa+U0BQO2Z8tI7Uu0/jER72X5QAUCMu3u0
sVPtPwuisNaJVQFAyf6Nd51W7T8KXRvRn18BQEOFsv10XO0/CNPwxctzAUA4
kvsJJGjtP8iBi0RRdgFA17OE65lp7T+IMCbD1ngBQHbVDc0Pa+0/B45bwOF9
AUCzGCCQ+23tPwZJxrr3hwFALZ9EFtNz7T/G92A5fYoBQMzAzfdIde0/hqb7
twKNAUBq4lbZvnbtPwUEMbUNkgFApyVpnKp57T/Essszk5QBQEVH8n0ge+0/
ubOE3fyWAUCHV6JAhnztP7BTqV8=
                "]], 
               Line[CompressedData["
1:eJwBQQK+/SFib1JlAgAAACMAAAACAAAAe3+uVTacAUBVgUc6BH/tP9o8REjf
ngFAbo0gcAOA7T+vuuzgmqEBQCJgPKMJge0/WrY9EhKnAUCLBXQJFoPtP7Gt
33QAsgFAXVDj1S6H7T9enCM63ccBQADmwW5gj+0/uHmrxJbzAUBGEX+gw5/t
P2s0u9kJSwJA0Wf5A4rA7T/A0NWsuE0CQOZCsm2Lwe0/FW3wf2dQAkD7HWvX
jMLtP7+lJSbFVQJAJdTcqo/E7T8TF5BygGACQHlAwFGVyO0/u/lkC/d1AkAh
GYefoNDtPwu/Dj3koAJAcMoUO7fg7T9gWykQk6MCQIWlzaS44e0/tfdD40Gm
AkCagIYOuuLtP18weYmfqwJAxDb44bzk7T+zoePVWrYCQBej24jC6O0/W4S4
btHLAkC/e6LWzfDtP6tJYqC+9gJADi0wcuQA7j80LCE+P/kCQIaBa4rUAe4/
vg7g27/7AkD+1aaixALuP9DTXRfBAANA7H4d06QE7j/0XVmOwwoDQMrQCjRl
CO4/fUAYLEQNA0BBJUZMVQnuPwYj18nEDwNAuXmBZEUK7j8Z6FQFxhQDQKgi
+JQlDO4/PnJQfMgeA0CGdOX15Q/uP8dUDxpJIQNA/cggDtYQ7j9QN863ySMD
QHQdXCbGEe4/YvxL88ooA0BjxtJWphPuP+veCpFLKwNA2xoOb5YU7j90wcku
zC0DQFJvSYeGFe4//qOIzEwwA0DKw4SfdhbuP1JNHneWMANAaNJ4O5IW7j/P
zwF+
                "]], 
               Line[CompressedData["
1:eJwBMQLO/SFib1JlAgAAACIAAAACAAAAFBlI7881A0C2SPVbLBjuP6wQQ+HP
PANAcnFbvdcZ7j/Qmj5Y0kYDQFzrw+M6HO4/WX399VJJA0DWCV6t0xzuP+Jf
vJPTSwNAUSj4dmwd7j/0JDrP1FADQEZlLAqeHu4/Ga81RtdaA0Aw35QwASHu
P2LDLDTcbgNABNNlfccl7j/16xoQ5pYDQK26BxdUL+4/lJ3nx5yZA0AGw+HH
+S/uPzNPtH9TnANAXsu7eJ8w7j9xsk3vwKEDQA/cb9rqMe4/7XiAzpusA0Bx
/dedgTTuP+UF5oxRwgNANUCoJK857j/VH7EJve0DQL7FSDIKRO4/tVNHA5RE
BEDO0IlNwFjuP4hLuIUcRwRA2fcT+VpZ7j9cQykIpUkEQOUenqT1We4/AjML
DbZOBED8bLL7KlvuP04SzxbYWARAKgnbqZVd7j/o0FYqHG0EQIdBLAZrYu4/
Gk5mUaSVBEA/ss6+FWzuP+1F19MsmARAS9lYarBs7j/APUhWtZoEQFYA4xVL
be4/Zi0qW8afBEBtTvdsgG7uP7MM7mToqQRAnOofG+tw7j+GBF/ncKwEQKcR
qsaFce4/WvzPafmuBECzODRyIHLuPwDssW4KtARAyoZIyVVz7j9My3V4LL4E
QPgicXfAde4/H8Pm+rTABEAESvsiW3buP/K6V309wwRAD3GFzvV27j+ZqjmC
TsgEQCa/mSUreO4/7Oa3EDDKBEDBTaD/nXjuPzRc+ww=
                "]], 
               Line[CompressedData["
1:eJwBQQK+/SFib1JlAgAAACMAAAACAAAArrLhiGnPBED18Z1qr3nuP4x535CB
1wRAXFsuZxB77j8yacGVktwEQEjcPFzte+4/f0iFn7TmBEAg3llGp33uP9Je
aFww6QRACK7ikxN+7j8kdUsZrOsEQO99a+F/fu4/yqERk6PwBEC/HX18WH/u
PxT7nYaS+gRAXV2gsgmB7j+orbZtcA4FQJvc5h5shO4/0BLoOyw2BUAW23P3
MIvuPyHdStijhQVADNiNqLqY7j+KwjuvVYgFQJJzjS0wme4/8qcshgeLBUAY
D42ypZnuP8JyDjRrkAVAJEaMvJCa7j9kCNKPMpsFQD20itBmnO4/qDNZR8Gw
BUBvkIf4EqDuPy6KZ7be2wVA00iBSGun7j+Wb1iNkN4FQFnkgM3gp+4//1RJ
ZELhBUDff4BSVqjuP9AfKxKm5gVA7LZ/XEGp7j9xte5tbfEFQAUlfnAXq+4/
tOB1JfwGBkA2AXuYw67uPzo3hJQZMgZAmrl06Bu27j/WYhk2nTQGQHxGO46J
tu4/c46u1yA3BkBd0wE097buP6zl2BooPAZAIO2Of9K37j8elC2hNkYGQKYg
qRaJue4/ur/CQrpIBkCIrW+89rnuP1frV+Q9SwZAaTo2YmS67j+QQoInRVAG
QCxUw60/u+4/AvHWrVNaBkCzh91E9rzuP54cbE/XXAZAlBSk6mO97j87SAHx
Wl8GQHahapDRve4/2HOWkt5hBkBXLjE2P77uP4WAUarJYwZA/tCF35K+7j+w
YAqM
                "]], 
               Line[CompressedData["
1:eJwV0H0s1HEcB/Ajvt+S0Dop7BRNTsVEtZvq99l6kodCKjpkch4qXDglPV4r
FTZ5qky1KeG6RZ4m6kTqcB6W6/RoO7Uc0a8kDxXWpz8+e+/1x3t777M8PN5f
pM/hcJzw/ucO71TbOTEEltw1yLNqZJkBn3P14jgC6cNnvnmipSnmwb/EBHhx
iR/C0DbFspnjiQQqf0S1JaMDp1/D2RME3o37FhehVTK+MlNKYCXHLuQPOrpX
Eb3wIoEGqYWX2TOWMdAPMMpLI7DL0Fhgj94cdManMIOAxGic64+uoGq1LJ/A
c66yowydG3FKq5QROMg/sjGoiWWCed2/9dQErvtXWdU1s4zJ0oSaBg0Bz4iM
/m500yLzY5K3BGYlohId2n6ecHCwj0DETQtXi+cs831soLd7kICLNtUzGS1t
m626NUtAFbs1xa2FZUqTnOIEjhRmL2t6K16wzIH4V/yx1RQeFTwsbEUvOJz0
Re5MQSRPC9eiEw7WBy9bR0HVLWBNX7KMu+d2LwoUbiy+bRiP7rIJddDspbD2
XqTbGiXLjLdnfhKfx37j5LWyVpb5OF8TPX2BQkvUi5ZGdLO39fe0SxTszHIm
NeisLtnf2+kU+sOcQvTbWMaxR8ntzKMQqi9yEKJD3+nt4Mso7NvWozBuZ5mt
ljs7q+UUar7dGbVFrxJm7YFyCub5sSsE6KmPvLD91RTUA3OvitDZWveUiwoK
uy8zexXolzrJg/4eCh4q+XC8imXkDk9dYjUUShJP8i6hc2IM6qbeUCDWHn6F
6LDh7BbTPtx/9HNtK/oPW963SUcBTCylyztYRus8eahtiMKdWl31BrRSvPlr
wAj+N7RG54PO/dkxcWSUwtNyX5+T6FRX7unJMQrWgbxzWejwJOGcCxMUUjkj
lffRHjVFV0x+U3hf+vjLE7TzxJBpwV8KAr+0JWq0jeXwlkMzFJauj5R/Qv8D
uclrpA==
                "]], 
               Line[CompressedData["
1:eJwVx3tIk1EcgOG1lM6xpZFNqVjklSWlFkotL+dHqaiVq22UFZjashJLhiO1
MWwyK+3udWARiEESsjIvNRKh2Z3GN0tJ1Mlai9Jx1tRNtLJOf7y8PGGFpbKT
fB6PF876f7tz7fM7fAQXQ1dzKR8oebQrxyhHCA6rlx35yNyiaUqcDECgPlvs
EVooUf6J2O0LQmA8nhzeymzwy1PLIhEYxHqnkaNk6URoojUawVabKc7DrDRz
XulmBC8aPJXbrZTEV+8p3x+LYHopL7CH+c1f8YXMnQhShyU7TEOUzC/OVqXu
Q+DQua8MfqLkkKf2aowaQezY0S2jnykJtvW08QcRmK9vK+PbKbkh0Gr7XiHo
+ylMz2IOSErLLXmL4KF8MeQWM98wtGrEgqB+ndkk+kLJzEF3RccogoL7Cr7E
QQn3Uiw94EbA6y+/Xeqk5Fpn66+76zEku/qN4z8oQeOFIzIRhnhpmy5iihJ9
QMzjFZswRHZdkhcza049LVJFYRBUSOfnmYvDhq1p8RjGlttTg12UZDYFPphO
x1C5wc+SRSnx1+oUEhWG3uxsV+8MJd0e18JAGYZOlcB/gVlZlHsv4zyGdoNF
lDRLyaA0bkquwdDwTSYdYNaHT1Sdq8Ggqj7W9XqOkoSWzCjvZQynO0TvsZeS
ryu732nqMORzk469zGneOmHtTQw5G5VCjnnujM8UVI8hIz06do2PknZbQX5z
I4aUku8ZCuZnT/QTv5sx1HAJIQ3M/wCZOgaY
                "]], 
               Line[CompressedData["
1:eJwVx30s1HEcwPFzVvl9f1viOBdO1LJrobNK/+DzuZNUlIeI4q66zR/yNOeh
R0Wai9HmodMu0rLoPC4ZGjt1nYcWwkLZ2npARu7brCah+vXHe++93FSpEfF8
Ho8n4fr/K9ebo3wqGdx4U0Gzls1g0s2ioYZBvfugQb5ihrzk8ol3TQxa+n18
1LBqBr7gu8VmI4MdCVYZ2TwKrZrYunITg8dTh5ocLCio1vpCnPoZnM4o/fqE
s3GmqkIyyKBNjnPsLJ/Cjc5gz4AJBpO0UnnoBgoWyrqYi/MMur6M2eJGKPD0
ypbPtgQLnPWNJgGFvm+TKdX2BNfZ5qFEOwpF0nCvOBFB9Wqr2daegkNnQNO4
mGDsVLf0nJCCV7+kYUBC0PPuSNu6iELczFJtsz/BUcGvbh8XCs/cNPcvnye4
lQ0aeiyhcC2epzyQTPD272Bz6C4KB/WXxD9SCfLnw6yXOY9IkyqTMwkuDJwO
D9xNYQ7CdWdzCBryU8Y/eVIQKp20h7QEVXztB8e9FNS6lmJbI8H6lenFIj8K
HWs6jdFEsDB4m6W3P4U1ZX6uup9gYtUp0ThnzQ5F5tggQQ/ZsFyMFCobiaJ0
kmDzrY6KJjmFXkO8h+0iwVaHQtlwEAXiFu5upATLEkwn1YcphOX5uqqXCKZ3
/UkUHqEwFSSwG1smuO9MulZ5lIJ55PlqCZ/F9tq4BXMIBdEXp9c2Iha79u+5
Yx1BQRG4qfeFI4v3NAn1Tzk/rFsypIlZvPq+pif6BAWPpFeto9tZ9MsWzVdH
UkgbbmvM3cmi+E3E34AoCu3SB7XeEhb/uBbbzXGW/czSlXiy2GOyAGk0hfxo
VblMymK10DfyLeeIYy4XtJxtCqzK5jj/A6OOIC0=
                "]], 
               Line[CompressedData["
1:eJwVzH0s1HEcB/BfHqJ9v8XldtxtknajcO2aCXfs91FpYmkoneN0Hq64GufU
5lmuNGzyFBoVWcjSyu7Uap2H6KIyD6VUphsVV+o3pWis+vrjvfdee29v5/jU
cIUZRVFuJGvN5gYxw14IPoTEvLsmYejIPL4mzAdBdmXsPR1xvdEmZ50YQc9j
R9cXxMY9K2c6/BFY/pysnSFWWo0ls/YiuBgRnbk5iqHvJOsTegMRjJ3jfdlB
vPj8piwtCIG97q00gDi/PD9s9CCCRrbET0V8iSvwrZAg0I4f/jdErHcvsmal
IJg4GlpYLGXo3a/shypVCAa3mCU0EN/Naa1gpyN48KkTOombhgw8hwwEdemO
q0biolRLgZMGQUzZvNonmqHDtZowQQ0Co6FEPks8K8qtO9CFYM7rqThQxtCs
YLWHZhOGP3bwg5IzdGOvDRKxMGxQTrQ6EAt9b5sW7DBwe1QyIXHo9rmWOC4G
0anrA8eIS9bHOgfwMWT1mzV0EVv0HeBQIgyrp5+E5MQx9G+xM5WnwEC9Dm5e
imfoQm3XlFcSBluPGalNAkOz3WP035QYtmqybV2JPXm1WTIVhoCd7dmRxKpl
/MsvG0PBhY3hncQm3bJppRyDuffIX3UiQ2d41AxoqzDYlSbpSoitb3i2nqzB
wJ+hlE3ELlUpie/rMewr2zU+Shyf9nHqYQuGwtnKW0IFQy/MFejVbRiq/d3j
gojPyp2uuLVjaK7q48iJGw5Jo+o6MBjoxYIy4knByMvMRxisLh+RfF/bv7Jy
zbsx9J2fzrI4Tv7bIlxKezHkp6Ve5RG7nKge5vRjEMeudguJTfw3GY0GDEvB
xdP7idunHba5DWLQenMsZcTzn+/bCp9hME7pFxTE/wEObCxj
                "]], 
               Line[CompressedData["
1:eJwV0FtI01EcB/CZNW//c3TOQmoZiWijXJDig5HnJ0ZqSbQRmJeUTXNequUt
0zbTyUzMLBAvCJoPWWgy3SwTjTJTlySo5QUUtXRqXtYpRjDJtNPDly+fx+/3
qEIlu7aHx+P5svxvvfFbWdooB+F9yv3vUyjR1MpvzUxy0Dod0JSmpGSvcLnf
MsOBMLlY9YNZ4Lyp9FjmwKwWYVsqJRMmf0HjKgeeYR9yg9MoqdOpevzWOYhy
Sp9TM3vZWbnTlINX1a/b7NIpOWHbMsi3OCjVyy64ZFBybsVhW48Q+H0tK/O6
QUlHI/ExJyBofybXZORSYi2wOsjlCOLEUzVtzEHRzzfmkhDw2853WJh7XV07
p1MRJBgCllS3KRkqmg/9lIWAe7MvMiePklmFJtFYiiB9vMVDk08J36+3vkiP
wGf714tKDSWR9qrCvx0IxgpTBkeZKxa8FQWdCNR2s/NuhWxvXbk4pxvBF/6A
oIpZ5BTbrexHoBXU5NXeo+TUhm3y4hSCBd/gsKZiSq62BwkO7yCol2pnDDpK
umJteIyHobn46V0bM+b3cCX2GNoNQyJSSklf/BnHNUcMgwKXxBFmb+ezuy+F
GH6OVy2t3KdkJVlqiRJjCJc1bx4qpyTETbixexyDVGt6qGCu7Z34bpRgiDeu
SVqYI9yvmD0DMWS5SzKDHlDS+i5h1hyCoeFz1+9LFZTcPHh9WH0Zg1X2cUdX
yf4a9DedjMawo11/MsJ8JJMOLMZgcOrkQoWPKLkjMvRXx2PwWJIsxjCPmbL6
IhIxeAmlJU3Mx7ID3/6RYxCHZfusMuuKpK3DSRii8iviDjym5B8orhzX
                "]], 
               Line[CompressedData["
1:eJwVx30s1HEcwPHraES+X6n5S3LXkrPR0xLd1u+zZpflodwaG+mkh2FkN7UU
eZoz41fn4ZSHc0uHneSpOzK7TWtRKWsccTKUTVld35KmpaNPf7z33kuUlCG/
JBQIBHux/z8RkS12SCFgjAvKU5YzrtRH2vMijYCwpvhsJXrh9d/HNzMIxNsr
PrWiNeL8jvmrBNxeGuxT6NW3xc2P8ggoE95JjlQw7nR2mF5RSGD42QdTFNrg
69LooSKw28/GXUbH3bqtzSolML7sEFONNvtrqkKrCQSXHCj8ic5XNRbMPCQg
MPLTnZWMc7vudPJ8OwHHTn5sEF2XnO6x2ElgSxs//B5tDA/RMxOB7Xq+36mK
cYvbRp8LBwj4VvF1CnS4TuAssRCIyOTjqIZxnk8Ud66tEag9xE9fqWZc++ed
9SSCwkFT2XRADeNKGlSJs1EUet11iTL0RbltT0c0hZD0rsVzaC+zuSsylgL4
Tiyr0aXq+CE+iUJkjbfrMjo5qPaHyw0KyTnd0t5axomLdoQ5tVBoCJ3UHqtn
3HpwjtukgYKocUkci7baFsZa2ig02dcMGejyWGOCrJtCW69Pz330hr88U2Wm
0OeXOiLUMm5mVK1zsFCwbLXbh9B9xasXLBMUYlJo0RxaI1VI9FMUrIMil9/o
8OZA0/FZCvO5Mk9JA+P6s0ZeFSxR+PZdHViGvhtwWB39lYIy8oFJj1Z+1J4R
MQorraajZrRfRNrc0xUKa0lWmQ3tuGm8qXyVQu7AlzebdYyb75GmJv6hIPRa
l3ujzan6ffvtFFRZ7tYg9L1drr82Nig4T4gVp9D/AHjKL7A=
                "]]}, 
              "Charting`Private`Tag$69610#2"], {}}, {{}, {}, {}, {}, {}}, \
{{}, {}, {}, {}, {}}}, {}}, {
          DisplayFunction -> Identity, Ticks -> {Automatic, Automatic}, 
           AxesOrigin -> {0, 0}, FrameTicks -> {{Automatic, 
              Charting`ScaledFrameTicks[{Identity, Identity}]}, {Automatic, 
              Charting`ScaledFrameTicks[{Identity, Identity}]}}, 
           GridLines -> {None, None}, DisplayFunction -> Identity, 
           PlotRangePadding -> {{
              Scaled[0.02], 
              Scaled[0.02]}, {
              Scaled[0.05], 
              Scaled[0.05]}}, PlotRangeClipping -> True, ImagePadding -> All, 
           DisplayFunction -> Identity, AspectRatio -> GoldenRatio^(-1), 
           Axes -> {True, True}, AxesLabel -> {None, None}, 
           AxesOrigin -> {0, 0}, DisplayFunction :> Identity, 
           Frame -> {{True, False}, {True, False}}, FrameLabel -> {{
              Style["Cumulative distribution", 20, 
               GrayLevel[0]], None}, {
              Style["Cav2.1 intensity (A.U.)", 20, 
               GrayLevel[0]], None}}, FrameStyle -> Directive[
             GrayLevel[0], FontSize -> 20, 
             AbsoluteThickness[2]], 
           FrameTicks -> {{Automatic, Automatic}, {Automatic, Automatic}}, 
           GridLines -> {None, None}, GridLinesStyle -> Directive[
             GrayLevel[0.5, 0.4]], 
           Method -> {
            "DefaultBoundaryStyle" -> Automatic, 
             "DefaultGraphicsInteraction" -> {
              "Version" -> 1.2, "TrackMousePosition" -> {True, False}, 
               "Effects" -> {
                "Highlight" -> {"ratio" -> 2}, 
                 "HighlightPoint" -> {"ratio" -> 2}, 
                 "Droplines" -> {
                  "freeformCursorMode" -> True, 
                   "placement" -> {"x" -> "All", "y" -> "None"}}}}, 
             "DefaultMeshStyle" -> AbsolutePointSize[6], "ScalingFunctions" -> 
             None, "CoordinatesToolOptions" -> {"DisplayFunction" -> ({
                 (Identity[#]& )[
                  Part[#, 1]], 
                 (Identity[#]& )[
                  Part[#, 2]]}& ), "CopiedValueFunction" -> ({
                 (Identity[#]& )[
                  Part[#, 1]], 
                 (Identity[#]& )[
                  Part[#, 2]]}& )}}, 
           PlotRange -> {{0., 3.999999918367347}, {0., 0.989690719966337}}, 
           PlotRangeClipping -> True, PlotRangePadding -> {{
              Scaled[0.02], 
              Scaled[0.02]}, {
              Scaled[0.02], 
              Scaled[0.02]}}, Ticks -> {Automatic, Automatic}}], 
         Placed[
          Unevaluated[
           LineLegend[{
             Directive[
              Opacity[1.], 
              GrayLevel[0], 
              AbsoluteThickness[2]], 
             Directive[
              Opacity[1.], 
              RGBColor[1, 0, 0], 
              AbsoluteThickness[2]]}, {
             Style["WT", 20], 
             Style["KO", 20]}, LegendMarkers -> None, LabelStyle -> {}, 
            LegendLayout -> "Column"]], {0.9, 0.2}, Identity]]& ],
       AutoDelete->True,
       Editable->True,
       SelectWithContents->False,
       Selectable->True],
      TraditionalForm], {576., -189.}, {Center, Center}, {360., 360.}]}, {}},
  AspectRatio->0.6,
  ContentSelectable->True,
  ImageSize->1000,
  PlotRangePadding->{6, 5}]], "Output",
 CellChangeTimes->{{3.849078580718093*^9, 3.8490785980565443`*^9}, {
   3.8491500738202505`*^9, 3.849150090279048*^9}, 3.8506250698322277`*^9, 
   3.8506257930245667`*^9, 3.850625864859544*^9, 3.850626028928406*^9, {
   3.8506260932628527`*^9, 3.850626116247344*^9}, 3.850626284558384*^9, 
   3.8506267529435077`*^9, 3.8506293893660755`*^9, 3.8506318973955727`*^9, 
   3.8508713379216633`*^9, 3.8508740945705795`*^9, 3.8509808144622087`*^9, 
   3.8509813532800865`*^9, 3.8509827661178575`*^9, 3.850982976974203*^9, 
   3.8522541414367123`*^9, 3.852255102951196*^9, 3.8550446176700277`*^9, 
   3.855099751547579*^9, 3.8551057507604923`*^9, 3.855105811535363*^9, 
   3.8580517694267397`*^9, 3.858051972227914*^9, 3.8580520491102066`*^9, 
   3.858052277673073*^9, 3.8580523153530693`*^9},
 CellLabel->
  "Out[304]=",ExpressionUUID->"a9709692-6ea8-4c8b-bab1-3ff80617094f"],

Cell[BoxData[
 GraphicsBox[{{}, {InsetBox[
     FormBox[
      TagBox[
       FormBox[
        GraphicsBox[{{{{{}, {}, 
             TagBox[
              {GrayLevel[0], AbsoluteThickness[2], Opacity[1.], 
               LineBox[CompressedData["
1:eJwBgQJ+/SFib1JlAgAAACcAAAACAAAASmXo0cDpdT6JFb0zeulJPgRDGnDf
GVQ/yYtggvHEJz8zn5icsxlkP08kbK+9xDc/S83Xsp0ZdD+S8PHFo8RHP1dk
972SGYQ/tNY00ZbEVz/dL4dDjRmUP8VJ1laQxGc/oBVPhooZpD9NA6cZjcR3
P4EIsyeJGbQ/EWAPe4vEhz8qR5GIsnC0Pxn8ItScK4g/0oVv6dvHtD8gmDYt
rpKIPyQDLKsudrU/MdBd39BgiT/G/aQu1NK2P1BArEMW/Yo/DPOWNR+MuT+Q
IEkMoTWOP5jdekO1/r4/iHDBTltTkj9BHFmk3lW/P4w+S/vjhpI/6lo3BQit
vz+QDNWnbLqSPx7seWOtLcA/majoAH4hkz9vaTYlANzAP6jgD7Og75M/EmSv
qKU4wj/IUF4X5ouVP1hZoa/w8cQ/CDH733DEmD/v21QKohrFPySE8UqP9Jg/
hl4IZVNDxT8/1+e1rSSZP7Njbxq2lMU/dn3Ui+qEmT8Obj2FezfGP+PJrTdk
RZo/pfDw3yxgxj//HKSignWaPzxzpDreiMY/GnCaDaGlmj9qeAvwQNrGP1EW
h+PdBZs/xYLZWgZ9xz+/YmCPV8abP1wFjbW3pcc/2rVW+nX2mz/yh0AQac7H
P/UITWWUJpw/II2nxcsfyD8srzk70YacP7cPWyB9SMg/SAIwpu+2nD9Okg57
LnHIP2NVJhEO55w/fJd1MJHCyD+b+xLnSkedPxMaKYtC68g/tk4JUml3nT+q
nNzl8xPJP9Kh/7yHp50/QB+QQKU8yT/s9PUnptedP9ehQ5tWZck/CEjsksQH
nj+QO0vYzW/JP1SWJb8kFJ4/fHYsKw==
                "]], 
               LineBox[{{0.20127551020408163`, 0.030642700513974767`}, {
                0.2033724813112215, 0.03241898644327459}, {
                0.20461432671651483`, 0.03347091916293751}, {
                0.20585617212180818`, 0.03452285188260044}, {
                0.20833986293239484`, 0.036626717321926267`}, {
                0.2133072445535682, 0.04083444820057794}, {0.2232420077959149,
                 0.0492499099578813}, {0.24311153428060836`, 
                0.06608083347248803}, {0.2443290196086536, 
                0.06711213144792147}, {0.24554650493669883`, 
                0.06814342942335488}, {0.24798147559278932`, 
                0.07020602537422177}, {0.2528514169049703, 
                0.07433121727595551}, {0.2625912995293323, 
                0.08258160107942303}, {0.28207106477805627`, 
                0.09908236868635806}, {0.3210305952755042, 
                0.13208390390022812`}, {0.3987244897959184, 
                0.19789624206703718`}}], LineBox[CompressedData["
1:eJwBUQGu/iFib1JlAgAAABQAAAACAAAAn8hAen+u2T/Z7IDfUp7JPxe0Ed4B
Ad8/nDvjvkGu0T9cjPtU5BbfP8RpFqRJwtE/omTly8Ys3z/sl0mJUdbRPywV
ubmLWN8/PPSvU2H+0T9CdmCVFbDfP9ysfOiATtI/NpxXppQv4D8aHhYSwO7S
P2Fepl2o3uA/mQBJZT4v1D+EShuZmengP8IufEpGQ9Q/pjaQ1Ir04D/oXK8v
TlfUP+wOekttCuE/ObkV+l1/1D92v005MjbhP9hx4o59z9Q/jCD1FLyN4T8Y
43u4vG/VP7biQ8zPPOI/lcWuCzuw1j/WSIHxjUfiP4BvFmzlw9Y/9q6+FkxS
4j9sGX7Mj9fWPzd7OWHIZ+I/Rm1NjeT+1j+4Ey/2wJLiP/YU7A6OTdc/uUQa
ILLo4j9WZCkS4erXP7Cb30LAKOM/nMn3QiNg2D9JrqZG
                "]], 
               LineBox[{{0.6012755102040817, 0.382887279414324}, {
                0.61319856565424, 0.39085179911525414`}, {0.6145099372039051, 
                0.39172778636417765`}, {0.6171326803032354, 
                0.3934797608620248}, {0.6223781665018959, 
                0.39698370985771897`}, {0.6328691388992168, 
                0.4039916078491073}, {0.6538510836938587, 
                0.418007403831884}, {0.732138185275487, 
                0.47030265360926504`}, {0.7987244897959184, 
                0.5147818507732825}}], 
               LineBox[{{0.8012755102040817, 0.5163445139283683}, {
                0.8962801515662935, 0.5692748996787763}, {0.9739717509693491, 
                0.6125595883740546}, {0.9987244897959183, 
                0.6263501989766912}}], LineBox[CompressedData["
1:eJwBcQGO/iFib1JlAgAAABYAAAACAAAAwcspeDkF8D9r7D9yohXkP+v3397V
MPI/vpjMxgUP5j+2Z4/CSjbyP15Q4GX8E+Y/gNc+pr878j/9B/QE8xjmPxa3
nW2pRvI/PXcbQ+Ai5j9Cdlv8fFzyP71Var+6NuY/mvTWGSSI8j++Egi4b17m
P2Vkhv2YjfI/XsobV2Zj5j8w1DXhDZPyP/6BL/ZcaOY/xrOUqPed8j8+8VY0
SnLmP/FyUjfLs/I/vc+lsCSG5j9I8c1Uct/yP7yMQ6nZreY/E2F9OOfk8j9d
RFdI0LLmP97QLBxc6vI//ftq58a35j90sIvjRfXyPz1rkiW0weY/n29JchkL
8z+8SeGhjtXmP2rf+FWOEPM/XAH1QIXa5j80T6g5AxbzP/u4COB73+Y/yi4H
Ae0g8z87KDAeaenmP5WetuRhJvM/3N9DvV/u5j9gDmbI1ivzP3yXV1xW8+Y/
cmcJu/kt8z/mv2DeR/XmP3HkvWE=
                "]], LineBox[CompressedData["
1:eJwB8QEO/iFib1JlAgAAAB4AAAACAAAA9P5cq2w48z/kXw1nCP3mP8FddHM1
PPM/99/JqjT/5j+MzSNXqkHzP664NL9WAuc/Iq2CHpRM8z8bagromgjnP01s
QK1nYvM/9cy1OSMV5z+k6rvKDo7zP6qSDN0zLuc/bpdPI2qT8z9KzsZGRzHn
PzdE43vFmPM/6gmBsFo05z/KnQotfKPzPyuB9YOBOuc/8VBZj+m48z+tb94q
z0bnPz639lPE4/M/sUyweGpf5z/ZgzHdeTn0P7kGVBShkOc/Dh2n7+Tk9D/I
eptLDvPnP0BWg93j6fQ/8ji9pOz15z9yj1/L4u70Px333v3K+Oc/1gEYp+D4
9D9ycyKwh/7nP57miF7cDPU/HWypFAEK6D8usGrN0zT1P3Ndt93zIOg/TUMu
q8KE9T8dQNNv2U7oP358CpnBifU/R/70yLdR6D+wteaGwI71P3K8FiKWVOg/
FCifYr6Y9T/HOFrUUlroP9wMEBq6rPU/cjHhOMxl6D9s1vGIsdT1P8ci7wG/
fOg/jGm1ZqAk9j9yBQuUpKroP+pArYgLKvY/RudLDsGt6D9HGKWqdi/2PxrJ
jIjdsOg/AseU7kw69j/CjA59FrfoP3kkdHb5T/Y/EhQSZojD6D+lmjzuLGH2
P2PlTtNozeg/tAj+mQ==
                "]], 
               LineBox[{{1.4012755102040815`, 0.7757197677251686}, {
                1.4064308709161404`, 0.7768481440038171}, {1.407753743734141, 
                0.7771376869457899}, {1.410399489370142, 
                0.7777167728297355}, {1.415690980642144, 
                0.7788749445976269}, {1.426273963186148, 
                0.7811912881334094}, {1.4686058933621644`, 
                0.7904566622765398}, {1.547629076117258, 
                0.8077528108613669}, {1.5987244897959185`, 
                0.8189362868512955}}], LineBox[CompressedData["
1:eJwBYQGe/iFib1JlAgAAABUAAAACAAAAW2XDEdOe+T/0LsBxejnqP/tq1Jsp
evs/2fibVcUZ6z9UNl2RLn/7PxRBaacjHOs/rAHmhjOE+z9OiTb5gR7rP16Y
93E9jvs/wxnRnD4j6z/BxRpIUaL7P606BuS3LOs/hyBh9HjK+z+AfHByqj/r
PxPW7UzIGvw/KABFj49l6z9soXZCzR/8P2NIEuHtZ+s/xGz/N9Ik/D+dkN8y
TGrrP3YDESPcLvw/EiF61ghv6z/ZMDT570L8P/xBrx2CeOs/n4t6pRdr/D/Q
gxmsdIvrP/hWA5sccPw/Cszm/dKN6z9QIoyQIXX8P0QUtE8xkOs/Armdeyt/
/D+5pE7z7ZTrP2XmwFE/k/w/o8WDOmee6z8rQQf+Zrv8P3cH7shZses/sKqr
J9jA/D/f9UYp67PrPzQUUFFJxvw/R+SfiXy26z8MAaNUk8f8P6ic10EYt+s/
scGs6w==
                "]], LineBox[CompressedData["
1:eJwBQQK+/SFib1JlAgAAACMAAAACAAAAjpj2RAbS/D8HYy1hbrvrP8BQPc6c
1vw/q1yYDBO96z9FuuH3Ddz8P0GWiAUGv+s/To0qS/Dm/D9sCWn368LrP3LZ
TZh5Ev0/G9bqvoPS6z+5cZQyjGn9P3dv7k2z8es/R6IhZ7EX/j8uovVrEjDs
PzSYDibGHP4/HZVWS+Qx7D8gjvvk2iH+PwuItyq2M+w/+nnVYgQs/j/obXnp
WTfsP61RiV5XQP4/ojn9ZqE+7D8TAfFV/Wj+PxbRBGIwTew/31/AREm6/j/+
/xNYTmrsP8xVrQNev/4/7PJ0NyBs7D+4S5rCcsT+P9vl1Rbybew/kjd0QJzO
/j+4y5fVlXHsP0UPKDzv4v4/cpcbU9147D+rvo8zlQv/P+YuI05sh+w/dx1f
IuFc/z/NXTJEiqTsP2JQMFbcYf8/XYmK/VKm7D9OgwGK12b/P+y04rYbqOw/
Jumj8c1w/z8MDJMpravsP9S06MC6hP8/SrrzDtCy7D8wTHJflKz/P8cWtdkV
wew/HH9Dk4+x/z9XQg2T3sLsPweyFMeKtv8/5m1lTKfE7D/eF7cugcD/PwXF
Fb84yOw/jOP7/W3U/z9Ec3akW8/sP3gWzTFp2f8/057OXSTR7D9jSZ5lZN7/
P2PKJhft0uw/Oq9AzVro/z+CIdeJftbsPybiEQFW7f8/Ek0vQ0fY7D8RFeM0
UfL/P6F4h/wP2uw//Ee0aEz3/z8wpN+12NvsPz801ofG+v8/TLbAgxfd7D8n
bypd
                "]], 
               LineBox[{{2.001275510204082, 0.902340441577427}, {
                2.0039562426140143`, 0.9025995231633784}, {2.008820753763886, 
                0.9030696578396025}, {2.0185497760636295`, 
                0.9040099271920506}, {2.0380078206631165`, 
                0.9058904658969471}, {2.0393271393937447`, 
                0.9060179725394751}, {2.0406464581243724`, 
                0.906145479182003}, {2.0432850955856283`, 
                0.9064004924670591}, {2.0485623705081406`, 
                0.9069105190371711}, {2.0591169203531647`, 
                0.9079305721773951}, {2.080226020043213, 
                0.9099706784578433}, {2.122444219423309, 
                0.9140508910187395}, {2.1987244897959184`, 
                0.9214230604123401}}], LineBox[CompressedData["
1:eJwB4QEe/iFib1JlAgAAAB0AAAACAAAAe3+uVTacAUD8vGoRaH7tP2s0u9kJ
SwJAgAcQbfTH7T/A0NWsuE0CQH1NZV4Vye0/FW3wf2dQAkB7k7pPNsrtP7+l
JSbFVQJAdR9lMnjM7T8TF5BygGACQGk3uvf70O0/u/lkC/d1AkBRZ2SCA9rt
Pwu/Dj3koAJAIse4lxLs7T9gWykQk6MCQB8NDokz7e0/tfdD40GmAkAcU2N6
VO7tP18weYmfqwJAFt8NXZbw7T+zoePVWrYCQAr3YiIa9e0/W4S4btHLAkDz
Jg2tIf7tP6tJYqC+9gJAxIZhwjAQ7j80LCE+P/kCQAXULUM+Ee4/vg7g27/7
AkBHIfrDSxLuP9DTXRfBAANAybuSxWYU7j/0XVmOwwoDQM/ww8icGO4/fUAY
LEQNA0AQPpBJqhnuPwYj18nEDwNAUYtcyrca7j8Z6FQFxhQDQNUl9cvSHO4/
PnJQfMgeA0DaWibPCCHuP8dUDxpJIQNAHKjyTxYi7j9QN863ySMDQF31vtAj
I+4/YvxL88ooA0Dgj1fSPiXuP+veCpFLKwNAId0jU0wm7j90wckuzC0DQGIq
8NNZJ+4//qOIzEwwA0Ckd7xUZyjuP1JNHneWMANA4+1rUoYo7j+J688V
                "]], LineBox[CompressedData["
1:eJwBgQF+/iFib1JlAgAAABcAAAACAAAAFBlI7881A0A8r+UjViruP6wQQ+HP
PANAY55hIT8s7j/Qmj5Y0kYDQF/juGH6Lu4/WX399VJJA0CetM4xqS/uP+Jf
vJPTSwNA3YXkAVgw7j/0JDrP1FADQFwoEKK1Me4/Ga81RtdaA0BZbWficDTu
P2LDLDTcbgNAUvcVY+c57j/16xoQ5pYDQEULc2TURO4/lJ3nx5yZA0B/Lvj3
kUXuPzNPtH9TnANAuVF9i09G7j9xsk3vwKEDQCyYh7LKR+4/7XiAzpusA0AU
JZwAwUruP+UF5oxRwgNA4j7FnK1Q7j/VH7EJve0DQH9yF9WGXO4/tVNHA5RE
BEC42btFOXTuP4hLuIUcRwRALCs7Pep07j9cQykIpUkEQKB8ujSbde4/AjML
DbZOBECIH7kj/XbuP04SzxbYWARAWGW2AcF57j/o0FYqHG0EQPjwsL1If+4/
Gk5mUaSVBEA3CKY1WIruP+zmtxAwygRA9M4d9K6Y7j+NE6fW
                "]], LineBox[CompressedData["
1:eJwBAQL+/SFib1JlAgAAAB8AAAACAAAArrLhiGnPBECL3U3o9ZnuPyR1Sxms
6wRAHkW5zRCg7j/KoRGTo/AEQLQFm3sjoe4/FPudhpL6BEDfhl7XSKPuP6it
tm1wDgVANonljpOn7j/QEug7LDYFQOSN8/0osO4/Id1K2KOFBUBAlw/cU8Hu
P4rCO69ViAVAx+0N4+jB7j/ypyyGB4sFQE5EDOp9wu4/wnIONGuQBUBb8Qj4
p8PuP2QI0o8ymwVAdUsCFPzF7j+oM1lHwbAFQKv/9Eukyu4/Lopntt7bBUAU
aNq79NPuP5ZvWI2Q3gVAm77YwonU7j//VElkQuEFQCIV18ke1e4/0B8rEqbm
BUAvwtPXSNbuP3G17m1t8QVASRzN85zY7j+04HUl/AYGQH7QvytF3e4/OjeE
lBkyBkDoOKWblebuP9ZiGTadNAZAB/QepyDn7j9zjq7XIDcGQCevmLKr5+4/
rOXYGig8BkBlJYzJwejuPx6ULaE2RgZA4xFz9+3q7j+6v8JCukgGQALN7AJ5
6+4/V+tX5D1LBkAhiGYOBOzuP5BCgidFUAZAYP5ZJRrt7j8C8datU1oGQN3q
QFNG7+4/nhxsT9dcBkD9pbpe0e/uPztIAfFaXwZAHGE0alzw7j/Yc5aS3mEG
QDscrnXn8O4/hYBRqsljBkCo9iSNUfHuP7df9G4=
                "]], LineBox[CompressedData["
1:eJwVx2tIk1EcgPF56RwrSCxHauHmpdqyEAusED1/MBuWZph0UQvRVRumrTRM
NGcO24c0bKmEiuAHiV4XC1xkwVZINCqXoW0hbTCTkjl7D7qLy2l1+vDw8Euq
vFZ8KVwgECSz/l9W0JQcoUSgnEvJzV7myc/C1leqWgQ+5z7HKnNbo7Dcp0KQ
cUT7tNjLE9Ewt95Qh6Cme7aFYz639gXUtxD8ON6bVOrjyUdOaulsQ2B/8ffy
Sz9PFHazIqYdwdZtpYdjAjyJDC/Z1KNFUFRr3KhkzjnfUjjQgcCSqtTHrfDk
GZ6e5noRjD2YWmoI8qRb3uyycAj6qoebM0M8KU+c/B02jeCC6IRuVECJ/0Pn
d9UdDK/3T5xpjaPEsdmmWNNgEOZ/y5phHi/YSbV3MVyVL4gPxFPS9YkLDd7D
EN8f5Zlj3jtlibX2YKiPylPLdlBycSZMJuUwSOZMj7ckUnI0Id9q1GNQ/5no
uMKcVtZ1GgwY7PGO62+Yg47EirNGDJpTq1k3RJToXFmN7WYMTlPmZ5uYknfz
N0dmpzDoHhmCAymU6CWmjBobBveo2elnfqiMHAt+xUAmreMnUymp8OjeRjsx
/Nqw2CHYRckqb3Bmz2OQ1UmS5LspcaWvVL13Yxi8fwiZmC2qnIWSRQy+J8c8
wj2UdC9PBKqXMAy55M8tzE0HY2+veDEEQ3V9YgkllfVlEZoAhqLtGnUjc3rA
Hd0XwrBWOJSfJqVElODJrVrHkOclI0rmf2eUCB8=
                "]], LineBox[CompressedData["
1:eJwVx1tMElAcgHGi2zmU+pDNra0ZmgVU4Eo2Fcf5l6iUFYWNbG1mitIVYlE2
mXM1m4rNloXSMtu0B2y1YkmZtS4T08oc4mJrCXmp1sp2ZgYEWnR6+Pbtxy8x
qMu4HA4nifX/45/jn7RyEUiexiRHhJTcy9x5twAhWJQbbtKLKGkxW6UfeQg6
nk8db2fW/kneEoxD4HeOJPPWUWJbUGRSr0bQbzHM2tdT8rc0QTq8BgFfIPR8
YNb2ugMqIQJz34Q9dgMlqeeyK3aIEYg5Go2JeSAqqFSmI7CeynIQMSWhyEy1
fDuC0mKs80oo0UzXN4hMCKLSDs/8TZQs8zvbuS4E6ePezqIMShqXVlU9fInA
nf9lyMrMkykKj71CcOhBYGaQmWvzxHiHENga4uWyTEp+7qZnOt8jCEvVngQZ
Je4+gWoXRfDY8jbizqLkwp1rs9dXYJCnufKzgRI0WuJVr8TgbRs5UclcwxM5
Fq/CoMeTVgezWdddbkzB0OafN5a4mZIj/HfDilQM0TpimmNWWmPt33MwvPD1
tDqzKVlYdXZPhhGDotbxY20eJV3TU+FnJzHsJaRsP7O2vPBG7mkMR0ODo43M
LpXkW4EZw2Xd1zcB5pokX7X+PIaJvMRbvUpK0lqUKYFaDMHobX6I+dOSrtdm
CwZed+ZV0VZKFAHL8vqLGDYKNHWXmH8dDvbENWHIGZuMuphv+g8WN1/BsM9m
rPjN/Oh+jW+uGYOhf+CAcBsl/wBo+vyj
                "]], LineBox[CompressedData["
1:eJwVx3lIk2EcwPG5EnmfFwu1zFKjKdUgtYl0QOXzE7XQtdwm2uE2xFhOc4qz
eS2vpA2yCcpasLxQUrxtXYo03VCXtMSkVCYo5G3ZU6KdBr398eXLh5OSJZaz
WSwWl+n/NSVdCSdrKLhabZzqiyV4yLQEliYKBsIt84N8gsuVhsnpTgoCc+Vj
HAHBbK+vLrtsFKwuPG2ajyPYrEtqMQxRYDNLZ88ICU7ZHrnoa6fgUanbfgNj
22LtQ66DAoFfUmWUiOA7vfzgyEkKeuLZBY/FBLvIWq7kr1GQZxNeSk0gmNUq
6/7oiWBnw/rPtWsEj3yeyqzfi8DpHfcgNong+zxRiMQHwRN9T2gb4329kZ0f
/BFINTnpaRKCQ+zc9tdcBM8Tf80sSwmWLG40d4UjSHV3HVhIJriPo6srTEcw
Wuh3d/YGwcVyluyUEkH9tyJOeCrBUa0F/ptZCNSKuVe1jMd5GTVKNQJOYuN3
iYLgFSwyJZciKAzlKmbSCPaW+RrPGxEcWwnjT2cQrDJ16z1tCCoT+B4TKoJf
bpt0tiEEDks1OZ5D8LZMW6ayI0Bc51s9Y12gVD3hQKD9rbgXc4vgmg4krZ5C
UFyv3WFVEzxskQd5riNQrlq3uvMJRhzRERtB0C6m3rsXECwsP3tItYFgtV9o
vsnYecFrz8QPBPLKucyjhQR/GR/8U8WmQRr2d7lOQ7DPvO8bDx8aBEWnnfpi
gqXRbsPWAzRULJX0fmLc2LJhyfanYTTObowpITgoY9T8LoCG6IDEeNdSgrPH
nnWUHaahvKI29DrjF7yG5lAuDdbNhd1WxhFbuaaqYBrO2XMct8sI1l5OMUTw
aNDw+tucjMWCg3lGxicazXiJ8T8Ebiw3
                "]], LineBox[CompressedData["
1:eJwVz30sFHAcx/GjlPn9xF2Xp7WcpstwS5OE7PdNs1xL61RmDRt1k7M4qk11
aBdFWIfruPM4tfOwWuxO7Ba61eiSpyhWZirhevqtQjf6o19/fPbZ68+3T2pW
nNSew+HsZvv/fM8YOhqC4M+pv9uzlJTE5/sqJQcQCGpMH3TMtXMuCrsIBP3H
ZscszHNR65c7IxEk29k/tTHLNr9O5x5GUCcTN8TfoORReu9ZczSCCO8L5UXM
y0OtSdkxCN5NqBRG5gJVgWQ8FoFH5PQZXiElak9RWEUCArVLmvsIc29AsSM3
E0GZsVAVfZOS/ZPuw5VyBKZlfUI2c4eipYJ/EcHiPougnrl5eMDLIxdBVJdz
5zJzcZaDyFuJwNalGb93i5I4g1Ii0iCQdrfy7EsoWQzP04n7EESaXqn7Sinh
Hs0JVG7B8KOfrw2toKTJ7ILCuRh0kzxeGnNQ2EPrz60YjlhdSzXMx/2W9Cme
GBp5znkrzLc3Jfsc8sVwQuqQYqikZOMzsRsnHEOn06rfHjUlqxE+nHwphkun
p3qE1ZQUGfpmQ85jEMje7I1n5gck9n6XYRjOn2gvYg72qr6aJMewq3W0bp5Z
bsMrB69heLs2eL25hhKr0WZdV2EIbeqJ2aGjJDdQ88JQheGT8bE5ltnxfnBL
hgaDymJkpZQIqzLPva/FsPSrI3CGOTV7ftakx6CNbnPV1VIyIxqbuPIEw9oX
7fS2ekoav3LzNvRjCCnV+Ecxp7adFJabMcgDqhSZzMK0u6NuzzG0D90Z0TFb
fadymwYwfM4oEwwyP/josdPfwvpwSc5v5m8L3a5BLzEsJDpJHBoo+QdYZiGf

                "]], 
               LineBox[{{3.601275510204082, 0.9880722755276076}, {
                3.6044205455572738`, 0.9880990950445477}, {
                3.6068988062055514`, 0.9881202285918611}, {3.611855327502106, 
                0.9881624956864878}, {3.6130944578262447`, 
                0.9881730624601445}, {3.6143335881503837`, 
                0.9881836292338011}, {3.616811848798661, 
                0.9882047627811145}, {3.621768370095216, 
                0.9882470298757411}, {3.6316814126883257`, 
                0.9883315640649945}, {3.6329205430124643`, 
                0.9883421308386512}, {3.634159673336603, 
                0.9883526976123078}, {3.6366379339848804`, 
                0.9883738311596212}, {3.641594455281435, 
                0.9884160982542478}, {3.651507497874545, 
                0.9885006324435012}, {3.6713335830607647`, 
                0.9886697008220079}, {3.749078878861765, 
                0.9893326794672694}, {3.798724489795918, 
                0.9897560360130411}}], LineBox[CompressedData["
1:eJxTTMoPSmViYGCQAGIQ7e5TrcScyecQ8DhI2GvNe/u1L2Rn8/nwOyTZru2d
u+29fcfc1oR7fvwOPs+/eO4D8lOC3qquC+R3MJ9ow3YfyJfZs2eDbzi/A+/T
03UK29/bd/VHH+tJ4nfY0fMqfzGQn2E28yNXJb8D/x31oJU73tsrtYh4sC/j
d9hbtUhs66739v8sanivr+B3WKHy6tJVIP/m28eXlq3md5h0zrD/G5A/IXxz
rNtGfocMpYPsFrvf2//XCipu3cPvIHzq/o9dQP6di/3zmC/zO2RJyt4+sOe9
/Y6278mXr/I7hB5Omf4QyJ9iHa+5+Aa/g0PummCmve/tvZfqbXG6x+8gdtD6
jDOQv6vi7MnGl/wOBzOi9h4D8qfpmvYHvuF3WCO0qPI5kF/4aE6I4nt+h+l7
Xppy7Htvr+GTc//AF36HHIHKdZ5APgvjlSUTvvM7hO86kJUF5D/Yap2V8Ivf
wSmFQ70byN+TtVjf4C+/gy5fwOPVQP50ee6v///zO0jsmD7/DJAPAKaAveY=

                "]]},
              Annotation[#, "Charting`Private`Tag$69811#1"]& ], 
             TagBox[
              {RGBColor[1, 0, 0], AbsoluteThickness[2], Opacity[1.], 
               LineBox[CompressedData["
1:eJwBgQJ+/SFib1JlAgAAACcAAAACAAAASmXo0cDpdT5OMWgA2/ksPgRDGnDf
GVQ/P+RuvHWUCj8zn5icsxlkP2/juMg7lBo/S83Xsp0ZdD8H493OHpQqP1dk
972SGYQ/02LwURCUOj/dL4dDjRmUP7mieRMJlEo/oBVPhooZpD+sQj50BZRa
P4EIsyeJGbQ/pZKgpAOUaj8qR5GIsnC0P/kk0+9EB2s/0oVv6dvHtD9MtwU7
hnprPyQDLKsudrU/89tq0QhhbD/G/aQu1NK2P0AlNf4NLm4/DPOWNR+MuT/u
2+QrDORwP5jdekO1/r4/im55hRZ+dD9BHFmk3lW/P7S3Eiu3t3Q/6lo3BQit
vz/eAKzQV/F0Px7seWOtLcA/MZPeG5lkdT9vaTYlANzAP9i3Q7IbS3Y/EmSv
qKU4wj8mAQ7fIBh4P1hZoa/w8cQ/wpOiOCuyez/v21QKohrFP4H4NDz653s/
hl4IZVNDxT9AXcc/yR18P7Njbxq2lMU/vSbsRmeJfD8Obj2FezfGP7i5NVWj
YH0/pfDw3yxgxj94HshYcpZ9PzxzpDreiMY/N4NaXEHMfT9qeAvwQNrGP7VM
f2PfN34/xYLZWgZ9xz+x38hxGw9/P1wFjbW3pcc/cERbdepEfz/yh0AQac7H
Py6p7Xi5en8/II2nxcsfyD+schKAV+Z/P7cPWyB9SMg/tmvSQRMOgD9Okg57
LnHIPxWem8P6KIA/fJd1MJHCyD/VAi7HyV6APxMaKYtC68g/NDX3SLF5gD+q
nNzl8xPJP5RnwMqYlIA/QB+QQKU8yT/zmYlMgK+AP9ehQ5tWZck/UsxSzmfK
gD+QO0vYzW/JPzJtBzRT0YA/THQhcw==
                "]], 
               LineBox[{{0.20127551020408163`, 0.009210088994275386}, {
                0.2033724813112215, 0.0107647224110903}, {
                0.20461432671651483`, 0.011685390492311667`}, {
                0.20585617212180818`, 0.012606058573533033`}, {
                0.20833986293239484`, 0.014447394735975748`}, {
                0.2133072445535682, 0.018130067060861198`}, {
                0.2232420077959149, 0.02549541171063209}, {
                0.24311153428060836`, 0.040226101010173904`}, {
                0.2443290196086536, 0.041128709238306624`}, {
                0.24554650493669883`, 0.04203131746643932}, {
                0.24798147559278932`, 0.043836533922704764`}, {
                0.2528514169049703, 0.04744696683523564}, {0.2625912995293323,
                 0.054667832660297386`}, {0.28207106477805627`, 
                0.0691095643104209}, {0.3210305952755042, 
                0.0979930276106679}, {0.3987244897959184, 
                0.1555930223329001}}], 
               LineBox[{{0.40127551020408164`, 0.15754008214856188`}, {
                0.48443648039284554`, 0.22283175295792196`}, {
                0.5699233045152912, 0.28994950743422226`}, {
                0.5987244897959183, 0.3125620082743841}}], 
               LineBox[{{0.6012755102040817, 0.31436644905896244`}, {
                0.732138185275487, 0.3967520417752822}, {0.7987244897959184, 
                0.4386719563858601}}], 
               LineBox[{{0.8012755102040817, 0.44017565703967537`}, {
                0.8962801515662935, 0.4923658586630586}, {0.9739717509693491, 
                0.5350452496817523}, {0.9987244897959183, 
                0.5486430109233775}}], 
               LineBox[{{1.0012755102040816`, 0.5499110801345332}, {
                1.1369227129030104`, 0.61025001570552}, {1.1987244897959184`, 
                0.637740840137708}}], LineBox[CompressedData["
1:eJwBQQG+/iFib1JlAgAAABMAAAACAAAA9P5cq2w48z9RAmer+3DkPw4dp+/k
5PQ/D0ket+215T9AVoPd4+n0P8CCI6O3ueU/co9fy+Lu9D9wvCiPgb3lP9YB
GKfg+PQ/0C8zZxXF5T+e5ohe3Az1P5EWSBc91OU/LrBqzdM09T8S5HF3jPLl
P01DLqvChPU/FX/FNysv5j9+fAqZwYn1P8S4yiP1MuY/sLXmhsCO9T908s8P
vzbmPxQon2K+mPU/1WXa51I+5j/cDBAauqz1P5VM75d6TeY/bNbxiLHU9T8X
Ghn4yWvmP4xptWagJPY/GrVsuGio5j/qQK2ICyr2P5Cs0bOErOY/RxilqnYv
9j8GpDavoLDmPwLHlO5MOvY/8ZIApti45j95JHR2+U/2P8lwlJNIyeY/pZo8
7ixh9j+Y9NkaVNbmP+czpQk=
                "]], 
               LineBox[{{1.4012755102040815`, 0.7145126645699601}, {
                1.4064308709161404`, 0.7159913533497922}, {1.407753743734141, 
                0.7163707869728454}, {1.410399489370142, 
                0.7171296542189517}, {1.415690980642144, 
                0.7186473887111643}, {1.426273963186148, 
                0.7216828576955893}, {1.4686058933621644`, 
                0.7338247336332897}, {1.547629076117258, 
                0.7564905954833164}, {1.5987244897959185`, 
                0.7711460617304773}}], 
               LineBox[{{1.6012755102040817`, 0.7718064498526682}, {
                1.717324837408056, 0.7986044228336541}, {1.795752517984577, 
                0.8167148498019805}, {1.7987244897959185`, 
                0.817401134007322}}], 
               LineBox[{{1.8012755102040816`, 0.8179499072356214}, {
                1.9601756422651684`, 0.8496217857699169}, {
                1.9987244897959184`, 0.8573053188217435}}], 
               LineBox[CompressedData["
1:eJwBcQGO/iFib1JlAgAAABYAAAACAAAA4eUUvJwCAEBWsVJiCHPrPxMP8AjE
+gBAK6lBl/0n7D/SvYqHSf0AQEGv8EvUKew/kmwlBs//AEBYtZ8AqyvsPxLK
WgPaBAFAhsH9aVgv7D8ShcX97w4BQOHZuTyzNuw/EPua8hsjAUCWCjLiaEXs
PwznRdxzSwFA/2siLdRi7D/MleBa+U0BQBZy0eGqZOw/jER72X5QAUAteICW
gWbsPwuisNaJVQFAWYTe/y5q7D8KXRvRn18BQLScmtKJcew/CNPwxctzAUBo
zRJ4P4DsP8iBi0RRdgFAf9PBLBaC7D+IMCbD1ngBQJbZcOHsg+w/B45bwOF9
AUDD5c5KmofsPwZJxrr3hwFAHf6KHfWO7D/G92A5fYoBQDQEOtLLkOw/hqb7
twKNAUBLCumGopLsPwUEMbUNkgFAeBZH8E+W7D/Essszk5QBQI4c9qQmmOw/
ubOE3fyWAUDk4A4O6ZnsP51qqI8=
                "]], 
               LineBox[{{2.201275510204082, 0.8941661375293919}, {
                2.2025743146728987`, 0.8943145182052169}, {
                2.2039086887592343`, 0.8944669624980165}, {2.206577436931906, 
                0.8947718510836159}, {2.21191493327725, 0.8953816282548146}, {
                2.222589925967937, 0.896601182597212}, {2.2439399113493117`, 
                0.8990402912820069}, {2.2866398821120604`, 
                0.9039185086515966}, {2.3704807786936803`, 
                0.9134968317904788}, {2.398724489795918, 
                0.9167235075848521}}], LineBox[CompressedData["
1:eJwBUQGu/iFib1JlAgAAABQAAAACAAAAFBlI7881A0CQOl604VftP7VTRwOU
RARAAItMEAa07T+IS7iFHEcEQIjOm8DitO0/XEMpCKVJBEAREutwv7XtPwIz
Cw22TgRAIpmJ0Xi37T9OEs8W2FgEQEWnxpLruu0/6NBWKhxtBECLw0AV0cHt
PxpOZlGklQRAFvw0GpzP7T/tRdfTLJgEQJ4/hMp40O0/wD1IVrWaBEAng9N6
VdHtP2YtKlvGnwRAOApy2w7T7T+zDO5k6KkEQFsYr5yB1u0/hgRf53CsBEDk
W/5MXtftP1r8z2n5rgRAbZ9N/TrY7T8A7LFuCrQEQH4m7F302e0/TMt1eCy+
BEChNCkfZ93tPx/D5vq0wARAKXh4z0Pe7T/yuld9PcMEQLK7x38g3+0/mao5
gk7IBEDEQmbg2eDtP+zmtxAwygRABpU+wH3h7T/O65gp
                "]], 
               LineBox[{{2.601275510204082, 0.9339618078636414}, {
                2.6052275961112112`, 0.9342019686504139}, {2.607701463665898, 
                0.9343523009033725}, {2.6126491987752725`, 
                0.9346529654092898}, {2.613861772475368, 
                0.9347266512199421}, {2.6150743461754633`, 
                0.9348003370305945}, {2.6174994935756546`, 
                0.9349477086518992}, {2.6223497883760363`, 
                0.9352424518945087}, {2.6320503779767996`, 
                0.9358319383797278}, {2.6514515571783264`, 
                0.9370109113501657}, {2.6902539155813803`, 
                0.9393688572910416}, {2.774462852749733, 
                0.9444860751549424}, {2.798724489795918, 
                0.9459604089569712}}], LineBox[CompressedData["
1:eJwBgQF+/iFib1JlAgAAABcAAAACAAAAR0x7IgNpBkA1mobchkbuP/XKjeJw
gQdAnMFN9jyF7j/cC9Vo/IMHQMqqDanOhe4/wkwc74eGB0D3k81bYIbuP5DO
qvueiwdAUmZNwYOH7j8q0scUzZUHQAgLTYzKie4/XtkBRymqB0B0VEwiWI7u
P0QaSc20rAdAoT0M1emO7j8rW5BTQK8HQM8mzId7j+4/+NweYFe0B0Aq+Uvt
npDuP5LgO3mFvgdA351LuOWS7j/G53Wr4dIHQEvnSk5zl+4/rCi9MW3VB0B4
0AoBBZjuP5NpBLj41wdAprnKs5aY7j9g65LED90HQAGMShm6me4/+u6v3T3n
B0C2MErkAJzuP+Av92PJ6QdA5BkKl5Kc7j/HcD7qVOwHQBEDykkkne4/lPLM
9mvxB0Bs1UmvR57uP3szFH338wdAmr4JYtme7j9idFsDg/YHQMenyRRrn+4/
L/bpD5r7B0Aiekl6jqDuPx8a60Nj/QdAVs5xuPSg7j+YzLZv
                "]], 
               LineBox[{{3.001275510204082, 0.9572502554740905}, {
                3.0040658660648987`, 0.9573180813336145}, {3.00530855047641, 
                0.9573482875662715}, {3.0077939192994325`, 
                0.9574087000315856}, {3.0090366037109435`, 
                0.9574389062642428}, {3.010279288122455, 
                0.9574691124968998}, {3.0127646569454773`, 
                0.9575295249622139}, {3.017735394591522, 
                0.9576503498928421}, {3.0189537189257853`, 
                0.9576799639991684}, {3.0201720432600485`, 
                0.9577095781054946}, {3.022608691928575, 
                0.9577688063181472}, {3.0274819892656275`, 
                0.9578872627434524}, {3.0372285839397324`, 
                0.9581241755940626}, {3.0567217732879426`, 
                0.958598001295283}, {3.0957081519843626`, 
                0.959545652697724}, {3.1802851297394477`, 
                0.9616014858954655}, {3.1987244897959184`, 
                0.9620496959114224}}], 
               LineBox[{{3.201275510204082, 0.9621148045995258}, {
                3.3447619504179835`, 0.9659513404341221}, {3.398724489795918, 
                0.9673941890805909}}], LineBox[CompressedData["
1:eJxTTMoPSmViYGCQAGIQLSLp8f68KbfD1sB+k6qv7+wFvYp0mvh4HBiSrZYd
4ntvv+AgP7eVII9D0f+f14T539sbWK59+VGYx+Hp7J3sqUC+n8aLZYmSPA6n
r1hksgu8t+9ii1N0VOFxmOZmruMj+N6e5bCnGIMVj4OOlsmmq8Lv7b9ZKzLU
pfI4RHzU3fdC4r196+Z990wzgPp7376zlHxvL6Ids/dtFo+DndZa+W4g31hq
elVsAY+DcrJOo67Ue/uCHzxfbap5HN5d0XIpkn5v/3LLj5e/J/A4tO5QP/Vb
9r19hc60E5sn8zh8D3n+y0fuvT3HEuPl2dN4HLI+LtOeB+SrTc5LuT2bxyFA
S63XQf69fVLhk3u7lvE4SM9RCWhVeG9/R/fC5co9PA4b6xWv8Sm/t5//WrCW
eT+PQ6bQxkVRQH7SymC13oM8DopLHfKXAflq6VPPix3hcbhpfsH6E5D/UuV6
xYJjPA4TTsVz2Km8t1/zSEJJ6ySPg0fs+yudQP6bZ9sFDE7xOHBVtKSsAPIB
FMWl9Q==
                "]], LineBox[CompressedData["
1:eJwV0Hss1WEcx3GcyqXf83Bcm7nkfifhsIzn25KoZpHlkttxmcuJI2lrxJjQ
bUZNrNDoIlZyy8xZ2JFOlkV2aBhFLjmyp6KlVHr647P3Xv9+zOLFIUkqSkpK
zmz/29I+dzl1hAPZRsKavhUleVXCzKlxDtQzi/STmXfoLErXpjj4obsFD5n5
Gp+TdRc5kMcoKi2tKZHLnPh1yxwcc7V28GOuLhb32Cg4GODF9ycwmyivc96U
g7ZHk4oGZsfNn23CnxyUfXtFzGwo8V9S/d2CEASUNK4Y21Kifj/wgZcWgv7w
j/k+zMPCa0FSbQSeDqa60cwnZ3D9uAECq9FbvjXMcXI9/99mCFQMS24a2lGS
K7UoDxQgeP4k0cfAnpLWOmK5EIPAddysQsuRkvWcdVWhEIHeblGpC7MgrHF1
JgHBL+jMC2KWaGp2vEtBMPDYP+0688uC2YOvsxCcuiQ6pOZEyXR8Xmx7CYJc
t2fft5l32UhuF7QgGKwIiKQulATyxPl/WhE0ySpO4H2UXH9vHp/TgaDsz5S/
EzO/+qpddjeCsNR0NxGzkXpkd7IUgQJucMvM+1c3x4MmEGh+me6ddaUk+qmA
b/wXQUSQ2OKNGyVdkZt4VAlDfZeahDLjXT1cEQ+DwqQhhO9OSX+Uj9qKGoZc
Ki8MZTbX8Nvu1MFQW37gwxTzUmLw2nE7DHNjO2uXPSjx1dJZ3XbAYO99111d
QEmVRP6p3RlD1j2vYXvmAO3whT3uGHjZoq105ua+mOkFXwxWem8jNphVRHsn
qw5iyMhL+6rnSclp/fmJo34YuhZ5VzyZufSksdZADEe6BN05zBmGZ4YuhmJI
DavRV/Zi/w46yVzCMLT3ebSYM5uepS/mIzD8shk57Md8wahNWhmF4VB5ykwS
86gsqz8gFsO1TeXzpcy259x7t4QY5HF3uCbm4oLg5qEEDGni2MI+5n91r0K9

                "]], LineBox[CompressedData["
1:eJwV0X8s1HEcx/GLROTz2Zmppha35fyoWEuLqz5vx2QOcQz5sbtDm8RuTe0u
JFpn103ORr8km50zKdcPjPhu/GHR6mrXpWOJk2VZ9CmRreT69Mdrrz3+fvrn
KaWnnXg8npDt/59IKBc4n0EQmfTsmjCCEp2fqHe0GIF4o6S7jnnu5frTMiUC
7/japgnmRkGVyX4ewcDsWGFxJCVrb2qMDy8jcOGLXRpFlCSXxxlkVxDYcuSL
H5k7AtxbvTQIOjsqrcKjlGRdut6s1iFIhsHWQWYuuLEh5gaCJuWh43PHKKnS
tFZPdSIIex2gOgiUeKpc4xVdCLbzd5aomJsKS7zmHyFwpHrkc8zdkggD7UFg
nqRJsVGUzPMtI05DCM5+7g/IElMiaeG5BVkRtK/Hv6+OocSnT1Z34Q8C3xBl
uCWOkq4vu++iBAxbtH0/lSmUaO9p5NNJGLQmyzeOuUC6tNeUgsFj/OvCVikl
uzjucWIGBizwsxuYdfrs57V5GHZw2le2VEoKD9/54X4RQ8j3U0aSTongqnec
azuGk5nr6Tibko0jFZ62DgyWSh9pDvPk0tzb9gcY0oxhifeZ6zO6c2OfYMhc
LoiOzqHEESwt1XAYFLXmUFUuJVMWfYuzFUPpcIvbjIyS/pq1fOs4hl/z/c77
5KyPSBZkmMCg9rRuqJklxgM94mkMFVmuq14KSgbU5hfVCxhqVpSzsXmU3Nwf
rk9ZxODmq5tqYD73qTnNn2LQRbXZ7MyBCcUzwysY9HUT5rJ8SjZvetdWv4aB
37s8Nsps7xUVyX9jaPiwbcS7gPUsMoSG/cXg4yQcUjDf2uOx6nBguB0YNWBi
/gfCByIS
                "]]},
              
              Annotation[#, 
               "Charting`Private`Tag$69811#2"]& ], {}}, {{}, {}, {}, {}, {}}, \
{{}, {}, {}, {}, {}}}, {}}, InsetBox[
           
           TemplateBox[{
            StyleBox["\"WT\"", 20, StripOnInput -> False],StyleBox[
             "\"KO\"", 20, StripOnInput -> False]},
            "LineLegend",
            DisplayFunction->(FormBox[
              StyleBox[
               StyleBox[
                PaneBox[
                 TagBox[
                  GridBox[{{
                    TagBox[
                    GridBox[{{
                    GraphicsBox[{{
                    Directive[
                    EdgeForm[
                    Directive[
                    Opacity[0.3], 
                    GrayLevel[0]]], 
                    PointSize[0.5], 
                    Opacity[1.], 
                    GrayLevel[0], 
                    AbsoluteThickness[2]], {
                    LineBox[{{0, 10}, {20, 10}}]}}, {
                    Directive[
                    EdgeForm[
                    Directive[
                    Opacity[0.3], 
                    GrayLevel[0]]], 
                    PointSize[0.5], 
                    Opacity[1.], 
                    GrayLevel[0], 
                    AbsoluteThickness[2]], {}}}, AspectRatio -> Full, 
                    ImageSize -> {20, 10}, PlotRangePadding -> None, 
                    ImagePadding -> Automatic, 
                    BaselinePosition -> (Scaled[0.1] -> Baseline)], #}, {
                    GraphicsBox[{{
                    Directive[
                    EdgeForm[
                    Directive[
                    Opacity[0.3], 
                    GrayLevel[0]]], 
                    PointSize[0.5], 
                    Opacity[1.], 
                    RGBColor[1, 0, 0], 
                    AbsoluteThickness[2]], {
                    LineBox[{{0, 10}, {20, 10}}]}}, {
                    Directive[
                    EdgeForm[
                    Directive[
                    Opacity[0.3], 
                    GrayLevel[0]]], 
                    PointSize[0.5], 
                    Opacity[1.], 
                    RGBColor[1, 0, 0], 
                    AbsoluteThickness[2]], {}}}, AspectRatio -> Full, 
                    ImageSize -> {20, 10}, PlotRangePadding -> None, 
                    ImagePadding -> Automatic, 
                    BaselinePosition -> (Scaled[0.1] -> Baseline)], #2}}, 
                    GridBoxAlignment -> {
                    "Columns" -> {Center, Left}, "Rows" -> {{Baseline}}}, 
                    AutoDelete -> False, 
                    GridBoxDividers -> {
                    "Columns" -> {{False}}, "Rows" -> {{False}}}, 
                    GridBoxItemSize -> {
                    "Columns" -> {{All}}, "Rows" -> {{All}}}, 
                    GridBoxSpacings -> {
                    "Columns" -> {{0.5}}, "Rows" -> {{0.8}}}], "Grid"]}}, 
                   GridBoxAlignment -> {
                    "Columns" -> {{Left}}, "Rows" -> {{Top}}}, AutoDelete -> 
                   False, GridBoxItemSize -> {
                    "Columns" -> {{Automatic}}, "Rows" -> {{Automatic}}}, 
                   GridBoxSpacings -> {"Columns" -> {{1}}, "Rows" -> {{0}}}], 
                  "Grid"], Alignment -> Left, AppearanceElements -> None, 
                 ImageMargins -> {{5, 5}, {5, 5}}, ImageSizeAction -> 
                 "ResizeToFit"], LineIndent -> 0, StripOnInput -> False], {
               FontFamily -> "Arial"}, Background -> Automatic, StripOnInput -> 
               False], TraditionalForm]& ),
            Editable->True,
            InterpretationFunction:>(RowBox[{"LineLegend", "[", 
               RowBox[{
                 RowBox[{"{", 
                   RowBox[{
                    RowBox[{"Directive", "[", 
                    RowBox[{
                    RowBox[{"Opacity", "[", "1.`", "]"}], ",", 
                    InterpretationBox[
                    ButtonBox[
                    TooltipBox[
                    GraphicsBox[{{
                    GrayLevel[0], 
                    RectangleBox[{0, 0}]}, {
                    GrayLevel[0], 
                    RectangleBox[{1, -1}]}, {
                    GrayLevel[0], 
                    RectangleBox[{0, -1}, {2, 1}]}}, DefaultBaseStyle -> 
                    "ColorSwatchGraphics", AspectRatio -> 1, Frame -> True, 
                    FrameStyle -> GrayLevel[0.], FrameTicks -> None, 
                    PlotRangePadding -> None, ImageSize -> 
                    Dynamic[{Automatic, 1.35 CurrentValue["FontCapHeight"]/
                    AbsoluteCurrentValue[Magnification]}]], 
                    StyleBox[
                    RowBox[{"GrayLevel", "[", "0", "]"}], NumberMarks -> 
                    False]], Appearance -> None, BaseStyle -> {}, 
                    BaselinePosition -> Baseline, DefaultBaseStyle -> {}, 
                    ButtonFunction :> With[{Typeset`box$ = EvaluationBox[]}, 
                    If[
                    Not[
                    AbsoluteCurrentValue["Deployed"]], 
                    SelectionMove[Typeset`box$, All, Expression]; 
                    FrontEnd`Private`$ColorSelectorInitialAlpha = 1; 
                    FrontEnd`Private`$ColorSelectorInitialColor = 
                    GrayLevel[0]; 
                    FrontEnd`Private`$ColorSelectorUseMakeBoxes = True; 
                    MathLink`CallFrontEnd[
                    FrontEnd`AttachCell[Typeset`box$, 
                    FrontEndResource["GrayLevelColorValueSelector"], {
                    0, {Left, Bottom}}, {Left, Top}, 
                    "ClosingActions" -> {
                    "SelectionDeparture", "ParentChanged", 
                    "EvaluatorQuit"}]]]], BaseStyle -> Inherited, Evaluator -> 
                    Automatic, Method -> "Preemptive"], 
                    GrayLevel[0], Editable -> False, Selectable -> False], 
                    ",", 
                    RowBox[{"AbsoluteThickness", "[", "2", "]"}]}], "]"}], 
                    ",", 
                    RowBox[{"Directive", "[", 
                    RowBox[{
                    RowBox[{"Opacity", "[", "1.`", "]"}], ",", 
                    InterpretationBox[
                    ButtonBox[
                    TooltipBox[
                    GraphicsBox[{{
                    GrayLevel[0], 
                    RectangleBox[{0, 0}]}, {
                    GrayLevel[0], 
                    RectangleBox[{1, -1}]}, {
                    RGBColor[1, 0, 0], 
                    RectangleBox[{0, -1}, {2, 1}]}}, DefaultBaseStyle -> 
                    "ColorSwatchGraphics", AspectRatio -> 1, Frame -> True, 
                    FrameStyle -> RGBColor[0.6666666666666666, 0., 0.], 
                    FrameTicks -> None, PlotRangePadding -> None, ImageSize -> 
                    Dynamic[{Automatic, 1.35 CurrentValue["FontCapHeight"]/
                    AbsoluteCurrentValue[Magnification]}]], 
                    StyleBox[
                    RowBox[{"RGBColor", "[", 
                    RowBox[{"1", ",", "0", ",", "0"}], "]"}], NumberMarks -> 
                    False]], Appearance -> None, BaseStyle -> {}, 
                    BaselinePosition -> Baseline, DefaultBaseStyle -> {}, 
                    ButtonFunction :> With[{Typeset`box$ = EvaluationBox[]}, 
                    If[
                    Not[
                    AbsoluteCurrentValue["Deployed"]], 
                    SelectionMove[Typeset`box$, All, Expression]; 
                    FrontEnd`Private`$ColorSelectorInitialAlpha = 1; 
                    FrontEnd`Private`$ColorSelectorInitialColor = 
                    RGBColor[1, 0, 0]; 
                    FrontEnd`Private`$ColorSelectorUseMakeBoxes = True; 
                    MathLink`CallFrontEnd[
                    FrontEnd`AttachCell[Typeset`box$, 
                    FrontEndResource["RGBColorValueSelector"], {
                    0, {Left, Bottom}}, {Left, Top}, 
                    "ClosingActions" -> {
                    "SelectionDeparture", "ParentChanged", 
                    "EvaluatorQuit"}]]]], BaseStyle -> Inherited, Evaluator -> 
                    Automatic, Method -> "Preemptive"], 
                    RGBColor[1, 0, 0], Editable -> False, Selectable -> 
                    False], ",", 
                    RowBox[{"AbsoluteThickness", "[", "2", "]"}]}], "]"}]}], 
                   "}"}], ",", 
                 RowBox[{"{", 
                   RowBox[{#, ",", #2}], "}"}], ",", 
                 RowBox[{"LegendMarkers", "\[Rule]", "None"}], ",", 
                 RowBox[{"LabelStyle", "\[Rule]", 
                   RowBox[{"{", "}"}]}], ",", 
                 RowBox[{"LegendLayout", "\[Rule]", "\"Column\""}]}], 
               "]"}]& )], Scaled[{0.9, 0.2}], ImageScaled[{0.5, 0.5}],
           BaseStyle->{FontSize -> Larger},
           FormatType->StandardForm]},
         AspectRatio->NCache[GoldenRatio^(-1), 0.6180339887498948],
         Axes->{True, True},
         AxesLabel->{None, None},
         AxesOrigin->{Automatic, Automatic},
         DisplayFunction->Identity,
         Frame->{{True, False}, {True, False}},
         FrameLabel->{{
            FormBox[
             StyleBox["\"Cumulative distribution\"", 20, 
              GrayLevel[0], StripOnInput -> False], TraditionalForm], None}, {
            FormBox[
             StyleBox["\"Munc13-1 cluster intensity (A.U.)\"", 20, 
              GrayLevel[0], StripOnInput -> False], TraditionalForm], None}},
         FrameStyle->Directive[
           GrayLevel[0], FontSize -> 20, 
           AbsoluteThickness[2]],
         FrameTicks->FrontEndValueCache[{{Automatic, 
             Charting`ScaledFrameTicks[{Identity, Identity}]}, {Automatic, 
             Charting`ScaledFrameTicks[{Identity, Identity}]}}, {{
            Automatic, {{0., 
               FormBox[
                TemplateBox[{0., 0.}, "Spacer2"], TraditionalForm], {0.01, 
               0.}, {
                AbsoluteThickness[0.1]}}, {0.2, 
               FormBox[
                TemplateBox[{0., 0.}, "Spacer2"], TraditionalForm], {0.01, 
               0.}, {
                AbsoluteThickness[0.1]}}, {0.4, 
               FormBox[
                TemplateBox[{0., 0.}, "Spacer2"], TraditionalForm], {0.01, 
               0.}, {
                AbsoluteThickness[0.1]}}, {0.6, 
               FormBox[
                TemplateBox[{0., 0.}, "Spacer2"], TraditionalForm], {0.01, 
               0.}, {
                AbsoluteThickness[0.1]}}, {0.8, 
               FormBox[
                TemplateBox[{0., 0.}, "Spacer2"], TraditionalForm], {0.01, 
               0.}, {
                AbsoluteThickness[0.1]}}, {1., 
               FormBox[
                TemplateBox[{0., 0.}, "Spacer2"], TraditionalForm], {0.01, 
               0.}, {
                AbsoluteThickness[0.1]}}, {-0.2, 
               FormBox[
                TemplateBox[{0., 0.}, "Spacer2"], TraditionalForm], {0.005, 
               0.}, {
                AbsoluteThickness[0.1]}}, {-0.15, 
               FormBox[
                TemplateBox[{0., 0.}, "Spacer2"], TraditionalForm], {0.005, 
               0.}, {
                AbsoluteThickness[0.1]}}, {-0.1, 
               FormBox[
                TemplateBox[{0., 0.}, "Spacer2"], TraditionalForm], {0.005, 
               0.}, {
                AbsoluteThickness[0.1]}}, {-0.05, 
               FormBox[
                TemplateBox[{0., 0.}, "Spacer2"], TraditionalForm], {0.005, 
               0.}, {
                AbsoluteThickness[0.1]}}, {0.05, 
               FormBox[
                TemplateBox[{0., 0.}, "Spacer2"], TraditionalForm], {0.005, 
               0.}, {
                AbsoluteThickness[0.1]}}, {0.1, 
               FormBox[
                TemplateBox[{0., 0.}, "Spacer2"], TraditionalForm], {0.005, 
               0.}, {
                AbsoluteThickness[0.1]}}, {0.15, 
               FormBox[
                TemplateBox[{0., 0.}, "Spacer2"], TraditionalForm], {0.005, 
               0.}, {
                AbsoluteThickness[0.1]}}, {0.25, 
               FormBox[
                TemplateBox[{0., 0.}, "Spacer2"], TraditionalForm], {0.005, 
               0.}, {
                AbsoluteThickness[0.1]}}, {0.3, 
               FormBox[
                TemplateBox[{0., 0.}, "Spacer2"], TraditionalForm], {0.005, 
               0.}, {
                AbsoluteThickness[0.1]}}, {0.35, 
               FormBox[
                TemplateBox[{0., 0.}, "Spacer2"], TraditionalForm], {0.005, 
               0.}, {
                AbsoluteThickness[0.1]}}, {0.45, 
               FormBox[
                TemplateBox[{0., 0.}, "Spacer2"], TraditionalForm], {0.005, 
               0.}, {
                AbsoluteThickness[0.1]}}, {0.5, 
               FormBox[
                TemplateBox[{0., 0.}, "Spacer2"], TraditionalForm], {0.005, 
               0.}, {
                AbsoluteThickness[0.1]}}, {0.55, 
               FormBox[
                TemplateBox[{0., 0.}, "Spacer2"], TraditionalForm], {0.005, 
               0.}, {
                AbsoluteThickness[0.1]}}, {0.65, 
               FormBox[
                TemplateBox[{0., 0.}, "Spacer2"], TraditionalForm], {0.005, 
               0.}, {
                AbsoluteThickness[0.1]}}, {0.7, 
               FormBox[
                TemplateBox[{0., 0.}, "Spacer2"], TraditionalForm], {0.005, 
               0.}, {
                AbsoluteThickness[0.1]}}, {0.75, 
               FormBox[
                TemplateBox[{0., 0.}, "Spacer2"], TraditionalForm], {0.005, 
               0.}, {
                AbsoluteThickness[0.1]}}, {0.85, 
               FormBox[
                TemplateBox[{0., 0.}, "Spacer2"], TraditionalForm], {0.005, 
               0.}, {
                AbsoluteThickness[0.1]}}, {0.9, 
               FormBox[
                TemplateBox[{0., 0.}, "Spacer2"], TraditionalForm], {0.005, 
               0.}, {
                AbsoluteThickness[0.1]}}, {0.95, 
               FormBox[
                TemplateBox[{0., 0.}, "Spacer2"], TraditionalForm], {0.005, 
               0.}, {
                AbsoluteThickness[0.1]}}, {1.05, 
               FormBox[
                TemplateBox[{0., 0.}, "Spacer2"], TraditionalForm], {0.005, 
               0.}, {
                AbsoluteThickness[0.1]}}, {1.1, 
               FormBox[
                TemplateBox[{0., 0.}, "Spacer2"], TraditionalForm], {0.005, 
               0.}, {
                AbsoluteThickness[0.1]}}, {1.15, 
               FormBox[
                TemplateBox[{0., 0.}, "Spacer2"], TraditionalForm], {0.005, 
               0.}, {
                AbsoluteThickness[0.1]}}, {1.2, 
               FormBox[
                TemplateBox[{0., 0.}, "Spacer2"], TraditionalForm], {0.005, 
               0.}, {
                AbsoluteThickness[0.1]}}}}, {Automatic, {{0., 
               FormBox[
                TemplateBox[{0., 0.}, "Spacer2"], TraditionalForm], {0.01, 
               0.}, {
                AbsoluteThickness[0.1]}}, {1., 
               FormBox[
                TemplateBox[{0., 0.}, "Spacer2"], TraditionalForm], {0.01, 
               0.}, {
                AbsoluteThickness[0.1]}}, {2., 
               FormBox[
                TemplateBox[{0., 0.}, "Spacer2"], TraditionalForm], {0.01, 
               0.}, {
                AbsoluteThickness[0.1]}}, {3., 
               FormBox[
                TemplateBox[{0., 0.}, "Spacer2"], TraditionalForm], {0.01, 
               0.}, {
                AbsoluteThickness[0.1]}}, {4., 
               FormBox[
                TemplateBox[{0., 0.}, "Spacer2"], TraditionalForm], {0.01, 
               0.}, {
                AbsoluteThickness[0.1]}}, {-1., 
               FormBox[
                TemplateBox[{0., 0.}, "Spacer2"], TraditionalForm], {0.005, 
               0.}, {
                AbsoluteThickness[0.1]}}, {-0.8, 
               FormBox[
                TemplateBox[{0., 0.}, "Spacer2"], TraditionalForm], {0.005, 
               0.}, {
                AbsoluteThickness[0.1]}}, {-0.6, 
               FormBox[
                TemplateBox[{0., 0.}, "Spacer2"], TraditionalForm], {0.005, 
               0.}, {
                AbsoluteThickness[0.1]}}, {-0.4, 
               FormBox[
                TemplateBox[{0., 0.}, "Spacer2"], TraditionalForm], {0.005, 
               0.}, {
                AbsoluteThickness[0.1]}}, {-0.2, 
               FormBox[
                TemplateBox[{0., 0.}, "Spacer2"], TraditionalForm], {0.005, 
               0.}, {
                AbsoluteThickness[0.1]}}, {0.2, 
               FormBox[
                TemplateBox[{0., 0.}, "Spacer2"], TraditionalForm], {0.005, 
               0.}, {
                AbsoluteThickness[0.1]}}, {0.4, 
               FormBox[
                TemplateBox[{0., 0.}, "Spacer2"], TraditionalForm], {0.005, 
               0.}, {
                AbsoluteThickness[0.1]}}, {0.6, 
               FormBox[
                TemplateBox[{0., 0.}, "Spacer2"], TraditionalForm], {0.005, 
               0.}, {
                AbsoluteThickness[0.1]}}, {0.8, 
               FormBox[
                TemplateBox[{0., 0.}, "Spacer2"], TraditionalForm], {0.005, 
               0.}, {
                AbsoluteThickness[0.1]}}, {1.2, 
               FormBox[
                TemplateBox[{0., 0.}, "Spacer2"], TraditionalForm], {0.005, 
               0.}, {
                AbsoluteThickness[0.1]}}, {1.4, 
               FormBox[
                TemplateBox[{0., 0.}, "Spacer2"], TraditionalForm], {0.005, 
               0.}, {
                AbsoluteThickness[0.1]}}, {1.6, 
               FormBox[
                TemplateBox[{0., 0.}, "Spacer2"], TraditionalForm], {0.005, 
               0.}, {
                AbsoluteThickness[0.1]}}, {1.8, 
               FormBox[
                TemplateBox[{0., 0.}, "Spacer2"], TraditionalForm], {0.005, 
               0.}, {
                AbsoluteThickness[0.1]}}, {2.2, 
               FormBox[
                TemplateBox[{0., 0.}, "Spacer2"], TraditionalForm], {0.005, 
               0.}, {
                AbsoluteThickness[0.1]}}, {2.4, 
               FormBox[
                TemplateBox[{0., 0.}, "Spacer2"], TraditionalForm], {0.005, 
               0.}, {
                AbsoluteThickness[0.1]}}, {2.6, 
               FormBox[
                TemplateBox[{0., 0.}, "Spacer2"], TraditionalForm], {0.005, 
               0.}, {
                AbsoluteThickness[0.1]}}, {2.8, 
               FormBox[
                TemplateBox[{0., 0.}, "Spacer2"], TraditionalForm], {0.005, 
               0.}, {
                AbsoluteThickness[0.1]}}, {3.2, 
               FormBox[
                TemplateBox[{0., 0.}, "Spacer2"], TraditionalForm], {0.005, 
               0.}, {
                AbsoluteThickness[0.1]}}, {3.4, 
               FormBox[
                TemplateBox[{0., 0.}, "Spacer2"], TraditionalForm], {0.005, 
               0.}, {
                AbsoluteThickness[0.1]}}, {3.6, 
               FormBox[
                TemplateBox[{0., 0.}, "Spacer2"], TraditionalForm], {0.005, 
               0.}, {
                AbsoluteThickness[0.1]}}, {3.8, 
               FormBox[
                TemplateBox[{0., 0.}, "Spacer2"], TraditionalForm], {0.005, 
               0.}, {
                AbsoluteThickness[0.1]}}, {4.2, 
               FormBox[
                TemplateBox[{0., 0.}, "Spacer2"], TraditionalForm], {0.005, 
               0.}, {
                AbsoluteThickness[0.1]}}, {4.4, 
               FormBox[
                TemplateBox[{0., 0.}, "Spacer2"], TraditionalForm], {0.005, 
               0.}, {
                AbsoluteThickness[0.1]}}, {4.6, 
               FormBox[
                TemplateBox[{0., 0.}, "Spacer2"], TraditionalForm], {0.005, 
               0.}, {
                AbsoluteThickness[0.1]}}, {4.8, 
               FormBox[
                TemplateBox[{0., 0.}, "Spacer2"], TraditionalForm], {0.005, 
               0.}, {
                AbsoluteThickness[0.1]}}, {5., 
               FormBox[
                TemplateBox[{0., 0.}, "Spacer2"], TraditionalForm], {0.005, 
               0.}, {
                AbsoluteThickness[0.1]}}}}}],
         GridLines->{None, None},
         GridLinesStyle->Directive[
           GrayLevel[0.5, 0.4]],
         ImagePadding->All,
         Method->{
          "DefaultBoundaryStyle" -> Automatic, 
           "DefaultGraphicsInteraction" -> {
            "Version" -> 1.2, "TrackMousePosition" -> {True, False}, 
             "Effects" -> {
              "Highlight" -> {"ratio" -> 2}, 
               "HighlightPoint" -> {"ratio" -> 2}, 
               "Droplines" -> {
                "freeformCursorMode" -> True, 
                 "placement" -> {"x" -> "All", "y" -> "None"}}}}, 
           "DefaultMeshStyle" -> AbsolutePointSize[6], "ScalingFunctions" -> 
           None, "CoordinatesToolOptions" -> {"DisplayFunction" -> ({
               (Identity[#]& )[
                Part[#, 1]], 
               (Identity[#]& )[
                Part[#, 2]]}& ), "CopiedValueFunction" -> ({
               (Identity[#]& )[
                Part[#, 1]], 
               (Identity[#]& )[
                Part[#, 2]]}& )}},
         PlotRange->{All, All},
         PlotRangeClipping->True,
         PlotRangePadding->{{
            Scaled[0.02], 
            Scaled[0.02]}, {
            Scaled[0.05], 
            Scaled[0.05]}},
         Ticks->{Automatic, Automatic}],
        TraditionalForm],
       InterpretTemplate[Legended[
         Graphics[{{{{}, {}, 
             Annotation[{
               Directive[
                Opacity[1.], 
                GrayLevel[0], 
                AbsoluteThickness[2]], 
               Line[CompressedData["
1:eJwBgQJ+/SFib1JlAgAAACcAAAACAAAASmXo0cDpdT6JFb0zeulJPgRDGnDf
GVQ/yYtggvHEJz8zn5icsxlkP08kbK+9xDc/S83Xsp0ZdD+S8PHFo8RHP1dk
972SGYQ/tNY00ZbEVz/dL4dDjRmUP8VJ1laQxGc/oBVPhooZpD9NA6cZjcR3
P4EIsyeJGbQ/EWAPe4vEhz8qR5GIsnC0Pxn8ItScK4g/0oVv6dvHtD8gmDYt
rpKIPyQDLKsudrU/MdBd39BgiT/G/aQu1NK2P1BArEMW/Yo/DPOWNR+MuT+Q
IEkMoTWOP5jdekO1/r4/iHDBTltTkj9BHFmk3lW/P4w+S/vjhpI/6lo3BQit
vz+QDNWnbLqSPx7seWOtLcA/majoAH4hkz9vaTYlANzAP6jgD7Og75M/EmSv
qKU4wj/IUF4X5ouVP1hZoa/w8cQ/CDH733DEmD/v21QKohrFPySE8UqP9Jg/
hl4IZVNDxT8/1+e1rSSZP7Njbxq2lMU/dn3Ui+qEmT8Obj2FezfGP+PJrTdk
RZo/pfDw3yxgxj//HKSignWaPzxzpDreiMY/GnCaDaGlmj9qeAvwQNrGP1EW
h+PdBZs/xYLZWgZ9xz+/YmCPV8abP1wFjbW3pcc/2rVW+nX2mz/yh0AQac7H
P/UITWWUJpw/II2nxcsfyD8srzk70YacP7cPWyB9SMg/SAIwpu+2nD9Okg57
LnHIP2NVJhEO55w/fJd1MJHCyD+b+xLnSkedPxMaKYtC68g/tk4JUml3nT+q
nNzl8xPJP9Kh/7yHp50/QB+QQKU8yT/s9PUnptedP9ehQ5tWZck/CEjsksQH
nj+QO0vYzW/JP1SWJb8kFJ4/fHYsKw==
                "]], 
               
               Line[{{0.20127551020408163`, 0.030642700513974767`}, {
                0.2033724813112215, 0.03241898644327459}, {
                0.20461432671651483`, 0.03347091916293751}, {
                0.20585617212180818`, 0.03452285188260044}, {
                0.20833986293239484`, 0.036626717321926267`}, {
                0.2133072445535682, 0.04083444820057794}, {0.2232420077959149,
                 0.0492499099578813}, {0.24311153428060836`, 
                0.06608083347248803}, {0.2443290196086536, 
                0.06711213144792147}, {0.24554650493669883`, 
                0.06814342942335488}, {0.24798147559278932`, 
                0.07020602537422177}, {0.2528514169049703, 
                0.07433121727595551}, {0.2625912995293323, 
                0.08258160107942303}, {0.28207106477805627`, 
                0.09908236868635806}, {0.3210305952755042, 
                0.13208390390022812`}, {0.3987244897959184, 
                0.19789624206703718`}}], 
               Line[CompressedData["
1:eJwBUQGu/iFib1JlAgAAABQAAAACAAAAn8hAen+u2T/Z7IDfUp7JPxe0Ed4B
Ad8/nDvjvkGu0T9cjPtU5BbfP8RpFqRJwtE/omTly8Ys3z/sl0mJUdbRPywV
ubmLWN8/PPSvU2H+0T9CdmCVFbDfP9ysfOiATtI/NpxXppQv4D8aHhYSwO7S
P2Fepl2o3uA/mQBJZT4v1D+EShuZmengP8IufEpGQ9Q/pjaQ1Ir04D/oXK8v
TlfUP+wOekttCuE/ObkV+l1/1D92v005MjbhP9hx4o59z9Q/jCD1FLyN4T8Y
43u4vG/VP7biQ8zPPOI/lcWuCzuw1j/WSIHxjUfiP4BvFmzlw9Y/9q6+FkxS
4j9sGX7Mj9fWPzd7OWHIZ+I/Rm1NjeT+1j+4Ey/2wJLiP/YU7A6OTdc/uUQa
ILLo4j9WZCkS4erXP7Cb30LAKOM/nMn3QiNg2D9JrqZG
                "]], 
               
               Line[{{0.6012755102040817, 0.382887279414324}, {
                0.61319856565424, 0.39085179911525414`}, {0.6145099372039051, 
                0.39172778636417765`}, {0.6171326803032354, 
                0.3934797608620248}, {0.6223781665018959, 
                0.39698370985771897`}, {0.6328691388992168, 
                0.4039916078491073}, {0.6538510836938587, 
                0.418007403831884}, {0.732138185275487, 
                0.47030265360926504`}, {0.7987244897959184, 
                0.5147818507732825}}], 
               
               Line[{{0.8012755102040817, 0.5163445139283683}, {
                0.8962801515662935, 0.5692748996787763}, {0.9739717509693491, 
                0.6125595883740546}, {0.9987244897959183, 
                0.6263501989766912}}], 
               Line[CompressedData["
1:eJwBcQGO/iFib1JlAgAAABYAAAACAAAAwcspeDkF8D9r7D9yohXkP+v3397V
MPI/vpjMxgUP5j+2Z4/CSjbyP15Q4GX8E+Y/gNc+pr878j/9B/QE8xjmPxa3
nW2pRvI/PXcbQ+Ai5j9Cdlv8fFzyP71Var+6NuY/mvTWGSSI8j++Egi4b17m
P2Vkhv2YjfI/XsobV2Zj5j8w1DXhDZPyP/6BL/ZcaOY/xrOUqPed8j8+8VY0
SnLmP/FyUjfLs/I/vc+lsCSG5j9I8c1Uct/yP7yMQ6nZreY/E2F9OOfk8j9d
RFdI0LLmP97QLBxc6vI//ftq58a35j90sIvjRfXyPz1rkiW0weY/n29JchkL
8z+8SeGhjtXmP2rf+FWOEPM/XAH1QIXa5j80T6g5AxbzP/u4COB73+Y/yi4H
Ae0g8z87KDAeaenmP5WetuRhJvM/3N9DvV/u5j9gDmbI1ivzP3yXV1xW8+Y/
cmcJu/kt8z/mv2DeR/XmP3HkvWE=
                "]], 
               Line[CompressedData["
1:eJwB8QEO/iFib1JlAgAAAB4AAAACAAAA9P5cq2w48z/kXw1nCP3mP8FddHM1
PPM/99/JqjT/5j+MzSNXqkHzP664NL9WAuc/Iq2CHpRM8z8bagromgjnP01s
QK1nYvM/9cy1OSMV5z+k6rvKDo7zP6qSDN0zLuc/bpdPI2qT8z9KzsZGRzHn
PzdE43vFmPM/6gmBsFo05z/KnQotfKPzPyuB9YOBOuc/8VBZj+m48z+tb94q
z0bnPz639lPE4/M/sUyweGpf5z/ZgzHdeTn0P7kGVBShkOc/Dh2n7+Tk9D/I
eptLDvPnP0BWg93j6fQ/8ji9pOz15z9yj1/L4u70Px333v3K+Oc/1gEYp+D4
9D9ycyKwh/7nP57miF7cDPU/HWypFAEK6D8usGrN0zT1P3Ndt93zIOg/TUMu
q8KE9T8dQNNv2U7oP358CpnBifU/R/70yLdR6D+wteaGwI71P3K8FiKWVOg/
FCifYr6Y9T/HOFrUUlroP9wMEBq6rPU/cjHhOMxl6D9s1vGIsdT1P8ci7wG/
fOg/jGm1ZqAk9j9yBQuUpKroP+pArYgLKvY/RudLDsGt6D9HGKWqdi/2PxrJ
jIjdsOg/AseU7kw69j/CjA59FrfoP3kkdHb5T/Y/EhQSZojD6D+lmjzuLGH2
P2PlTtNozeg/tAj+mQ==
                "]], 
               
               Line[{{1.4012755102040815`, 0.7757197677251686}, {
                1.4064308709161404`, 0.7768481440038171}, {1.407753743734141, 
                0.7771376869457899}, {1.410399489370142, 
                0.7777167728297355}, {1.415690980642144, 
                0.7788749445976269}, {1.426273963186148, 
                0.7811912881334094}, {1.4686058933621644`, 
                0.7904566622765398}, {1.547629076117258, 
                0.8077528108613669}, {1.5987244897959185`, 
                0.8189362868512955}}], 
               Line[CompressedData["
1:eJwBYQGe/iFib1JlAgAAABUAAAACAAAAW2XDEdOe+T/0LsBxejnqP/tq1Jsp
evs/2fibVcUZ6z9UNl2RLn/7PxRBaacjHOs/rAHmhjOE+z9OiTb5gR7rP16Y
93E9jvs/wxnRnD4j6z/BxRpIUaL7P606BuS3LOs/hyBh9HjK+z+AfHByqj/r
PxPW7UzIGvw/KABFj49l6z9soXZCzR/8P2NIEuHtZ+s/xGz/N9Ik/D+dkN8y
TGrrP3YDESPcLvw/EiF61ghv6z/ZMDT570L8P/xBrx2CeOs/n4t6pRdr/D/Q
gxmsdIvrP/hWA5sccPw/Cszm/dKN6z9QIoyQIXX8P0QUtE8xkOs/Armdeyt/
/D+5pE7z7ZTrP2XmwFE/k/w/o8WDOmee6z8rQQf+Zrv8P3cH7shZses/sKqr
J9jA/D/f9UYp67PrPzQUUFFJxvw/R+SfiXy26z8MAaNUk8f8P6ic10EYt+s/
scGs6w==
                "]], 
               Line[CompressedData["
1:eJwBQQK+/SFib1JlAgAAACMAAAACAAAAjpj2RAbS/D8HYy1hbrvrP8BQPc6c
1vw/q1yYDBO96z9FuuH3Ddz8P0GWiAUGv+s/To0qS/Dm/D9sCWn368LrP3LZ
TZh5Ev0/G9bqvoPS6z+5cZQyjGn9P3dv7k2z8es/R6IhZ7EX/j8uovVrEjDs
PzSYDibGHP4/HZVWS+Qx7D8gjvvk2iH+PwuItyq2M+w/+nnVYgQs/j/obXnp
WTfsP61RiV5XQP4/ojn9ZqE+7D8TAfFV/Wj+PxbRBGIwTew/31/AREm6/j/+
/xNYTmrsP8xVrQNev/4/7PJ0NyBs7D+4S5rCcsT+P9vl1Rbybew/kjd0QJzO
/j+4y5fVlXHsP0UPKDzv4v4/cpcbU9147D+rvo8zlQv/P+YuI05sh+w/dx1f
IuFc/z/NXTJEiqTsP2JQMFbcYf8/XYmK/VKm7D9OgwGK12b/P+y04rYbqOw/
Jumj8c1w/z8MDJMpravsP9S06MC6hP8/SrrzDtCy7D8wTHJflKz/P8cWtdkV
wew/HH9Dk4+x/z9XQg2T3sLsPweyFMeKtv8/5m1lTKfE7D/eF7cugcD/PwXF
Fb84yOw/jOP7/W3U/z9Ec3akW8/sP3gWzTFp2f8/057OXSTR7D9jSZ5lZN7/
P2PKJhft0uw/Oq9AzVro/z+CIdeJftbsPybiEQFW7f8/Ek0vQ0fY7D8RFeM0
UfL/P6F4h/wP2uw//Ee0aEz3/z8wpN+12NvsPz801ofG+v8/TLbAgxfd7D8n
bypd
                "]], 
               
               Line[{{2.001275510204082, 0.902340441577427}, {
                2.0039562426140143`, 0.9025995231633784}, {2.008820753763886, 
                0.9030696578396025}, {2.0185497760636295`, 
                0.9040099271920506}, {2.0380078206631165`, 
                0.9058904658969471}, {2.0393271393937447`, 
                0.9060179725394751}, {2.0406464581243724`, 
                0.906145479182003}, {2.0432850955856283`, 
                0.9064004924670591}, {2.0485623705081406`, 
                0.9069105190371711}, {2.0591169203531647`, 
                0.9079305721773951}, {2.080226020043213, 
                0.9099706784578433}, {2.122444219423309, 
                0.9140508910187395}, {2.1987244897959184`, 
                0.9214230604123401}}], 
               Line[CompressedData["
1:eJwB4QEe/iFib1JlAgAAAB0AAAACAAAAe3+uVTacAUD8vGoRaH7tP2s0u9kJ
SwJAgAcQbfTH7T/A0NWsuE0CQH1NZV4Vye0/FW3wf2dQAkB7k7pPNsrtP7+l
JSbFVQJAdR9lMnjM7T8TF5BygGACQGk3uvf70O0/u/lkC/d1AkBRZ2SCA9rt
Pwu/Dj3koAJAIse4lxLs7T9gWykQk6MCQB8NDokz7e0/tfdD40GmAkAcU2N6
VO7tP18weYmfqwJAFt8NXZbw7T+zoePVWrYCQAr3YiIa9e0/W4S4btHLAkDz
Jg2tIf7tP6tJYqC+9gJAxIZhwjAQ7j80LCE+P/kCQAXULUM+Ee4/vg7g27/7
AkBHIfrDSxLuP9DTXRfBAANAybuSxWYU7j/0XVmOwwoDQM/ww8icGO4/fUAY
LEQNA0AQPpBJqhnuPwYj18nEDwNAUYtcyrca7j8Z6FQFxhQDQNUl9cvSHO4/
PnJQfMgeA0DaWibPCCHuP8dUDxpJIQNAHKjyTxYi7j9QN863ySMDQF31vtAj
I+4/YvxL88ooA0Dgj1fSPiXuP+veCpFLKwNAId0jU0wm7j90wckuzC0DQGIq
8NNZJ+4//qOIzEwwA0Ckd7xUZyjuP1JNHneWMANA4+1rUoYo7j+J688V
                "]], 
               Line[CompressedData["
1:eJwBgQF+/iFib1JlAgAAABcAAAACAAAAFBlI7881A0A8r+UjViruP6wQQ+HP
PANAY55hIT8s7j/Qmj5Y0kYDQF/juGH6Lu4/WX399VJJA0CetM4xqS/uP+Jf
vJPTSwNA3YXkAVgw7j/0JDrP1FADQFwoEKK1Me4/Ga81RtdaA0BZbWficDTu
P2LDLDTcbgNAUvcVY+c57j/16xoQ5pYDQEULc2TURO4/lJ3nx5yZA0B/Lvj3
kUXuPzNPtH9TnANAuVF9i09G7j9xsk3vwKEDQCyYh7LKR+4/7XiAzpusA0AU
JZwAwUruP+UF5oxRwgNA4j7FnK1Q7j/VH7EJve0DQH9yF9WGXO4/tVNHA5RE
BEC42btFOXTuP4hLuIUcRwRALCs7Pep07j9cQykIpUkEQKB8ujSbde4/AjML
DbZOBECIH7kj/XbuP04SzxbYWARAWGW2AcF57j/o0FYqHG0EQPjwsL1If+4/
Gk5mUaSVBEA3CKY1WIruP+zmtxAwygRA9M4d9K6Y7j+NE6fW
                "]], 
               Line[CompressedData["
1:eJwBAQL+/SFib1JlAgAAAB8AAAACAAAArrLhiGnPBECL3U3o9ZnuPyR1Sxms
6wRAHkW5zRCg7j/KoRGTo/AEQLQFm3sjoe4/FPudhpL6BEDfhl7XSKPuP6it
tm1wDgVANonljpOn7j/QEug7LDYFQOSN8/0osO4/Id1K2KOFBUBAlw/cU8Hu
P4rCO69ViAVAx+0N4+jB7j/ypyyGB4sFQE5EDOp9wu4/wnIONGuQBUBb8Qj4
p8PuP2QI0o8ymwVAdUsCFPzF7j+oM1lHwbAFQKv/9Eukyu4/Lopntt7bBUAU
aNq79NPuP5ZvWI2Q3gVAm77YwonU7j//VElkQuEFQCIV18ke1e4/0B8rEqbm
BUAvwtPXSNbuP3G17m1t8QVASRzN85zY7j+04HUl/AYGQH7QvytF3e4/OjeE
lBkyBkDoOKWblebuP9ZiGTadNAZAB/QepyDn7j9zjq7XIDcGQCevmLKr5+4/
rOXYGig8BkBlJYzJwejuPx6ULaE2RgZA4xFz9+3q7j+6v8JCukgGQALN7AJ5
6+4/V+tX5D1LBkAhiGYOBOzuP5BCgidFUAZAYP5ZJRrt7j8C8datU1oGQN3q
QFNG7+4/nhxsT9dcBkD9pbpe0e/uPztIAfFaXwZAHGE0alzw7j/Yc5aS3mEG
QDscrnXn8O4/hYBRqsljBkCo9iSNUfHuP7df9G4=
                "]], 
               Line[CompressedData["
1:eJwVx2tIk1EcgPF56RwrSCxHauHmpdqyEAusED1/MBuWZph0UQvRVRumrTRM
NGcO24c0bKmEiuAHiV4XC1xkwVZINCqXoW0hbTCTkjl7D7qLy2l1+vDw8Euq
vFZ8KVwgECSz/l9W0JQcoUSgnEvJzV7myc/C1leqWgQ+5z7HKnNbo7Dcp0KQ
cUT7tNjLE9Ewt95Qh6Cme7aFYz639gXUtxD8ON6bVOrjyUdOaulsQ2B/8ffy
Sz9PFHazIqYdwdZtpYdjAjyJDC/Z1KNFUFRr3KhkzjnfUjjQgcCSqtTHrfDk
GZ6e5noRjD2YWmoI8qRb3uyycAj6qoebM0M8KU+c/B02jeCC6IRuVECJ/0Pn
d9UdDK/3T5xpjaPEsdmmWNNgEOZ/y5phHi/YSbV3MVyVL4gPxFPS9YkLDd7D
EN8f5Zlj3jtlibX2YKiPylPLdlBycSZMJuUwSOZMj7ckUnI0Id9q1GNQ/5no
uMKcVtZ1GgwY7PGO62+Yg47EirNGDJpTq1k3RJToXFmN7WYMTlPmZ5uYknfz
N0dmpzDoHhmCAymU6CWmjBobBveo2elnfqiMHAt+xUAmreMnUymp8OjeRjsx
/Nqw2CHYRckqb3Bmz2OQ1UmS5LspcaWvVL13Yxi8fwiZmC2qnIWSRQy+J8c8
wj2UdC9PBKqXMAy55M8tzE0HY2+veDEEQ3V9YgkllfVlEZoAhqLtGnUjc3rA
Hd0XwrBWOJSfJqVElODJrVrHkOclI0rmf2eUCB8=
                "]], 
               Line[CompressedData["
1:eJwVx1tMElAcgHGi2zmU+pDNra0ZmgVU4Eo2Fcf5l6iUFYWNbG1mitIVYlE2
mXM1m4rNloXSMtu0B2y1YkmZtS4T08oc4mJrCXmp1sp2ZgYEWnR6+Pbtxy8x
qMu4HA4nifX/45/jn7RyEUiexiRHhJTcy9x5twAhWJQbbtKLKGkxW6UfeQg6
nk8db2fW/kneEoxD4HeOJPPWUWJbUGRSr0bQbzHM2tdT8rc0QTq8BgFfIPR8
YNb2ugMqIQJz34Q9dgMlqeeyK3aIEYg5Go2JeSAqqFSmI7CeynIQMSWhyEy1
fDuC0mKs80oo0UzXN4hMCKLSDs/8TZQs8zvbuS4E6ePezqIMShqXVlU9fInA
nf9lyMrMkykKj71CcOhBYGaQmWvzxHiHENga4uWyTEp+7qZnOt8jCEvVngQZ
Je4+gWoXRfDY8jbizqLkwp1rs9dXYJCnufKzgRI0WuJVr8TgbRs5UclcwxM5
Fq/CoMeTVgezWdddbkzB0OafN5a4mZIj/HfDilQM0TpimmNWWmPt33MwvPD1
tDqzKVlYdXZPhhGDotbxY20eJV3TU+FnJzHsJaRsP7O2vPBG7mkMR0ODo43M
LpXkW4EZw2Xd1zcB5pokX7X+PIaJvMRbvUpK0lqUKYFaDMHobX6I+dOSrtdm
CwZed+ZV0VZKFAHL8vqLGDYKNHWXmH8dDvbENWHIGZuMuphv+g8WN1/BsM9m
rPjN/Oh+jW+uGYOhf+CAcBsl/wBo+vyj
                "]], 
               Line[CompressedData["
1:eJwVx3lIk2EcwPG5EnmfFwu1zFKjKdUgtYl0QOXzE7XQtdwm2uE2xFhOc4qz
eS2vpA2yCcpasLxQUrxtXYo03VCXtMSkVCYo5G3ZU6KdBr398eXLh5OSJZaz
WSwWl+n/NSVdCSdrKLhabZzqiyV4yLQEliYKBsIt84N8gsuVhsnpTgoCc+Vj
HAHBbK+vLrtsFKwuPG2ajyPYrEtqMQxRYDNLZ88ICU7ZHrnoa6fgUanbfgNj
22LtQ66DAoFfUmWUiOA7vfzgyEkKeuLZBY/FBLvIWq7kr1GQZxNeSk0gmNUq
6/7oiWBnw/rPtWsEj3yeyqzfi8DpHfcgNong+zxRiMQHwRN9T2gb4329kZ0f
/BFINTnpaRKCQ+zc9tdcBM8Tf80sSwmWLG40d4UjSHV3HVhIJriPo6srTEcw
Wuh3d/YGwcVyluyUEkH9tyJOeCrBUa0F/ptZCNSKuVe1jMd5GTVKNQJOYuN3
iYLgFSwyJZciKAzlKmbSCPaW+RrPGxEcWwnjT2cQrDJ16z1tCCoT+B4TKoJf
bpt0tiEEDks1OZ5D8LZMW6ayI0Bc51s9Y12gVD3hQKD9rbgXc4vgmg4krZ5C
UFyv3WFVEzxskQd5riNQrlq3uvMJRhzRERtB0C6m3rsXECwsP3tItYFgtV9o
vsnYecFrz8QPBPLKucyjhQR/GR/8U8WmQRr2d7lOQ7DPvO8bDx8aBEWnnfpi
gqXRbsPWAzRULJX0fmLc2LJhyfanYTTObowpITgoY9T8LoCG6IDEeNdSgrPH
nnWUHaahvKI29DrjF7yG5lAuDdbNhd1WxhFbuaaqYBrO2XMct8sI1l5OMUTw
aNDw+tucjMWCg3lGxicazXiJ8T8Ebiw3
                "]], 
               Line[CompressedData["
1:eJwVz30sFHAcx/GjlPn9xF2Xp7WcpstwS5OE7PdNs1xL61RmDRt1k7M4qk11
aBdFWIfruPM4tfOwWuxO7Ba61eiSpyhWZirhevqtQjf6o19/fPbZ68+3T2pW
nNSew+HsZvv/fM8YOhqC4M+pv9uzlJTE5/sqJQcQCGpMH3TMtXMuCrsIBP3H
ZscszHNR65c7IxEk29k/tTHLNr9O5x5GUCcTN8TfoORReu9ZczSCCO8L5UXM
y0OtSdkxCN5NqBRG5gJVgWQ8FoFH5PQZXiElak9RWEUCArVLmvsIc29AsSM3
E0GZsVAVfZOS/ZPuw5VyBKZlfUI2c4eipYJ/EcHiPougnrl5eMDLIxdBVJdz
5zJzcZaDyFuJwNalGb93i5I4g1Ii0iCQdrfy7EsoWQzP04n7EESaXqn7Sinh
Hs0JVG7B8KOfrw2toKTJ7ILCuRh0kzxeGnNQ2EPrz60YjlhdSzXMx/2W9Cme
GBp5znkrzLc3Jfsc8sVwQuqQYqikZOMzsRsnHEOn06rfHjUlqxE+nHwphkun
p3qE1ZQUGfpmQ85jEMje7I1n5gck9n6XYRjOn2gvYg72qr6aJMewq3W0bp5Z
bsMrB69heLs2eL25hhKr0WZdV2EIbeqJ2aGjJDdQ88JQheGT8bE5ltnxfnBL
hgaDymJkpZQIqzLPva/FsPSrI3CGOTV7ftakx6CNbnPV1VIyIxqbuPIEw9oX
7fS2ekoav3LzNvRjCCnV+Ecxp7adFJabMcgDqhSZzMK0u6NuzzG0D90Z0TFb
fadymwYwfM4oEwwyP/josdPfwvpwSc5v5m8L3a5BLzEsJDpJHBoo+QdYZiGf

                "]], 
               
               Line[{{3.601275510204082, 0.9880722755276076}, {
                3.6044205455572738`, 0.9880990950445477}, {
                3.6068988062055514`, 0.9881202285918611}, {3.611855327502106, 
                0.9881624956864878}, {3.6130944578262447`, 
                0.9881730624601445}, {3.6143335881503837`, 
                0.9881836292338011}, {3.616811848798661, 
                0.9882047627811145}, {3.621768370095216, 
                0.9882470298757411}, {3.6316814126883257`, 
                0.9883315640649945}, {3.6329205430124643`, 
                0.9883421308386512}, {3.634159673336603, 
                0.9883526976123078}, {3.6366379339848804`, 
                0.9883738311596212}, {3.641594455281435, 
                0.9884160982542478}, {3.651507497874545, 
                0.9885006324435012}, {3.6713335830607647`, 
                0.9886697008220079}, {3.749078878861765, 
                0.9893326794672694}, {3.798724489795918, 
                0.9897560360130411}}], 
               Line[CompressedData["
1:eJxTTMoPSmViYGCQAGIQ7e5TrcScyecQ8DhI2GvNe/u1L2Rn8/nwOyTZru2d
u+29fcfc1oR7fvwOPs+/eO4D8lOC3qquC+R3MJ9ow3YfyJfZs2eDbzi/A+/T
03UK29/bd/VHH+tJ4nfY0fMqfzGQn2E28yNXJb8D/x31oJU73tsrtYh4sC/j
d9hbtUhs66739v8sanivr+B3WKHy6tJVIP/m28eXlq3md5h0zrD/G5A/IXxz
rNtGfocMpYPsFrvf2//XCipu3cPvIHzq/o9dQP6di/3zmC/zO2RJyt4+sOe9
/Y6278mXr/I7hB5Omf4QyJ9iHa+5+Aa/g0PummCmve/tvZfqbXG6x+8gdtD6
jDOQv6vi7MnGl/wOBzOi9h4D8qfpmvYHvuF3WCO0qPI5kF/4aE6I4nt+h+l7
Xppy7Htvr+GTc//AF36HHIHKdZ5APgvjlSUTvvM7hO86kJUF5D/Yap2V8Ivf
wSmFQ70byN+TtVjf4C+/gy5fwOPVQP50ee6v///zO0jsmD7/DJAPAKaAveY=

                "]]}, "Charting`Private`Tag$69811#1"], 
             Annotation[{
               Directive[
                Opacity[1.], 
                RGBColor[1, 0, 0], 
                AbsoluteThickness[2]], 
               Line[CompressedData["
1:eJwBgQJ+/SFib1JlAgAAACcAAAACAAAASmXo0cDpdT5OMWgA2/ksPgRDGnDf
GVQ/P+RuvHWUCj8zn5icsxlkP2/juMg7lBo/S83Xsp0ZdD8H493OHpQqP1dk
972SGYQ/02LwURCUOj/dL4dDjRmUP7mieRMJlEo/oBVPhooZpD+sQj50BZRa
P4EIsyeJGbQ/pZKgpAOUaj8qR5GIsnC0P/kk0+9EB2s/0oVv6dvHtD9MtwU7
hnprPyQDLKsudrU/89tq0QhhbD/G/aQu1NK2P0AlNf4NLm4/DPOWNR+MuT/u
2+QrDORwP5jdekO1/r4/im55hRZ+dD9BHFmk3lW/P7S3Eiu3t3Q/6lo3BQit
vz/eAKzQV/F0Px7seWOtLcA/MZPeG5lkdT9vaTYlANzAP9i3Q7IbS3Y/EmSv
qKU4wj8mAQ7fIBh4P1hZoa/w8cQ/wpOiOCuyez/v21QKohrFP4H4NDz653s/
hl4IZVNDxT9AXcc/yR18P7Njbxq2lMU/vSbsRmeJfD8Obj2FezfGP7i5NVWj
YH0/pfDw3yxgxj94HshYcpZ9PzxzpDreiMY/N4NaXEHMfT9qeAvwQNrGP7VM
f2PfN34/xYLZWgZ9xz+x38hxGw9/P1wFjbW3pcc/cERbdepEfz/yh0AQac7H
Py6p7Xi5en8/II2nxcsfyD+schKAV+Z/P7cPWyB9SMg/tmvSQRMOgD9Okg57
LnHIPxWem8P6KIA/fJd1MJHCyD/VAi7HyV6APxMaKYtC68g/NDX3SLF5gD+q
nNzl8xPJP5RnwMqYlIA/QB+QQKU8yT/zmYlMgK+AP9ehQ5tWZck/UsxSzmfK
gD+QO0vYzW/JPzJtBzRT0YA/THQhcw==
                "]], 
               
               Line[{{0.20127551020408163`, 0.009210088994275386}, {
                0.2033724813112215, 0.0107647224110903}, {
                0.20461432671651483`, 0.011685390492311667`}, {
                0.20585617212180818`, 0.012606058573533033`}, {
                0.20833986293239484`, 0.014447394735975748`}, {
                0.2133072445535682, 0.018130067060861198`}, {
                0.2232420077959149, 0.02549541171063209}, {
                0.24311153428060836`, 0.040226101010173904`}, {
                0.2443290196086536, 0.041128709238306624`}, {
                0.24554650493669883`, 0.04203131746643932}, {
                0.24798147559278932`, 0.043836533922704764`}, {
                0.2528514169049703, 0.04744696683523564}, {0.2625912995293323,
                 0.054667832660297386`}, {0.28207106477805627`, 
                0.0691095643104209}, {0.3210305952755042, 
                0.0979930276106679}, {0.3987244897959184, 
                0.1555930223329001}}], 
               
               Line[{{0.40127551020408164`, 0.15754008214856188`}, {
                0.48443648039284554`, 0.22283175295792196`}, {
                0.5699233045152912, 0.28994950743422226`}, {
                0.5987244897959183, 0.3125620082743841}}], 
               
               Line[{{0.6012755102040817, 0.31436644905896244`}, {
                0.732138185275487, 0.3967520417752822}, {0.7987244897959184, 
                0.4386719563858601}}], 
               
               Line[{{0.8012755102040817, 0.44017565703967537`}, {
                0.8962801515662935, 0.4923658586630586}, {0.9739717509693491, 
                0.5350452496817523}, {0.9987244897959183, 
                0.5486430109233775}}], 
               
               Line[{{1.0012755102040816`, 0.5499110801345332}, {
                1.1369227129030104`, 0.61025001570552}, {1.1987244897959184`, 
                0.637740840137708}}], 
               Line[CompressedData["
1:eJwBQQG+/iFib1JlAgAAABMAAAACAAAA9P5cq2w48z9RAmer+3DkPw4dp+/k
5PQ/D0ket+215T9AVoPd4+n0P8CCI6O3ueU/co9fy+Lu9D9wvCiPgb3lP9YB
GKfg+PQ/0C8zZxXF5T+e5ohe3Az1P5EWSBc91OU/LrBqzdM09T8S5HF3jPLl
P01DLqvChPU/FX/FNysv5j9+fAqZwYn1P8S4yiP1MuY/sLXmhsCO9T908s8P
vzbmPxQon2K+mPU/1WXa51I+5j/cDBAauqz1P5VM75d6TeY/bNbxiLHU9T8X
Ghn4yWvmP4xptWagJPY/GrVsuGio5j/qQK2ICyr2P5Cs0bOErOY/RxilqnYv
9j8GpDavoLDmPwLHlO5MOvY/8ZIApti45j95JHR2+U/2P8lwlJNIyeY/pZo8
7ixh9j+Y9NkaVNbmP+czpQk=
                "]], 
               
               Line[{{1.4012755102040815`, 0.7145126645699601}, {
                1.4064308709161404`, 0.7159913533497922}, {1.407753743734141, 
                0.7163707869728454}, {1.410399489370142, 
                0.7171296542189517}, {1.415690980642144, 
                0.7186473887111643}, {1.426273963186148, 
                0.7216828576955893}, {1.4686058933621644`, 
                0.7338247336332897}, {1.547629076117258, 
                0.7564905954833164}, {1.5987244897959185`, 
                0.7711460617304773}}], 
               
               Line[{{1.6012755102040817`, 0.7718064498526682}, {
                1.717324837408056, 0.7986044228336541}, {1.795752517984577, 
                0.8167148498019805}, {1.7987244897959185`, 
                0.817401134007322}}], 
               
               Line[{{1.8012755102040816`, 0.8179499072356214}, {
                1.9601756422651684`, 0.8496217857699169}, {
                1.9987244897959184`, 0.8573053188217435}}], 
               Line[CompressedData["
1:eJwBcQGO/iFib1JlAgAAABYAAAACAAAA4eUUvJwCAEBWsVJiCHPrPxMP8AjE
+gBAK6lBl/0n7D/SvYqHSf0AQEGv8EvUKew/kmwlBs//AEBYtZ8AqyvsPxLK
WgPaBAFAhsH9aVgv7D8ShcX97w4BQOHZuTyzNuw/EPua8hsjAUCWCjLiaEXs
PwznRdxzSwFA/2siLdRi7D/MleBa+U0BQBZy0eGqZOw/jER72X5QAUAteICW
gWbsPwuisNaJVQFAWYTe/y5q7D8KXRvRn18BQLScmtKJcew/CNPwxctzAUBo
zRJ4P4DsP8iBi0RRdgFAf9PBLBaC7D+IMCbD1ngBQJbZcOHsg+w/B45bwOF9
AUDD5c5KmofsPwZJxrr3hwFAHf6KHfWO7D/G92A5fYoBQDQEOtLLkOw/hqb7
twKNAUBLCumGopLsPwUEMbUNkgFAeBZH8E+W7D/Essszk5QBQI4c9qQmmOw/
ubOE3fyWAUDk4A4O6ZnsP51qqI8=
                "]], 
               
               Line[{{2.201275510204082, 0.8941661375293919}, {
                2.2025743146728987`, 0.8943145182052169}, {
                2.2039086887592343`, 0.8944669624980165}, {2.206577436931906, 
                0.8947718510836159}, {2.21191493327725, 0.8953816282548146}, {
                2.222589925967937, 0.896601182597212}, {2.2439399113493117`, 
                0.8990402912820069}, {2.2866398821120604`, 
                0.9039185086515966}, {2.3704807786936803`, 
                0.9134968317904788}, {2.398724489795918, 
                0.9167235075848521}}], 
               Line[CompressedData["
1:eJwBUQGu/iFib1JlAgAAABQAAAACAAAAFBlI7881A0CQOl604VftP7VTRwOU
RARAAItMEAa07T+IS7iFHEcEQIjOm8DitO0/XEMpCKVJBEAREutwv7XtPwIz
Cw22TgRAIpmJ0Xi37T9OEs8W2FgEQEWnxpLruu0/6NBWKhxtBECLw0AV0cHt
PxpOZlGklQRAFvw0GpzP7T/tRdfTLJgEQJ4/hMp40O0/wD1IVrWaBEAng9N6
VdHtP2YtKlvGnwRAOApy2w7T7T+zDO5k6KkEQFsYr5yB1u0/hgRf53CsBEDk
W/5MXtftP1r8z2n5rgRAbZ9N/TrY7T8A7LFuCrQEQH4m7F302e0/TMt1eCy+
BEChNCkfZ93tPx/D5vq0wARAKXh4z0Pe7T/yuld9PcMEQLK7x38g3+0/mao5
gk7IBEDEQmbg2eDtP+zmtxAwygRABpU+wH3h7T/O65gp
                "]], 
               
               Line[{{2.601275510204082, 0.9339618078636414}, {
                2.6052275961112112`, 0.9342019686504139}, {2.607701463665898, 
                0.9343523009033725}, {2.6126491987752725`, 
                0.9346529654092898}, {2.613861772475368, 
                0.9347266512199421}, {2.6150743461754633`, 
                0.9348003370305945}, {2.6174994935756546`, 
                0.9349477086518992}, {2.6223497883760363`, 
                0.9352424518945087}, {2.6320503779767996`, 
                0.9358319383797278}, {2.6514515571783264`, 
                0.9370109113501657}, {2.6902539155813803`, 
                0.9393688572910416}, {2.774462852749733, 
                0.9444860751549424}, {2.798724489795918, 
                0.9459604089569712}}], 
               Line[CompressedData["
1:eJwBgQF+/iFib1JlAgAAABcAAAACAAAAR0x7IgNpBkA1mobchkbuP/XKjeJw
gQdAnMFN9jyF7j/cC9Vo/IMHQMqqDanOhe4/wkwc74eGB0D3k81bYIbuP5DO
qvueiwdAUmZNwYOH7j8q0scUzZUHQAgLTYzKie4/XtkBRymqB0B0VEwiWI7u
P0QaSc20rAdAoT0M1emO7j8rW5BTQK8HQM8mzId7j+4/+NweYFe0B0Aq+Uvt
npDuP5LgO3mFvgdA351LuOWS7j/G53Wr4dIHQEvnSk5zl+4/rCi9MW3VB0B4
0AoBBZjuP5NpBLj41wdAprnKs5aY7j9g65LED90HQAGMShm6me4/+u6v3T3n
B0C2MErkAJzuP+Av92PJ6QdA5BkKl5Kc7j/HcD7qVOwHQBEDykkkne4/lPLM
9mvxB0Bs1UmvR57uP3szFH338wdAmr4JYtme7j9idFsDg/YHQMenyRRrn+4/
L/bpD5r7B0Aiekl6jqDuPx8a60Nj/QdAVs5xuPSg7j+YzLZv
                "]], 
               
               Line[{{3.001275510204082, 0.9572502554740905}, {
                3.0040658660648987`, 0.9573180813336145}, {3.00530855047641, 
                0.9573482875662715}, {3.0077939192994325`, 
                0.9574087000315856}, {3.0090366037109435`, 
                0.9574389062642428}, {3.010279288122455, 
                0.9574691124968998}, {3.0127646569454773`, 
                0.9575295249622139}, {3.017735394591522, 
                0.9576503498928421}, {3.0189537189257853`, 
                0.9576799639991684}, {3.0201720432600485`, 
                0.9577095781054946}, {3.022608691928575, 
                0.9577688063181472}, {3.0274819892656275`, 
                0.9578872627434524}, {3.0372285839397324`, 
                0.9581241755940626}, {3.0567217732879426`, 
                0.958598001295283}, {3.0957081519843626`, 
                0.959545652697724}, {3.1802851297394477`, 
                0.9616014858954655}, {3.1987244897959184`, 
                0.9620496959114224}}], 
               
               Line[{{3.201275510204082, 0.9621148045995258}, {
                3.3447619504179835`, 0.9659513404341221}, {3.398724489795918, 
                0.9673941890805909}}], 
               Line[CompressedData["
1:eJxTTMoPSmViYGCQAGIQLSLp8f68KbfD1sB+k6qv7+wFvYp0mvh4HBiSrZYd
4ntvv+AgP7eVII9D0f+f14T539sbWK59+VGYx+Hp7J3sqUC+n8aLZYmSPA6n
r1hksgu8t+9ii1N0VOFxmOZmruMj+N6e5bCnGIMVj4OOlsmmq8Lv7b9ZKzLU
pfI4RHzU3fdC4r196+Z990wzgPp7376zlHxvL6Ids/dtFo+DndZa+W4g31hq
elVsAY+DcrJOo67Ue/uCHzxfbap5HN5d0XIpkn5v/3LLj5e/J/A4tO5QP/Vb
9r19hc60E5sn8zh8D3n+y0fuvT3HEuPl2dN4HLI+LtOeB+SrTc5LuT2bxyFA
S63XQf69fVLhk3u7lvE4SM9RCWhVeG9/R/fC5co9PA4b6xWv8Sm/t5//WrCW
eT+PQ6bQxkVRQH7SymC13oM8DopLHfKXAflq6VPPix3hcbhpfsH6E5D/UuV6
xYJjPA4TTsVz2Km8t1/zSEJJ6ySPg0fs+yudQP6bZ9sFDE7xOHBVtKSsAPIB
FMWl9Q==
                "]], 
               Line[CompressedData["
1:eJwV0Hss1WEcx3GcyqXf83Bcm7nkfifhsIzn25KoZpHlkttxmcuJI2lrxJjQ
bUZNrNDoIlZyy8xZ2JFOlkV2aBhFLjmyp6KlVHr647P3Xv9+zOLFIUkqSkpK
zmz/29I+dzl1hAPZRsKavhUleVXCzKlxDtQzi/STmXfoLErXpjj4obsFD5n5
Gp+TdRc5kMcoKi2tKZHLnPh1yxwcc7V28GOuLhb32Cg4GODF9ycwmyivc96U
g7ZHk4oGZsfNn23CnxyUfXtFzGwo8V9S/d2CEASUNK4Y21Kifj/wgZcWgv7w
j/k+zMPCa0FSbQSeDqa60cwnZ3D9uAECq9FbvjXMcXI9/99mCFQMS24a2lGS
K7UoDxQgeP4k0cfAnpLWOmK5EIPAddysQsuRkvWcdVWhEIHeblGpC7MgrHF1
JgHBL+jMC2KWaGp2vEtBMPDYP+0688uC2YOvsxCcuiQ6pOZEyXR8Xmx7CYJc
t2fft5l32UhuF7QgGKwIiKQulATyxPl/WhE0ySpO4H2UXH9vHp/TgaDsz5S/
EzO/+qpddjeCsNR0NxGzkXpkd7IUgQJucMvM+1c3x4MmEGh+me6ddaUk+qmA
b/wXQUSQ2OKNGyVdkZt4VAlDfZeahDLjXT1cEQ+DwqQhhO9OSX+Uj9qKGoZc
Ki8MZTbX8Nvu1MFQW37gwxTzUmLw2nE7DHNjO2uXPSjx1dJZ3XbAYO99111d
QEmVRP6p3RlD1j2vYXvmAO3whT3uGHjZoq105ua+mOkFXwxWem8jNphVRHsn
qw5iyMhL+6rnSclp/fmJo34YuhZ5VzyZufSksdZADEe6BN05zBmGZ4YuhmJI
DavRV/Zi/w46yVzCMLT3ebSYM5uepS/mIzD8shk57Md8wahNWhmF4VB5ykwS
86gsqz8gFsO1TeXzpcy259x7t4QY5HF3uCbm4oLg5qEEDGni2MI+5n91r0K9

                "]], 
               Line[CompressedData["
1:eJwV0X8s1HEcx/GLROTz2Zmppha35fyoWEuLqz5vx2QOcQz5sbtDm8RuTe0u
JFpn103ORr8km50zKdcPjPhu/GHR6mrXpWOJk2VZ9CmRreT69Mdrrz3+fvrn
KaWnnXg8npDt/59IKBc4n0EQmfTsmjCCEp2fqHe0GIF4o6S7jnnu5frTMiUC
7/japgnmRkGVyX4ewcDsWGFxJCVrb2qMDy8jcOGLXRpFlCSXxxlkVxDYcuSL
H5k7AtxbvTQIOjsqrcKjlGRdut6s1iFIhsHWQWYuuLEh5gaCJuWh43PHKKnS
tFZPdSIIex2gOgiUeKpc4xVdCLbzd5aomJsKS7zmHyFwpHrkc8zdkggD7UFg
nqRJsVGUzPMtI05DCM5+7g/IElMiaeG5BVkRtK/Hv6+OocSnT1Z34Q8C3xBl
uCWOkq4vu++iBAxbtH0/lSmUaO9p5NNJGLQmyzeOuUC6tNeUgsFj/OvCVikl
uzjucWIGBizwsxuYdfrs57V5GHZw2le2VEoKD9/54X4RQ8j3U0aSTongqnec
azuGk5nr6Tibko0jFZ62DgyWSh9pDvPk0tzb9gcY0oxhifeZ6zO6c2OfYMhc
LoiOzqHEESwt1XAYFLXmUFUuJVMWfYuzFUPpcIvbjIyS/pq1fOs4hl/z/c77
5KyPSBZkmMCg9rRuqJklxgM94mkMFVmuq14KSgbU5hfVCxhqVpSzsXmU3Nwf
rk9ZxODmq5tqYD73qTnNn2LQRbXZ7MyBCcUzwysY9HUT5rJ8SjZvetdWv4aB
37s8Nsps7xUVyX9jaPiwbcS7gPUsMoSG/cXg4yQcUjDf2uOx6nBguB0YNWBi
/gfCByIS
                "]]}, 
              "Charting`Private`Tag$69811#2"], {}}, {{}, {}, {}, {}, {}}, \
{{}, {}, {}, {}, {}}}, {}}, {
          DisplayFunction -> Identity, Ticks -> {Automatic, Automatic}, 
           AxesOrigin -> {Automatic, Automatic}, FrameTicks -> {{Automatic, 
              Charting`ScaledFrameTicks[{Identity, Identity}]}, {Automatic, 
              Charting`ScaledFrameTicks[{Identity, Identity}]}}, 
           GridLines -> {None, None}, DisplayFunction -> Identity, 
           PlotRangePadding -> {{
              Scaled[0.02], 
              Scaled[0.02]}, {
              Scaled[0.05], 
              Scaled[0.05]}}, PlotRangeClipping -> True, ImagePadding -> All, 
           DisplayFunction -> Identity, AspectRatio -> GoldenRatio^(-1), 
           Axes -> {True, True}, AxesLabel -> {None, None}, 
           AxesOrigin -> {0, 0}, DisplayFunction :> Identity, 
           Frame -> {{True, False}, {True, False}}, FrameLabel -> {{
              Style["Cumulative distribution", 20, 
               GrayLevel[0]], None}, {
              Style["Munc13-1 cluster intensity (A.U.)", 20, 
               GrayLevel[0]], None}}, FrameStyle -> Directive[
             GrayLevel[0], FontSize -> 20, 
             AbsoluteThickness[2]], 
           FrameTicks -> {{Automatic, Automatic}, {Automatic, Automatic}}, 
           GridLines -> {None, None}, GridLinesStyle -> Directive[
             GrayLevel[0.5, 0.4]], 
           Method -> {
            "DefaultBoundaryStyle" -> Automatic, 
             "DefaultGraphicsInteraction" -> {
              "Version" -> 1.2, "TrackMousePosition" -> {True, False}, 
               "Effects" -> {
                "Highlight" -> {"ratio" -> 2}, 
                 "HighlightPoint" -> {"ratio" -> 2}, 
                 "Droplines" -> {
                  "freeformCursorMode" -> True, 
                   "placement" -> {"x" -> "All", "y" -> "None"}}}}, 
             "DefaultMeshStyle" -> AbsolutePointSize[6], "ScalingFunctions" -> 
             None, "CoordinatesToolOptions" -> {"DisplayFunction" -> ({
                 (Identity[#]& )[
                  Part[#, 1]], 
                 (Identity[#]& )[
                  Part[#, 2]]}& ), "CopiedValueFunction" -> ({
                 (Identity[#]& )[
                  Part[#, 1]], 
                 (Identity[#]& )[
                  Part[#, 2]]}& )}}, PlotRange -> {All, All}, 
           PlotRangeClipping -> True, 
           PlotRangePadding -> {{Automatic, Automatic}, {
             Automatic, Automatic}}, Ticks -> {Automatic, Automatic}}], 
         Placed[
          Unevaluated[
           LineLegend[{
             Directive[
              Opacity[1.], 
              GrayLevel[0], 
              AbsoluteThickness[2]], 
             Directive[
              Opacity[1.], 
              RGBColor[1, 0, 0], 
              AbsoluteThickness[2]]}, {
             Style["WT", 20], 
             Style["KO", 20]}, LegendMarkers -> None, LabelStyle -> {}, 
            LegendLayout -> "Column"]], {0.9, 0.2}, Identity]]& ],
       AutoDelete->True,
       Editable->True,
       SelectWithContents->False,
       Selectable->True],
      TraditionalForm], {192., -189.}, {Center, Center}, {360., 360.}], 
    InsetBox[
     FormBox[
      TagBox[
       FormBox[
        GraphicsBox[{{{{{}, {}, 
             TagBox[
              {GrayLevel[0], AbsoluteThickness[2], Opacity[1.], 
               LineBox[CompressedData["
1:eJwBgQJ+/SFib1JlAgAAACcAAAACAAAASmXo0cDpdT4G4b557d5gPgRDGnDf
GVQ/Z+m/ZZPzPj8zn5icsxlkP2sCCupP804/S83Xsp0ZdD/uDi8sLvNeP1dk
972SGYQ/L5VBTR3zbj/dL4dDjRmUP1DYyt0U834/oBVPhooZpD/geQ+mEPOO
P4EIsyeJGbQ/qMoxig7znj8qR5GIsnC0P4j5j4JEeZ8/0oVv6dvHtD9oKO56
ev+fPyQDLKsudrU/FUPVNfOFoD/G/aQu1NK2P9WgkSZfkqE/DPOWNR+MuT9W
XAoIN6ujP5jdekO1/r4/WdP7yubcpz9BHFmk3lW/P8rqKscBIKg/6lo3BQit
vz86AlrDHGOoPx7seWOtLcA/GzG4u1LpqD9vaTYlANzAP9uOdKy+9ak/EmSv
qKU4wj9cSu2Nlg6sP1hZoa/w8cQ/sGBvKCMgsD/v21QKohrFPxrpenB3P7A/
hl4IZVNDxT+FcYa4y16wP7Njbxq2lMU/WYKdSHSdsD8Obj2FezfGPwKky2jF
GrE/pfDw3yxgxj9tLNewGTqxPzxzpDreiMY/17Ti+G1ZsT9qeAvwQNrGP6zF
+YgWmLE/xYLZWgZ9xz9W5yepZxWyP1wFjbW3pcc/wG8z8bs0sj/yh0AQac7H
Pyr4PjkQVLI/II2nxcsfyD//CFbJuJKyP7cPWyB9SMg/aZFhEQ2ysj9Okg57
LnHIP9QZbVlh0bI/fJd1MJHCyD+pKoTpCRCzPxMaKYtC68g/E7OPMV4vsz+q
nNzl8xPJP347m3myTrM/QB+QQKU8yT/ow6bBBm6zP9ehQ5tWZck/UkyyCVuN
sz+QO0vYzW/JPwRf+MVplbM/f+kqYQ==
                "]], LineBox[CompressedData["
1:eJwBQQK+/SFib1JlAgAAACMAAAACAAAApPfnWmXDyT8Ur7vSRwu0PzKsEQYc
CMo/qim4vCeYtD/JLsVgzTDKP5r5pR2V67Q/YLF4u35Zyj+LyZN+Aj+1P422
33Dhqso/amlvQN3ltT/owK3bpk3LPyqpJsSSM7c/ntVJsTGTzD+pKJXL/c65
Pwv/gVxHHs8/qidy2tMFvz+YaVdeLEbPP3oa8kieV78/JNQsYBFuzz9GDXK3
aKm/Pz6p12Pbvc8/cvk4yn4mwD+5qZa1ty7QPw/fOKcTysA/7VPsvEvO0D9K
qjhhPRHCP1Wol8tzDdI/v0A41ZCfxD8lUe7ow4vUP6ptN703vMk/Gn9HOmeh
1D8AS4VMlOjJPxCtoIsKt9Q/WCjT2/AUyj/6CFMuUeLUPwLjbvqpbco/0MC3
c9441T9cWKY3HB/LP3owgf745dU/DEMVsgCCzD/ODxQULkDXP2wY86bJR88/
wz1tZdFV1z/C9UA2JnTPP7hrxrZ0a9c/GNOOxYKgzz+jx3hZu5bXP8aNKuQ7
+c8/eH/dnkjt1z+PAbEQV1XQPyLvpiljmtg/53boTckG0T8XHQB7BrDYP5Fl
j5X3HNE/DEtZzKnF2D88VDbdJTPRP/emC2/w8Ng/kzGEbIJf0T/s1GTAkwbZ
Pz0gK7SwddE/4gK+ETcc2T/pDtL73ovRP8xecLR9R9k/P+wfizu40T/CjMkF
IV3ZP+vaxtJpztE/t7oiV8Ry2T+VyW0amOTRP5Vq8rizhNk/U1nDqvr20T+7
jB3E
                "]], 
               LineBox[{{0.40127551020408164`, 0.2828841095261634}, {
                0.4029125240902338, 0.2840099105983874}, {
                0.40555387663264447`, 0.28582641169805567`}, {
                0.40678641731639764`, 0.286674049971052}, {
                0.40801895800015076`, 0.2875216882440483}, {
                0.41048403936765704`, 0.28921696479004094`}, {
                0.4154142021026696, 0.2926075178820262}, {
                0.42527452757269474`, 0.2993886240659968}, {0.444995178512745,
                 0.31295083643393795`}, {0.48443648039284554`, 
                0.34007526116982023`}, {0.5699233045152912, 
                0.39886594038897616`}, {0.5987244897959183, 
                0.4186729838994421}}], LineBox[CompressedData["
1:eJwBQQG+/iFib1JlAgAAABMAAAACAAAAtsqGI6Y94z85RZuDkObaP/UmPQ+t
bec/jCQy/d343z8+4kLHinjnPxH1JG0DA+A/hp1If2iD5z/b17DblwngPxYU
VO8jmec/cJ3IuMAW4D82AWvPmsTnP5go+HISMeA/eNuYj4gb6D/rPlfntWXg
P/yP9A9kyeg/kGsV0PzO4D9ES/rHQdToP1pOoT6R1eA/jAYAgB/f6D8kMS2t
JdzgPx19C/Da9Og/ufZEik7p4D8+aiLQUSDpP+KBdESgA+E/hiUoiC8r6T+s
ZACzNArhP87gLUANNuk/dkeMIckQ4T9eVzmwyEvpPwsNpP7xHeE/f0RQkD93
6T80mNO4QzjhP8j/VUgdguk//3pfJ9g+4T8Qu1sA+4zpP8ld65VsReE/FwJG
qSaP6T+WRM4OvUbhP0inl4k=
                "]], 
               LineBox[{{0.8012755102040817, 0.5411484446719864}, {
                0.8024388112602567, 0.5415962551996663}, {0.8037652381656297, 
                0.5421068607125478}, {0.8064180919763757, 
                0.5431280717383107}, {0.8077445188817487, 
                0.5436386772511922}, {0.8090709457871217, 
                0.5441492827640737}, {0.8117237995978678, 
                0.5451704937898366}, {0.8170295072193599, 
                0.5472129158413626}, {0.8182677985372807, 
                0.5476895937275864}, {0.8195060898552016, 
                0.5481662716138103}, {0.8219826724910432, 
                0.549119627386258}, {0.8269358377627265, 
                0.5510263389311534}, {0.8368421683060933, 
                0.5548397620209442}, {0.8566548293928267, 
                0.5624666082005259}, {0.8962801515662935, 
                0.5777203005596891}, {0.9739717509693491, 
                0.6076275338939103}, {0.9987244897959183, 
                0.6171560535979097}}], 
               LineBox[{{1.0012755102040816`, 0.6181049625732646}, {
                1.1369227129030104`, 0.6668018389746967}, {
                1.1987244897959184`, 0.6889884630322718}}], 
               LineBox[{{1.2012755102040815`, 0.689821516842031}, {
                1.3058823930203434`, 0.720588247082108}, {1.3839420330101317`,
                 0.7435469647261634}, {1.3987244897959183`, 
                0.7478947461337477}}], 
               LineBox[{{1.4012755102040815`, 0.7486064278652638}, {
                1.547629076117258, 0.7872204742350898}, {1.5987244897959185`, 
                0.800701530612245}}], LineBox[CompressedData["
1:eJwBkQFu/iFib1JlAgAAABgAAAACAAAAW2XDEdOe+T+awMJ7oqTpP/tq1Jsp
evs/xCTh+uaK6j9UNl2RLn/7P45WmHNVjeo/rAHmhjOE+z9XiE/sw4/qP16Y
93E9jvs/6+u93aCU6j/BxRpIUaL7PxGzmsBanuo/hyBh9HjK+z9dQVSGzrHq
PxPW7UzIGvw/9l3HEbbY6j9soXZCzR/8P8CPfook2+o/xGz/N9Ik/D+JwTUD
k93qP3YDESPcLvw/HCWk9G/i6j/ZMDT570L8P0PsgNcp7Oo/n4t6pRdr/D+P
ejqdnf/qP/hWA5sccPw/WazxFQwC6z9QIoyQIXX8PyLeqI56BOs/Armdeyt/
/D+1QReAVwnrP2XmwFE/k/w/2wj0YhET6z++sUlHRJj8P6U6q9t/Fes/Fn3S
PEmd/D9ubGJU7hfrP8gT5CdTp/w/AtDQRcsc6z8rQQf+Zrv8PyiXrSiFJus/
sKqrJ9jA/D8KjiEMKCnrPzQUUFFJxvw/64SV78or6z8MAaNUk8f8P2UBw81q
LOs/an3GhQ==
                "]], LineBox[CompressedData["
1:eJwBQQK+/SFib1JlAgAAACMAAAACAAAAjpj2RAbS/D9dkWfvtTDrP8BQPc6c
1vw/n85RMEIy6z9FuuH3Ddz8P/y1SzMYNOs/To0qS/Dm/D+2hD85xDfrP3LZ
TZh5Ev0/nr8OUXRG6z+5cZQyjGn9P201rYDUY+s/R6IhZ7EX/j8MIerflJ7r
PzSYDibGHP4/I9AktUug6z8gjvvk2iH+Pzt/X4oCous/+nnVYgQs/j9q3dQ0
cKXrP61RiV5XQP4/yZm/iUus6z8TAfFV/Wj+P4YSlTMCuus/31/AREm6/j8A
BECHb9XrP8xVrQNev/4/F7N6XCbX6z+4S5rCcsT+Py9itTHd2Os/kjd0QJzO
/j9ewCrcStzrP0UPKDzv4v4/vXwVMSbj6z+rvo8zlQv/P3r16trc8Os/dx1f
IuFc/z/05pUuSgzsP2JQMFbcYf8/JNW2ZfgN7D9OgwGK12b/P1XD15ymD+w/
Jumj8c1w/z+2nxkLAxPsP9S06MC6hP8/eFid57sZ7D8wTHJflKz/P/vJpKAt
J+w/HH9Dk4+x/z8suMXX2yjsPweyFMeKtv8/XKbmDooq7D/eF7cugcD/P72C
KH3mLew/jOP7/W3U/z9/O6xZnzTsP3gWzTFp2f8/rynNkE027D9jSZ5lZN7/
P+AX7sf7N+w/Oq9AzVro/z9A9C82WDvsPybiEQFW7f8/ceJQbQY97D8RFeM0
UfL/P6HQcaS0Puw//Ee0aEz3/z/SvpLbYkDsPz801ofG+v8/NCyDKI9B7D+W
LCTY
                "]], LineBox[CompressedData["
1:eJwBkQFu/iFib1JlAgAAABgAAAACAAAA4eUUvJwCAEBlUFEOaETsP0sj5TUa
CABAEpf+pK9G7D8iiYedEBIAQOx+2aLSSuw/0FTMbP0lAECfTo+eGFPsPyzs
VQvXTQBABu76laRj7D+4VEy/ilAAQOLXVMzDZOw/Q71Ccz5TAEC+wa4C42Xs
P1qOL9ulWABAdpVibyFo7D+JMAmrdGMAQOc8ykiebOw/5nS8ShJ5AEDHi5n7
l3XsP6D9IopNpABAiSk4YYuH7D8TD/AIxPoAQAtldSxyq+w/0r2Kh0n9AEBG
LPcyfqzsP5JsJQbP/wBAgfN4OYqt7D8SyloD2gQBQPiBfEair+w/EoXF/e8O
AUDlnoNg0rPsPxD7mvIbIwFAv9iRlDK87D8M50Xcc0sBQHNMrvzyzOw/zJXg
WvlNAUCuEzAD/83sP4xEe9l+UAFA6tqxCQvP7D8LorDWiVUBQGBptRYj0ew/
Cl0b0Z9fAUBNhrwwU9XsPwjT8MXLcwFAJ8DKZLPd7D+5s4Td/JYBQHL+dTFQ
7Ow/3Jy3Cg==
                "]], 
               LineBox[{{2.201275510204082, 0.9040895770072735}, {
                2.2025743146728987`, 0.9042019303350258}, {
                2.2039086887592343`, 0.9043173606193109}, {2.206577436931906, 
                0.9045482211878811}, {2.21191493327725, 0.9050099423250216}, {
                2.222589925967937, 0.9059333845993025}, {2.2439399113493117`, 
                0.9077802691478644}, {2.2866398821120604`, 
                0.911474038244988}, {2.3704807786936803`, 
                0.918726710959661}, {2.398724489795918, 0.9211699385636608}}],
                LineBox[{{2.4012755102040817`, 0.9213850981569099}, {
                2.5334854370252864`, 0.9322501007936006}, {
                2.5987244897959183`, 0.9376114416354778}}], 
               LineBox[{{2.601275510204082, 0.9378266012287269}, {
                2.6902539155813803`, 0.9455236951194966}, {2.774462852749733, 
                0.9528082052551673}, {2.798724489795918, 
                0.9549069627851141}}], LineBox[CompressedData["
1:eJwBgQF+/iFib1JlAgAAABcAAAACAAAAR0x7IgNpBkCiVsjWZ5DuP/XKjeJw
gQdAy+RBlXDx7j/cC9Vo/IMHQL0OKAZS8u4/wkwc74eGB0CuOA53M/PuP5DO
qvueiwdAkozaWPb07j8q0scUzZUHQFo0cxx8+O4/XtkBRymqB0Dpg6Sjh//u
P0QaSc20rAdA2q2KFGkA7z8rW5BTQK8HQMzXcIVKAe8/+NweYFe0B0CwKz1n
DQPvP5LgO3mFvgdAeNPVKpMG7z/G53Wr4dIHQAYjB7KeDe8/rCi9MW3VB0D4
TO0igA7vP5NpBLj41wdA6nbTk2EP7z9g65LED90HQM7Kn3UkEe8/+u6v3T3n
B0CVcjg5qhTvP+Av92PJ6QdAh5weqosV7z/HcD7qVOwHQHnGBBttFu8/lPLM
9mvxB0BdGtH8LxjvP3szFH338wdAT0S3bREZ7z9idFsDg/YHQEFund7yGe8/
L/bpD5r7B0AlwmnAtRvvPx8a60Nj/QdAWJIR9FMc7z++K7B4
                "]], LineBox[CompressedData["
1:eJwV0HlIE2AUAPAxkr7PI8kDQ5jOYzGlUsOBzeN76pSlzqUzXRlSVhMrqpWY
OZaoC9NCIdRJml0KJpSVmgdBg2xYmGjHKkhjpeIFD8sZZlpffzwePx68KyD/
TOZxoUAgkPD4n+3TXs9ahAScplJL74mQPZKnd2kIAfv7saQqP2RmQ4PsqzMB
6Whr/yL3sfWghBV3Ar0WeWufP7KUuJPD5R4E1gbIVpEYWUTZk3Q3bwLx3bbK
Cu4NQXxusC+B0fZzhaoAZE2b8ooygwnM1nRGfg/k9aM+svHtBCrteZ3JQbz/
izGHOoSAX5SnuJM7vCLxgmoXgaxpg4s+GNnwX2mpMoqAham+bUiQ/fr9sywu
jYB5Get8Q5BlL1VfDS0ikJwnW8gIQ+Y52XtXOESgLcJyxxKNrNbVaOyzEpAN
UtOOGGTO0QrtqVcErAkaXRO3sOmtm22UwJxmJvRsLLIfGVhy/zOBncWuPf4M
2dhLqXof8vsHtdZLCciuPWheu+lLwZq4NB+zFxn5km/LFFHIGZG/6eA2OYc+
3iymMJdl6vJKQWYo6NfpJRRcdD5Fi9wnAj6MK8IpqK/ErjenIVM2bOlYSKLw
caTafU2NzMlYnrVHT2F2f2DkQDaynqXF1efnKRjHS6dEOfxfOu2t5GIKHqp3
9RXcQ+qweY2BQrTC5EjV8vmBE2WnL1Oo3T3zdPIAskizUuKoohD0MK4g8SCy
KZee14YaCv0hZp8OboWjxru6joJdrCzR5yJbLlwZdL9OobjlttTG3TZ55HBj
Pd9/2+on+SFkA92miT+NFFLaL1bd4P4H/vYJbg==
                "]], LineBox[CompressedData["
1:eJwVx2tIU3EYgPG5IXn+B6Q2S/OWK5Ihbkzs8kHxvKYVmEozvFDbstkoL1M0
p6bg1IWTyA/KWjS2lC4uSSdI2YwSPTgtvAt5ie5plJgnJUtrXd4+PDz8xJqi
NC2fx+NJsP+vMjjTD9goyDhJj+5Uccyg9SP03aLA59JYrRJt1Jln5jopcEcE
83vQfNFXL1+WAqail5+r5phu0ymHeZCCFfGYxoDWeIaSg4YpsI+8Za+i2UX7
NckoBZ5QHyOLrnMdkybMUNDrzhAEn+YYL7Ujq2KJgmjRN8EEmteu7novJCBx
yrz3n+GYoeXZwpbtBCJWDYkp6CtyhUwZQEC6b8qoRfu7EjqfhxCIenSBb0HL
hiX3nkoIxAy5/n5HKxfX2pxxBFJfH/rp0nBMr9h0ozKPgN43k4s9yzHVWp76
oI5AueKuLB2d2H4x5FsRgUrzpk6HnpQX2HR6AoZA27Id/YlRWLNrCDSEv/v8
B71DHWQ5YiFgi8tf6NdyTIm1q1HIEmALDfOJ5zjmocdqYgcJtDQ6HUq0R11f
WzJMoKrjlb4Ubdqj0k+PEoheihHeRts6iKp5lsAd7UaS4DzHuPu0kcIvBEzK
4scDaCJWhLMcgZyq1svz6OPG2LCSNQJgnchaRb84KvKb/kFgY1a6HpbLMSuT
/b+a+DTknViS1qADPgSNbAugITkppyUuj2NUh7e4BwJpkOQ26zLQNx1rfcUh
NHg3DMQUoiMLnnVP7abhiXvXnB1dPH6/o3YvDdcXUtseoHvkrW1REhrKBNWl
Y+j49TJrk5QGWfzLrb/R9Zkac7ycBjqbfuOXzzFpKaHlFnSdaHPcH/0PM5Aj
0A==
                "]], LineBox[CompressedData["
1:eJxTTMoPSmViYGAQBmIQLSLp8f68KbeD2G/+MxnZ7+3D6lSaAi24HQwV3ngv
APJnP+CvYbTmdoh4m3j+NpD/wOl36UZbbof6XdeDxHPe22exX8oUdOZ2OBNy
OLIPyF+fuTf5oCu3w2dFy7sngfwvp1fEFnpwO0i9X5fAmvvevn5CfeBFX26H
9M5Z6TVA/hRJXcuJEdwOTPsKS7Py3tvv1e7gEMzjdrBQV5joVvDe3uyK+NlJ
BdwOGm89ROuA/A01yyeKFHM7SGwunLkVyF909piURAW3ww+7wwtVCt/bd+Sz
6so3cTvsCEvbxFT03j5oc1Og7jRuB/O2NZf3Fb+3f25VO8tzH7eD2VMLMfPy
9/aCXkU6TXw8DsaLA2er1723v6N74XLlHh4Hlc9MOia97+3fPNsuYHCKx4HF
K+lyct97ewBp24So
                "]], LineBox[CompressedData["
1:eJxTTMoPSmViYGCQAWIQvW7Tw47M8zwOAv8/iz/ue29vFr789d1kXofy4Dp9
n3nv7Xfz82++nsHrwLcyNfMCkH+s4Z7j6SJeB9sQk7s35r+3v51UG7+pjddh
5qqLR14ufG/Ppr57VsM6XoegcJ4p3Mve23sy59f93cDrIMfEsNEXyO+5r5RU
tZnX4dWaz2f7gXzBGV2aJTt4HRqZbrOLLH9vL8MZtSP9EK/D+rUrq2VWvLc3
ev3jqt81XgceFvdk3VXv7WPXmwnK/uN1OLqh0ch/3Xv7bVE/+C4w8Dl0qeu9
nQbk87Ht4mlm5nPwn3dr+T0g/0CMLcdLDj6Hm93Gsnnr39srcbn83yLM5/A2
7Sl774b39s9SAt/6aPI5iMp63j216b29nYDw6//aQPWTv04X2vzefvruKy82
6fE5zOdaFBQF5HsIRTyRMOFz0Pjx6/hLIH/V/rjbT+z4HGwur9nEsfW9fZ5U
zsmaED6HlE6BDrftwPA6qntcP5zPQZNhr1MfkC9f+P7Io0g+h3dlmX+vAvkV
MhsPTY3hc9j8VnSH7I739heOFx3wiOdzqEg5VJQK5GsUm+z7ncjnYHs7T3ct
kN/aELjqZDKfwxStvQp3gXwAG8zU1A==
                "]], LineBox[CompressedData["
1:eJwVx30s1HEcwPELo5TvNyZtluTsCksPiiVbv0+tuHEZlrGU08mSkZWap8zJ
/dRMHXOYSOki0SEPFW5FeUiWdo6JblKWasV3WXKV6NMf7733cpIlhsSYCASC
Ldj/+0nShaanCfA9TQ3ebYzL3eTT2hdPQKIzXRuBnhpYbEpLJDBl/GQ8h1YJ
5fWT5wlYixtf3kYvvM6pup9JIGEazpi0My4oXayWXiJgRkRh9uiazZaVNjyB
Ms9V4IE+mnG1PCWXQL9CZy1Da91UhQeLCIicZa1daDlfmWWoJWCQZi/KOxhn
lWzhf0JDoECxTlKCvh6bYDPdQODQvbtlGnRzgLeatRConxvYO46ettZ1mzwl
kMnbpu7SMi6gQrDSVU/Aqa5q/iPa7pH02oU/BGJ+9s36P2Gc5rNDGZFQmMlb
8962i3FXbvBRE4EU1gdOvnBHnwyZEdUHU9hPWxp90Ru02sbDYRSKCyLkKehc
ZURvnozCvuJaRwM61qv0u2UqBeVNcaT6GeOECluxRTUFjybF253djFvac9Fq
tIbCsaTw5/7osZmpoeo6Cjm7t9ZFo/PDmo/7PqAw/lCfVoRedgtJ4rUUsjuE
9r/QBp2ywlRPYbi7M7yzh3GPcxai9SMUlngVjKFVPlJX9RsKLn6xLnPogKpt
LQcmKGT0U6NzL+PaU171Z32hIBqMLLmMLnb3VAZ/oxCk9Mi8hT77ofyIE6OQ
FmR+qg3tIol/1/mDwuCQxusr2mzF8J38BQrGwqyNZn2Mm2z1iYv6TUEYGmru
gNbGqbfv+EtBYuc664kucVw9v7xMIXl0cSQQ/Q/LkjHr
                "]]},
              Annotation[#, "Charting`Private`Tag$69897#1"]& ], 
             TagBox[
              {RGBColor[1, 0, 0], AbsoluteThickness[2], Opacity[1.], 
               LineBox[CompressedData["
1:eJwBgQJ+/SFib1JlAgAAACcAAAACAAAASmXo0cDpdT75jXfEpfZfPgRDGnDf
GVQ/k5lrjAJSPT8zn5icsxlkP6MQIJ/CUU0/S83Xsp0ZdD8sTHqoolFdP1dk
972SGYQ/8WknrZJRbT/dL4dDjRmUP9P4fa+KUX0/oBVPhooZpD9EQKmwhlGN
P4EIsyeJGbQ//OM+sYRRnT8qR5GIsnC0Pz32uAao0J0/0oVv6dvHtD9+CDNc
y0+ePyQDLKsudrU/AS0nBxJOnz/G/aQu1NK2PwK7h65PpaA/DPOWNR+MuT8H
BHAE3aGiP5jdekO1/r4/EZZAsPeapj9BHFmk3lW/PzGf/VqJ2qY/6lo3BQit
vz9SqLoFGxqnPx7seWOtLcA/lLo0Wz6Zpz9vaTYlANzAPxbfKAaFl6g/EmSv
qKU4wj8aKBFcEpSqP1hZoa/w8cQ/JLrhBy2Nrj/v21QKohrFP6r39kSIyK4/
hl4IZVNDxT8vNQyC4wOvP7Njbxq2lMU/ObA2/Jl6rz8Obj2FezfGPyfTRXgD
NLA/pfDw3yxgxj/qcdAWsVGwPzxzpDreiMY/rRBbtV5vsD9qeAvwQNrGPzJO
cPK5qrA/xYLZWgZ9xz89yZpscCGxP1wFjbW3pcc/AGglCx4/sT/yh0AQac7H
P8IGsKnLXLE/II2nxcsfyD9IRMXmJpixP7cPWyB9SMg/CuNPhdS1sT9Okg57
LnHIP82B2iOC07E/fJd1MJHCyD9Tv+9g3Q6yPxMaKYtC68g/Fl56/4ossj+q
nNzl8xPJP9j8BJ44SrI/QB+QQKU8yT+bm4885meyP9ehQ5tWZck/XToa25OF
sj+QO0vYzW/JPyiZCuM1jbI/logjAg==
                "]], LineBox[CompressedData["
1:eJwBAQL+/SFib1JlAgAAAB8AAAACAAAApPfnWmXDyT8eBk0UqP6yPzKsEQYc
CMo/0GQq5QyHsz/JLsVgzTDKPzmWq/PS17M/YLF4u35Zyj+ixywCmSi0P422
33Dhqso/cyovHyXKtD/owK3bpk3LPxbwM1k9DbY/ntVJsTGTzD9dez3NbZO4
Pwv/gVxHHs8/7JFQtc6fvT+YaVdeLEbPP+VyviT/7r0/JNQsYBFuzz/cUyyU
Lz6+Pz6p12Pbvc8/zhUIc5Dcvj+5qZa1ty7QP9nMXxipDMA/7VPsvEvO0D++
UBfWaknBP1Wol8tzDdI/hliGUe7Cwz8lUe7ow4vUPxhoZEj1tcg/Gn9HOmeh
1D8gSMye6ODIPxCtoIsKt9Q/LCg09dsLyT/6CFMuUeLUPz7oA6LCYck/0MC3
c9441T9maKP7jw3KP3owgf745dU/sGjiriplyz/ODxQULkDXP0hpYBVgFM4/
wz1tZdFV1z9SSchrUz/OP7hrxrZ0a9c/WikwwkZqzj+jx3hZu5bXP27p/24t
wM4/eH/dnkjt1z+UaZ/I+mvPPyLvpiljmtg/8DTvvcph0D8XHQB7BrDYP/Qk
I2lEd9A/DEtZzKnF2D/5FFcUvozQP/emC2/w8Ng/A/W+arG30D/MXnC0fUfZ
Pxa1jheYDdE/lWryuLOE2T8ZHzpKWErRP2GP+ag=
                "]], 
               LineBox[{{0.40127551020408164`, 0.2723348549946294}, {
                0.40801895800015076`, 0.27712625211288905`}, {
                0.41048403936765704`, 0.27887775729506453`}, {
                0.4154142021026696, 0.2823807676594156}, {
                0.42527452757269474`, 0.28938678838811766`}, {
                0.444995178512745, 0.3033988298455218}, {0.48443648039284554`,
                 0.3314229127603301}, {0.5699233045152912, 
                0.3921635509525941}, {0.5987244897959183, 
                0.4126275510204081}}], 
               LineBox[{{0.6012755102040817, 0.41422913150222496`}, {
                0.732138185275487, 0.48556404836445716`}, {0.7987244897959184,
                 0.5218610940616848}}], 
               LineBox[{{0.8012755102040817, 0.5231941460794844}, {
                0.8962801515662935, 0.5706964667605903}, {0.9739717509693491, 
                0.6095422664621181}, {0.9987244897959183, 
                0.6219186358754027}}], 
               LineBox[{{1.0012755102040816`, 0.6230502915451894}, {
                1.1369227129030104`, 0.6755753361992859}, {
                1.1382548904425511`, 0.67609117938189}, {1.1395870679820916`, 
                0.676607022564494}, {1.142251423061173, 0.6776387089297023}, {
                1.147580133219336, 0.6797020816601188}, {1.158237553535662, 
                0.6838288271209517}, {1.1795523941683133`, 
                0.6920823180426174}, {1.1987244897959184`, 
                0.6995060994322541}}], 
               LineBox[{{1.2012755102040815`, 0.7003548411845941}, {
                1.2234898928959086`, 0.7065347822342001}, {1.224797710358201, 
                0.7068986111522815}, {1.2274133452827862`, 
                0.7076262689884443}, {1.2326446151319568`, 
                0.7090815846607699}, {1.2431071548302977`, 
                0.7119922160054212}, {1.2640322342269796`, 
                0.7178134786947237}, {1.3058823930203434`, 
                0.7294560040733286}, {1.3839420330101317`, 
                0.7511718437697359}, {1.3987244897959183`, 
                0.7552842565597667}}], 
               LineBox[{{1.4012755102040815`, 0.7559939389289551}, {
                1.547629076117258, 0.7967088407243499}, {1.5489670042909665`, 
                0.7970810463065094}, {1.550304932464675, 
                0.7974532518886689}, {1.5529807888120917`, 
                0.7981976630529879}, {1.5583325015069254`, 
                0.7996864853816258}, {1.5690359268965925`, 
                0.8026641300389017}, {1.5703738550703008`, 
                0.8030363356210611}, {1.5717117832440093`, 
                0.8034085412032206}, {1.5743876395914262`, 
                0.8041529523675396}, {1.5797393522862597`, 
                0.8056417746961775}, {1.5904427776759271`, 
                0.8086194193534534}, {1.5917807058496356`, 
                0.8089916249356128}, {1.5931186340233439`, 
                0.8093638305177723}, {1.5957944903707606`, 
                0.8101082416820913}, {1.597132418544469, 
                0.8104804472642507}, {1.5984703467181776`, 
                0.8108526528464103}, {1.5987244897959185`, 
                0.8109233543041277}}], LineBox[CompressedData["
1:eJwBQQK+/SFib1JlAgAAACMAAAACAAAAW2XDEdOe+T+geU+cCPjpPyiCgGbG
o/k/utXBG/j56T8ahNxRQan5P2IMRp4c/Ok//oeUKDe0+T+xeU6jZQDqP8SP
BNYiyvk/UFRfrfcI6j/frsSL0SH6P8q+otU/K+o/0O0E7DIn+j+eHoJbWi3q
P8AsRUyULPo/cX5h4XQv6j+gqsUMVzf6Pxc+IO2pM+o/YqbGjdxM+j9lvZ0E
FDzqP+adyI/nd/o/AbyYM+hM6j/tjMyT/c36Pze5jpGQbuo/+2rUmyl6+z+l
s3pN4bHqP1Q2XZEuf/s/VMtTsdez6j+sAeaGM4T7PwPjLBXOteo/Xpj3cT2O
+z9iEt/curnqP8HFGkhRovs/HnFDbJTB6j+HIGH0eMr7P5guDItH0eo/E9bt
TMga/D+MqZ3IrfDqP2yhdkLNH/w/O8F2LKTy6j/EbP830iT8P+rYT5Ca9Oo/
dgMRI9wu/D9ICAJYh/jqP9kwNPnvQvw/BWdm52AA6z+fi3qlF2v8P38kLwYU
EOs/+FYDmxxw/D8uPAhqChLrP1AijJAhdfw/3VPhzQAU6z8CuZ17K3/8PzyD
k5XtF+s/ZebAUT+T/D/54fckxx/rP76xSUdEmPw/qPnQiL0h6z8WfdI8SZ38
P1cRquyzI+s/yBPkJ1On/D+1QFy0oCfrPytBB/5mu/w/cp/AQ3ov6z+wqqsn
2MD8P+7Ct/WaMes/NBRQUUnG/D9o5q6nuzPrPwwBo1STx/w/JdnBrjw06z+4
ryLS
                "]], 
               LineBox[{{1.8012755102040816`, 0.850548565290778}, {
                1.8023956352454178`, 0.8507001611610341}, {
                1.8037242586975861`, 0.8508799748613275}, {
                1.8063815056019226`, 0.8512396022619144}, {
                1.8170104932192683`, 0.8526781118642619}, {
                1.8382684684539596`, 0.855555131068957}, {1.8807844189233422`,
                 0.8613091694783471}, {1.9601756422651684`, 
                0.8720538463216018}, {1.9987244897959184`, 
                0.8772709835814025}}], LineBox[CompressedData["
1:eJwBcQGO/iFib1JlAgAAABYAAAACAAAA4eUUvJwCAEDFLM6VZBXsPxMP8AjE
+gBAqdafAQCY7D/SvYqHSf0AQAB2hb1Tmew/kmwlBs//AEBYFWt5p5rsPxLK
WgPaBAFAB1Q28U6d7D8ShcX97w4BQGXRzOCdouw/EPua8hsjAUAhzPm/O63s
PwznRdxzSwFAmMFTfnfC7D/MleBa+U0BQPBgOTrLw+w/jER72X5QAUBHAB/2
HsXsPwuisNaJVQFA9j7qbcbH7D8KXRvRn18BQFS8gF0Vzew/CNPwxctzAUAP
t608s9fsP8iBi0RRdgFAZ1aT+AbZ7D+IMCbD1ngBQL71eLRa2uw/B45bwOF9
AUBtNEQsAt3sPwZJxrr3hwFAy7HaG1Hi7D/G92A5fYoBQCJRwNek4+w/hqb7
twKNAUB68KWT+OTsPwUEMbUNkgFAKC9xC6Dn7D/Essszk5QBQIDOVsfz6Ow/
ubOE3fyWAUA2Y0zdOOrsPxtbq8w=
                "]], LineBox[CompressedData["
1:eJwBQQK+/SFib1JlAgAAACMAAAACAAAAe3+uVTacAUCuA8wQduzsP9o8REjf
ngFAATFtV1ft7D+vuuzgmqEBQEzjcsk+7uw/WrY9EhKnAUDhR36tDfDsP7Gt
33QAsgFACxGVdavz7D9enCM63ccBQF+jwgXn+uw/uHmrxJbzAUAHyB0mXgnt
P2s0u9kJSwJAWBHUZkwm7T/A0NWsuE0CQCGQMZ8vJ+0/FW3wf2dQAkDqDo/X
EijtP7+lJSbFVQJAfQxKSNkp7T8TF5BygGACQKMHwClmLe0/u/lkC/d1AkDt
/avsfzTtPwu/Dj3koAJAg+qDcrNC7T9gWykQk6MCQExp4aqWQ+0/tfdD40Gm
AkAW6D7jeUTtP18weYmfqwJAqeX5U0BG7T+zoePVWrYCQM7gbzXNSe0/W4S4
btHLAkAZ11v45lDtP6tJYqC+9gJArsMzfhpf7T80LCE+P/kCQLdyGG3uX+0/
vg7g27/7AkDAIf1bwmDtP9DTXRfBAANA0n/GOWpi7T/0XVmOwwoDQPU7WfW5
Ze0/fUAYLEQNA0D+6j3kjWbtPwYj18nEDwNABpoi02Fn7T8Z6FQFxhQDQBj4
67AJae0/PnJQfMgeA0A8tH5sWWztP8dUDxpJIQNARGNjWy1t7T9QN863ySMD
QE0SSEoBbu0/YvxL88ooA0BfcBEoqW/tP+veCpFLKwNAZx/2Fn1w7T90wcku
zC0DQHDO2gVRce0//qOIzEwwA0B5fb/0JHLtP1JNHneWMANAPqKtUz1y7T9K
qv5d
                "]], LineBox[CompressedData["
1:eJwVz30s1HEcB/Dj+20rsUlqY5qFrVVntY4tcb6fpjx3HJKOdZKTLHdKuB4Q
W3cqD7OUx8sswnXL08lD2LnzcNV0pNLTajQ/Kl/MUpNKv/54773Xf+/39jhZ
mMScw+HsYPO/be38F0zuCPRWk4GqVEo01j6TJi8ESXi1bPUCJaMV3lEvfBEk
do0pF9MpOZ75ZzksAEF9gtKQnEHJlLjn1ngQAmYzf+0r6+8uB0wvQxFIpA3p
03JK7JrcfSdECE45Z0veXaIkzsB1+yBFcKKA6zOQRcnyN3tr5g6CiJPKv6UK
SkpUM8NV5QgUxQMjjkpKeCHa7PAqBF39Zqp61udajyzoahBsc7ri2ZFHCZVf
fV6pQTAzlSJ/fYOS6XVMvlCP4GK8aMm2iJJXji0beimC6tOuTHEpJe3hfqjk
EIYvyeMjNxsoyQvqvObgh8HGsqjEopGSGJ+d6+sCMHipA6OvszbnbbR6JMBQ
yPTPKtSUCGxMW99EYeCJm1GuhpLZ0chdDskYskILPOTNlDw2DmtqZRjq5/05
P1kX6vbvcT2PYTQfD6e1UOLWbO/mnYHB+cnliNRWSnKKPvJjczAYDybJpFpK
7AUJwtrb7B6eX118J/vv8MQ4twyD55j52c+sdXz/yPYKDBJZ3764LkoSXHdF
D1Vj6HjgrhN3U9JmOR8/24ghxsXlvaiHEgUWz6RoMCj0n2reshb9Np1ZeYih
KbYyMaqXEs5ci9RCi8FMZfPjaB8lwc/S5Nw+DPe3mG0S6ihxNDC/tDp2f1vP
hIn1UvexTL4Bw4pQflfQT8lQq3FtcBCD0yJPMsK6XO2RKzBiCC5c2B2sp2SO
6bDe+xTDvbrMEDXrf3rjLSM=
                "]], LineBox[CompressedData["
1:eJwBUQKu/SFib1JlAgAAACQAAAACAAAArrLhiGnPBEA9LXJjHsTtP7mBbg75
1ARAymIBJCDG7T+Med+QgdcEQBZzbzAKx+0/MmnBlZLcBECuk0tJ3sjtP39I
hZ+05gRA39QDe4bM7T/SXmhcMOkEQLaVdOtrze0/JHVLGazrBECMVuVbUc7t
P8qhEZOj8ARAOtjGPBzQ7T8U+52GkvoEQJTbif6x0+0/qK22bXAOBUBI4g+C
3drtP9AS6DssNgVAse8biTTp7T8h3UrYo4UFQIMKNJfiBe4/isI7r1WIBUDM
0CiO2wbuP/KnLIYHiwVAFJcdhdQH7j/Ccg40a5AFQKUjB3PGCe4/ZAjSjzKb
BUDGPNpOqg3uP6gzWUfBsAVACW+ABnIV7j8uime23tsFQI7TzHUBJe4/lm9Y
jZDeBUDWmcFs+iXuP/9USWRC4QVAH2C2Y/Mm7j/QHysSpuYFQK/sn1HlKO4/
cbXubW3xBUDQBXMtySzuP7TgdSX8BgZAEzgZ5ZA07j86N4SUGTIGQJicZVQg
RO4/1mIZNp00BkD3aByeCEXuP3OOrtcgNwZAVjXT5/BF7j+s5dgaKDwGQBTO
QHvBR+4/HpQtoTZGBkCQ/xuiYkvuP7q/wkK6SAZA78vS60pM7j9X61fkPUsG
QE6YiTUzTe4/kEKCJ0VQBkAMMffIA0/uPwLx1q1TWgZAiGLS76RS7j+eHGxP
11wGQOcuiTmNU+4/O0gB8VpfBkBG+z+DdVTuP9hzlpLeYQZApcf2zF1V7j+F
gFGqyWMGQGaUfwkPVu4/uRwKFw==
                "]], LineBox[CompressedData["
1:eJwV0n0s1HEcB/Dz0Pc72VyG2yhCZrhKMutp+X5WHpY8VEcezvPluTg6ixzC
5I/QJQ+FiNWWO49ha4xVqy50mGcbTWyc5Ct5DGf9+uO9915/vre3WXjCjQh1
FotlxeR/u7qnmWvEIOCcdThf5kvJvMeDDmE8gvvXY2WDfpRkpxoErgsRODwR
T4b5U3L0tVR17y6C34OFeI2x394IZKYgiLrWKjDgU9IntZYXZCPw8do7HBBE
SfRYd7RuLoJDj3XclhhrqnsfLMlD0NdvmiIOpsTRP8OjMh/BJU/nkaoQSprx
8LC0FMEpj8L8uTBKim+JZ+RSBNpXTVW3IykJNBn4qzaM4L2L0/fMBEp0DJPa
O0cRzGnFgLGQkg96BonJEwgOKApqOxhbavGVymkEbrzxyI1ESlbW5scGlAhG
QmJXYkXMvp791hf7CJQpEtbNVEreiE7Gn7PBwJZNmR/PoWSjt2BWmIUhmJ0c
NVFKyZT2aPReDgYvDi8oroySj+5HVvIeYiDGdrx9xpJ+6W7VIwxm3GVHi+eU
2AzJ9RUlGOZcIjjCCkqCJ9VcraUYojN8PuOXlDgZXVG01WPwz7XvLGfM5Ut4
0ITBLV+35UQNJdtTJqG+bRi45YpKXi0lRTMXUnO7MSy3O4uqX1HyZSFZ9mMI
Q9Kyw7EzdZTUW3XZ3RnFIFjXM+xl/DRG8932OAbv3VWdICkloUtFn9jTGBy0
GneyZZTs0KbpiwsYtiwsh/obKJmx3RL0LGJQcjW/hjVSIhc6/vT+hWHy9GzX
OuPiP98241YxdEBVnVEzJWn2+ulbaxhkruLqBsbhIr5GziaGCs+AEmihxHZz
kV2+iyE9kJMV+Zb5j9HSZYEKg+SZqkbB+B/G1DNd
                "]], LineBox[CompressedData["
1:eJwV0GtI01EYBvA1FM/xskUqlqBt5cxGlJVKFnjeTGtIupyWkiG15iItUxpa
jbksKy9dwNwUTASRVChNNzVLyZzWtLL/BkqCF4KESjmyaitdWacPLw8/Hng+
vGLlBUUOn8fjSdj9z4/zAf0P+AjOd5a/NJooebI3pSMNIYh6XT3oYaakVmuI
nvNGMBW6ayCaWfVnc7xLiCBsvKCnljkpLs9aug7BmGStycq8U9+V4heIoEDX
0bHMvMrbnxUWjOD5Ntqa1U1JnUe2RhGGILUqr35jD+tPB0XbwhH4h8Q0yZlV
Fs4p34pgsp3XpmeOvHagOHk7guN2Q88cs/VvxBXZHgSqDYO2xl5Kfq5818cd
RlDcEoBEfZQcc1RUSTUIGiwDGlE/Jf6z3U38YQSf3cIU8RAld311ut5XCN4J
YtRHmb33JWSeG0XQJT5RUsHMr7P7TY4j0B5qbXcwf0tdutQ2hUBwH4RDFkq4
kQj5kSX2H2khpxyh5PbjendDMIarmXZFs5USNK2cVIRgyMn7lfuBucxb2ukl
wpBUEnrdd5QS7Zmn6kIJBv/mXJOGOVc8YUuIxPBwiR+QOEaJzCBoXUjE8Pbm
7on5N5R46krTYwsxrO+uydjynhKzY3H5xUUMxtlkVwazSp3ZeLAIQyDyMpQz
D8t3fE3Tsv2sy/YvzGWbZvT5NzAI1mQnP+IoiaqVSZy3MNyRBi1OM3/yMY9p
KzH4pHOVfjZKEpyVgRX3MOCWeGs+84+zrmfCagzlnFvdyNw8e+qksQaD14rZ
k2PuM5XN/DZiWAgvil1l/gf8QRaU
                "]], 
               LineBox[{{3.201275510204082, 0.9631914607948443}, {
                3.2049527235388684`, 0.9632882295668124}, {3.209886242298752, 
                0.9634180590078619}, {3.21975327981852, 0.963677717889961}, {
                3.2592214298975932`, 0.9647163534183577}, {
                3.3447619504179835`, 0.9669674197478416}, {3.398724489795918, 
                0.9683874865735768}}], LineBox[CompressedData["
1:eJxTTMoPSmViYGAQB2IQLSLp8f68KbeD8qXYril/39kLehXpNPHxOBx5Ivc+
WeS9/YKD/NxWgjwOnJN/6q0F8g0s1778KMzj4Od4Je8bkO+n8WJZoiSPw425
ne86RN/bd7HFKTqq8Di8Cfvydq3Ye3uWw55iDFY8DsInT775LvHe/pu1IkNd
Ko9D8tqSV92y7+1bN++7Z5rB47Ai2l/rKpAvoh2z920Wj8NbTq0sObn39sZS
06tiC3gcytPuv9wA5Bf84PlqU83j0C3v9fKq/Hv7l1t+vPw9gcdh00T5F/JK
7+0rdKad2DyZx+G7/S/1TCCfY4nx8uxpPA42766kbwLy1SbnpdyezeNwzKvr
uYvye/ukwif3di3jcbjF/PVZpsp7+zu6Fy5X7uFxYCo79XSz2nv7+a8Fa5n3
8zjsECj2+AHkJ60MVus9yOOQt1p6tY060H6V6xULjvE43H6QU3AUyF/zSEJJ
6ySPw8Rq0cucGu/t3zzbLmBwisfBUqA8VRXIBwBux6c1
                "]], 
               LineBox[{{3.601275510204082, 0.9737081862820316}, {
                3.6044205455572738`, 0.9737673034879187}, {
                3.6068988062055514`, 0.9738138873346909}, {3.611855327502106, 
                0.9739070550282352}, {3.6316814126883257`, 
                0.9742797258024122}, {3.6713335830607647`, 
                0.9750250673507663}, {3.749078878861765, 
                0.9764864450913866}, {3.798724489795918, 
                0.9774196332668406}}], LineBox[CompressedData["
1:eJxTTMoPSmViYGCQAGIQ7e5TrcScyeewQCeAO8H9vf3aF7Kz+Xz4HSTOxRpy
hL6375jbmnDPj9/hTvShGmMgPyXoreq6QH6HBS/VTsQB+TJ79mzwDed30GD9
ELcVyO/qjz7Wk8TvYGnT1JMU9t4+w2zmR65KfofIVcue7wl/b6/UIuLBvozf
YVbb+7mFUe/t/1nU8F5fwe8QJxLycg6Qf/Pt40vLVvM7KC3aYXICyJ8QvjnW
bSO/w6q9jaflot/b/9cKKm7dw++w+4vwz9NA/p2L/fOYL/M73E6yCFGLfW+/
o+178uWr/A7zP8yZHwjkT7GO11x8g98huY7xdQ2Q771Ub4vTPX6HNzNPNV4G
8ndVnD3Z+JLf4c+FmPUNce/tp+ma9ge+4Xc4EHfw12ogv/DRnBDF9/wOLW9U
3a4D+Ro+OfcPfOF34OF4f0c3/r09C+OVJRO+8ztcmBqsEQnkP9hqnZXwi99h
ivKO4hYgf0/WYn2Dv/wOERtl9q8H8qfLc3/9/5/fQca+kes2kA8A83y3Pg==

                "]]},
              
              Annotation[#, 
               "Charting`Private`Tag$69897#2"]& ], {}}, {{}, {}, {}, {}, {}}, \
{{}, {}, {}, {}, {}}}, {}}, InsetBox[
           
           TemplateBox[{
            StyleBox["\"WT\"", 20, StripOnInput -> False],StyleBox[
             "\"KO\"", 20, StripOnInput -> False]},
            "LineLegend",
            DisplayFunction->(FormBox[
              StyleBox[
               StyleBox[
                PaneBox[
                 TagBox[
                  GridBox[{{
                    TagBox[
                    GridBox[{{
                    GraphicsBox[{{
                    Directive[
                    EdgeForm[
                    Directive[
                    Opacity[0.3], 
                    GrayLevel[0]]], 
                    PointSize[0.5], 
                    Opacity[1.], 
                    GrayLevel[0], 
                    AbsoluteThickness[2]], {
                    LineBox[{{0, 10}, {20, 10}}]}}, {
                    Directive[
                    EdgeForm[
                    Directive[
                    Opacity[0.3], 
                    GrayLevel[0]]], 
                    PointSize[0.5], 
                    Opacity[1.], 
                    GrayLevel[0], 
                    AbsoluteThickness[2]], {}}}, AspectRatio -> Full, 
                    ImageSize -> {20, 10}, PlotRangePadding -> None, 
                    ImagePadding -> Automatic, 
                    BaselinePosition -> (Scaled[0.1] -> Baseline)], #}, {
                    GraphicsBox[{{
                    Directive[
                    EdgeForm[
                    Directive[
                    Opacity[0.3], 
                    GrayLevel[0]]], 
                    PointSize[0.5], 
                    Opacity[1.], 
                    RGBColor[1, 0, 0], 
                    AbsoluteThickness[2]], {
                    LineBox[{{0, 10}, {20, 10}}]}}, {
                    Directive[
                    EdgeForm[
                    Directive[
                    Opacity[0.3], 
                    GrayLevel[0]]], 
                    PointSize[0.5], 
                    Opacity[1.], 
                    RGBColor[1, 0, 0], 
                    AbsoluteThickness[2]], {}}}, AspectRatio -> Full, 
                    ImageSize -> {20, 10}, PlotRangePadding -> None, 
                    ImagePadding -> Automatic, 
                    BaselinePosition -> (Scaled[0.1] -> Baseline)], #2}}, 
                    GridBoxAlignment -> {
                    "Columns" -> {Center, Left}, "Rows" -> {{Baseline}}}, 
                    AutoDelete -> False, 
                    GridBoxDividers -> {
                    "Columns" -> {{False}}, "Rows" -> {{False}}}, 
                    GridBoxItemSize -> {
                    "Columns" -> {{All}}, "Rows" -> {{All}}}, 
                    GridBoxSpacings -> {
                    "Columns" -> {{0.5}}, "Rows" -> {{0.8}}}], "Grid"]}}, 
                   GridBoxAlignment -> {
                    "Columns" -> {{Left}}, "Rows" -> {{Top}}}, AutoDelete -> 
                   False, GridBoxItemSize -> {
                    "Columns" -> {{Automatic}}, "Rows" -> {{Automatic}}}, 
                   GridBoxSpacings -> {"Columns" -> {{1}}, "Rows" -> {{0}}}], 
                  "Grid"], Alignment -> Left, AppearanceElements -> None, 
                 ImageMargins -> {{5, 5}, {5, 5}}, ImageSizeAction -> 
                 "ResizeToFit"], LineIndent -> 0, StripOnInput -> False], {
               FontFamily -> "Arial"}, Background -> Automatic, StripOnInput -> 
               False], TraditionalForm]& ),
            Editable->True,
            InterpretationFunction:>(RowBox[{"LineLegend", "[", 
               RowBox[{
                 RowBox[{"{", 
                   RowBox[{
                    RowBox[{"Directive", "[", 
                    RowBox[{
                    RowBox[{"Opacity", "[", "1.`", "]"}], ",", 
                    InterpretationBox[
                    ButtonBox[
                    TooltipBox[
                    GraphicsBox[{{
                    GrayLevel[0], 
                    RectangleBox[{0, 0}]}, {
                    GrayLevel[0], 
                    RectangleBox[{1, -1}]}, {
                    GrayLevel[0], 
                    RectangleBox[{0, -1}, {2, 1}]}}, DefaultBaseStyle -> 
                    "ColorSwatchGraphics", AspectRatio -> 1, Frame -> True, 
                    FrameStyle -> GrayLevel[0.], FrameTicks -> None, 
                    PlotRangePadding -> None, ImageSize -> 
                    Dynamic[{Automatic, 1.35 CurrentValue["FontCapHeight"]/
                    AbsoluteCurrentValue[Magnification]}]], 
                    StyleBox[
                    RowBox[{"GrayLevel", "[", "0", "]"}], NumberMarks -> 
                    False]], Appearance -> None, BaseStyle -> {}, 
                    BaselinePosition -> Baseline, DefaultBaseStyle -> {}, 
                    ButtonFunction :> With[{Typeset`box$ = EvaluationBox[]}, 
                    If[
                    Not[
                    AbsoluteCurrentValue["Deployed"]], 
                    SelectionMove[Typeset`box$, All, Expression]; 
                    FrontEnd`Private`$ColorSelectorInitialAlpha = 1; 
                    FrontEnd`Private`$ColorSelectorInitialColor = 
                    GrayLevel[0]; 
                    FrontEnd`Private`$ColorSelectorUseMakeBoxes = True; 
                    MathLink`CallFrontEnd[
                    FrontEnd`AttachCell[Typeset`box$, 
                    FrontEndResource["GrayLevelColorValueSelector"], {
                    0, {Left, Bottom}}, {Left, Top}, 
                    "ClosingActions" -> {
                    "SelectionDeparture", "ParentChanged", 
                    "EvaluatorQuit"}]]]], BaseStyle -> Inherited, Evaluator -> 
                    Automatic, Method -> "Preemptive"], 
                    GrayLevel[0], Editable -> False, Selectable -> False], 
                    ",", 
                    RowBox[{"AbsoluteThickness", "[", "2", "]"}]}], "]"}], 
                    ",", 
                    RowBox[{"Directive", "[", 
                    RowBox[{
                    RowBox[{"Opacity", "[", "1.`", "]"}], ",", 
                    InterpretationBox[
                    ButtonBox[
                    TooltipBox[
                    GraphicsBox[{{
                    GrayLevel[0], 
                    RectangleBox[{0, 0}]}, {
                    GrayLevel[0], 
                    RectangleBox[{1, -1}]}, {
                    RGBColor[1, 0, 0], 
                    RectangleBox[{0, -1}, {2, 1}]}}, DefaultBaseStyle -> 
                    "ColorSwatchGraphics", AspectRatio -> 1, Frame -> True, 
                    FrameStyle -> RGBColor[0.6666666666666666, 0., 0.], 
                    FrameTicks -> None, PlotRangePadding -> None, ImageSize -> 
                    Dynamic[{Automatic, 1.35 CurrentValue["FontCapHeight"]/
                    AbsoluteCurrentValue[Magnification]}]], 
                    StyleBox[
                    RowBox[{"RGBColor", "[", 
                    RowBox[{"1", ",", "0", ",", "0"}], "]"}], NumberMarks -> 
                    False]], Appearance -> None, BaseStyle -> {}, 
                    BaselinePosition -> Baseline, DefaultBaseStyle -> {}, 
                    ButtonFunction :> With[{Typeset`box$ = EvaluationBox[]}, 
                    If[
                    Not[
                    AbsoluteCurrentValue["Deployed"]], 
                    SelectionMove[Typeset`box$, All, Expression]; 
                    FrontEnd`Private`$ColorSelectorInitialAlpha = 1; 
                    FrontEnd`Private`$ColorSelectorInitialColor = 
                    RGBColor[1, 0, 0]; 
                    FrontEnd`Private`$ColorSelectorUseMakeBoxes = True; 
                    MathLink`CallFrontEnd[
                    FrontEnd`AttachCell[Typeset`box$, 
                    FrontEndResource["RGBColorValueSelector"], {
                    0, {Left, Bottom}}, {Left, Top}, 
                    "ClosingActions" -> {
                    "SelectionDeparture", "ParentChanged", 
                    "EvaluatorQuit"}]]]], BaseStyle -> Inherited, Evaluator -> 
                    Automatic, Method -> "Preemptive"], 
                    RGBColor[1, 0, 0], Editable -> False, Selectable -> 
                    False], ",", 
                    RowBox[{"AbsoluteThickness", "[", "2", "]"}]}], "]"}]}], 
                   "}"}], ",", 
                 RowBox[{"{", 
                   RowBox[{#, ",", #2}], "}"}], ",", 
                 RowBox[{"LegendMarkers", "\[Rule]", "None"}], ",", 
                 RowBox[{"LabelStyle", "\[Rule]", 
                   RowBox[{"{", "}"}]}], ",", 
                 RowBox[{"LegendLayout", "\[Rule]", "\"Column\""}]}], 
               "]"}]& )], Scaled[{0.9, 0.2}], ImageScaled[{0.5, 0.5}],
           BaseStyle->{FontSize -> Larger},
           FormatType->StandardForm]},
         AspectRatio->NCache[GoldenRatio^(-1), 0.6180339887498948],
         Axes->{True, True},
         AxesLabel->{None, None},
         AxesOrigin->{Automatic, Automatic},
         DisplayFunction->Identity,
         Frame->{{True, False}, {True, False}},
         FrameLabel->{{
            FormBox[
             StyleBox["\"Cumulative distribution\"", 20, 
              GrayLevel[0], StripOnInput -> False], TraditionalForm], None}, {
            FormBox[
             StyleBox["\"Cav2.1 cluster intensity (A.U.)\"", 20, 
              GrayLevel[0], StripOnInput -> False], TraditionalForm], None}},
         FrameStyle->Directive[
           GrayLevel[0], FontSize -> 20, 
           AbsoluteThickness[2]],
         FrameTicks->FrontEndValueCache[{{Automatic, 
             Charting`ScaledFrameTicks[{Identity, Identity}]}, {Automatic, 
             Charting`ScaledFrameTicks[{Identity, Identity}]}}, {{
            Automatic, {{0., 
               FormBox[
                TemplateBox[{0., 0.}, "Spacer2"], TraditionalForm], {0.01, 
               0.}, {
                AbsoluteThickness[0.1]}}, {0.2, 
               FormBox[
                TemplateBox[{0., 0.}, "Spacer2"], TraditionalForm], {0.01, 
               0.}, {
                AbsoluteThickness[0.1]}}, {0.4, 
               FormBox[
                TemplateBox[{0., 0.}, "Spacer2"], TraditionalForm], {0.01, 
               0.}, {
                AbsoluteThickness[0.1]}}, {0.6, 
               FormBox[
                TemplateBox[{0., 0.}, "Spacer2"], TraditionalForm], {0.01, 
               0.}, {
                AbsoluteThickness[0.1]}}, {0.8, 
               FormBox[
                TemplateBox[{0., 0.}, "Spacer2"], TraditionalForm], {0.01, 
               0.}, {
                AbsoluteThickness[0.1]}}, {1., 
               FormBox[
                TemplateBox[{0., 0.}, "Spacer2"], TraditionalForm], {0.01, 
               0.}, {
                AbsoluteThickness[0.1]}}, {-0.2, 
               FormBox[
                TemplateBox[{0., 0.}, "Spacer2"], TraditionalForm], {0.005, 
               0.}, {
                AbsoluteThickness[0.1]}}, {-0.15, 
               FormBox[
                TemplateBox[{0., 0.}, "Spacer2"], TraditionalForm], {0.005, 
               0.}, {
                AbsoluteThickness[0.1]}}, {-0.1, 
               FormBox[
                TemplateBox[{0., 0.}, "Spacer2"], TraditionalForm], {0.005, 
               0.}, {
                AbsoluteThickness[0.1]}}, {-0.05, 
               FormBox[
                TemplateBox[{0., 0.}, "Spacer2"], TraditionalForm], {0.005, 
               0.}, {
                AbsoluteThickness[0.1]}}, {0.05, 
               FormBox[
                TemplateBox[{0., 0.}, "Spacer2"], TraditionalForm], {0.005, 
               0.}, {
                AbsoluteThickness[0.1]}}, {0.1, 
               FormBox[
                TemplateBox[{0., 0.}, "Spacer2"], TraditionalForm], {0.005, 
               0.}, {
                AbsoluteThickness[0.1]}}, {0.15, 
               FormBox[
                TemplateBox[{0., 0.}, "Spacer2"], TraditionalForm], {0.005, 
               0.}, {
                AbsoluteThickness[0.1]}}, {0.25, 
               FormBox[
                TemplateBox[{0., 0.}, "Spacer2"], TraditionalForm], {0.005, 
               0.}, {
                AbsoluteThickness[0.1]}}, {0.3, 
               FormBox[
                TemplateBox[{0., 0.}, "Spacer2"], TraditionalForm], {0.005, 
               0.}, {
                AbsoluteThickness[0.1]}}, {0.35, 
               FormBox[
                TemplateBox[{0., 0.}, "Spacer2"], TraditionalForm], {0.005, 
               0.}, {
                AbsoluteThickness[0.1]}}, {0.45, 
               FormBox[
                TemplateBox[{0., 0.}, "Spacer2"], TraditionalForm], {0.005, 
               0.}, {
                AbsoluteThickness[0.1]}}, {0.5, 
               FormBox[
                TemplateBox[{0., 0.}, "Spacer2"], TraditionalForm], {0.005, 
               0.}, {
                AbsoluteThickness[0.1]}}, {0.55, 
               FormBox[
                TemplateBox[{0., 0.}, "Spacer2"], TraditionalForm], {0.005, 
               0.}, {
                AbsoluteThickness[0.1]}}, {0.65, 
               FormBox[
                TemplateBox[{0., 0.}, "Spacer2"], TraditionalForm], {0.005, 
               0.}, {
                AbsoluteThickness[0.1]}}, {0.7, 
               FormBox[
                TemplateBox[{0., 0.}, "Spacer2"], TraditionalForm], {0.005, 
               0.}, {
                AbsoluteThickness[0.1]}}, {0.75, 
               FormBox[
                TemplateBox[{0., 0.}, "Spacer2"], TraditionalForm], {0.005, 
               0.}, {
                AbsoluteThickness[0.1]}}, {0.85, 
               FormBox[
                TemplateBox[{0., 0.}, "Spacer2"], TraditionalForm], {0.005, 
               0.}, {
                AbsoluteThickness[0.1]}}, {0.9, 
               FormBox[
                TemplateBox[{0., 0.}, "Spacer2"], TraditionalForm], {0.005, 
               0.}, {
                AbsoluteThickness[0.1]}}, {0.95, 
               FormBox[
                TemplateBox[{0., 0.}, "Spacer2"], TraditionalForm], {0.005, 
               0.}, {
                AbsoluteThickness[0.1]}}, {1.05, 
               FormBox[
                TemplateBox[{0., 0.}, "Spacer2"], TraditionalForm], {0.005, 
               0.}, {
                AbsoluteThickness[0.1]}}, {1.1, 
               FormBox[
                TemplateBox[{0., 0.}, "Spacer2"], TraditionalForm], {0.005, 
               0.}, {
                AbsoluteThickness[0.1]}}, {1.15, 
               FormBox[
                TemplateBox[{0., 0.}, "Spacer2"], TraditionalForm], {0.005, 
               0.}, {
                AbsoluteThickness[0.1]}}, {1.2, 
               FormBox[
                TemplateBox[{0., 0.}, "Spacer2"], TraditionalForm], {0.005, 
               0.}, {
                AbsoluteThickness[0.1]}}}}, {Automatic, {{0., 
               FormBox[
                TemplateBox[{0., 0.}, "Spacer2"], TraditionalForm], {0.01, 
               0.}, {
                AbsoluteThickness[0.1]}}, {1., 
               FormBox[
                TemplateBox[{0., 0.}, "Spacer2"], TraditionalForm], {0.01, 
               0.}, {
                AbsoluteThickness[0.1]}}, {2., 
               FormBox[
                TemplateBox[{0., 0.}, "Spacer2"], TraditionalForm], {0.01, 
               0.}, {
                AbsoluteThickness[0.1]}}, {3., 
               FormBox[
                TemplateBox[{0., 0.}, "Spacer2"], TraditionalForm], {0.01, 
               0.}, {
                AbsoluteThickness[0.1]}}, {4., 
               FormBox[
                TemplateBox[{0., 0.}, "Spacer2"], TraditionalForm], {0.01, 
               0.}, {
                AbsoluteThickness[0.1]}}, {-1., 
               FormBox[
                TemplateBox[{0., 0.}, "Spacer2"], TraditionalForm], {0.005, 
               0.}, {
                AbsoluteThickness[0.1]}}, {-0.8, 
               FormBox[
                TemplateBox[{0., 0.}, "Spacer2"], TraditionalForm], {0.005, 
               0.}, {
                AbsoluteThickness[0.1]}}, {-0.6, 
               FormBox[
                TemplateBox[{0., 0.}, "Spacer2"], TraditionalForm], {0.005, 
               0.}, {
                AbsoluteThickness[0.1]}}, {-0.4, 
               FormBox[
                TemplateBox[{0., 0.}, "Spacer2"], TraditionalForm], {0.005, 
               0.}, {
                AbsoluteThickness[0.1]}}, {-0.2, 
               FormBox[
                TemplateBox[{0., 0.}, "Spacer2"], TraditionalForm], {0.005, 
               0.}, {
                AbsoluteThickness[0.1]}}, {0.2, 
               FormBox[
                TemplateBox[{0., 0.}, "Spacer2"], TraditionalForm], {0.005, 
               0.}, {
                AbsoluteThickness[0.1]}}, {0.4, 
               FormBox[
                TemplateBox[{0., 0.}, "Spacer2"], TraditionalForm], {0.005, 
               0.}, {
                AbsoluteThickness[0.1]}}, {0.6, 
               FormBox[
                TemplateBox[{0., 0.}, "Spacer2"], TraditionalForm], {0.005, 
               0.}, {
                AbsoluteThickness[0.1]}}, {0.8, 
               FormBox[
                TemplateBox[{0., 0.}, "Spacer2"], TraditionalForm], {0.005, 
               0.}, {
                AbsoluteThickness[0.1]}}, {1.2, 
               FormBox[
                TemplateBox[{0., 0.}, "Spacer2"], TraditionalForm], {0.005, 
               0.}, {
                AbsoluteThickness[0.1]}}, {1.4, 
               FormBox[
                TemplateBox[{0., 0.}, "Spacer2"], TraditionalForm], {0.005, 
               0.}, {
                AbsoluteThickness[0.1]}}, {1.6, 
               FormBox[
                TemplateBox[{0., 0.}, "Spacer2"], TraditionalForm], {0.005, 
               0.}, {
                AbsoluteThickness[0.1]}}, {1.8, 
               FormBox[
                TemplateBox[{0., 0.}, "Spacer2"], TraditionalForm], {0.005, 
               0.}, {
                AbsoluteThickness[0.1]}}, {2.2, 
               FormBox[
                TemplateBox[{0., 0.}, "Spacer2"], TraditionalForm], {0.005, 
               0.}, {
                AbsoluteThickness[0.1]}}, {2.4, 
               FormBox[
                TemplateBox[{0., 0.}, "Spacer2"], TraditionalForm], {0.005, 
               0.}, {
                AbsoluteThickness[0.1]}}, {2.6, 
               FormBox[
                TemplateBox[{0., 0.}, "Spacer2"], TraditionalForm], {0.005, 
               0.}, {
                AbsoluteThickness[0.1]}}, {2.8, 
               FormBox[
                TemplateBox[{0., 0.}, "Spacer2"], TraditionalForm], {0.005, 
               0.}, {
                AbsoluteThickness[0.1]}}, {3.2, 
               FormBox[
                TemplateBox[{0., 0.}, "Spacer2"], TraditionalForm], {0.005, 
               0.}, {
                AbsoluteThickness[0.1]}}, {3.4, 
               FormBox[
                TemplateBox[{0., 0.}, "Spacer2"], TraditionalForm], {0.005, 
               0.}, {
                AbsoluteThickness[0.1]}}, {3.6, 
               FormBox[
                TemplateBox[{0., 0.}, "Spacer2"], TraditionalForm], {0.005, 
               0.}, {
                AbsoluteThickness[0.1]}}, {3.8, 
               FormBox[
                TemplateBox[{0., 0.}, "Spacer2"], TraditionalForm], {0.005, 
               0.}, {
                AbsoluteThickness[0.1]}}, {4.2, 
               FormBox[
                TemplateBox[{0., 0.}, "Spacer2"], TraditionalForm], {0.005, 
               0.}, {
                AbsoluteThickness[0.1]}}, {4.4, 
               FormBox[
                TemplateBox[{0., 0.}, "Spacer2"], TraditionalForm], {0.005, 
               0.}, {
                AbsoluteThickness[0.1]}}, {4.6, 
               FormBox[
                TemplateBox[{0., 0.}, "Spacer2"], TraditionalForm], {0.005, 
               0.}, {
                AbsoluteThickness[0.1]}}, {4.8, 
               FormBox[
                TemplateBox[{0., 0.}, "Spacer2"], TraditionalForm], {0.005, 
               0.}, {
                AbsoluteThickness[0.1]}}, {5., 
               FormBox[
                TemplateBox[{0., 0.}, "Spacer2"], TraditionalForm], {0.005, 
               0.}, {
                AbsoluteThickness[0.1]}}}}}],
         GridLines->{None, None},
         GridLinesStyle->Directive[
           GrayLevel[0.5, 0.4]],
         ImagePadding->All,
         Method->{
          "DefaultBoundaryStyle" -> Automatic, 
           "DefaultGraphicsInteraction" -> {
            "Version" -> 1.2, "TrackMousePosition" -> {True, False}, 
             "Effects" -> {
              "Highlight" -> {"ratio" -> 2}, 
               "HighlightPoint" -> {"ratio" -> 2}, 
               "Droplines" -> {
                "freeformCursorMode" -> True, 
                 "placement" -> {"x" -> "All", "y" -> "None"}}}}, 
           "DefaultMeshStyle" -> AbsolutePointSize[6], "ScalingFunctions" -> 
           None, "CoordinatesToolOptions" -> {"DisplayFunction" -> ({
               (Identity[#]& )[
                Part[#, 1]], 
               (Identity[#]& )[
                Part[#, 2]]}& ), "CopiedValueFunction" -> ({
               (Identity[#]& )[
                Part[#, 1]], 
               (Identity[#]& )[
                Part[#, 2]]}& )}},
         PlotRange->{All, All},
         PlotRangeClipping->True,
         PlotRangePadding->{{
            Scaled[0.02], 
            Scaled[0.02]}, {
            Scaled[0.05], 
            Scaled[0.05]}},
         Ticks->{Automatic, Automatic}],
        TraditionalForm],
       InterpretTemplate[Legended[
         Graphics[{{{{}, {}, 
             Annotation[{
               Directive[
                Opacity[1.], 
                GrayLevel[0], 
                AbsoluteThickness[2]], 
               Line[CompressedData["
1:eJwBgQJ+/SFib1JlAgAAACcAAAACAAAASmXo0cDpdT4G4b557d5gPgRDGnDf
GVQ/Z+m/ZZPzPj8zn5icsxlkP2sCCupP804/S83Xsp0ZdD/uDi8sLvNeP1dk
972SGYQ/L5VBTR3zbj/dL4dDjRmUP1DYyt0U834/oBVPhooZpD/geQ+mEPOO
P4EIsyeJGbQ/qMoxig7znj8qR5GIsnC0P4j5j4JEeZ8/0oVv6dvHtD9oKO56
ev+fPyQDLKsudrU/FUPVNfOFoD/G/aQu1NK2P9WgkSZfkqE/DPOWNR+MuT9W
XAoIN6ujP5jdekO1/r4/WdP7yubcpz9BHFmk3lW/P8rqKscBIKg/6lo3BQit
vz86AlrDHGOoPx7seWOtLcA/GzG4u1LpqD9vaTYlANzAP9uOdKy+9ak/EmSv
qKU4wj9cSu2Nlg6sP1hZoa/w8cQ/sGBvKCMgsD/v21QKohrFPxrpenB3P7A/
hl4IZVNDxT+FcYa4y16wP7Njbxq2lMU/WYKdSHSdsD8Obj2FezfGPwKky2jF
GrE/pfDw3yxgxj9tLNewGTqxPzxzpDreiMY/17Ti+G1ZsT9qeAvwQNrGP6zF
+YgWmLE/xYLZWgZ9xz9W5yepZxWyP1wFjbW3pcc/wG8z8bs0sj/yh0AQac7H
Pyr4PjkQVLI/II2nxcsfyD//CFbJuJKyP7cPWyB9SMg/aZFhEQ2ysj9Okg57
LnHIP9QZbVlh0bI/fJd1MJHCyD+pKoTpCRCzPxMaKYtC68g/E7OPMV4vsz+q
nNzl8xPJP347m3myTrM/QB+QQKU8yT/ow6bBBm6zP9ehQ5tWZck/UkyyCVuN
sz+QO0vYzW/JPwRf+MVplbM/f+kqYQ==
                "]], 
               Line[CompressedData["
1:eJwBQQK+/SFib1JlAgAAACMAAAACAAAApPfnWmXDyT8Ur7vSRwu0PzKsEQYc
CMo/qim4vCeYtD/JLsVgzTDKP5r5pR2V67Q/YLF4u35Zyj+LyZN+Aj+1P422
33Dhqso/amlvQN3ltT/owK3bpk3LPyqpJsSSM7c/ntVJsTGTzD+pKJXL/c65
Pwv/gVxHHs8/qidy2tMFvz+YaVdeLEbPP3oa8kieV78/JNQsYBFuzz9GDXK3
aKm/Pz6p12Pbvc8/cvk4yn4mwD+5qZa1ty7QPw/fOKcTysA/7VPsvEvO0D9K
qjhhPRHCP1Wol8tzDdI/v0A41ZCfxD8lUe7ow4vUP6ptN703vMk/Gn9HOmeh
1D8AS4VMlOjJPxCtoIsKt9Q/WCjT2/AUyj/6CFMuUeLUPwLjbvqpbco/0MC3
c9441T9cWKY3HB/LP3owgf745dU/DEMVsgCCzD/ODxQULkDXP2wY86bJR88/
wz1tZdFV1z/C9UA2JnTPP7hrxrZ0a9c/GNOOxYKgzz+jx3hZu5bXP8aNKuQ7
+c8/eH/dnkjt1z+PAbEQV1XQPyLvpiljmtg/53boTckG0T8XHQB7BrDYP5Fl
j5X3HNE/DEtZzKnF2D88VDbdJTPRP/emC2/w8Ng/kzGEbIJf0T/s1GTAkwbZ
Pz0gK7SwddE/4gK+ETcc2T/pDtL73ovRP8xecLR9R9k/P+wfizu40T/CjMkF
IV3ZP+vaxtJpztE/t7oiV8Ry2T+VyW0amOTRP5Vq8rizhNk/U1nDqvr20T+7
jB3E
                "]], 
               
               Line[{{0.40127551020408164`, 0.2828841095261634}, {
                0.4029125240902338, 0.2840099105983874}, {
                0.40555387663264447`, 0.28582641169805567`}, {
                0.40678641731639764`, 0.286674049971052}, {
                0.40801895800015076`, 0.2875216882440483}, {
                0.41048403936765704`, 0.28921696479004094`}, {
                0.4154142021026696, 0.2926075178820262}, {
                0.42527452757269474`, 0.2993886240659968}, {0.444995178512745,
                 0.31295083643393795`}, {0.48443648039284554`, 
                0.34007526116982023`}, {0.5699233045152912, 
                0.39886594038897616`}, {0.5987244897959183, 
                0.4186729838994421}}], 
               Line[CompressedData["
1:eJwBQQG+/iFib1JlAgAAABMAAAACAAAAtsqGI6Y94z85RZuDkObaP/UmPQ+t
bec/jCQy/d343z8+4kLHinjnPxH1JG0DA+A/hp1If2iD5z/b17DblwngPxYU
VO8jmec/cJ3IuMAW4D82AWvPmsTnP5go+HISMeA/eNuYj4gb6D/rPlfntWXg
P/yP9A9kyeg/kGsV0PzO4D9ES/rHQdToP1pOoT6R1eA/jAYAgB/f6D8kMS2t
JdzgPx19C/Da9Og/ufZEik7p4D8+aiLQUSDpP+KBdESgA+E/hiUoiC8r6T+s
ZACzNArhP87gLUANNuk/dkeMIckQ4T9eVzmwyEvpPwsNpP7xHeE/f0RQkD93
6T80mNO4QzjhP8j/VUgdguk//3pfJ9g+4T8Qu1sA+4zpP8ld65VsReE/FwJG
qSaP6T+WRM4OvUbhP0inl4k=
                "]], 
               
               Line[{{0.8012755102040817, 0.5411484446719864}, {
                0.8024388112602567, 0.5415962551996663}, {0.8037652381656297, 
                0.5421068607125478}, {0.8064180919763757, 
                0.5431280717383107}, {0.8077445188817487, 
                0.5436386772511922}, {0.8090709457871217, 
                0.5441492827640737}, {0.8117237995978678, 
                0.5451704937898366}, {0.8170295072193599, 
                0.5472129158413626}, {0.8182677985372807, 
                0.5476895937275864}, {0.8195060898552016, 
                0.5481662716138103}, {0.8219826724910432, 
                0.549119627386258}, {0.8269358377627265, 
                0.5510263389311534}, {0.8368421683060933, 
                0.5548397620209442}, {0.8566548293928267, 
                0.5624666082005259}, {0.8962801515662935, 
                0.5777203005596891}, {0.9739717509693491, 
                0.6076275338939103}, {0.9987244897959183, 
                0.6171560535979097}}], 
               
               Line[{{1.0012755102040816`, 0.6181049625732646}, {
                1.1369227129030104`, 0.6668018389746967}, {
                1.1987244897959184`, 0.6889884630322718}}], 
               
               Line[{{1.2012755102040815`, 0.689821516842031}, {
                1.3058823930203434`, 0.720588247082108}, {1.3839420330101317`,
                 0.7435469647261634}, {1.3987244897959183`, 
                0.7478947461337477}}], 
               
               Line[{{1.4012755102040815`, 0.7486064278652638}, {
                1.547629076117258, 0.7872204742350898}, {1.5987244897959185`, 
                0.800701530612245}}], 
               Line[CompressedData["
1:eJwBkQFu/iFib1JlAgAAABgAAAACAAAAW2XDEdOe+T+awMJ7oqTpP/tq1Jsp
evs/xCTh+uaK6j9UNl2RLn/7P45WmHNVjeo/rAHmhjOE+z9XiE/sw4/qP16Y
93E9jvs/6+u93aCU6j/BxRpIUaL7PxGzmsBanuo/hyBh9HjK+z9dQVSGzrHq
PxPW7UzIGvw/9l3HEbbY6j9soXZCzR/8P8CPfook2+o/xGz/N9Ik/D+JwTUD
k93qP3YDESPcLvw/HCWk9G/i6j/ZMDT570L8P0PsgNcp7Oo/n4t6pRdr/D+P
ejqdnf/qP/hWA5sccPw/WazxFQwC6z9QIoyQIXX8PyLeqI56BOs/Armdeyt/
/D+1QReAVwnrP2XmwFE/k/w/2wj0YhET6z++sUlHRJj8P6U6q9t/Fes/Fn3S
PEmd/D9ubGJU7hfrP8gT5CdTp/w/AtDQRcsc6z8rQQf+Zrv8PyiXrSiFJus/
sKqrJ9jA/D8KjiEMKCnrPzQUUFFJxvw/64SV78or6z8MAaNUk8f8P2UBw81q
LOs/an3GhQ==
                "]], 
               Line[CompressedData["
1:eJwBQQK+/SFib1JlAgAAACMAAAACAAAAjpj2RAbS/D9dkWfvtTDrP8BQPc6c
1vw/n85RMEIy6z9FuuH3Ddz8P/y1SzMYNOs/To0qS/Dm/D+2hD85xDfrP3LZ
TZh5Ev0/nr8OUXRG6z+5cZQyjGn9P201rYDUY+s/R6IhZ7EX/j8MIerflJ7r
PzSYDibGHP4/I9AktUug6z8gjvvk2iH+Pzt/X4oCous/+nnVYgQs/j9q3dQ0
cKXrP61RiV5XQP4/yZm/iUus6z8TAfFV/Wj+P4YSlTMCuus/31/AREm6/j8A
BECHb9XrP8xVrQNev/4/F7N6XCbX6z+4S5rCcsT+Py9itTHd2Os/kjd0QJzO
/j9ewCrcStzrP0UPKDzv4v4/vXwVMSbj6z+rvo8zlQv/P3r16trc8Os/dx1f
IuFc/z/05pUuSgzsP2JQMFbcYf8/JNW2ZfgN7D9OgwGK12b/P1XD15ymD+w/
Jumj8c1w/z+2nxkLAxPsP9S06MC6hP8/eFid57sZ7D8wTHJflKz/P/vJpKAt
J+w/HH9Dk4+x/z8suMXX2yjsPweyFMeKtv8/XKbmDooq7D/eF7cugcD/P72C
KH3mLew/jOP7/W3U/z9/O6xZnzTsP3gWzTFp2f8/rynNkE027D9jSZ5lZN7/
P+AX7sf7N+w/Oq9AzVro/z9A9C82WDvsPybiEQFW7f8/ceJQbQY97D8RFeM0
UfL/P6HQcaS0Puw//Ee0aEz3/z/SvpLbYkDsPz801ofG+v8/NCyDKI9B7D+W
LCTY
                "]], 
               Line[CompressedData["
1:eJwBkQFu/iFib1JlAgAAABgAAAACAAAA4eUUvJwCAEBlUFEOaETsP0sj5TUa
CABAEpf+pK9G7D8iiYedEBIAQOx+2aLSSuw/0FTMbP0lAECfTo+eGFPsPyzs
VQvXTQBABu76laRj7D+4VEy/ilAAQOLXVMzDZOw/Q71Ccz5TAEC+wa4C42Xs
P1qOL9ulWABAdpVibyFo7D+JMAmrdGMAQOc8ykiebOw/5nS8ShJ5AEDHi5n7
l3XsP6D9IopNpABAiSk4YYuH7D8TD/AIxPoAQAtldSxyq+w/0r2Kh0n9AEBG
LPcyfqzsP5JsJQbP/wBAgfN4OYqt7D8SyloD2gQBQPiBfEair+w/EoXF/e8O
AUDlnoNg0rPsPxD7mvIbIwFAv9iRlDK87D8M50Xcc0sBQHNMrvzyzOw/zJXg
[truncated: 2,448,566 more chars]
