# Supplementary material for: RIM-BP2 regulates Ca2+ channel abundance and neurotransmitter release at hippocampal mossy fiber terminals
Source: eLife. 2024 Feb 8;12:RP90799. doi: 10.7554/eLife.90799 (PMC10945523; doi:10.7554/eLife.90799)
Supplement: Figure 7—source code 1. [file elife-90799-fig7-code1.zip › sted analysis_summary.nb]

(* Content-type: application/vnd.wolfram.mathematica *)

(*** Wolfram Notebook File ***)
(* http://www.wolfram.com/nb *)

(* CreatedBy='Mathematica 12.0' *)

(*CacheID: 234*)
(* Internal cache information:
NotebookFileLineBreakTest
NotebookFileLineBreakTest
NotebookDataPosition[       158,          7]
NotebookDataLength[   1825173,      35836]
NotebookOptionsPosition[   1821542,      35778]
NotebookOutlinePosition[   1821898,      35794]
CellTagsIndexPosition[   1821855,      35791]
WindowFrame->Normal*)

(* Beginning of Notebook Content *)
Notebook[{

Cell[CellGroupData[{
Cell[BoxData[
 RowBox[{
  RowBox[{"(*", 
   RowBox[{
    RowBox[{"P", "/", "Q"}], "-", "type"}], "*)"}], "\[IndentingNewLine]", 
  RowBox[{
   RowBox[{
    RowBox[{"SetDirectory", "[", "\"\<E:\\\\220323\\\\az\\\\\>\"", "]"}], 
    ";"}], "\[IndentingNewLine]", 
   RowBox[{
    RowBox[{"Poi1", "=", "\"\<Munc13-1\>\""}], ";"}], "\[IndentingNewLine]", 
   RowBox[{
    RowBox[{"Poi2", "=", "\"\<Cav2.1\>\""}], ";"}], "\[IndentingNewLine]", 
   RowBox[{
    RowBox[{"wt", "=", 
     RowBox[{"Transpose", "[", 
      RowBox[{"{", 
       RowBox[{
        RowBox[{"Import", "[", "\"\<211221_PQ_wt1.mx\>\"", "]"}], ",", 
        RowBox[{"Import", "[", "\"\<211221_PQ_wt2.mx\>\"", "]"}], ",", 
        RowBox[{"Import", "[", "\"\<220108_PQ_wt1.mx\>\"", "]"}], ",", 
        RowBox[{"Import", "[", "\"\<220108_PQ_wt2.mx\>\"", "]"}]}], "}"}], 
      "]"}]}], ";"}], "\[IndentingNewLine]", 
   RowBox[{
    RowBox[{"ko", "=", 
     RowBox[{"Transpose", "[", 
      RowBox[{"{", 
       RowBox[{
        RowBox[{"Import", "[", "\"\<211221_PQ_ko1.mx\>\"", "]"}], ",", 
        RowBox[{"Import", "[", "\"\<211221_PQ_ko2.mx\>\"", "]"}], ",", 
        RowBox[{"Import", "[", "\"\<220108_PQ_ko1.mx\>\"", "]"}], ",", 
        RowBox[{"Import", "[", "\"\<220108_PQ_ko2.mx\>\"", "]"}]}], "}"}], 
      "]"}]}], ";"}], 
   StyleBox["\[IndentingNewLine]",
    FontColor->GrayLevel[0]], "\[IndentingNewLine]", 
   RowBox[{"(*", "Dataset", "*)"}], 
   StyleBox["\[IndentingNewLine]",
    FontColor->GrayLevel[0]], 
   RowBox[{"Dataset", "[", 
    RowBox[{"<|", "\[IndentingNewLine]", 
     RowBox[{
      RowBox[{"\"\<WT\>\"", "\[Rule]", 
       RowBox[{"<|", 
        RowBox[{
         RowBox[{"\"\<n\>\"", "\[Rule]", 
          RowBox[{"Length", "[", 
           StyleBox[
            RowBox[{"Flatten", "[", 
             RowBox[{"wt", "[", 
              RowBox[{"[", "1", "]"}], "]"}], "]"}],
            FontColor->GrayLevel[0]], "]"}]}], ",", 
         RowBox[{
          RowBox[{"StringJoin", "[", 
           RowBox[{
           "\"\<Total \>\"", ",", "Poi1", ",", " ", "\"\< intensity\>\""}], 
           "]"}], "\[Rule]", 
          RowBox[{"Mean", "[", 
           StyleBox[
            RowBox[{"Flatten", "[", 
             RowBox[{"wt", "[", 
              RowBox[{"[", "1", "]"}], "]"}], "]"}],
            FontColor->GrayLevel[0]], "]"}]}], ",", 
         RowBox[{
          RowBox[{"StringJoin", "[", 
           RowBox[{
           "\"\<Total \>\"", ",", "Poi2", ",", " ", "\"\< intensity\>\""}], 
           "]"}], "\[Rule]", 
          RowBox[{"Mean", "[", 
           StyleBox[
            RowBox[{"Flatten", "[", 
             RowBox[{"wt", "[", 
              RowBox[{"[", "2", "]"}], "]"}], "]"}],
            FontColor->GrayLevel[0]], "]"}]}]}], "|>"}]}], ",", 
      "\[IndentingNewLine]", 
      RowBox[{"\"\<KO\>\"", "\[Rule]", 
       RowBox[{"<|", 
        RowBox[{
         RowBox[{"\"\<n\>\"", "\[Rule]", 
          RowBox[{"Length", "[", 
           StyleBox[
            RowBox[{"Flatten", "[", 
             RowBox[{"ko", "[", 
              RowBox[{"[", "1", "]"}], "]"}], "]"}],
            FontColor->GrayLevel[0]], "]"}]}], ",", 
         RowBox[{
          RowBox[{"StringJoin", "[", 
           RowBox[{
           "\"\<Total \>\"", ",", "Poi1", ",", " ", "\"\< intensity\>\""}], 
           "]"}], "\[Rule]", 
          RowBox[{"Mean", "[", 
           StyleBox[
            RowBox[{"Flatten", "[", 
             RowBox[{"ko", "[", 
              RowBox[{"[", "1", "]"}], "]"}], "]"}],
            FontColor->GrayLevel[0]], "]"}]}], ",", 
         RowBox[{
          RowBox[{"StringJoin", "[", 
           RowBox[{
           "\"\<Total \>\"", ",", "Poi2", ",", " ", "\"\< intensity\>\""}], 
           "]"}], "\[Rule]", 
          RowBox[{"Mean", "[", 
           StyleBox[
            RowBox[{"Flatten", "[", 
             RowBox[{"ko", "[", 
              RowBox[{"[", "2", "]"}], "]"}], "]"}],
            FontColor->GrayLevel[0]], "]"}]}]}], "|>"}]}]}], "|>"}], "]"}], 
   "\[IndentingNewLine]", "\[IndentingNewLine]", 
   RowBox[{"GraphicsRow", "[", 
    RowBox[{
     RowBox[{"{", "\[IndentingNewLine]", 
      RowBox[{
       RowBox[{"Histogram", "[", 
        RowBox[{
         RowBox[{"{", 
          RowBox[{
           StyleBox[
            RowBox[{"Flatten", "[", 
             RowBox[{"wt", "[", 
              RowBox[{"[", "1", "]"}], "]"}], "]"}],
            FontColor->GrayLevel[0]], ",", 
           StyleBox[
            RowBox[{"Flatten", "[", 
             RowBox[{"ko", "[", 
              RowBox[{"[", "1", "]"}], "]"}], "]"}],
            FontColor->GrayLevel[0]]}], "}"}], ",", "Automatic", ",", 
         "\"\<Probability\>\"", ",", 
         RowBox[{"ChartStyle", "\[Rule]", 
          RowBox[{"{", 
           RowBox[{"Gray", ",", "Red"}], "}"}]}], ",", 
         RowBox[{"ChartLegends", "\[Rule]", 
          RowBox[{"Placed", "[", 
           RowBox[{
            RowBox[{"{", 
             RowBox[{
              RowBox[{"Style", "[", 
               RowBox[{"\"\<WT\>\"", ",", "20"}], "]"}], ",", 
              RowBox[{"Style", "[", 
               RowBox[{"\"\<KO\>\"", ",", "20"}], "]"}]}], "}"}], ",", 
            RowBox[{"{", 
             RowBox[{"{", 
              RowBox[{"0.9", ",", "0.6"}], "}"}], "}"}]}], "]"}]}], ",", 
         "\[IndentingNewLine]", 
         RowBox[{"Frame", "\[Rule]", 
          RowBox[{"{", 
           RowBox[{
            RowBox[{"{", 
             RowBox[{"True", ",", "False"}], "}"}], ",", 
            RowBox[{"{", 
             RowBox[{"True", ",", "False"}], "}"}]}], "}"}]}], ",", 
         RowBox[{"FrameStyle", "\[Rule]", 
          RowBox[{"Directive", "[", 
           RowBox[{"Black", ",", 
            RowBox[{"FontSize", "\[Rule]", "20"}], ",", 
            RowBox[{"AbsoluteThickness", "[", "2", "]"}]}], "]"}]}], ",", 
         RowBox[{"FrameLabel", "\[Rule]", 
          RowBox[{"{", 
           RowBox[{
            RowBox[{"Style", "[", 
             RowBox[{
              RowBox[{"StringJoin", "[", 
               RowBox[{"Poi1", ",", "\"\< intensity (A.U.)\>\""}], "]"}], ",",
               "20", ",", "Black"}], "]"}], ",", " ", 
            RowBox[{"Style", "[", 
             RowBox[{"\"\<Probability\>\"", ",", "20", ",", "Black"}], 
             "]"}]}], "}"}]}], ",", 
         RowBox[{"PlotRange", "\[Rule]", "All"}], ",", 
         RowBox[{"ImageSize", "\[Rule]", "500"}]}], "]"}], ",", 
       "\[IndentingNewLine]", 
       RowBox[{"Histogram", "[", 
        RowBox[{
         RowBox[{"{", 
          RowBox[{
           StyleBox[
            RowBox[{"Flatten", "[", 
             RowBox[{"wt", "[", 
              RowBox[{"[", "2", "]"}], "]"}], "]"}],
            FontColor->GrayLevel[0]], ",", 
           StyleBox[
            RowBox[{"Flatten", "[", 
             RowBox[{"ko", "[", 
              RowBox[{"[", "2", "]"}], "]"}], "]"}],
            FontColor->GrayLevel[0]]}], "}"}], ",", "Automatic", ",", 
         "\"\<Probability\>\"", ",", 
         RowBox[{"ChartStyle", "\[Rule]", 
          RowBox[{"{", 
           RowBox[{"Gray", ",", "Red"}], "}"}]}], ",", 
         RowBox[{"ChartLegends", "\[Rule]", 
          RowBox[{"Placed", "[", 
           RowBox[{
            RowBox[{"{", 
             RowBox[{
              RowBox[{"Style", "[", 
               RowBox[{"\"\<WT\>\"", ",", "20"}], "]"}], ",", 
              RowBox[{"Style", "[", 
               RowBox[{"\"\<KO\>\"", ",", "20"}], "]"}]}], "}"}], ",", 
            RowBox[{"{", 
             RowBox[{"{", 
              RowBox[{"0.9", ",", "0.6"}], "}"}], "}"}]}], "]"}]}], ",", 
         "\[IndentingNewLine]", 
         RowBox[{"Frame", "\[Rule]", 
          RowBox[{"{", 
           RowBox[{
            RowBox[{"{", 
             RowBox[{"True", ",", "False"}], "}"}], ",", 
            RowBox[{"{", 
             RowBox[{"True", ",", "False"}], "}"}]}], "}"}]}], ",", 
         RowBox[{"FrameStyle", "\[Rule]", 
          RowBox[{"Directive", "[", 
           RowBox[{"Black", ",", 
            RowBox[{"FontSize", "\[Rule]", "20"}], ",", 
            RowBox[{"AbsoluteThickness", "[", "2", "]"}]}], "]"}]}], ",", 
         RowBox[{"FrameLabel", "\[Rule]", 
          RowBox[{"{", 
           RowBox[{
            RowBox[{"Style", "[", 
             RowBox[{
              RowBox[{"StringJoin", "[", 
               RowBox[{"Poi2", ",", "\"\< intensity (A.U.)\>\""}], "]"}], ",",
               "20", ",", "Black"}], "]"}], ",", " ", 
            RowBox[{"Style", "[", 
             RowBox[{"\"\<Probability\>\"", ",", "20", ",", "Black"}], 
             "]"}]}], "}"}]}], ",", 
         RowBox[{"PlotRange", "\[Rule]", "All"}], ",", 
         RowBox[{"ImageSize", "\[Rule]", "500"}]}], "]"}]}], "}"}], ",", 
     RowBox[{"ImageSize", "\[Rule]", "1000"}], ",", 
     RowBox[{"AspectRatio", "\[Rule]", "0.6"}]}], "]"}], 
   "\[IndentingNewLine]", "\[IndentingNewLine]", 
   RowBox[{
    RowBox[{"dwt635", "=", 
     RowBox[{"HistogramDistribution", "[", 
      StyleBox[
       RowBox[{"Flatten", "[", 
        RowBox[{"wt", "[", 
         RowBox[{"[", "1", "]"}], "]"}], "]"}],
       FontColor->GrayLevel[0]], "]"}]}], ";"}], "\[IndentingNewLine]", 
   RowBox[{
    RowBox[{"dko635", "=", 
     RowBox[{"HistogramDistribution", "[", 
      StyleBox[
       RowBox[{"Flatten", "[", 
        RowBox[{"ko", "[", 
         RowBox[{"[", "1", "]"}], "]"}], "]"}],
       FontColor->GrayLevel[0]], "]"}]}], ";"}], "\[IndentingNewLine]", 
   RowBox[{
    RowBox[{"dwt594", "=", 
     RowBox[{"HistogramDistribution", "[", 
      StyleBox[
       RowBox[{"Flatten", "[", 
        RowBox[{"wt", "[", 
         RowBox[{"[", "2", "]"}], "]"}], "]"}],
       FontColor->GrayLevel[0]], "]"}]}], ";"}], "\[IndentingNewLine]", 
   RowBox[{
    RowBox[{"dko594", "=", 
     RowBox[{"HistogramDistribution", "[", 
      StyleBox[
       RowBox[{"Flatten", "[", 
        RowBox[{"ko", "[", 
         RowBox[{"[", "2", "]"}], "]"}], "]"}],
       FontColor->GrayLevel[0]], "]"}]}], ";"}], "\[IndentingNewLine]", 
   RowBox[{"GraphicsRow", "[", 
    RowBox[{
     RowBox[{"{", "\[IndentingNewLine]", 
      RowBox[{
       RowBox[{"Plot", "[", 
        RowBox[{
         RowBox[{"{", 
          RowBox[{
           RowBox[{"CDF", "[", 
            RowBox[{"dwt635", ",", "x"}], "]"}], ",", 
           RowBox[{"CDF", "[", 
            RowBox[{"dko635", ",", "x"}], "]"}]}], "}"}], ",", 
         RowBox[{"{", 
          RowBox[{"x", ",", "0", ",", "4.0"}], "}"}], ",", 
         RowBox[{"PlotStyle", "\[Rule]", 
          RowBox[{"{", 
           RowBox[{
            RowBox[{"{", 
             RowBox[{"Black", ",", 
              RowBox[{"AbsoluteThickness", "[", "2", "]"}]}], "}"}], ",", 
            RowBox[{"{", 
             RowBox[{"Red", ",", 
              RowBox[{"AbsoluteThickness", "[", "2", "]"}]}], "}"}]}], 
           "}"}]}], ",", 
         RowBox[{"Frame", "\[Rule]", 
          RowBox[{"{", 
           RowBox[{
            RowBox[{"{", 
             RowBox[{"True", ",", "False"}], "}"}], ",", 
            RowBox[{"{", 
             RowBox[{"True", ",", "False"}], "}"}]}], "}"}]}], ",", 
         RowBox[{"FrameStyle", "\[Rule]", 
          RowBox[{"Directive", "[", 
           RowBox[{"Black", ",", 
            RowBox[{"FontSize", "\[Rule]", "20"}], ",", 
            RowBox[{"AbsoluteThickness", "[", "2", "]"}]}], "]"}]}], ",", 
         RowBox[{"FrameLabel", "\[Rule]", 
          RowBox[{"{", 
           RowBox[{
            RowBox[{"Style", "[", 
             RowBox[{
              RowBox[{"StringJoin", "[", 
               RowBox[{"Poi1", ",", "\"\< intensity (A.U.)\>\""}], "]"}], ",",
               "20", ",", "Black"}], "]"}], ",", " ", 
            RowBox[{"Style", "[", 
             RowBox[{
             "\"\<Cumulative distribution\>\"", ",", "20", ",", "Black"}], 
             "]"}]}], "}"}]}], ",", 
         RowBox[{"PlotLegends", "\[Rule]", 
          RowBox[{"Placed", "[", 
           RowBox[{
            RowBox[{"{", 
             RowBox[{
              RowBox[{"Style", "[", 
               RowBox[{"\"\<WT\>\"", ",", "20"}], "]"}], ",", 
              RowBox[{"Style", "[", 
               RowBox[{"\"\<KO\>\"", ",", "20"}], "]"}]}], "}"}], ",", 
            RowBox[{"{", 
             RowBox[{"0.9", ",", "0.2"}], "}"}]}], "]"}]}], ",", 
         RowBox[{"PlotRange", "\[Rule]", "All"}]}], "]"}], ",", 
       "\[IndentingNewLine]", 
       RowBox[{"Plot", "[", 
        RowBox[{
         RowBox[{"{", 
          RowBox[{
           RowBox[{"CDF", "[", 
            RowBox[{"dwt594", ",", "x"}], "]"}], ",", 
           RowBox[{"CDF", "[", 
            RowBox[{"dko594", ",", "x"}], "]"}]}], "}"}], ",", 
         RowBox[{"{", 
          RowBox[{"x", ",", "0", ",", "4.0"}], "}"}], ",", 
         RowBox[{"PlotStyle", "\[Rule]", 
          RowBox[{"{", 
           RowBox[{
            RowBox[{"{", 
             RowBox[{"Black", ",", 
              RowBox[{"AbsoluteThickness", "[", "2", "]"}]}], "}"}], ",", 
            RowBox[{"{", 
             RowBox[{"Red", ",", 
              RowBox[{"AbsoluteThickness", "[", "2", "]"}]}], "}"}]}], 
           "}"}]}], ",", 
         RowBox[{"Frame", "\[Rule]", 
          RowBox[{"{", 
           RowBox[{
            RowBox[{"{", 
             RowBox[{"True", ",", "False"}], "}"}], ",", 
            RowBox[{"{", 
             RowBox[{"True", ",", "False"}], "}"}]}], "}"}]}], ",", 
         RowBox[{"FrameStyle", "\[Rule]", 
          RowBox[{"Directive", "[", 
           RowBox[{"Black", ",", 
            RowBox[{"FontSize", "\[Rule]", "20"}], ",", 
            RowBox[{"AbsoluteThickness", "[", "2", "]"}]}], "]"}]}], ",", 
         RowBox[{"FrameLabel", "\[Rule]", 
          RowBox[{"{", 
           RowBox[{
            RowBox[{"Style", "[", 
             RowBox[{
              RowBox[{"StringJoin", "[", 
               RowBox[{"Poi2", ",", "\"\< intensity (A.U.)\>\""}], "]"}], ",",
               "20", ",", "Black"}], "]"}], ",", " ", 
            RowBox[{"Style", "[", 
             RowBox[{
             "\"\<Cumulative distribution\>\"", ",", "20", ",", "Black"}], 
             "]"}]}], "}"}]}], ",", 
         RowBox[{"PlotLegends", "\[Rule]", 
          RowBox[{"Placed", "[", 
           RowBox[{
            RowBox[{"{", 
             RowBox[{
              RowBox[{"Style", "[", 
               RowBox[{"\"\<WT\>\"", ",", "20"}], "]"}], ",", 
              RowBox[{"Style", "[", 
               RowBox[{"\"\<KO\>\"", ",", "20"}], "]"}]}], "}"}], ",", 
            RowBox[{"{", 
             RowBox[{"0.9", ",", "0.2"}], "}"}]}], "]"}]}], ",", 
         RowBox[{"PlotRange", "\[Rule]", "All"}]}], "]"}]}], "}"}], ",", 
     RowBox[{"ImageSize", "\[Rule]", "1000"}], ",", 
     RowBox[{"AspectRatio", "\[Rule]", "0.6"}]}], "]"}], 
   "\[IndentingNewLine]", "\[IndentingNewLine]", 
   RowBox[{"Dataset", "[", 
    RowBox[{"<|", "\[IndentingNewLine]", 
     RowBox[{
      RowBox[{"\"\<WT\>\"", "\[Rule]", 
       RowBox[{"<|", 
        RowBox[{
         RowBox[{
          RowBox[{"StringJoin", "[", 
           RowBox[{"Poi1", ",", "\"\< (n)\>\""}], "]"}], "\[Rule]", 
          RowBox[{"Length", "[", 
           StyleBox[
            RowBox[{"Flatten", "[", 
             RowBox[{"wt", "[", 
              RowBox[{"[", "3", "]"}], "]"}], "]"}],
            FontColor->GrayLevel[0]], "]"}]}], ",", 
         RowBox[{
          RowBox[{"StringJoin", "[", 
           RowBox[{"Poi2", ",", "\"\< (n)\>\""}], "]"}], "\[Rule]", 
          RowBox[{"Length", "[", 
           StyleBox[
            RowBox[{"Flatten", "[", 
             RowBox[{"wt", "[", 
              RowBox[{"[", "4", "]"}], "]"}], "]"}],
            FontColor->GrayLevel[0]], "]"}]}], ",", 
         RowBox[{
          RowBox[{"StringJoin", "[", 
           RowBox[{"Poi1", ",", "\"\< cluster intensity\>\""}], "]"}], 
          "\[Rule]", 
          RowBox[{"Mean", "[", 
           StyleBox[
            RowBox[{"Flatten", "[", 
             RowBox[{"wt", "[", 
              RowBox[{"[", "3", "]"}], "]"}], "]"}],
            FontColor->GrayLevel[0]], "]"}]}], ",", 
         RowBox[{
          RowBox[{"StringJoin", "[", 
           RowBox[{"Poi2", ",", "\"\< cluster intensity\>\""}], "]"}], 
          "\[Rule]", 
          RowBox[{"Mean", "[", 
           StyleBox[
            RowBox[{"Flatten", "[", 
             RowBox[{"wt", "[", 
              RowBox[{"[", "4", "]"}], "]"}], "]"}],
            FontColor->GrayLevel[0]], "]"}]}]}], "|>"}]}], ",", 
      "\[IndentingNewLine]", 
      RowBox[{"\"\<KO\>\"", "\[Rule]", 
       RowBox[{"<|", 
        RowBox[{
         RowBox[{
          RowBox[{"StringJoin", "[", 
           RowBox[{"Poi1", ",", "\"\< (n)\>\""}], "]"}], "\[Rule]", 
          RowBox[{"Length", "[", 
           StyleBox[
            RowBox[{"Flatten", "[", 
             RowBox[{"ko", "[", 
              RowBox[{"[", "3", "]"}], "]"}], "]"}],
            FontColor->GrayLevel[0]], "]"}]}], ",", 
         RowBox[{
          RowBox[{"StringJoin", "[", 
           RowBox[{"Poi2", ",", "\"\< (n)\>\""}], "]"}], "\[Rule]", 
          RowBox[{"Length", "[", 
           StyleBox[
            RowBox[{"Flatten", "[", 
             RowBox[{"ko", "[", 
              RowBox[{"[", "4", "]"}], "]"}], "]"}],
            FontColor->GrayLevel[0]], "]"}]}], ",", 
         RowBox[{
          RowBox[{"StringJoin", "[", 
           RowBox[{"Poi1", ",", "\"\< cluster intensity\>\""}], "]"}], 
          "\[Rule]", 
          RowBox[{"Mean", "[", 
           StyleBox[
            RowBox[{"Flatten", "[", 
             RowBox[{"ko", "[", 
              RowBox[{"[", "3", "]"}], "]"}], "]"}],
            FontColor->GrayLevel[0]], "]"}]}], ",", 
         RowBox[{
          RowBox[{"StringJoin", "[", 
           RowBox[{"Poi2", ",", "\"\< cluster intensity\>\""}], "]"}], 
          "\[Rule]", 
          RowBox[{"Mean", "[", 
           StyleBox[
            RowBox[{"Flatten", "[", 
             RowBox[{"ko", "[", 
              RowBox[{"[", "4", "]"}], "]"}], "]"}],
            FontColor->GrayLevel[0]], "]"}]}]}], "|>"}]}]}], "|>"}], "]"}], 
   "\[IndentingNewLine]", 
   RowBox[{
    RowBox[{"dwt635", "=", 
     RowBox[{"HistogramDistribution", "[", 
      StyleBox[
       RowBox[{"Flatten", "[", 
        RowBox[{"wt", "[", 
         RowBox[{"[", "3", "]"}], "]"}], "]"}],
       FontColor->GrayLevel[0]], "]"}]}], ";"}], "\[IndentingNewLine]", 
   RowBox[{
    RowBox[{"dko635", "=", 
     RowBox[{"HistogramDistribution", "[", 
      StyleBox[
       RowBox[{"Flatten", "[", 
        RowBox[{"ko", "[", 
         RowBox[{"[", "3", "]"}], "]"}], "]"}],
       FontColor->GrayLevel[0]], "]"}]}], ";"}], "\[IndentingNewLine]", 
   RowBox[{
    RowBox[{"dwt594", "=", 
     RowBox[{"HistogramDistribution", "[", 
      StyleBox[
       RowBox[{"Flatten", "[", 
        RowBox[{"wt", "[", 
         RowBox[{"[", "4", "]"}], "]"}], "]"}],
       FontColor->GrayLevel[0]], "]"}]}], ";"}], "\[IndentingNewLine]", 
   RowBox[{
    RowBox[{"dko594", "=", 
     RowBox[{"HistogramDistribution", "[", 
      StyleBox[
       RowBox[{"Flatten", "[", 
        RowBox[{"ko", "[", 
         RowBox[{"[", "4", "]"}], "]"}], "]"}],
       FontColor->GrayLevel[0]], "]"}]}], ";"}], "\[IndentingNewLine]", 
   RowBox[{"GraphicsRow", "[", 
    RowBox[{
     RowBox[{"{", "\[IndentingNewLine]", 
      RowBox[{
       RowBox[{"Plot", "[", 
        RowBox[{
         RowBox[{"{", 
          RowBox[{
           RowBox[{"CDF", "[", 
            RowBox[{"dwt635", ",", "x"}], "]"}], ",", 
           RowBox[{"CDF", "[", 
            RowBox[{"dko635", ",", "x"}], "]"}]}], "}"}], ",", 
         RowBox[{"{", 
          RowBox[{"x", ",", "0", ",", "4.0"}], "}"}], ",", 
         RowBox[{"PlotStyle", "\[Rule]", 
          RowBox[{"{", 
           RowBox[{
            RowBox[{"{", 
             RowBox[{"Black", ",", 
              RowBox[{"AbsoluteThickness", "[", "2", "]"}]}], "}"}], ",", 
            RowBox[{"{", 
             RowBox[{"Red", ",", 
              RowBox[{"AbsoluteThickness", "[", "2", "]"}]}], "}"}]}], 
           "}"}]}], ",", 
         RowBox[{"Frame", "\[Rule]", 
          RowBox[{"{", 
           RowBox[{
            RowBox[{"{", 
             RowBox[{"True", ",", "False"}], "}"}], ",", 
            RowBox[{"{", 
             RowBox[{"True", ",", "False"}], "}"}]}], "}"}]}], ",", 
         RowBox[{"FrameStyle", "\[Rule]", 
          RowBox[{"Directive", "[", 
           RowBox[{"Black", ",", 
            RowBox[{"FontSize", "\[Rule]", "20"}], ",", 
            RowBox[{"AbsoluteThickness", "[", "2", "]"}]}], "]"}]}], ",", 
         RowBox[{"FrameLabel", "\[Rule]", 
          RowBox[{"{", 
           RowBox[{
            RowBox[{"Style", "[", 
             RowBox[{
              RowBox[{"StringJoin", "[", 
               RowBox[{"Poi1", ",", "\"\< cluster intensity (A.U.)\>\""}], 
               "]"}], ",", "20", ",", "Black"}], "]"}], ",", " ", 
            RowBox[{"Style", "[", 
             RowBox[{
             "\"\<Cumulative distribution\>\"", ",", "20", ",", "Black"}], 
             "]"}]}], "}"}]}], ",", 
         RowBox[{"PlotLegends", "\[Rule]", 
          RowBox[{"Placed", "[", 
           RowBox[{
            RowBox[{"{", 
             RowBox[{
              RowBox[{"Style", "[", 
               RowBox[{"\"\<WT\>\"", ",", "20"}], "]"}], ",", 
              RowBox[{"Style", "[", 
               RowBox[{"\"\<KO\>\"", ",", "20"}], "]"}]}], "}"}], ",", 
            RowBox[{"{", 
             RowBox[{"0.9", ",", "0.2"}], "}"}]}], "]"}]}], ",", 
         RowBox[{"PlotRange", "\[Rule]", "All"}]}], "]"}], ",", 
       "\[IndentingNewLine]", 
       RowBox[{"Plot", "[", 
        RowBox[{
         RowBox[{"{", 
          RowBox[{
           RowBox[{"CDF", "[", 
            RowBox[{"dwt594", ",", "x"}], "]"}], ",", 
           RowBox[{"CDF", "[", 
            RowBox[{"dko594", ",", "x"}], "]"}]}], "}"}], ",", 
         RowBox[{"{", 
          RowBox[{"x", ",", "0", ",", "4.0"}], "}"}], ",", 
         RowBox[{"PlotStyle", "\[Rule]", 
          RowBox[{"{", 
           RowBox[{
            RowBox[{"{", 
             RowBox[{"Black", ",", 
              RowBox[{"AbsoluteThickness", "[", "2", "]"}]}], "}"}], ",", 
            RowBox[{"{", 
             RowBox[{"Red", ",", 
              RowBox[{"AbsoluteThickness", "[", "2", "]"}]}], "}"}]}], 
           "}"}]}], ",", 
         RowBox[{"Frame", "\[Rule]", 
          RowBox[{"{", 
           RowBox[{
            RowBox[{"{", 
             RowBox[{"True", ",", "False"}], "}"}], ",", 
            RowBox[{"{", 
             RowBox[{"True", ",", "False"}], "}"}]}], "}"}]}], ",", 
         RowBox[{"FrameStyle", "\[Rule]", 
          RowBox[{"Directive", "[", 
           RowBox[{"Black", ",", 
            RowBox[{"FontSize", "\[Rule]", "20"}], ",", 
            RowBox[{"AbsoluteThickness", "[", "2", "]"}]}], "]"}]}], ",", 
         RowBox[{"FrameLabel", "\[Rule]", 
          RowBox[{"{", 
           RowBox[{
            RowBox[{"Style", "[", 
             RowBox[{
              RowBox[{"StringJoin", "[", 
               RowBox[{"Poi2", ",", "\"\< cluster intensity (A.U.)\>\""}], 
               "]"}], ",", "20", ",", "Black"}], "]"}], ",", " ", 
            RowBox[{"Style", "[", 
             RowBox[{
             "\"\<Cumulative distribution\>\"", ",", "20", ",", "Black"}], 
             "]"}]}], "}"}]}], ",", 
         RowBox[{"PlotLegends", "\[Rule]", 
          RowBox[{"Placed", "[", 
           RowBox[{
            RowBox[{"{", 
             RowBox[{
              RowBox[{"Style", "[", 
               RowBox[{"\"\<WT\>\"", ",", "20"}], "]"}], ",", 
              RowBox[{"Style", "[", 
               RowBox[{"\"\<KO\>\"", ",", "20"}], "]"}]}], "}"}], ",", 
            RowBox[{"{", 
             RowBox[{"0.9", ",", "0.2"}], "}"}]}], "]"}]}], ",", 
         RowBox[{"PlotRange", "\[Rule]", "All"}]}], "]"}]}], "}"}], ",", 
     RowBox[{"ImageSize", "\[Rule]", "1000"}], ",", 
     RowBox[{"AspectRatio", "\[Rule]", "0.6"}]}], "]"}], 
   "\[IndentingNewLine]", "\[IndentingNewLine]", 
   RowBox[{"Dataset", "[", 
    RowBox[{"<|", "\[IndentingNewLine]", 
     RowBox[{
      RowBox[{"\"\<WT\>\"", "\[Rule]", 
       RowBox[{"<|", 
        RowBox[{
         RowBox[{"\"\<n\>\"", "\[Rule]", 
          RowBox[{"Length", "[", 
           StyleBox[
            RowBox[{"Flatten", "[", 
             RowBox[{"wt", "[", 
              RowBox[{"[", "5", "]"}], "]"}], "]"}],
            FontColor->GrayLevel[0]], "]"}]}], ",", 
         RowBox[{
          RowBox[{"StringJoin", "[", 
           RowBox[{"Poi1", ",", "\"\< cluster number / AZ\>\""}], "]"}], 
          "\[Rule]", 
          RowBox[{"N", "[", 
           RowBox[{"Around", "[", 
            StyleBox[
             RowBox[{"Flatten", "[", 
              RowBox[{"wt", "[", 
               RowBox[{"[", "5", "]"}], "]"}], "]"}],
             FontColor->GrayLevel[0]], "]"}], "]"}]}], ",", 
         RowBox[{
          RowBox[{"StringJoin", "[", 
           RowBox[{"Poi2", ",", "\"\< cluster number / AZ\>\""}], "]"}], 
          "\[Rule]", 
          RowBox[{"N", "[", 
           RowBox[{"Around", "[", 
            StyleBox[
             RowBox[{"Flatten", "[", 
              RowBox[{"wt", "[", 
               RowBox[{"[", "6", "]"}], "]"}], "]"}],
             FontColor->GrayLevel[0]], "]"}], "]"}]}]}], "|>"}]}], ",", 
      "\[IndentingNewLine]", 
      RowBox[{"\"\<KO\>\"", "\[Rule]", 
       RowBox[{"<|", 
        RowBox[{
         RowBox[{"\"\<n\>\"", "\[Rule]", 
          RowBox[{"Length", "[", 
           StyleBox[
            RowBox[{"Flatten", "[", 
             RowBox[{"ko", "[", 
              RowBox[{"[", "5", "]"}], "]"}], "]"}],
            FontColor->GrayLevel[0]], "]"}]}], ",", 
         RowBox[{
          RowBox[{"StringJoin", "[", 
           RowBox[{"Poi1", ",", "\"\< cluster number / AZ\>\""}], "]"}], 
          "\[Rule]", 
          RowBox[{"N", "[", 
           RowBox[{"Around", "[", 
            StyleBox[
             RowBox[{"Flatten", "[", 
              RowBox[{"ko", "[", 
               RowBox[{"[", "5", "]"}], "]"}], "]"}],
             FontColor->GrayLevel[0]], "]"}], "]"}]}], ",", 
         RowBox[{
          RowBox[{"StringJoin", "[", 
           RowBox[{"Poi2", ",", "\"\< cluster number / AZ\>\""}], "]"}], 
          "\[Rule]", 
          RowBox[{"N", "[", 
           RowBox[{"Around", "[", 
            StyleBox[
             RowBox[{"Flatten", "[", 
              RowBox[{"ko", "[", 
               RowBox[{"[", "6", "]"}], "]"}], "]"}],
             FontColor->GrayLevel[0]], "]"}], "]"}]}]}], "|>"}]}]}], "|>"}], 
    "]"}], "\[IndentingNewLine]", 
   RowBox[{
    RowBox[{"dwt635", "=", 
     RowBox[{"HistogramDistribution", "[", 
      StyleBox[
       RowBox[{"Flatten", "[", 
        RowBox[{"wt", "[", 
         RowBox[{"[", "5", "]"}], "]"}], "]"}],
       FontColor->GrayLevel[0]], "]"}]}], ";"}], "\[IndentingNewLine]", 
   RowBox[{
    RowBox[{"dko635", "=", 
     RowBox[{"HistogramDistribution", "[", 
      StyleBox[
       RowBox[{"Flatten", "[", 
        RowBox[{"ko", "[", 
         RowBox[{"[", "5", "]"}], "]"}], "]"}],
       FontColor->GrayLevel[0]], "]"}]}], ";"}], "\[IndentingNewLine]", 
   RowBox[{
    RowBox[{"dwt594", "=", 
     RowBox[{"HistogramDistribution", "[", 
      StyleBox[
       RowBox[{"Flatten", "[", 
        RowBox[{"wt", "[", 
         RowBox[{"[", "6", "]"}], "]"}], "]"}],
       FontColor->GrayLevel[0]], "]"}]}], ";"}], "\[IndentingNewLine]", 
   RowBox[{
    RowBox[{"dko594", "=", 
     RowBox[{"HistogramDistribution", "[", 
      StyleBox[
       RowBox[{"Flatten", "[", 
        RowBox[{"ko", "[", 
         RowBox[{"[", "6", "]"}], "]"}], "]"}],
       FontColor->GrayLevel[0]], "]"}]}], ";"}], "\[IndentingNewLine]", 
   RowBox[{"GraphicsRow", "[", 
    RowBox[{
     RowBox[{"{", "\[IndentingNewLine]", 
      RowBox[{
       RowBox[{"Plot", "[", 
        RowBox[{
         RowBox[{"{", 
          RowBox[{
           RowBox[{"CDF", "[", 
            RowBox[{"dwt635", ",", "x"}], "]"}], ",", 
           RowBox[{"CDF", "[", 
            RowBox[{"dko635", ",", "x"}], "]"}]}], "}"}], ",", 
         RowBox[{"{", 
          RowBox[{"x", ",", "0", ",", "10"}], "}"}], ",", 
         RowBox[{"PlotStyle", "\[Rule]", 
          RowBox[{"{", 
           RowBox[{
            RowBox[{"{", 
             RowBox[{"Black", ",", 
              RowBox[{"AbsoluteThickness", "[", "2", "]"}]}], "}"}], ",", 
            RowBox[{"{", 
             RowBox[{"Red", ",", 
              RowBox[{"AbsoluteThickness", "[", "2", "]"}]}], "}"}]}], 
           "}"}]}], ",", 
         RowBox[{"Frame", "\[Rule]", 
          RowBox[{"{", 
           RowBox[{
            RowBox[{"{", 
             RowBox[{"True", ",", "False"}], "}"}], ",", 
            RowBox[{"{", 
             RowBox[{"True", ",", "False"}], "}"}]}], "}"}]}], ",", 
         RowBox[{"FrameStyle", "\[Rule]", 
          RowBox[{"Directive", "[", 
           RowBox[{"Black", ",", 
            RowBox[{"FontSize", "\[Rule]", "20"}], ",", 
            RowBox[{"AbsoluteThickness", "[", "2", "]"}]}], "]"}]}], ",", 
         RowBox[{"FrameLabel", "\[Rule]", 
          RowBox[{"{", 
           RowBox[{
            RowBox[{"Style", "[", 
             RowBox[{
              RowBox[{"StringJoin", "[", 
               RowBox[{"Poi1", ",", "\"\< cluster number / AZ\>\""}], "]"}], 
              ",", "20", ",", "Black"}], "]"}], ",", " ", 
            RowBox[{"Style", "[", 
             RowBox[{
             "\"\<Cumulative distribution\>\"", ",", "20", ",", "Black"}], 
             "]"}]}], "}"}]}], ",", 
         RowBox[{"PlotLegends", "\[Rule]", 
          RowBox[{"Placed", "[", 
           RowBox[{
            RowBox[{"{", 
             RowBox[{
              RowBox[{"Style", "[", 
               RowBox[{"\"\<WT\>\"", ",", "20"}], "]"}], ",", 
              RowBox[{"Style", "[", 
               RowBox[{"\"\<KO\>\"", ",", "20"}], "]"}]}], "}"}], ",", 
            RowBox[{"{", 
             RowBox[{"0.9", ",", "0.2"}], "}"}]}], "]"}]}], ",", 
         RowBox[{"PlotRange", "\[Rule]", "All"}]}], "]"}], ",", 
       "\[IndentingNewLine]", 
       RowBox[{"Plot", "[", 
        RowBox[{
         RowBox[{"{", 
          RowBox[{
           RowBox[{"CDF", "[", 
            RowBox[{"dwt594", ",", "x"}], "]"}], ",", 
           RowBox[{"CDF", "[", 
            RowBox[{"dko594", ",", "x"}], "]"}]}], "}"}], ",", 
         RowBox[{"{", 
          RowBox[{"x", ",", "0", ",", "10"}], "}"}], ",", 
         RowBox[{"PlotStyle", "\[Rule]", 
          RowBox[{"{", 
           RowBox[{
            RowBox[{"{", 
             RowBox[{"Black", ",", 
              RowBox[{"AbsoluteThickness", "[", "2", "]"}]}], "}"}], ",", 
            RowBox[{"{", 
             RowBox[{"Red", ",", 
              RowBox[{"AbsoluteThickness", "[", "2", "]"}]}], "}"}]}], 
           "}"}]}], ",", 
         RowBox[{"Frame", "\[Rule]", 
          RowBox[{"{", 
           RowBox[{
            RowBox[{"{", 
             RowBox[{"True", ",", "False"}], "}"}], ",", 
            RowBox[{"{", 
             RowBox[{"True", ",", "False"}], "}"}]}], "}"}]}], ",", 
         RowBox[{"FrameStyle", "\[Rule]", 
          RowBox[{"Directive", "[", 
           RowBox[{"Black", ",", 
            RowBox[{"FontSize", "\[Rule]", "20"}], ",", 
            RowBox[{"AbsoluteThickness", "[", "2", "]"}]}], "]"}]}], ",", 
         RowBox[{"FrameLabel", "\[Rule]", 
          RowBox[{"{", 
           RowBox[{
            RowBox[{"Style", "[", 
             RowBox[{
              RowBox[{"StringJoin", "[", 
               RowBox[{"Poi2", ",", "\"\< cluster number / AZ\>\""}], "]"}], 
              ",", "20", ",", "Black"}], "]"}], ",", " ", 
            RowBox[{"Style", "[", 
             RowBox[{
             "\"\<Cumulative distribution\>\"", ",", "20", ",", "Black"}], 
             "]"}]}], "}"}]}], ",", 
         RowBox[{"PlotLegends", "\[Rule]", 
          RowBox[{"Placed", "[", 
           RowBox[{
            RowBox[{"{", 
             RowBox[{
              RowBox[{"Style", "[", 
               RowBox[{"\"\<WT\>\"", ",", "20"}], "]"}], ",", 
              RowBox[{"Style", "[", 
               RowBox[{"\"\<KO\>\"", ",", "20"}], "]"}]}], "}"}], ",", 
            RowBox[{"{", 
             RowBox[{"0.9", ",", "0.2"}], "}"}]}], "]"}]}], ",", 
         RowBox[{"PlotRange", "\[Rule]", "All"}]}], "]"}]}], "}"}], ",", 
     RowBox[{"ImageSize", "\[Rule]", "1000"}], ",", 
     RowBox[{"AspectRatio", "\[Rule]", "0.6"}]}], "]"}], 
   "\[IndentingNewLine]", "\[IndentingNewLine]", 
   RowBox[{"Dataset", "[", 
    RowBox[{"<|", "\[IndentingNewLine]", 
     RowBox[{
      RowBox[{"\"\<WT\>\"", "\[Rule]", 
       RowBox[{"<|", 
        RowBox[{"\"\<Center-to-center distance\>\"", "\[Rule]", 
         RowBox[{"N", "[", 
          RowBox[{"Mean", "[", 
           StyleBox[
            RowBox[{
             RowBox[{"Flatten", "[", 
              RowBox[{"wt", "[", 
               RowBox[{"[", "7", "]"}], "]"}], "]"}], "*", "10"}],
            FontColor->GrayLevel[0]], "]"}], "]"}]}], "|>"}]}], ",", 
      "\[IndentingNewLine]", 
      RowBox[{"\"\<KO\>\"", "\[Rule]", 
       RowBox[{"<|", 
        RowBox[{"\"\<Center-to-center distance\>\"", "\[Rule]", 
         RowBox[{"N", "[", 
          RowBox[{"Mean", "[", 
           StyleBox[
            RowBox[{
             RowBox[{"Flatten", "[", 
              RowBox[{"ko", "[", 
               RowBox[{"[", "7", "]"}], "]"}], "]"}], "*", "10"}],
            FontColor->GrayLevel[0]], "]"}], "]"}]}], "|>"}]}]}], "|>"}], 
    "]"}], "\[IndentingNewLine]", 
   RowBox[{
    RowBox[{"dwt", "=", 
     RowBox[{"HistogramDistribution", "[", 
      StyleBox[
       RowBox[{
        RowBox[{"Flatten", "[", 
         RowBox[{"wt", "[", 
          RowBox[{"[", "7", "]"}], "]"}], "]"}], "*", "10"}],
       FontColor->GrayLevel[0]], "]"}]}], ";"}], "\[IndentingNewLine]", 
   RowBox[{
    RowBox[{"dko", "=", 
     RowBox[{"HistogramDistribution", "[", 
      StyleBox[
       RowBox[{
        RowBox[{"Flatten", "[", 
         RowBox[{"ko", "[", 
          RowBox[{"[", "7", "]"}], "]"}], "]"}], "*", "10"}],
       FontColor->GrayLevel[0]], "]"}]}], ";"}], "\[IndentingNewLine]", 
   RowBox[{"Plot", "[", 
    RowBox[{
     RowBox[{"{", 
      RowBox[{
       RowBox[{"CDF", "[", 
        RowBox[{"dwt", ",", "x"}], "]"}], ",", 
       RowBox[{"CDF", "[", 
        RowBox[{"dko", ",", "x"}], "]"}]}], "}"}], ",", 
     RowBox[{"{", 
      RowBox[{"x", ",", "0", ",", "200"}], "}"}], ",", 
     RowBox[{"PlotStyle", "\[Rule]", 
      RowBox[{"{", 
       RowBox[{
        RowBox[{"{", 
         RowBox[{"Black", ",", 
          RowBox[{"AbsoluteThickness", "[", "2", "]"}]}], "}"}], ",", 
        RowBox[{"{", 
         RowBox[{"Red", ",", 
          RowBox[{"AbsoluteThickness", "[", "2", "]"}]}], "}"}]}], "}"}]}], 
     ",", 
     RowBox[{"Frame", "\[Rule]", 
      RowBox[{"{", 
       RowBox[{
        RowBox[{"{", 
         RowBox[{"True", ",", "False"}], "}"}], ",", 
        RowBox[{"{", 
         RowBox[{"True", ",", "False"}], "}"}]}], "}"}]}], ",", 
     RowBox[{"FrameStyle", "\[Rule]", 
      RowBox[{"Directive", "[", 
       RowBox[{"Black", ",", 
        RowBox[{"FontSize", "\[Rule]", "20"}], ",", 
        RowBox[{"AbsoluteThickness", "[", "2", "]"}]}], "]"}]}], ",", 
     RowBox[{"FrameLabel", "\[Rule]", 
      RowBox[{"{", 
       RowBox[{
        RowBox[{"Style", "[", 
         RowBox[{
         "\"\<Center-to-center distance\>\"", ",", "20", ",", "Black"}], 
         "]"}], ",", " ", 
        RowBox[{"Style", "[", 
         RowBox[{"\"\<Cumulative distribution\>\"", ",", "20", ",", "Black"}],
          "]"}]}], "}"}]}], ",", 
     RowBox[{"PlotLegends", "\[Rule]", 
      RowBox[{"Placed", "[", 
       RowBox[{
        RowBox[{"{", 
         RowBox[{
          RowBox[{"Style", "[", 
           RowBox[{"\"\<WT\>\"", ",", "20"}], "]"}], ",", 
          RowBox[{"Style", "[", 
           RowBox[{"\"\<KO\>\"", ",", "20"}], "]"}]}], "}"}], ",", 
        RowBox[{"{", 
         RowBox[{"0.9", ",", "0.2"}], "}"}]}], "]"}]}], ",", 
     RowBox[{"PlotRange", "\[Rule]", "All"}], ",", 
     RowBox[{"ImageSize", "\[Rule]", "500"}], ",", 
     RowBox[{"AspectRatio", "\[Rule]", "0.6"}]}], "]"}]}]}]], "Input",
 CellChangeTimes->{
  3.850631126494832*^9, {3.850631289230739*^9, 3.8506312930215635`*^9}, {
   3.8506320317591977`*^9, 3.850632032204615*^9}, {3.850632738093646*^9, 
   3.8506327382848797`*^9}, {3.8506328751493816`*^9, 3.850632893181714*^9}, {
   3.8506329239341145`*^9, 3.8506329410856447`*^9}, {3.850633245389553*^9, 
   3.8506332686689353`*^9}, {3.8506336353585587`*^9, 3.850633652268852*^9}, {
   3.8508715625013247`*^9, 3.850871668697693*^9}, {3.8508742108246946`*^9, 
   3.8508742118794355`*^9}, {3.850874299674674*^9, 3.850874302921831*^9}, {
   3.852255243753298*^9, 3.852255255154745*^9}, {3.852255302817283*^9, 
   3.8522553057564907`*^9}, {3.852255421723476*^9, 3.8522554853870573`*^9}, {
   3.8522555868650494`*^9, 3.852255767351534*^9}, {3.8550449983657513`*^9, 
   3.855045024953273*^9}, {3.855045082616025*^9, 3.855045265141511*^9}, 
   3.8550453068996844`*^9, 3.855045387852111*^9, {3.8550454224321127`*^9, 
   3.855045435784006*^9}, {3.855045663045102*^9, 3.855045690883704*^9}, {
   3.8550457555967913`*^9, 3.855045797932139*^9}, {3.8550458322011466`*^9, 
   3.855046053445136*^9}, {3.8550460871082964`*^9, 3.855046090739597*^9}, {
   3.855046147125237*^9, 3.8550461986529436`*^9}, {3.855046303134*^9, 
   3.855046364994001*^9}, {3.8550463975474253`*^9, 3.8550463991774163`*^9}, {
   3.8550913541446652`*^9, 3.8550913639495344`*^9}, {3.8550915208644156`*^9, 
   3.855091523966199*^9}, {3.8552000693977733`*^9, 3.8552000746684036`*^9}, {
   3.8552816639015627`*^9, 3.8552816728676167`*^9}, {3.8552918778228893`*^9, 
   3.8552918812439575`*^9}, {3.855291919722221*^9, 3.855291920393938*^9}, {
   3.8553510947763577`*^9, 3.8553511045665007`*^9}, {3.855351148479122*^9, 
   3.8553511553633337`*^9}, {3.8553512328873453`*^9, 
   3.8553512530622263`*^9}, {3.858052398595792*^9, 3.858052402719792*^9}},
 CellLabel->
  "In[322]:=",ExpressionUUID->"c2de559c-653a-4358-8a25-a3d121998d00"],

Cell[BoxData[
 TemplateBox[{TagBox[
    DynamicModuleBox[{
     TypeSystem`NestedGrid`PackagePrivate`$state$$ = 
      Data`UnorderedAssociation[
       "RowCount" -> 2, "Length" -> 2, "InitialType" -> TypeSystem`Assoc[
          TypeSystem`Atom[String], 
          
          TypeSystem`Struct[{
           "n", "Total Munc13-1 intensity", "Total Cav2.1 intensity"}, {
            TypeSystem`Atom[Integer], 
            TypeSystem`Atom[Real], 
            TypeSystem`Atom[Real]}], 2], "Shape" -> 
        TypeSystem`PackageScope`HeaderShape[
          Association[{All, 
             TypeSystem`PackageScope`KeyDummy[10]} -> 1, {All, "n"} -> 
           1, {All, "Total Munc13-1 intensity"} -> 
           1, {All, "Total Cav2.1 intensity"} -> 1], 
          TypeSystem`PackageScope`Limited[
           TypeSystem`PackageScope`ColumnShape[
            TypeSystem`PackageScope`KeyValueShape[
             TypeSystem`PackageScope`AtomShape[28.800000000000004`], 
             TypeSystem`PackageScope`RowShape[
              Association[
              "n" -> TypeSystem`PackageScope`AtomShape[34], 
               "Total Munc13-1 intensity" -> 
               TypeSystem`PackageScope`AtomShape[60], 
               "Total Cav2.1 intensity" -> 
               TypeSystem`PackageScope`AtomShape[60]]]]], 2, {}]], 
        "InitialData" -> TypeSystem`PackageScope`CacheHandle[1623171942], 
        "Type" -> TypeSystem`Assoc[
          TypeSystem`Atom[String], 
          
          TypeSystem`Struct[{
           "n", "Total Munc13-1 intensity", "Total Cav2.1 intensity"}, {
            TypeSystem`Atom[Integer], 
            TypeSystem`Atom[Real], 
            TypeSystem`Atom[Real]}], 2], "HandleQ" -> True, "RowTarget" -> 20,
         "Data" -> TypeSystem`PackageScope`CacheHandle[1623171942]], 
      TypeSystem`NestedGrid`PackagePrivate`$path$$ = {}, 
      TypeSystem`NestedGrid`PackagePrivate`$pos$$ = 1, 
      TypeSystem`NestedGrid`PackagePrivate`$grid$$ = 
      DynamicModule[{
        TypeSystem`NestedGrid`PackagePrivate`renderedGrid = Deploy[
           Style[
            Grid[{{
               Item[
                Annotation[
                 EventHandler[
                  MouseAppearance[
                   Mouseover[
                    Pane[
                    Style[
                    RawBoxes[
                    StyleBox["\"\"", FontColor -> GrayLevel[0.4]]], Italic, 
                    GrayLevel[0.7]], {{20, Full}, 15}], 
                    Style[
                    Pane[
                    Style[
                    RawBoxes[
                    StyleBox[
                    "\"\"", FontColor -> 
                    RGBColor[
                    0.27450980392156865`, 0.5372549019607843, 
                    0.792156862745098]]], Italic, 
                    GrayLevel[0.7]], {{20, Full}, 15}], FontColor -> 
                    RGBColor[
                    0.27450980392156865`, 0.5372549019607843, 
                    0.792156862745098]]], "LinkHand"], {"MouseClicked", 1} :> 
                  TypeSystem`NestedGrid`PackagePrivate`updateState[
                   TypeSystem`NestedGrid`PackagePrivate`$state$$, 
                    TypeSystem`NestedGrid`PackagePrivate`$path$$, 
                    TypeSystem`NestedGrid`PackagePrivate`$pos$$, 
                    TypeSystem`NestedGrid`PackagePrivate`$grid$$, 774317267][{
                    All, Keys}]], 
                 TypeSystem`NestedGrid`PackagePrivate`$SliceMarker[774317267][
                  GeneralUtilities`Slice[All, Keys]], "Mouse"], Background -> 
                GrayLevel[0.95], Alignment -> {Left, Baseline}], 
               Item[
                Annotation[
                 EventHandler[
                  MouseAppearance[
                   Mouseover[
                    Pane[
                    RawBoxes[
                    StyleBox["\"n\"", FontColor -> GrayLevel[0.4]]], {{
                    20, Full}, 15}], 
                    Style[
                    Pane[
                    RawBoxes[
                    StyleBox[
                    "\"n\"", FontColor -> 
                    RGBColor[
                    0.27450980392156865`, 0.5372549019607843, 
                    0.792156862745098]]], {{20, Full}, 15}], FontColor -> 
                    RGBColor[
                    0.27450980392156865`, 0.5372549019607843, 
                    0.792156862745098]]], "LinkHand"], {"MouseClicked", 1} :> 
                  TypeSystem`NestedGrid`PackagePrivate`updateState[
                   TypeSystem`NestedGrid`PackagePrivate`$state$$, 
                    TypeSystem`NestedGrid`PackagePrivate`$path$$, 
                    TypeSystem`NestedGrid`PackagePrivate`$pos$$, 
                    TypeSystem`NestedGrid`PackagePrivate`$grid$$, 774317267][{
                    All, "n"}]], 
                 TypeSystem`NestedGrid`PackagePrivate`$SliceMarker[774317267][
                  GeneralUtilities`Slice[All, "n"]], "Mouse"], Background -> 
                GrayLevel[0.95], Alignment -> {Left, Baseline}], 
               Item[
                Annotation[
                 EventHandler[
                  MouseAppearance[
                   Mouseover[
                    Pane[
                    RawBoxes[
                    StyleBox[
                    "\"Total Munc13-1 intensity\"", FontColor -> 
                    GrayLevel[0.4]]], {{20, Full}, 15}], 
                    Style[
                    Pane[
                    RawBoxes[
                    StyleBox[
                    "\"Total Munc13-1 intensity\"", FontColor -> 
                    RGBColor[
                    0.27450980392156865`, 0.5372549019607843, 
                    0.792156862745098]]], {{20, Full}, 15}], FontColor -> 
                    RGBColor[
                    0.27450980392156865`, 0.5372549019607843, 
                    0.792156862745098]]], "LinkHand"], {"MouseClicked", 1} :> 
                  TypeSystem`NestedGrid`PackagePrivate`updateState[
                   TypeSystem`NestedGrid`PackagePrivate`$state$$, 
                    TypeSystem`NestedGrid`PackagePrivate`$path$$, 
                    TypeSystem`NestedGrid`PackagePrivate`$pos$$, 
                    TypeSystem`NestedGrid`PackagePrivate`$grid$$, 774317267][{
                    All, "Total Munc13-1 intensity"}]], 
                 TypeSystem`NestedGrid`PackagePrivate`$SliceMarker[774317267][
                  GeneralUtilities`Slice[All, "Total Munc13-1 intensity"]], 
                 "Mouse"], Background -> GrayLevel[0.95], 
                Alignment -> {Left, Baseline}], 
               Item[
                Annotation[
                 EventHandler[
                  MouseAppearance[
                   Mouseover[
                    Pane[
                    RawBoxes[
                    StyleBox[
                    "\"Total Cav2.1 intensity\"", FontColor -> 
                    GrayLevel[0.4]]], {{20, Full}, 15}], 
                    Style[
                    Pane[
                    RawBoxes[
                    StyleBox[
                    "\"Total Cav2.1 intensity\"", FontColor -> 
                    RGBColor[
                    0.27450980392156865`, 0.5372549019607843, 
                    0.792156862745098]]], {{20, Full}, 15}], FontColor -> 
                    RGBColor[
                    0.27450980392156865`, 0.5372549019607843, 
                    0.792156862745098]]], "LinkHand"], {"MouseClicked", 1} :> 
                  TypeSystem`NestedGrid`PackagePrivate`updateState[
                   TypeSystem`NestedGrid`PackagePrivate`$state$$, 
                    TypeSystem`NestedGrid`PackagePrivate`$path$$, 
                    TypeSystem`NestedGrid`PackagePrivate`$pos$$, 
                    TypeSystem`NestedGrid`PackagePrivate`$grid$$, 774317267][{
                    All, "Total Cav2.1 intensity"}]], 
                 TypeSystem`NestedGrid`PackagePrivate`$SliceMarker[774317267][
                  GeneralUtilities`Slice[All, "Total Cav2.1 intensity"]], 
                 "Mouse"], Background -> GrayLevel[0.95], 
                Alignment -> {Left, Baseline}]}, {
               Item[
                Pane[
                 Annotation[
                  EventHandler[
                   MouseAppearance[
                    Mouseover["WT", 
                    Style[
                    "WT", FontColor -> 
                    RGBColor[
                    0.27450980392156865`, 0.5372549019607843, 
                    0.792156862745098]]], "LinkHand"], {"MouseClicked", 1} :> 
                   TypeSystem`NestedGrid`PackagePrivate`updateState[
                    TypeSystem`NestedGrid`PackagePrivate`$state$$, 
                    TypeSystem`NestedGrid`PackagePrivate`$path$$, 
                    TypeSystem`NestedGrid`PackagePrivate`$pos$$, 
                    TypeSystem`NestedGrid`PackagePrivate`$grid$$, 774317267][{
                    Key["WT"]}]], 
                  TypeSystem`NestedGrid`PackagePrivate`$SliceMarker[774317267][
                   GeneralUtilities`Slice[
                    Key["WT"]]], "Mouse"], 
                 ImageSize -> {{28.800000000000004`, Full}, Automatic}], 
                Background -> GrayLevel[0.95], Alignment -> {Left, Baseline}], 
               Pane[
                Annotation[
                 RawBoxes["2297"], 
                 TypeSystem`NestedGrid`PackagePrivate`$SliceMarker[774317267][
                  GeneralUtilities`Slice[
                   Key["WT"], 
                   Key["n"]]], "Mouse"], ImageSize -> {{34, Full}, Automatic},
                 Alignment -> {Left, Baseline}], 
               Pane[
                Annotation[
                 RawBoxes["1.0"], 
                 TypeSystem`NestedGrid`PackagePrivate`$SliceMarker[774317267][
                  GeneralUtilities`Slice[
                   Key["WT"], 
                   Key["Total Munc13-1 intensity"]]], "Mouse"], 
                ImageSize -> {{60, Full}, Automatic}, 
                Alignment -> {Left, Baseline}], 
               Pane[
                Annotation[
                 RawBoxes["1.0"], 
                 TypeSystem`NestedGrid`PackagePrivate`$SliceMarker[774317267][
                  GeneralUtilities`Slice[
                   Key["WT"], 
                   Key["Total Cav2.1 intensity"]]], "Mouse"], 
                ImageSize -> {{60, Full}, Automatic}, 
                Alignment -> {Left, Baseline}]}, {
               Item[
                Pane[
                 Annotation[
                  EventHandler[
                   MouseAppearance[
                    Mouseover["KO", 
                    Style[
                    "KO", FontColor -> 
                    RGBColor[
                    0.27450980392156865`, 0.5372549019607843, 
                    0.792156862745098]]], "LinkHand"], {"MouseClicked", 1} :> 
                   TypeSystem`NestedGrid`PackagePrivate`updateState[
                    TypeSystem`NestedGrid`PackagePrivate`$state$$, 
                    TypeSystem`NestedGrid`PackagePrivate`$path$$, 
                    TypeSystem`NestedGrid`PackagePrivate`$pos$$, 
                    TypeSystem`NestedGrid`PackagePrivate`$grid$$, 774317267][{
                    Key["KO"]}]], 
                  TypeSystem`NestedGrid`PackagePrivate`$SliceMarker[774317267][
                   GeneralUtilities`Slice[
                    Key["KO"]]], "Mouse"], 
                 ImageSize -> {{28.800000000000004`, Full}, Automatic}], 
                Background -> GrayLevel[0.95], Alignment -> {Left, Baseline}], 
               Pane[
                Annotation[
                 RawBoxes["2195"], 
                 TypeSystem`NestedGrid`PackagePrivate`$SliceMarker[774317267][
                  GeneralUtilities`Slice[
                   Key["KO"], 
                   Key["n"]]], "Mouse"], ImageSize -> {{34, Full}, Automatic},
                 Alignment -> {Left, Baseline}], 
               Pane[
                Annotation[
                 RawBoxes["0.959014"], 
                 TypeSystem`NestedGrid`PackagePrivate`$SliceMarker[774317267][
                  GeneralUtilities`Slice[
                   Key["KO"], 
                   Key["Total Munc13-1 intensity"]]], "Mouse"], 
                ImageSize -> {{60, Full}, Automatic}, 
                Alignment -> {Left, Baseline}], 
               Pane[
                Annotation[
                 RawBoxes["0.77813"], 
                 TypeSystem`NestedGrid`PackagePrivate`$SliceMarker[774317267][
                  GeneralUtilities`Slice[
                   Key["KO"], 
                   Key["Total Cav2.1 intensity"]]], "Mouse"], 
                ImageSize -> {{60, Full}, Automatic}, 
                Alignment -> {Left, Baseline}]}}, BaseStyle -> {ContextMenu -> {
                 MenuItem["Copy position to clipboard", 
                  KernelExecute[
                   TypeSystem`NestedGrid`PackagePrivate`toCurrentPosition[
                   TypeSystem`NestedGrid`PackagePrivate`copyClip]], 
                  MenuEvaluator -> Automatic], 
                 MenuItem["Copy data to clipboard", 
                  KernelExecute[
                   TypeSystem`NestedGrid`PackagePrivate`toCurrentData[
                   TypeSystem`NestedGrid`PackagePrivate`$state$$, 
                    TypeSystem`NestedGrid`PackagePrivate`copyClip]], 
                  MenuEvaluator -> Automatic], Delimiter, 
                 MenuItem["Paste position in new cell", 
                  KernelExecute[
                   TypeSystem`NestedGrid`PackagePrivate`toCurrentPosition[
                   TypeSystem`NestedGrid`PackagePrivate`cellPaste]], 
                  MenuEvaluator -> Automatic], 
                 MenuItem["Paste data in new cell", 
                  KernelExecute[
                   TypeSystem`NestedGrid`PackagePrivate`toCurrentData[
                   TypeSystem`NestedGrid`PackagePrivate`$state$$, 
                    TypeSystem`NestedGrid`PackagePrivate`cellPaste]], 
                  MenuEvaluator -> Automatic]}, FontFamily -> "Verdana", 
               FontSize -> 12}, Alignment -> Left, RowMinHeight -> 1.5, 
             Dividers -> All, FrameStyle -> GrayLevel[0.85], 
             BaseStyle -> {FontFamily -> "Verdana", FontSize -> 12}], 
            LineBreakWithin -> False, ContextMenu -> {}, NumberMarks -> False,
             ShowAutoStyles -> False]], 
         TypeSystem`NestedGrid`PackagePrivate`initialQ = True, 
         TypeSystem`NestedGrid`PackagePrivate`self = $Failed}, 
        Dynamic[
         TypeSystem`NestedGrid`PackagePrivate`setupViewPath[
         TypeSystem`NestedGrid`PackagePrivate`$path$$, If[
            Not[TypeSystem`NestedGrid`PackagePrivate`initialQ], 
            
            Module[{TypeSystem`NestedGrid`PackagePrivate`tmpGrid$ = $Failed, 
              TypeSystem`NestedGrid`PackagePrivate`tmpData$ = 
              TypeSystem`NestedGrid`PackagePrivate`LookupCacheValue[
                TypeSystem`NestedGrid`PackagePrivate`$state$$["Data"]]}, 
             TypeSystem`NestedGrid`PackagePrivate`tmpGrid$ = 
              If[TypeSystem`NestedGrid`PackagePrivate`tmpData$ === 
                TypeSystem`NestedGrid`PackagePrivate`$NotCached, 
                TypeSystem`NestedGrid`PackagePrivate`renderedGrid, 
                TypeSystem`NestedGrid`PackagePrivate`renderGrid[
                TypeSystem`NestedGrid`PackagePrivate`$state$$, 
                 TypeSystem`NestedGrid`PackagePrivate`$path$$, 
                 TypeSystem`NestedGrid`PackagePrivate`$pos$$, 
                 TypeSystem`NestedGrid`PackagePrivate`$grid$$, 774317267][
                TypeSystem`NestedGrid`PackagePrivate`tmpData$]]; If[
               Not[
                FailureQ[TypeSystem`NestedGrid`PackagePrivate`tmpGrid$]], 
               TypeSystem`NestedGrid`PackagePrivate`renderedGrid = 
               TypeSystem`NestedGrid`PackagePrivate`tmpGrid$]; Null]]; 
          TypeSystem`NestedGrid`PackagePrivate`initialQ = False; 
          TypeSystem`NestedGrid`PackagePrivate`$pos$$; If[
            FailureQ[TypeSystem`NestedGrid`PackagePrivate`renderedGrid], 
            TypeSystem`SparseGrid[
             TypeSystem`H["(data no longer present)"]], 
            If[GeneralUtilities`$DebugMode, 
             Row[{TypeSystem`NestedGrid`PackagePrivate`renderedGrid, "  ", 
               TypeSystem`NestedGrid`PackagePrivate`formatState[
               TypeSystem`NestedGrid`PackagePrivate`$state$$, 
                TypeSystem`NestedGrid`PackagePrivate`$path$$, 
                TypeSystem`NestedGrid`PackagePrivate`$pos$$]}], 
             TypeSystem`NestedGrid`PackagePrivate`renderedGrid]]], 
         TrackedSymbols :> {TypeSystem`NestedGrid`PackagePrivate`$pos$$}], 
        DynamicModuleValues :> {}], 
      TypeSystem`NestedGrid`PackagePrivate`$posCell$$, 
      TypeSystem`NestedGrid`PackagePrivate`$topBar$$ = Dynamic[
        TypeSystem`NestedGrid`PackagePrivate`alignBar[
        TypeSystem`NestedGrid`PackagePrivate`$state$$][
         TypeSystem`NestedGrid`PackagePrivate`makeFramedBar[
          TypeSystem`PackageScope`Pathbar[
          TypeSystem`NestedGrid`PackagePrivate`$path$$, 
           TypeSystem`NestedGrid`PackagePrivate`updateState[
           TypeSystem`NestedGrid`PackagePrivate`$state$$, 
            TypeSystem`NestedGrid`PackagePrivate`$path$$, 
            TypeSystem`NestedGrid`PackagePrivate`$pos$$, 
            TypeSystem`NestedGrid`PackagePrivate`$grid$$, 774317267]]]], 
        TrackedSymbols :> {TypeSystem`NestedGrid`PackagePrivate`$path$$}], 
      TypeSystem`NestedGrid`PackagePrivate`$bottomBar$$ = Framed[
        Dynamic[
         Replace[
          MouseAnnotation[Null], {
          TypeSystem`NestedGrid`PackagePrivate`$SliceMarker[774317267][Null] -> 
           "", TypeSystem`NestedGrid`PackagePrivate`$SliceMarker[774317267][
             Pattern[TypeSystem`NestedGrid`PackagePrivate`path, 
              Blank[]]] :> (
            TypeSystem`NestedGrid`PackagePrivate`$lastPath = 
             TypeSystem`NestedGrid`PackagePrivate`path; 
            TypeSystem`NestedGrid`PackagePrivate`makePathTrail[
             TypeSystem`NestedGrid`PackagePrivate`path, 
              TypeSystem`NestedGrid`PackagePrivate`makePathElements]), Null :> 
           Spacer[10], Blank[] :> Spacer[10]}], TrackedSymbols :> {}], 
        FrameStyle -> None, ImageMargins -> 0, FrameMargins -> 0, Alignment -> 
        Top, ImageSize -> {Automatic, 14}]}, 
     DynamicBox[
      ToBoxes[
       Column[
        If[TypeSystem`NestedGrid`PackagePrivate`$path$$ == {}, {
          TypeSystem`NestedGrid`PackagePrivate`displayScrollBar[
          TypeSystem`NestedGrid`PackagePrivate`$grid$$, 
           TypeSystem`NestedGrid`PackagePrivate`$state$$, 
           TypeSystem`NestedGrid`PackagePrivate`$pos$$], 
          TypeSystem`NestedGrid`PackagePrivate`onDesktopShow[
           TypeSystem`NestedGrid`PackagePrivate`alignBar[
           TypeSystem`NestedGrid`PackagePrivate`$state$$][
           TypeSystem`NestedGrid`PackagePrivate`$bottomBar$$]]}, {
         TypeSystem`NestedGrid`PackagePrivate`$topBar$$, 
          TypeSystem`NestedGrid`PackagePrivate`displayScrollBar[
          TypeSystem`NestedGrid`PackagePrivate`$grid$$, 
           TypeSystem`NestedGrid`PackagePrivate`$state$$, 
           TypeSystem`NestedGrid`PackagePrivate`$pos$$], 
          TypeSystem`NestedGrid`PackagePrivate`onDesktopShow[
           TypeSystem`NestedGrid`PackagePrivate`alignBar[
           TypeSystem`NestedGrid`PackagePrivate`$state$$][
           TypeSystem`NestedGrid`PackagePrivate`$bottomBar$$]]}], Spacings -> 
        If[TypeSystem`NestedGrid`PackagePrivate`$path$$ == {}, 
          0, {{}, {0, 0.05, 0}}]], StandardForm], 
      ImageSizeCache -> {394., {42., 48.}}, 
      TrackedSymbols :> {
       TypeSystem`NestedGrid`PackagePrivate`$state$$, 
        TypeSystem`NestedGrid`PackagePrivate`$grid$$}], 
     BaseStyle -> {LineBreakWithin -> False}, Deinitialization :> 
     TypeSystem`NestedGrid`PackagePrivate`deleteState[
      TypeSystem`NestedGrid`PackagePrivate`$state$$], 
     DynamicModuleValues :> {}, Initialization :> 
     Block[{$ContextPath = $ContextPath}, 
       Needs["TypeSystem`"]]], Deploy, DefaultBaseStyle -> "Deploy"]},
  "CopyTag",
  DisplayFunction->(#& ),
  InterpretationFunction->("Dataset[<>]"& )]], "Output",
 CellChangeTimes->{
  3.8508742146951265`*^9, 3.8508743038884163`*^9, 3.8508911808651085`*^9, 
   3.850891264590987*^9, 3.8509830931059465`*^9, 3.852255306774928*^9, 
   3.8522554865767984`*^9, 3.852255724728649*^9, 3.8522557675898933`*^9, 
   3.855045268472585*^9, {3.855045364108375*^9, 3.855045388586759*^9}, 
   3.855045920499544*^9, 3.8550460743314505`*^9, 3.8550462124263415`*^9, 
   3.8550463199491296`*^9, {3.8550463849728317`*^9, 3.855046414162945*^9}, 
   3.855281676100159*^9, 3.855287539289589*^9, 3.855287947160612*^9, 
   3.8552890319197254`*^9, 3.8553512953155193`*^9, 3.858052490076044*^9},
 CellLabel->
  "Out[327]=",ExpressionUUID->"715bb3c1-f8a9-4103-85d5-4f5b1208f5b5"],

Cell[BoxData[
 GraphicsBox[{{}, {InsetBox[
     FormBox[
      TagBox[
       FormBox[
        GraphicsBox[{{
           {RGBColor[0.987148, 0.8073604000000001, 0.49470040000000004`], 
            EdgeForm[{Opacity[0.20299999999999999`], Thickness[Small]}], {{}, 
             {GrayLevel[0.5], Opacity[0.5], EdgeForm[{Opacity[
              0.20299999999999999`], Thickness[Small]}], 
              RectangleBox[{0.1, 0.}, {0.2, 0.00130605137135394},
               RoundingRadius->0], RectangleBox[{0.2, 0.}, {0.3, 0.04397039616891598},
               RoundingRadius->0], RectangleBox[{0.3, 0.}, {0.4, 0.1023073574227253},
               RoundingRadius->0], RectangleBox[{0.4, 0.}, {0.5, 0.12451023073574227},
               RoundingRadius->0], RectangleBox[{0.5, 0.}, {0.6, 0.10491946016543317},
               RoundingRadius->0], RectangleBox[{0.6, 0.}, {0.7, 0.0892468437091859},
               RoundingRadius->0], RectangleBox[{0.7, 0.}, {0.8, 0.07139747496734872},
               RoundingRadius->0], RectangleBox[{0.8, 0.}, {0.9, 0.05267740531127558},
               RoundingRadius->0], RectangleBox[{0.9, 0.}, {1., 0.05093600348280366},
               RoundingRadius->0], RectangleBox[{1., 0.}, {1.1, 0.0413582934262081},
               RoundingRadius->0], RectangleBox[{1.1, 0.}, {1.2, 0.0391815411406182},
               RoundingRadius->0], RectangleBox[{1.2, 0.}, {1.3, 0.030474531998258596},
               RoundingRadius->0], RectangleBox[{1.3, 0.}, {1.4, 0.026121027427078797},
               RoundingRadius->0], RectangleBox[{1.4, 0.}, {1.5, 0.024379625598606878},
               RoundingRadius->0], RectangleBox[{1.5, 0.}, {1.6, 0.028297779712668697},
               RoundingRadius->0], RectangleBox[{1.6, 0.}, {1.7, 0.026556377884196777},
               RoundingRadius->0], RectangleBox[{1.7, 0.}, {1.8, 0.02002612102742708},
               RoundingRadius->0], RectangleBox[{1.8, 0.}, {1.9, 0.01044841097083152},
               RoundingRadius->0], RectangleBox[{1.9, 0.}, {2., 0.0195907705703091},
               RoundingRadius->0], RectangleBox[{2., 0.}, {2.1, 0.00827165868524162},
               RoundingRadius->0], RectangleBox[{2.1, 0.}, {2.2, 0.01044841097083152},
               RoundingRadius->0], RectangleBox[{2.2, 0.}, {2.3, 0.00914235959947758},
               RoundingRadius->0], RectangleBox[{2.3, 0.}, {2.4, 0.006965607313887679},
               RoundingRadius->0], RectangleBox[{2.4, 0.}, {2.5, 0.00522420548541576},
               RoundingRadius->0], RectangleBox[{2.5, 0.}, {2.6, 0.006530256856769699},
               RoundingRadius->0], RectangleBox[{2.6, 0.}, {2.7, 0.006530256856769699},
               RoundingRadius->0], RectangleBox[{2.7, 0.}, {2.8, 0.0056595559425337396},
               RoundingRadius->0], RectangleBox[{2.8, 0.}, {2.9, 0.0043535045711798},
               RoundingRadius->0], RectangleBox[{2.9, 0.}, {3., 0.0034828036569438396},
               RoundingRadius->0], RectangleBox[{3., 0.}, {3.1, 0.00391815411406182},
               RoundingRadius->0], RectangleBox[{3.1, 0.}, {3.2, 0.0034828036569438396},
               RoundingRadius->0], RectangleBox[{3.2, 0.}, {3.3, 0.0030474531998258597},
               RoundingRadius->0], RectangleBox[{3.3, 0.}, {3.4, 0.0017414018284719198},
               RoundingRadius->0], RectangleBox[{3.4, 0.}, {3.5, 0.00130605137135394},
               RoundingRadius->0], RectangleBox[{3.6, 0.}, {3.7, 0.0008707009142359599},
               RoundingRadius->0], RectangleBox[{3.7, 0.}, {3.8, 0.0030474531998258597},
               RoundingRadius->0], RectangleBox[{3.8, 0.}, {3.9, 0.00043535045711797995},
               RoundingRadius->0], RectangleBox[{3.9, 0.}, {4., 0.0008707009142359599},
               RoundingRadius->0], RectangleBox[{4., 0.}, {4.1, 0.00043535045711797995},
               RoundingRadius->0], RectangleBox[{4.1, 0.}, {4.2, 0.0008707009142359599},
               RoundingRadius->0], RectangleBox[{4.2, 0.}, {4.3, 0.00043535045711797995},
               RoundingRadius->0], RectangleBox[{4.3, 0.}, {4.4, 0.00130605137135394},
               RoundingRadius->0], RectangleBox[{4.4, 0.}, {4.5, 0.0008707009142359599},
               RoundingRadius->0], RectangleBox[{4.5, 0.}, {4.6, 0.00043535045711797995},
               RoundingRadius->0], RectangleBox[{4.6, 0.}, {4.7, 0.00043535045711797995},
               RoundingRadius->0], RectangleBox[{5.1, 0.}, {5.2, 0.00043535045711797995},
               RoundingRadius->0], RectangleBox[{5.4, 0.}, {5.5, 0.00043535045711797995},
               RoundingRadius->0], RectangleBox[{6., 0.}, {6.1, 0.00043535045711797995},
               RoundingRadius->0], RectangleBox[{6.6, 0.}, {6.7, 0.00043535045711797995},
               RoundingRadius->0], RectangleBox[{7.1, 0.}, {7.2, 0.00043535045711797995},
               RoundingRadius->0]}, {}, {}}, {{}, 
             {RGBColor[1, 0, 0], Opacity[0.5], EdgeForm[{Opacity[
              0.20299999999999999`], Thickness[Small]}], 
              RectangleBox[{0.1, 0.}, {0.2, 0.005466970387243736},
               RoundingRadius->0], RectangleBox[{0.2, 0.}, {0.3, 0.04920273348519362},
               RoundingRadius->0], RectangleBox[{0.3, 0.}, {0.4, 0.12118451025056948},
               RoundingRadius->0], RectangleBox[{0.4, 0.}, {0.5, 0.1357630979498861},
               RoundingRadius->0], RectangleBox[{0.5, 0.}, {0.6, 0.1020501138952164},
               RoundingRadius->0], RectangleBox[{0.6, 0.}, {0.7, 0.08747152619589978},
               RoundingRadius->0], RectangleBox[{0.7, 0.}, {0.8, 0.0724373576309795},
               RoundingRadius->0], RectangleBox[{0.8, 0.}, {0.9, 0.04829157175398633},
               RoundingRadius->0], RectangleBox[{0.9, 0.}, {1., 0.04738041002277904},
               RoundingRadius->0], RectangleBox[{1., 0.}, {1.1, 0.03644646924829157},
               RoundingRadius->0], RectangleBox[{1.1, 0.}, {1.2, 0.03553530751708428},
               RoundingRadius->0], RectangleBox[{1.2, 0.}, {1.3, 0.03325740318906606},
               RoundingRadius->0], RectangleBox[{1.3, 0.}, {1.4, 0.02733485193621868},
               RoundingRadius->0], RectangleBox[{1.4, 0.}, {1.5, 0.02733485193621868},
               RoundingRadius->0], RectangleBox[{1.5, 0.}, {1.6, 0.024145785876993165},
               RoundingRadius->0], RectangleBox[{1.6, 0.}, {1.7, 0.01685649202733485},
               RoundingRadius->0], RectangleBox[{1.7, 0.}, {1.8, 0.010933940774487472},
               RoundingRadius->0], RectangleBox[{1.8, 0.}, {1.9, 0.011389521640091117},
               RoundingRadius->0], RectangleBox[{1.9, 0.}, {2., 0.01776765375854214},
               RoundingRadius->0], RectangleBox[{2., 0.}, {2.1, 0.010933940774487472},
               RoundingRadius->0], RectangleBox[{2.1, 0.}, {2.2, 0.00683371298405467},
               RoundingRadius->0], RectangleBox[{2.2, 0.}, {2.3, 0.006378132118451025},
               RoundingRadius->0], RectangleBox[{2.3, 0.}, {2.4, 0.010022779043280182},
               RoundingRadius->0], RectangleBox[{2.4, 0.}, {2.5, 0.005466970387243736},
               RoundingRadius->0], RectangleBox[{2.5, 0.}, {2.6, 0.005466970387243736},
               RoundingRadius->0], RectangleBox[{2.6, 0.}, {2.7, 0.004555808656036446},
               RoundingRadius->0], RectangleBox[{2.7, 0.}, {2.8, 0.004100227790432802},
               RoundingRadius->0], RectangleBox[{2.8, 0.}, {2.9, 0.005466970387243736},
               RoundingRadius->0], RectangleBox[{2.9, 0.}, {3., 0.005466970387243736},
               RoundingRadius->0], RectangleBox[{3., 0.}, {3.1, 0.0031890660592255125},
               RoundingRadius->0], RectangleBox[{3.1, 0.}, {3.2, 0.002733485193621868},
               RoundingRadius->0], RectangleBox[{3.2, 0.}, {3.3, 0.0009111617312072893},
               RoundingRadius->0], RectangleBox[{3.3, 0.}, {3.4, 0.0031890660592255125},
               RoundingRadius->0], RectangleBox[{3.4, 0.}, {3.5, 0.002733485193621868},
               RoundingRadius->0], RectangleBox[{3.5, 0.}, {3.6, 0.00045558086560364467},
               RoundingRadius->0], RectangleBox[{3.6, 0.}, {3.7, 0.002277904328018223},
               RoundingRadius->0], RectangleBox[{3.7, 0.}, {3.8, 0.001366742596810934},
               RoundingRadius->0], RectangleBox[{3.9, 0.}, {4., 0.0009111617312072893},
               RoundingRadius->0], RectangleBox[{4., 0.}, {4.1, 0.00045558086560364467},
               RoundingRadius->0], RectangleBox[{4.2, 0.}, {4.3, 0.0009111617312072893},
               RoundingRadius->0], RectangleBox[{4.3, 0.}, {4.4, 0.0009111617312072893},
               RoundingRadius->0], RectangleBox[{4.4, 0.}, {4.5, 0.001366742596810934},
               RoundingRadius->0], RectangleBox[{4.5, 0.}, {4.6, 0.00045558086560364467},
               RoundingRadius->0], RectangleBox[{4.6, 0.}, {4.7, 0.00045558086560364467},
               RoundingRadius->0], RectangleBox[{4.7, 0.}, {4.8, 0.00045558086560364467},
               RoundingRadius->0], RectangleBox[{4.8, 0.}, {4.9, 0.00045558086560364467},
               RoundingRadius->0], RectangleBox[{4.9, 0.}, {5., 0.0009111617312072893},
               RoundingRadius->0], RectangleBox[{5.7, 0.}, {5.8, 0.00045558086560364467},
               RoundingRadius->0], RectangleBox[{6.9, 0.}, {7., 0.00045558086560364467},
               
               RoundingRadius->
                0]}, {}, {}}}, {{{{}, {}, {}, {}, {}, {}, {}, {}, {}, {}, {}, \
{}, {}, {}, {}, {}, {}, {}, {}, {}, {}, {}, {}, {}, {}, {}, {}, {}, {}, {}, \
{}, {}, {}, {}, {}, {}, {}, {}, {}, {}, {}, {}, {}, {}, {}, {}, {}, {}, {}, \
{}}, {}}, {{{}, {}, {}, {}, {}, {}, {}, {}, {}, {}, {}, {}, {}, {}, {}, {}, \
{}, {}, {}, {}, {}, {}, {}, {}, {}, {}, {}, {}, {}, {}, {}, {}, {}, {}, {}, \
{}, {}, {}, {}, {}, {}, {}, {}, {}, {}, {}, {}, {}, {}}, {}}}}, InsetBox[
           
           TemplateBox[{
            StyleBox["\"WT\"", 20, StripOnInput -> False],StyleBox[
             "\"KO\"", 20, StripOnInput -> False]},
            "SwatchLegend",
            DisplayFunction->(FormBox[
              StyleBox[
               StyleBox[
                PaneBox[
                 TagBox[
                  GridBox[{{
                    TagBox[
                    GridBox[{{
                    GraphicsBox[{
                    Directive[
                    PointSize[0.5], 
                    AbsoluteThickness[1.6], 
                    Opacity[0.5], 
                    EdgeForm[
                    Directive[
                    GrayLevel[0], 
                    Thickness[Small], 
                    Opacity[0.20299999999999999`]]], 
                    GrayLevel[0.5]], 
                    RectangleBox[{0, 0}, {10, 10}, "RoundingRadius" -> 0]}, 
                    AspectRatio -> Full, ImageSize -> {10, 10}, 
                    PlotRangePadding -> None, ImagePadding -> Automatic, 
                    BaselinePosition -> (Scaled[0.1] -> Baseline)], #}, {
                    GraphicsBox[{
                    Directive[
                    PointSize[0.5], 
                    AbsoluteThickness[1.6], 
                    Opacity[0.5], 
                    EdgeForm[
                    Directive[
                    GrayLevel[0], 
                    Thickness[Small], 
                    Opacity[0.20299999999999999`]]], 
                    RGBColor[1, 0, 0]], 
                    RectangleBox[{0, 0}, {10, 10}, "RoundingRadius" -> 0]}, 
                    AspectRatio -> Full, ImageSize -> {10, 10}, 
                    PlotRangePadding -> None, ImagePadding -> Automatic, 
                    BaselinePosition -> (Scaled[0.1] -> Baseline)], #2}}, 
                    GridBoxAlignment -> {
                    "Columns" -> {Center, Left}, "Rows" -> {{Baseline}}}, 
                    AutoDelete -> False, 
                    GridBoxDividers -> {
                    "Columns" -> {{False}}, "Rows" -> {{False}}}, 
                    GridBoxItemSize -> {
                    "Columns" -> {{All}}, "Rows" -> {{All}}}, 
                    GridBoxSpacings -> {
                    "Columns" -> {{0.5}}, "Rows" -> {{0.5}}}], "Grid"]}}, 
                   GridBoxAlignment -> {
                    "Columns" -> {{Left}}, "Rows" -> {{Top}}}, AutoDelete -> 
                   False, GridBoxItemSize -> {
                    "Columns" -> {{Automatic}}, "Rows" -> {{Automatic}}}, 
                   GridBoxSpacings -> {"Columns" -> {{1}}, "Rows" -> {{0}}}], 
                  "Grid"], Alignment -> Left, AppearanceElements -> None, 
                 ImageMargins -> {{5, 5}, {5, 5}}, ImageSizeAction -> 
                 "ResizeToFit"], LineIndent -> 0, StripOnInput -> False], {
               FontFamily -> "Arial"}, Background -> Automatic, StripOnInput -> 
               False], TraditionalForm]& ),
            Editable->True,
            InterpretationFunction:>(RowBox[{"SwatchLegend", "[", 
               RowBox[{
                 RowBox[{"{", 
                   RowBox[{
                    RowBox[{"{", 
                    RowBox[{
                    RowBox[{"Directive", "[", 
                    RowBox[{
                    RowBox[{"Opacity", "[", "0.5`", "]"}], ",", 
                    RowBox[{"EdgeForm", "[", 
                    RowBox[{"Directive", "[", 
                    RowBox[{
                    RowBox[{"Thickness", "[", "Small", "]"}], ",", 
                    RowBox[{"Opacity", "[", "0.20299999999999999`", "]"}]}], 
                    "]"}], "]"}], ",", 
                    InterpretationBox[
                    ButtonBox[
                    TooltipBox[
                    GraphicsBox[{{
                    GrayLevel[0], 
                    RectangleBox[{0, 0}]}, {
                    GrayLevel[0], 
                    RectangleBox[{1, -1}]}, {
                    GrayLevel[0.5], 
                    RectangleBox[{0, -1}, {2, 1}]}}, DefaultBaseStyle -> 
                    "ColorSwatchGraphics", AspectRatio -> 1, Frame -> True, 
                    FrameStyle -> GrayLevel[0.33333333333333337`], FrameTicks -> 
                    None, PlotRangePadding -> None, ImageSize -> 
                    Dynamic[{Automatic, 1.35 CurrentValue["FontCapHeight"]/
                    AbsoluteCurrentValue[Magnification]}]], 
                    StyleBox[
                    RowBox[{"GrayLevel", "[", "0.5`", "]"}], NumberMarks -> 
                    False]], Appearance -> None, BaseStyle -> {}, 
                    BaselinePosition -> Baseline, DefaultBaseStyle -> {}, 
                    ButtonFunction :> With[{Typeset`box$ = EvaluationBox[]}, 
                    If[
                    Not[
                    AbsoluteCurrentValue["Deployed"]], 
                    SelectionMove[Typeset`box$, All, Expression]; 
                    FrontEnd`Private`$ColorSelectorInitialAlpha = 1; 
                    FrontEnd`Private`$ColorSelectorInitialColor = 
                    GrayLevel[0.5]; 
                    FrontEnd`Private`$ColorSelectorUseMakeBoxes = True; 
                    MathLink`CallFrontEnd[
                    FrontEnd`AttachCell[Typeset`box$, 
                    FrontEndResource["GrayLevelColorValueSelector"], {
                    0, {Left, Bottom}}, {Left, Top}, 
                    "ClosingActions" -> {
                    "SelectionDeparture", "ParentChanged", 
                    "EvaluatorQuit"}]]]], BaseStyle -> Inherited, Evaluator -> 
                    Automatic, Method -> "Preemptive"], 
                    GrayLevel[0.5], Editable -> False, Selectable -> False]}],
                     "]"}], ",", 
                    RowBox[{"Directive", "[", 
                    RowBox[{
                    RowBox[{"Opacity", "[", "0.5`", "]"}], ",", 
                    RowBox[{"EdgeForm", "[", 
                    RowBox[{"Directive", "[", 
                    RowBox[{
                    RowBox[{"Thickness", "[", "Small", "]"}], ",", 
                    RowBox[{"Opacity", "[", "0.20299999999999999`", "]"}]}], 
                    "]"}], "]"}], ",", 
                    InterpretationBox[
                    ButtonBox[
                    TooltipBox[
                    GraphicsBox[{{
                    GrayLevel[0], 
                    RectangleBox[{0, 0}]}, {
                    GrayLevel[0], 
                    RectangleBox[{1, -1}]}, {
                    RGBColor[1, 0, 0], 
                    RectangleBox[{0, -1}, {2, 1}]}}, DefaultBaseStyle -> 
                    "ColorSwatchGraphics", AspectRatio -> 1, Frame -> True, 
                    FrameStyle -> RGBColor[0.6666666666666666, 0., 0.], 
                    FrameTicks -> None, PlotRangePadding -> None, ImageSize -> 
                    Dynamic[{Automatic, 1.35 CurrentValue["FontCapHeight"]/
                    AbsoluteCurrentValue[Magnification]}]], 
                    StyleBox[
                    RowBox[{"RGBColor", "[", 
                    RowBox[{"1", ",", "0", ",", "0"}], "]"}], NumberMarks -> 
                    False]], Appearance -> None, BaseStyle -> {}, 
                    BaselinePosition -> Baseline, DefaultBaseStyle -> {}, 
                    ButtonFunction :> With[{Typeset`box$ = EvaluationBox[]}, 
                    If[
                    Not[
                    AbsoluteCurrentValue["Deployed"]], 
                    SelectionMove[Typeset`box$, All, Expression]; 
                    FrontEnd`Private`$ColorSelectorInitialAlpha = 1; 
                    FrontEnd`Private`$ColorSelectorInitialColor = 
                    RGBColor[1, 0, 0]; 
                    FrontEnd`Private`$ColorSelectorUseMakeBoxes = True; 
                    MathLink`CallFrontEnd[
                    FrontEnd`AttachCell[Typeset`box$, 
                    FrontEndResource["RGBColorValueSelector"], {
                    0, {Left, Bottom}}, {Left, Top}, 
                    "ClosingActions" -> {
                    "SelectionDeparture", "ParentChanged", 
                    "EvaluatorQuit"}]]]], BaseStyle -> Inherited, Evaluator -> 
                    Automatic, Method -> "Preemptive"], 
                    RGBColor[1, 0, 0], Editable -> False, Selectable -> 
                    False]}], "]"}]}], "}"}], ",", 
                    RowBox[{"{", 
                    RowBox[{
                    RowBox[{"Directive", "[", 
                    RowBox[{
                    RowBox[{"Opacity", "[", "0.5`", "]"}], ",", 
                    RowBox[{"EdgeForm", "[", 
                    RowBox[{"Directive", "[", 
                    RowBox[{
                    RowBox[{"Thickness", "[", "Small", "]"}], ",", 
                    RowBox[{"Opacity", "[", "0.20299999999999999`", "]"}]}], 
                    "]"}], "]"}], ",", 
                    InterpretationBox[
                    ButtonBox[
                    TooltipBox[
                    GraphicsBox[{{
                    GrayLevel[0], 
                    RectangleBox[{0, 0}]}, {
                    GrayLevel[0], 
                    RectangleBox[{1, -1}]}, {
                    GrayLevel[1], 
                    RectangleBox[{0, -1}, {2, 1}]}}, DefaultBaseStyle -> 
                    "ColorSwatchGraphics", AspectRatio -> 1, Frame -> True, 
                    FrameStyle -> GrayLevel[0.6666666666666666], FrameTicks -> 
                    None, PlotRangePadding -> None, ImageSize -> 
                    Dynamic[{Automatic, 1.35 CurrentValue["FontCapHeight"]/
                    AbsoluteCurrentValue[Magnification]}]], 
                    StyleBox[
                    RowBox[{"GrayLevel", "[", "1", "]"}], NumberMarks -> 
                    False]], Appearance -> None, BaseStyle -> {}, 
                    BaselinePosition -> Baseline, DefaultBaseStyle -> {}, 
                    ButtonFunction :> With[{Typeset`box$ = EvaluationBox[]}, 
                    If[
                    Not[
                    AbsoluteCurrentValue["Deployed"]], 
                    SelectionMove[Typeset`box$, All, Expression]; 
                    FrontEnd`Private`$ColorSelectorInitialAlpha = 1; 
                    FrontEnd`Private`$ColorSelectorInitialColor = 
                    GrayLevel[1]; FrontEnd`Private`$ColorSelectorUseMakeBoxes = 
                    True; MathLink`CallFrontEnd[
                    FrontEnd`AttachCell[Typeset`box$, 
                    FrontEndResource["GrayLevelColorValueSelector"], {
                    0, {Left, Bottom}}, {Left, Top}, 
                    "ClosingActions" -> {
                    "SelectionDeparture", "ParentChanged", 
                    "EvaluatorQuit"}]]]], BaseStyle -> Inherited, Evaluator -> 
                    Automatic, Method -> "Preemptive"], 
                    GrayLevel[1], Editable -> False, Selectable -> False]}], 
                    "]"}], ",", 
                    RowBox[{"Directive", "[", 
                    RowBox[{
                    RowBox[{"Opacity", "[", "0.5`", "]"}], ",", 
                    RowBox[{"EdgeForm", "[", 
                    RowBox[{"Directive", "[", 
                    RowBox[{
                    RowBox[{"Thickness", "[", "Small", "]"}], ",", 
                    RowBox[{"Opacity", "[", "0.20299999999999999`", "]"}]}], 
                    "]"}], "]"}], ",", 
                    InterpretationBox[
                    ButtonBox[
                    TooltipBox[
                    GraphicsBox[{{
                    GrayLevel[0], 
                    RectangleBox[{0, 0}]}, {
                    GrayLevel[0], 
                    RectangleBox[{1, -1}]}, {
                    GrayLevel[1], 
                    RectangleBox[{0, -1}, {2, 1}]}}, DefaultBaseStyle -> 
                    "ColorSwatchGraphics", AspectRatio -> 1, Frame -> True, 
                    FrameStyle -> GrayLevel[0.6666666666666666], FrameTicks -> 
                    None, PlotRangePadding -> None, ImageSize -> 
                    Dynamic[{Automatic, 1.35 CurrentValue["FontCapHeight"]/
                    AbsoluteCurrentValue[Magnification]}]], 
                    StyleBox[
                    RowBox[{"GrayLevel", "[", "1", "]"}], NumberMarks -> 
                    False]], Appearance -> None, BaseStyle -> {}, 
                    BaselinePosition -> Baseline, DefaultBaseStyle -> {}, 
                    ButtonFunction :> With[{Typeset`box$ = EvaluationBox[]}, 
                    If[
                    Not[
                    AbsoluteCurrentValue["Deployed"]], 
                    SelectionMove[Typeset`box$, All, Expression]; 
                    FrontEnd`Private`$ColorSelectorInitialAlpha = 1; 
                    FrontEnd`Private`$ColorSelectorInitialColor = 
                    GrayLevel[1]; FrontEnd`Private`$ColorSelectorUseMakeBoxes = 
                    True; MathLink`CallFrontEnd[
                    FrontEnd`AttachCell[Typeset`box$, 
                    FrontEndResource["GrayLevelColorValueSelector"], {
                    0, {Left, Bottom}}, {Left, Top}, 
                    "ClosingActions" -> {
                    "SelectionDeparture", "ParentChanged", 
                    "EvaluatorQuit"}]]]], BaseStyle -> Inherited, Evaluator -> 
                    Automatic, Method -> "Preemptive"], 
                    GrayLevel[1], Editable -> False, Selectable -> False]}], 
                    "]"}], ",", 
                    RowBox[{"Directive", "[", 
                    RowBox[{
                    RowBox[{"Opacity", "[", "0.5`", "]"}], ",", 
                    RowBox[{"EdgeForm", "[", 
                    RowBox[{"Directive", "[", 
                    RowBox[{
                    RowBox[{"Thickness", "[", "Small", "]"}], ",", 
                    RowBox[{"Opacity", "[", "0.20299999999999999`", "]"}]}], 
                    "]"}], "]"}], ",", 
                    InterpretationBox[
                    ButtonBox[
                    TooltipBox[
                    GraphicsBox[{{
                    GrayLevel[0], 
                    RectangleBox[{0, 0}]}, {
                    GrayLevel[0], 
                    RectangleBox[{1, -1}]}, {
                    GrayLevel[1], 
                    RectangleBox[{0, -1}, {2, 1}]}}, DefaultBaseStyle -> 
                    "ColorSwatchGraphics", AspectRatio -> 1, Frame -> True, 
                    FrameStyle -> GrayLevel[0.6666666666666666], FrameTicks -> 
                    None, PlotRangePadding -> None, ImageSize -> 
                    Dynamic[{Automatic, 1.35 CurrentValue["FontCapHeight"]/
                    AbsoluteCurrentValue[Magnification]}]], 
                    StyleBox[
                    RowBox[{"GrayLevel", "[", "1", "]"}], NumberMarks -> 
                    False]], Appearance -> None, BaseStyle -> {}, 
                    BaselinePosition -> Baseline, DefaultBaseStyle -> {}, 
                    ButtonFunction :> With[{Typeset`box$ = EvaluationBox[]}, 
                    If[
                    Not[
                    AbsoluteCurrentValue["Deployed"]], 
                    SelectionMove[Typeset`box$, All, Expression]; 
                    FrontEnd`Private`$ColorSelectorInitialAlpha = 1; 
                    FrontEnd`Private`$ColorSelectorInitialColor = 
                    GrayLevel[1]; FrontEnd`Private`$ColorSelectorUseMakeBoxes = 
                    True; MathLink`CallFrontEnd[
                    FrontEnd`AttachCell[Typeset`box$, 
                    FrontEndResource["GrayLevelColorValueSelector"], {
                    0, {Left, Bottom}}, {Left, Top}, 
                    "ClosingActions" -> {
                    "SelectionDeparture", "ParentChanged", 
                    "EvaluatorQuit"}]]]], BaseStyle -> Inherited, Evaluator -> 
                    Automatic, Method -> "Preemptive"], 
                    GrayLevel[1], Editable -> False, Selectable -> False]}], 
                    "]"}], ",", 
                    RowBox[{"Directive", "[", 
                    RowBox[{
                    RowBox[{"Opacity", "[", "0.5`", "]"}], ",", 
                    RowBox[{"EdgeForm", "[", 
                    RowBox[{"Directive", "[", 
                    RowBox[{
                    RowBox[{"Thickness", "[", "Small", "]"}], ",", 
                    RowBox[{"Opacity", "[", "0.20299999999999999`", "]"}]}], 
                    "]"}], "]"}], ",", 
                    InterpretationBox[
                    ButtonBox[
                    TooltipBox[
                    GraphicsBox[{{
                    GrayLevel[0], 
                    RectangleBox[{0, 0}]}, {
                    GrayLevel[0], 
                    RectangleBox[{1, -1}]}, {
                    GrayLevel[1], 
                    RectangleBox[{0, -1}, {2, 1}]}}, DefaultBaseStyle -> 
                    "ColorSwatchGraphics", AspectRatio -> 1, Frame -> True, 
                    FrameStyle -> GrayLevel[0.6666666666666666], FrameTicks -> 
                    None, PlotRangePadding -> None, ImageSize -> 
                    Dynamic[{Automatic, 1.35 CurrentValue["FontCapHeight"]/
                    AbsoluteCurrentValue[Magnification]}]], 
                    StyleBox[
                    RowBox[{"GrayLevel", "[", "1", "]"}], NumberMarks -> 
                    False]], Appearance -> None, BaseStyle -> {}, 
                    BaselinePosition -> Baseline, DefaultBaseStyle -> {}, 
                    ButtonFunction :> With[{Typeset`box$ = EvaluationBox[]}, 
                    If[
                    Not[
                    AbsoluteCurrentValue["Deployed"]], 
                    SelectionMove[Typeset`box$, All, Expression]; 
                    FrontEnd`Private`$ColorSelectorInitialAlpha = 1; 
                    FrontEnd`Private`$ColorSelectorInitialColor = 
                    GrayLevel[1]; FrontEnd`Private`$ColorSelectorUseMakeBoxes = 
                    True; MathLink`CallFrontEnd[
                    FrontEnd`AttachCell[Typeset`box$, 
                    FrontEndResource["GrayLevelColorValueSelector"], {
                    0, {Left, Bottom}}, {Left, Top}, 
                    "ClosingActions" -> {
                    "SelectionDeparture", "ParentChanged", 
                    "EvaluatorQuit"}]]]], BaseStyle -> Inherited, Evaluator -> 
                    Automatic, Method -> "Preemptive"], 
                    GrayLevel[1], Editable -> False, Selectable -> False]}], 
                    "]"}], ",", 
                    RowBox[{"Directive", "[", 
                    RowBox[{
                    RowBox[{"Opacity", "[", "0.5`", "]"}], ",", 
                    RowBox[{"EdgeForm", "[", 
                    RowBox[{"Directive", "[", 
                    RowBox[{
                    RowBox[{"Thickness", "[", "Small", "]"}], ",", 
                    RowBox[{"Opacity", "[", "0.20299999999999999`", "]"}]}], 
                    "]"}], "]"}], ",", 
                    InterpretationBox[
                    ButtonBox[
                    TooltipBox[
                    GraphicsBox[{{
                    GrayLevel[0], 
                    RectangleBox[{0, 0}]}, {
                    GrayLevel[0], 
                    RectangleBox[{1, -1}]}, {
                    GrayLevel[1], 
                    RectangleBox[{0, -1}, {2, 1}]}}, DefaultBaseStyle -> 
                    "ColorSwatchGraphics", AspectRatio -> 1, Frame -> True, 
                    FrameStyle -> GrayLevel[0.6666666666666666], FrameTicks -> 
                    None, PlotRangePadding -> None, ImageSize -> 
                    Dynamic[{Automatic, 1.35 CurrentValue["FontCapHeight"]/
                    AbsoluteCurrentValue[Magnification]}]], 
                    StyleBox[
                    RowBox[{"GrayLevel", "[", "1", "]"}], NumberMarks -> 
                    False]], Appearance -> None, BaseStyle -> {}, 
                    BaselinePosition -> Baseline, DefaultBaseStyle -> {}, 
                    ButtonFunction :> With[{Typeset`box$ = EvaluationBox[]}, 
                    If[
                    Not[
                    AbsoluteCurrentValue["Deployed"]], 
                    SelectionMove[Typeset`box$, All, Expression]; 
                    FrontEnd`Private`$ColorSelectorInitialAlpha = 1; 
                    FrontEnd`Private`$ColorSelectorInitialColor = 
                    GrayLevel[1]; FrontEnd`Private`$ColorSelectorUseMakeBoxes = 
                    True; MathLink`CallFrontEnd[
                    FrontEnd`AttachCell[Typeset`box$, 
                    FrontEndResource["GrayLevelColorValueSelector"], {
                    0, {Left, Bottom}}, {Left, Top}, 
                    "ClosingActions" -> {
                    "SelectionDeparture", "ParentChanged", 
                    "EvaluatorQuit"}]]]], BaseStyle -> Inherited, Evaluator -> 
                    Automatic, Method -> "Preemptive"], 
                    GrayLevel[1], Editable -> False, Selectable -> False]}], 
                    "]"}], ",", 
                    RowBox[{"Directive", "[", 
                    RowBox[{
                    RowBox[{"Opacity", "[", "0.5`", "]"}], ",", 
                    RowBox[{"EdgeForm", "[", 
                    RowBox[{"Directive", "[", 
                    RowBox[{
                    RowBox[{"Thickness", "[", "Small", "]"}], ",", 
                    RowBox[{"Opacity", "[", "0.20299999999999999`", "]"}]}], 
                    "]"}], "]"}], ",", 
                    InterpretationBox[
                    ButtonBox[
                    TooltipBox[
                    GraphicsBox[{{
                    GrayLevel[0], 
                    RectangleBox[{0, 0}]}, {
                    GrayLevel[0], 
                    RectangleBox[{1, -1}]}, {
                    GrayLevel[1], 
                    RectangleBox[{0, -1}, {2, 1}]}}, DefaultBaseStyle -> 
                    "ColorSwatchGraphics", AspectRatio -> 1, Frame -> True, 
                    FrameStyle -> GrayLevel[0.6666666666666666], FrameTicks -> 
                    None, PlotRangePadding -> None, ImageSize -> 
                    Dynamic[{Automatic, 1.35 CurrentValue["FontCapHeight"]/
                    AbsoluteCurrentValue[Magnification]}]], 
                    StyleBox[
                    RowBox[{"GrayLevel", "[", "1", "]"}], NumberMarks -> 
                    False]], Appearance -> None, BaseStyle -> {}, 
                    BaselinePosition -> Baseline, DefaultBaseStyle -> {}, 
                    ButtonFunction :> With[{Typeset`box$ = EvaluationBox[]}, 
                    If[
                    Not[
                    AbsoluteCurrentValue["Deployed"]], 
                    SelectionMove[Typeset`box$, All, Expression]; 
                    FrontEnd`Private`$ColorSelectorInitialAlpha = 1; 
                    FrontEnd`Private`$ColorSelectorInitialColor = 
                    GrayLevel[1]; FrontEnd`Private`$ColorSelectorUseMakeBoxes = 
                    True; MathLink`CallFrontEnd[
                    FrontEnd`AttachCell[Typeset`box$, 
                    FrontEndResource["GrayLevelColorValueSelector"], {
                    0, {Left, Bottom}}, {Left, Top}, 
                    "ClosingActions" -> {
                    "SelectionDeparture", "ParentChanged", 
                    "EvaluatorQuit"}]]]], BaseStyle -> Inherited, Evaluator -> 
                    Automatic, Method -> "Preemptive"], 
                    GrayLevel[1], Editable -> False, Selectable -> False]}], 
                    "]"}], ",", 
                    RowBox[{"Directive", "[", 
                    RowBox[{
                    RowBox[{"Opacity", "[", "0.5`", "]"}], ",", 
                    RowBox[{"EdgeForm", "[", 
                    RowBox[{"Directive", "[", 
                    RowBox[{
                    RowBox[{"Thickness", "[", "Small", "]"}], ",", 
                    RowBox[{"Opacity", "[", "0.20299999999999999`", "]"}]}], 
                    "]"}], "]"}], ",", 
                    InterpretationBox[
                    ButtonBox[
                    TooltipBox[
                    GraphicsBox[{{
                    GrayLevel[0], 
                    RectangleBox[{0, 0}]}, {
                    GrayLevel[0], 
                    RectangleBox[{1, -1}]}, {
                    GrayLevel[1], 
                    RectangleBox[{0, -1}, {2, 1}]}}, DefaultBaseStyle -> 
                    "ColorSwatchGraphics", AspectRatio -> 1, Frame -> True, 
                    FrameStyle -> GrayLevel[0.6666666666666666], FrameTicks -> 
                    None, PlotRangePadding -> None, ImageSize -> 
                    Dynamic[{Automatic, 1.35 CurrentValue["FontCapHeight"]/
                    AbsoluteCurrentValue[Magnification]}]], 
                    StyleBox[
                    RowBox[{"GrayLevel", "[", "1", "]"}], NumberMarks -> 
                    False]], Appearance -> None, BaseStyle -> {}, 
                    BaselinePosition -> Baseline, DefaultBaseStyle -> {}, 
                    ButtonFunction :> With[{Typeset`box$ = EvaluationBox[]}, 
                    If[
                    Not[
                    AbsoluteCurrentValue["Deployed"]], 
                    SelectionMove[Typeset`box$, All, Expression]; 
                    FrontEnd`Private`$ColorSelectorInitialAlpha = 1; 
                    FrontEnd`Private`$ColorSelectorInitialColor = 
                    GrayLevel[1]; FrontEnd`Private`$ColorSelectorUseMakeBoxes = 
                    True; MathLink`CallFrontEnd[
                    FrontEnd`AttachCell[Typeset`box$, 
                    FrontEndResource["GrayLevelColorValueSelector"], {
                    0, {Left, Bottom}}, {Left, Top}, 
                    "ClosingActions" -> {
                    "SelectionDeparture", "ParentChanged", 
                    "EvaluatorQuit"}]]]], BaseStyle -> Inherited, Evaluator -> 
                    Automatic, Method -> "Preemptive"], 
                    GrayLevel[1], Editable -> False, Selectable -> False]}], 
                    "]"}], ",", 
                    RowBox[{"Directive", "[", 
                    RowBox[{
                    RowBox[{"Opacity", "[", "0.5`", "]"}], ",", 
                    RowBox[{"EdgeForm", "[", 
                    RowBox[{"Directive", "[", 
                    RowBox[{
                    RowBox[{"Thickness", "[", "Small", "]"}], ",", 
                    RowBox[{"Opacity", "[", "0.20299999999999999`", "]"}]}], 
                    "]"}], "]"}], ",", 
                    InterpretationBox[
                    ButtonBox[
                    TooltipBox[
                    GraphicsBox[{{
                    GrayLevel[0], 
                    RectangleBox[{0, 0}]}, {
                    GrayLevel[0], 
                    RectangleBox[{1, -1}]}, {
                    GrayLevel[1], 
                    RectangleBox[{0, -1}, {2, 1}]}}, DefaultBaseStyle -> 
                    "ColorSwatchGraphics", AspectRatio -> 1, Frame -> True, 
                    FrameStyle -> GrayLevel[0.6666666666666666], FrameTicks -> 
                    None, PlotRangePadding -> None, ImageSize -> 
                    Dynamic[{Automatic, 1.35 CurrentValue["FontCapHeight"]/
                    AbsoluteCurrentValue[Magnification]}]], 
                    StyleBox[
                    RowBox[{"GrayLevel", "[", "1", "]"}], NumberMarks -> 
                    False]], Appearance -> None, BaseStyle -> {}, 
                    BaselinePosition -> Baseline, DefaultBaseStyle -> {}, 
                    ButtonFunction :> With[{Typeset`box$ = EvaluationBox[]}, 
                    If[
                    Not[
                    AbsoluteCurrentValue["Deployed"]], 
                    SelectionMove[Typeset`box$, All, Expression]; 
                    FrontEnd`Private`$ColorSelectorInitialAlpha = 1; 
                    FrontEnd`Private`$ColorSelectorInitialColor = 
                    GrayLevel[1]; FrontEnd`Private`$ColorSelectorUseMakeBoxes = 
                    True; MathLink`CallFrontEnd[
                    FrontEnd`AttachCell[Typeset`box$, 
                    FrontEndResource["GrayLevelColorValueSelector"], {
                    0, {Left, Bottom}}, {Left, Top}, 
                    "ClosingActions" -> {
                    "SelectionDeparture", "ParentChanged", 
                    "EvaluatorQuit"}]]]], BaseStyle -> Inherited, Evaluator -> 
                    Automatic, Method -> "Preemptive"], 
                    GrayLevel[1], Editable -> False, Selectable -> False]}], 
                    "]"}], ",", 
                    RowBox[{"Directive", "[", 
                    RowBox[{
                    RowBox[{"Opacity", "[", "0.5`", "]"}], ",", 
                    RowBox[{"EdgeForm", "[", 
                    RowBox[{"Directive", "[", 
                    RowBox[{
                    RowBox[{"Thickness", "[", "Small", "]"}], ",", 
                    RowBox[{"Opacity", "[", "0.20299999999999999`", "]"}]}], 
                    "]"}], "]"}], ",", 
                    InterpretationBox[
                    ButtonBox[
                    TooltipBox[
                    GraphicsBox[{{
                    GrayLevel[0], 
                    RectangleBox[{0, 0}]}, {
                    GrayLevel[0], 
                    RectangleBox[{1, -1}]}, {
                    GrayLevel[1], 
                    RectangleBox[{0, -1}, {2, 1}]}}, DefaultBaseStyle -> 
                    "ColorSwatchGraphics", AspectRatio -> 1, Frame -> True, 
                    FrameStyle -> GrayLevel[0.6666666666666666], FrameTicks -> 
                    None, PlotRangePadding -> None, ImageSize -> 
                    Dynamic[{Automatic, 1.35 CurrentValue["FontCapHeight"]/
                    AbsoluteCurrentValue[Magnification]}]], 
                    StyleBox[
                    RowBox[{"GrayLevel", "[", "1", "]"}], NumberMarks -> 
                    False]], Appearance -> None, BaseStyle -> {}, 
                    BaselinePosition -> Baseline, DefaultBaseStyle -> {}, 
                    ButtonFunction :> With[{Typeset`box$ = EvaluationBox[]}, 
                    If[
                    Not[
                    AbsoluteCurrentValue["Deployed"]], 
                    SelectionMove[Typeset`box$, All, Expression]; 
                    FrontEnd`Private`$ColorSelectorInitialAlpha = 1; 
                    FrontEnd`Private`$ColorSelectorInitialColor = 
                    GrayLevel[1]; FrontEnd`Private`$ColorSelectorUseMakeBoxes = 
                    True; MathLink`CallFrontEnd[
                    FrontEnd`AttachCell[Typeset`box$, 
                    FrontEndResource["GrayLevelColorValueSelector"], {
                    0, {Left, Bottom}}, {Left, Top}, 
                    "ClosingActions" -> {
                    "SelectionDeparture", "ParentChanged", 
                    "EvaluatorQuit"}]]]], BaseStyle -> Inherited, Evaluator -> 
                    Automatic, Method -> "Preemptive"], 
                    GrayLevel[1], Editable -> False, Selectable -> False]}], 
                    "]"}], ",", 
                    RowBox[{"Directive", "[", 
                    RowBox[{
                    RowBox[{"Opacity", "[", "0.5`", "]"}], ",", 
                    RowBox[{"EdgeForm", "[", 
                    RowBox[{"Directive", "[", 
                    RowBox[{
                    RowBox[{"Thickness", "[", "Small", "]"}], ",", 
                    RowBox[{"Opacity", "[", "0.20299999999999999`", "]"}]}], 
                    "]"}], "]"}], ",", 
                    InterpretationBox[
                    ButtonBox[
                    TooltipBox[
                    GraphicsBox[{{
                    GrayLevel[0], 
                    RectangleBox[{0, 0}]}, {
                    GrayLevel[0], 
                    RectangleBox[{1, -1}]}, {
                    GrayLevel[1], 
                    RectangleBox[{0, -1}, {2, 1}]}}, DefaultBaseStyle -> 
                    "ColorSwatchGraphics", AspectRatio -> 1, Frame -> True, 
                    FrameStyle -> GrayLevel[0.6666666666666666], FrameTicks -> 
                    None, PlotRangePadding -> None, ImageSize -> 
                    Dynamic[{Automatic, 1.35 CurrentValue["FontCapHeight"]/
                    AbsoluteCurrentValue[Magnification]}]], 
                    StyleBox[
                    RowBox[{"GrayLevel", "[", "1", "]"}], NumberMarks -> 
                    False]], Appearance -> None, BaseStyle -> {}, 
                    BaselinePosition -> Baseline, DefaultBaseStyle -> {}, 
                    ButtonFunction :> With[{Typeset`box$ = EvaluationBox[]}, 
                    If[
                    Not[
                    AbsoluteCurrentValue["Deployed"]], 
                    SelectionMove[Typeset`box$, All, Expression]; 
                    FrontEnd`Private`$ColorSelectorInitialAlpha = 1; 
                    FrontEnd`Private`$ColorSelectorInitialColor = 
                    GrayLevel[1]; FrontEnd`Private`$ColorSelectorUseMakeBoxes = 
                    True; MathLink`CallFrontEnd[
                    FrontEnd`AttachCell[Typeset`box$, 
                    FrontEndResource["GrayLevelColorValueSelector"], {
                    0, {Left, Bottom}}, {Left, Top}, 
                    "ClosingActions" -> {
                    "SelectionDeparture", "ParentChanged", 
                    "EvaluatorQuit"}]]]], BaseStyle -> Inherited, Evaluator -> 
                    Automatic, Method -> "Preemptive"], 
                    GrayLevel[1], Editable -> False, Selectable -> False]}], 
                    "]"}], ",", 
                    RowBox[{"Directive", "[", 
                    RowBox[{
                    RowBox[{"Opacity", "[", "0.5`", "]"}], ",", 
                    RowBox[{"EdgeForm", "[", 
                    RowBox[{"Directive", "[", 
                    RowBox[{
                    RowBox[{"Thickness", "[", "Small", "]"}], ",", 
                    RowBox[{"Opacity", "[", "0.20299999999999999`", "]"}]}], 
                    "]"}], "]"}], ",", 
                    InterpretationBox[
                    ButtonBox[
                    TooltipBox[
                    GraphicsBox[{{
                    GrayLevel[0], 
                    RectangleBox[{0, 0}]}, {
                    GrayLevel[0], 
                    RectangleBox[{1, -1}]}, {
                    GrayLevel[1], 
                    RectangleBox[{0, -1}, {2, 1}]}}, DefaultBaseStyle -> 
                    "ColorSwatchGraphics", AspectRatio -> 1, Frame -> True, 
                    FrameStyle -> GrayLevel[0.6666666666666666], FrameTicks -> 
                    None, PlotRangePadding -> None, ImageSize -> 
                    Dynamic[{Automatic, 1.35 CurrentValue["FontCapHeight"]/
                    AbsoluteCurrentValue[Magnification]}]], 
                    StyleBox[
                    RowBox[{"GrayLevel", "[", "1", "]"}], NumberMarks -> 
                    False]], Appearance -> None, BaseStyle -> {}, 
                    BaselinePosition -> Baseline, DefaultBaseStyle -> {}, 
                    ButtonFunction :> With[{Typeset`box$ = EvaluationBox[]}, 
                    If[
                    Not[
                    AbsoluteCurrentValue["Deployed"]], 
                    SelectionMove[Typeset`box$, All, Expression]; 
                    FrontEnd`Private`$ColorSelectorInitialAlpha = 1; 
                    FrontEnd`Private`$ColorSelectorInitialColor = 
                    GrayLevel[1]; FrontEnd`Private`$ColorSelectorUseMakeBoxes = 
                    True; MathLink`CallFrontEnd[
                    FrontEnd`AttachCell[Typeset`box$, 
                    FrontEndResource["GrayLevelColorValueSelector"], {
                    0, {Left, Bottom}}, {Left, Top}, 
                    "ClosingActions" -> {
                    "SelectionDeparture", "ParentChanged", 
                    "EvaluatorQuit"}]]]], BaseStyle -> Inherited, Evaluator -> 
                    Automatic, Method -> "Preemptive"], 
                    GrayLevel[1], Editable -> False, Selectable -> False]}], 
                    "]"}], ",", 
                    RowBox[{"Directive", "[", 
                    RowBox[{
                    RowBox[{"Opacity", "[", "0.5`", "]"}], ",", 
                    RowBox[{"EdgeForm", "[", 
                    RowBox[{"Directive", "[", 
                    RowBox[{
                    RowBox[{"Thickness", "[", "Small", "]"}], ",", 
                    RowBox[{"Opacity", "[", "0.20299999999999999`", "]"}]}], 
                    "]"}], "]"}], ",", 
                    InterpretationBox[
                    ButtonBox[
                    TooltipBox[
                    GraphicsBox[{{
                    GrayLevel[0], 
                    RectangleBox[{0, 0}]}, {
                    GrayLevel[0], 
                    RectangleBox[{1, -1}]}, {
                    GrayLevel[1], 
                    RectangleBox[{0, -1}, {2, 1}]}}, DefaultBaseStyle -> 
                    "ColorSwatchGraphics", AspectRatio -> 1, Frame -> True, 
                    FrameStyle -> GrayLevel[0.6666666666666666], FrameTicks -> 
                    None, PlotRangePadding -> None, ImageSize -> 
                    Dynamic[{Automatic, 1.35 CurrentValue["FontCapHeight"]/
                    AbsoluteCurrentValue[Magnification]}]], 
                    StyleBox[
                    RowBox[{"GrayLevel", "[", "1", "]"}], NumberMarks -> 
                    False]], Appearance -> None, BaseStyle -> {}, 
                    BaselinePosition -> Baseline, DefaultBaseStyle -> {}, 
                    ButtonFunction :> With[{Typeset`box$ = EvaluationBox[]}, 
                    If[
                    Not[
                    AbsoluteCurrentValue["Deployed"]], 
                    SelectionMove[Typeset`box$, All, Expression]; 
                    FrontEnd`Private`$ColorSelectorInitialAlpha = 1; 
                    FrontEnd`Private`$ColorSelectorInitialColor = 
                    GrayLevel[1]; FrontEnd`Private`$ColorSelectorUseMakeBoxes = 
                    True; MathLink`CallFrontEnd[
                    FrontEnd`AttachCell[Typeset`box$, 
                    FrontEndResource["GrayLevelColorValueSelector"], {
                    0, {Left, Bottom}}, {Left, Top}, 
                    "ClosingActions" -> {
                    "SelectionDeparture", "ParentChanged", 
                    "EvaluatorQuit"}]]]], BaseStyle -> Inherited, Evaluator -> 
                    Automatic, Method -> "Preemptive"], 
                    GrayLevel[1], Editable -> False, Selectable -> False]}], 
                    "]"}], ",", 
                    RowBox[{"Directive", "[", 
                    RowBox[{
                    RowBox[{"Opacity", "[", "0.5`", "]"}], ",", 
                    RowBox[{"EdgeForm", "[", 
                    RowBox[{"Directive", "[", 
                    RowBox[{
                    RowBox[{"Thickness", "[", "Small", "]"}], ",", 
                    RowBox[{"Opacity", "[", "0.20299999999999999`", "]"}]}], 
                    "]"}], "]"}], ",", 
                    InterpretationBox[
                    ButtonBox[
                    TooltipBox[
                    GraphicsBox[{{
                    GrayLevel[0], 
                    RectangleBox[{0, 0}]}, {
                    GrayLevel[0], 
                    RectangleBox[{1, -1}]}, {
                    GrayLevel[1], 
                    RectangleBox[{0, -1}, {2, 1}]}}, DefaultBaseStyle -> 
                    "ColorSwatchGraphics", AspectRatio -> 1, Frame -> True, 
                    FrameStyle -> GrayLevel[0.6666666666666666], FrameTicks -> 
                    None, PlotRangePadding -> None, ImageSize -> 
                    Dynamic[{Automatic, 1.35 CurrentValue["FontCapHeight"]/
                    AbsoluteCurrentValue[Magnification]}]], 
                    StyleBox[
                    RowBox[{"GrayLevel", "[", "1", "]"}], NumberMarks -> 
                    False]], Appearance -> None, BaseStyle -> {}, 
                    BaselinePosition -> Baseline, DefaultBaseStyle -> {}, 
                    ButtonFunction :> With[{Typeset`box$ = EvaluationBox[]}, 
                    If[
                    Not[
                    AbsoluteCurrentValue["Deployed"]], 
                    SelectionMove[Typeset`box$, All, Expression]; 
                    FrontEnd`Private`$ColorSelectorInitialAlpha = 1; 
                    FrontEnd`Private`$ColorSelectorInitialColor = 
                    GrayLevel[1]; FrontEnd`Private`$ColorSelectorUseMakeBoxes = 
                    True; MathLink`CallFrontEnd[
                    FrontEnd`AttachCell[Typeset`box$, 
                    FrontEndResource["GrayLevelColorValueSelector"], {
                    0, {Left, Bottom}}, {Left, Top}, 
                    "ClosingActions" -> {
                    "SelectionDeparture", "ParentChanged", 
                    "EvaluatorQuit"}]]]], BaseStyle -> Inherited, Evaluator -> 
                    Automatic, Method -> "Preemptive"], 
                    GrayLevel[1], Editable -> False, Selectable -> False]}], 
                    "]"}], ",", 
                    RowBox[{"Directive", "[", 
                    RowBox[{
                    RowBox[{"Opacity", "[", "0.5`", "]"}], ",", 
                    RowBox[{"EdgeForm", "[", 
                    RowBox[{"Directive", "[", 
                    RowBox[{
                    RowBox[{"Thickness", "[", "Small", "]"}], ",", 
                    RowBox[{"Opacity", "[", "0.20299999999999999`", "]"}]}], 
                    "]"}], "]"}], ",", 
                    InterpretationBox[
                    ButtonBox[
                    TooltipBox[
                    GraphicsBox[{{
                    GrayLevel[0], 
                    RectangleBox[{0, 0}]}, {
                    GrayLevel[0], 
                    RectangleBox[{1, -1}]}, {
                    GrayLevel[1], 
                    RectangleBox[{0, -1}, {2, 1}]}}, DefaultBaseStyle -> 
                    "ColorSwatchGraphics", AspectRatio -> 1, Frame -> True, 
                    FrameStyle -> GrayLevel[0.6666666666666666], FrameTicks -> 
                    None, PlotRangePadding -> None, ImageSize -> 
                    Dynamic[{Automatic, 1.35 CurrentValue["FontCapHeight"]/
                    AbsoluteCurrentValue[Magnification]}]], 
                    StyleBox[
                    RowBox[{"GrayLevel", "[", "1", "]"}], NumberMarks -> 
                    False]], Appearance -> None, BaseStyle -> {}, 
                    BaselinePosition -> Baseline, DefaultBaseStyle -> {}, 
                    ButtonFunction :> With[{Typeset`box$ = EvaluationBox[]}, 
                    If[
                    Not[
                    AbsoluteCurrentValue["Deployed"]], 
                    SelectionMove[Typeset`box$, All, Expression]; 
                    FrontEnd`Private`$ColorSelectorInitialAlpha = 1; 
                    FrontEnd`Private`$ColorSelectorInitialColor = 
                    GrayLevel[1]; FrontEnd`Private`$ColorSelectorUseMakeBoxes = 
                    True; MathLink`CallFrontEnd[
                    FrontEnd`AttachCell[Typeset`box$, 
                    FrontEndResource["GrayLevelColorValueSelector"], {
                    0, {Left, Bottom}}, {Left, Top}, 
                    "ClosingActions" -> {
                    "SelectionDeparture", "ParentChanged", 
                    "EvaluatorQuit"}]]]], BaseStyle -> Inherited, Evaluator -> 
                    Automatic, Method -> "Preemptive"], 
                    GrayLevel[1], Editable -> False, Selectable -> False]}], 
                    "]"}], ",", 
                    RowBox[{"Directive", "[", 
                    RowBox[{
                    RowBox[{"Opacity", "[", "0.5`", "]"}], ",", 
                    RowBox[{"EdgeForm", "[", 
                    RowBox[{"Directive", "[", 
                    RowBox[{
                    RowBox[{"Thickness", "[", "Small", "]"}], ",", 
                    RowBox[{"Opacity", "[", "0.20299999999999999`", "]"}]}], 
                    "]"}], "]"}], ",", 
                    InterpretationBox[
                    ButtonBox[
                    TooltipBox[
                    GraphicsBox[{{
                    GrayLevel[0], 
                    RectangleBox[{0, 0}]}, {
                    GrayLevel[0], 
                    RectangleBox[{1, -1}]}, {
                    GrayLevel[1], 
                    RectangleBox[{0, -1}, {2, 1}]}}, DefaultBaseStyle -> 
                    "ColorSwatchGraphics", AspectRatio -> 1, Frame -> True, 
                    FrameStyle -> GrayLevel[0.6666666666666666], FrameTicks -> 
                    None, PlotRangePadding -> None, ImageSize -> 
                    Dynamic[{Automatic, 1.35 CurrentValue["FontCapHeight"]/
                    AbsoluteCurrentValue[Magnification]}]], 
                    StyleBox[
                    RowBox[{"GrayLevel", "[", "1", "]"}], NumberMarks -> 
                    False]], Appearance -> None, BaseStyle -> {}, 
                    BaselinePosition -> Baseline, DefaultBaseStyle -> {}, 
                    ButtonFunction :> With[{Typeset`box$ = EvaluationBox[]}, 
                    If[
                    Not[
                    AbsoluteCurrentValue["Deployed"]], 
                    SelectionMove[Typeset`box$, All, Expression]; 
                    FrontEnd`Private`$ColorSelectorInitialAlpha = 1; 
                    FrontEnd`Private`$ColorSelectorInitialColor = 
                    GrayLevel[1]; FrontEnd`Private`$ColorSelectorUseMakeBoxes = 
                    True; MathLink`CallFrontEnd[
                    FrontEnd`AttachCell[Typeset`box$, 
                    FrontEndResource["GrayLevelColorValueSelector"], {
                    0, {Left, Bottom}}, {Left, Top}, 
                    "ClosingActions" -> {
                    "SelectionDeparture", "ParentChanged", 
                    "EvaluatorQuit"}]]]], BaseStyle -> Inherited, Evaluator -> 
                    Automatic, Method -> "Preemptive"], 
                    GrayLevel[1], Editable -> False, Selectable -> False]}], 
                    "]"}], ",", 
                    RowBox[{"Directive", "[", 
                    RowBox[{
                    RowBox[{"Opacity", "[", "0.5`", "]"}], ",", 
                    RowBox[{"EdgeForm", "[", 
                    RowBox[{"Directive", "[", 
                    RowBox[{
                    RowBox[{"Thickness", "[", "Small", "]"}], ",", 
                    RowBox[{"Opacity", "[", "0.20299999999999999`", "]"}]}], 
                    "]"}], "]"}], ",", 
                    InterpretationBox[
                    ButtonBox[
                    TooltipBox[
                    GraphicsBox[{{
                    GrayLevel[0], 
                    RectangleBox[{0, 0}]}, {
                    GrayLevel[0], 
                    RectangleBox[{1, -1}]}, {
                    GrayLevel[1], 
                    RectangleBox[{0, -1}, {2, 1}]}}, DefaultBaseStyle -> 
                    "ColorSwatchGraphics", AspectRatio -> 1, Frame -> True, 
                    FrameStyle -> GrayLevel[0.6666666666666666], FrameTicks -> 
                    None, PlotRangePadding -> None, ImageSize -> 
                    Dynamic[{Automatic, 1.35 CurrentValue["FontCapHeight"]/
                    AbsoluteCurrentValue[Magnification]}]], 
                    StyleBox[
                    RowBox[{"GrayLevel", "[", "1", "]"}], NumberMarks -> 
                    False]], Appearance -> None, BaseStyle -> {}, 
                    BaselinePosition -> Baseline, DefaultBaseStyle -> {}, 
                    ButtonFunction :> With[{Typeset`box$ = EvaluationBox[]}, 
                    If[
                    Not[
                    AbsoluteCurrentValue["Deployed"]], 
                    SelectionMove[Typeset`box$, All, Expression]; 
                    FrontEnd`Private`$ColorSelectorInitialAlpha = 1; 
                    FrontEnd`Private`$ColorSelectorInitialColor = 
                    GrayLevel[1]; FrontEnd`Private`$ColorSelectorUseMakeBoxes = 
                    True; MathLink`CallFrontEnd[
                    FrontEnd`AttachCell[Typeset`box$, 
                    FrontEndResource["GrayLevelColorValueSelector"], {
                    0, {Left, Bottom}}, {Left, Top}, 
                    "ClosingActions" -> {
                    "SelectionDeparture", "ParentChanged", 
                    "EvaluatorQuit"}]]]], BaseStyle -> Inherited, Evaluator -> 
                    Automatic, Method -> "Preemptive"], 
                    GrayLevel[1], Editable -> False, Selectable -> False]}], 
                    "]"}], ",", 
                    RowBox[{"Directive", "[", 
                    RowBox[{
                    RowBox[{"Opacity", "[", "0.5`", "]"}], ",", 
                    RowBox[{"EdgeForm", "[", 
                    RowBox[{"Directive", "[", 
                    RowBox[{
                    RowBox[{"Thickness", "[", "Small", "]"}], ",", 
                    RowBox[{"Opacity", "[", "0.20299999999999999`", "]"}]}], 
                    "]"}], "]"}], ",", 
                    InterpretationBox[
                    ButtonBox[
                    TooltipBox[
                    GraphicsBox[{{
                    GrayLevel[0], 
                    RectangleBox[{0, 0}]}, {
                    GrayLevel[0], 
                    RectangleBox[{1, -1}]}, {
                    GrayLevel[1], 
                    RectangleBox[{0, -1}, {2, 1}]}}, DefaultBaseStyle -> 
                    "ColorSwatchGraphics", AspectRatio -> 1, Frame -> True, 
                    FrameStyle -> GrayLevel[0.6666666666666666], FrameTicks -> 
                    None, PlotRangePadding -> None, ImageSize -> 
                    Dynamic[{Automatic, 1.35 CurrentValue["FontCapHeight"]/
                    AbsoluteCurrentValue[Magnification]}]], 
                    StyleBox[
                    RowBox[{"GrayLevel", "[", "1", "]"}], NumberMarks -> 
                    False]], Appearance -> None, BaseStyle -> {}, 
                    BaselinePosition -> Baseline, DefaultBaseStyle -> {}, 
                    ButtonFunction :> With[{Typeset`box$ = EvaluationBox[]}, 
                    If[
                    Not[
                    AbsoluteCurrentValue["Deployed"]], 
                    SelectionMove[Typeset`box$, All, Expression]; 
                    FrontEnd`Private`$ColorSelectorInitialAlpha = 1; 
                    FrontEnd`Private`$ColorSelectorInitialColor = 
                    GrayLevel[1]; FrontEnd`Private`$ColorSelectorUseMakeBoxes = 
                    True; MathLink`CallFrontEnd[
                    FrontEnd`AttachCell[Typeset`box$, 
                    FrontEndResource["GrayLevelColorValueSelector"], {
                    0, {Left, Bottom}}, {Left, Top}, 
                    "ClosingActions" -> {
                    "SelectionDeparture", "ParentChanged", 
                    "EvaluatorQuit"}]]]], BaseStyle -> Inherited, Evaluator -> 
                    Automatic, Method -> "Preemptive"], 
                    GrayLevel[1], Editable -> False, Selectable -> False]}], 
                    "]"}], ",", 
                    RowBox[{"Directive", "[", 
                    RowBox[{
                    RowBox[{"Opacity", "[", "0.5`", "]"}], ",", 
                    RowBox[{"EdgeForm", "[", 
                    RowBox[{"Directive", "[", 
                    RowBox[{
                    RowBox[{"Thickness", "[", "Small", "]"}], ",", 
                    RowBox[{"Opacity", "[", "0.20299999999999999`", "]"}]}], 
                    "]"}], "]"}], ",", 
                    InterpretationBox[
                    ButtonBox[
                    TooltipBox[
                    GraphicsBox[{{
                    GrayLevel[0], 
                    RectangleBox[{0, 0}]}, {
                    GrayLevel[0], 
                    RectangleBox[{1, -1}]}, {
                    GrayLevel[1], 
                    RectangleBox[{0, -1}, {2, 1}]}}, DefaultBaseStyle -> 
                    "ColorSwatchGraphics", AspectRatio -> 1, Frame -> True, 
                    FrameStyle -> GrayLevel[0.6666666666666666], FrameTicks -> 
                    None, PlotRangePadding -> None, ImageSize -> 
                    Dynamic[{Automatic, 1.35 CurrentValue["FontCapHeight"]/
                    AbsoluteCurrentValue[Magnification]}]], 
                    StyleBox[
                    RowBox[{"GrayLevel", "[", "1", "]"}], NumberMarks -> 
                    False]], Appearance -> None, BaseStyle -> {}, 
                    BaselinePosition -> Baseline, DefaultBaseStyle -> {}, 
                    ButtonFunction :> With[{Typeset`box$ = EvaluationBox[]}, 
                    If[
                    Not[
                    AbsoluteCurrentValue["Deployed"]], 
                    SelectionMove[Typeset`box$, All, Expression]; 
                    FrontEnd`Private`$ColorSelectorInitialAlpha = 1; 
                    FrontEnd`Private`$ColorSelectorInitialColor = 
                    GrayLevel[1]; FrontEnd`Private`$ColorSelectorUseMakeBoxes = 
                    True; MathLink`CallFrontEnd[
                    FrontEnd`AttachCell[Typeset`box$, 
                    FrontEndResource["GrayLevelColorValueSelector"], {
                    0, {Left, Bottom}}, {Left, Top}, 
                    "ClosingActions" -> {
                    "SelectionDeparture", "ParentChanged", 
                    "EvaluatorQuit"}]]]], BaseStyle -> Inherited, Evaluator -> 
                    Automatic, Method -> "Preemptive"], 
                    GrayLevel[1], Editable -> False, Selectable -> False]}], 
                    "]"}], ",", 
                    RowBox[{"Directive", "[", 
                    RowBox[{
                    RowBox[{"Opacity", "[", "0.5`", "]"}], ",", 
                    RowBox[{"EdgeForm", "[", 
                    RowBox[{"Directive", "[", 
                    RowBox[{
                    RowBox[{"Thickness", "[", "Small", "]"}], ",", 
                    RowBox[{"Opacity", "[", "0.20299999999999999`", "]"}]}], 
                    "]"}], "]"}], ",", 
                    InterpretationBox[
                    ButtonBox[
                    TooltipBox[
                    GraphicsBox[{{
                    GrayLevel[0], 
                    RectangleBox[{0, 0}]}, {
                    GrayLevel[0], 
                    RectangleBox[{1, -1}]}, {
                    GrayLevel[1], 
                    RectangleBox[{0, -1}, {2, 1}]}}, DefaultBaseStyle -> 
                    "ColorSwatchGraphics", AspectRatio -> 1, Frame -> True, 
                    FrameStyle -> GrayLevel[0.6666666666666666], FrameTicks -> 
                    None, PlotRangePadding -> None, ImageSize -> 
                    Dynamic[{Automatic, 1.35 CurrentValue["FontCapHeight"]/
                    AbsoluteCurrentValue[Magnification]}]], 
                    StyleBox[
                    RowBox[{"GrayLevel", "[", "1", "]"}], NumberMarks -> 
                    False]], Appearance -> None, BaseStyle -> {}, 
                    BaselinePosition -> Baseline, DefaultBaseStyle -> {}, 
                    ButtonFunction :> With[{Typeset`box$ = EvaluationBox[]}, 
                    If[
                    Not[
                    AbsoluteCurrentValue["Deployed"]], 
                    SelectionMove[Typeset`box$, All, Expression]; 
                    FrontEnd`Private`$ColorSelectorInitialAlpha = 1; 
                    FrontEnd`Private`$ColorSelectorInitialColor = 
                    GrayLevel[1]; FrontEnd`Private`$ColorSelectorUseMakeBoxes = 
                    True; MathLink`CallFrontEnd[
                    FrontEnd`AttachCell[Typeset`box$, 
                    FrontEndResource["GrayLevelColorValueSelector"], {
                    0, {Left, Bottom}}, {Left, Top}, 
                    "ClosingActions" -> {
                    "SelectionDeparture", "ParentChanged", 
                    "EvaluatorQuit"}]]]], BaseStyle -> Inherited, Evaluator -> 
                    Automatic, Method -> "Preemptive"], 
                    GrayLevel[1], Editable -> False, Selectable -> False]}], 
                    "]"}], ",", 
                    RowBox[{"Directive", "[", 
                    RowBox[{
                    RowBox[{"Opacity", "[", "0.5`", "]"}], ",", 
                    RowBox[{"EdgeForm", "[", 
                    RowBox[{"Directive", "[", 
                    RowBox[{
                    RowBox[{"Thickness", "[", "Small", "]"}], ",", 
                    RowBox[{"Opacity", "[", "0.20299999999999999`", "]"}]}], 
                    "]"}], "]"}], ",", 
                    InterpretationBox[
                    ButtonBox[
                    TooltipBox[
                    GraphicsBox[{{
                    GrayLevel[0], 
                    RectangleBox[{0, 0}]}, {
                    GrayLevel[0], 
                    RectangleBox[{1, -1}]}, {
                    GrayLevel[1], 
                    RectangleBox[{0, -1}, {2, 1}]}}, DefaultBaseStyle -> 
                    "ColorSwatchGraphics", AspectRatio -> 1, Frame -> True, 
                    FrameStyle -> GrayLevel[0.6666666666666666], FrameTicks -> 
                    None, PlotRangePadding -> None, ImageSize -> 
                    Dynamic[{Automatic, 1.35 CurrentValue["FontCapHeight"]/
                    AbsoluteCurrentValue[Magnification]}]], 
                    StyleBox[
                    RowBox[{"GrayLevel", "[", "1", "]"}], NumberMarks -> 
                    False]], Appearance -> None, BaseStyle -> {}, 
                    BaselinePosition -> Baseline, DefaultBaseStyle -> {}, 
                    ButtonFunction :> With[{Typeset`box$ = EvaluationBox[]}, 
                    If[
                    Not[
                    AbsoluteCurrentValue["Deployed"]], 
                    SelectionMove[Typeset`box$, All, Expression]; 
                    FrontEnd`Private`$ColorSelectorInitialAlpha = 1; 
                    FrontEnd`Private`$ColorSelectorInitialColor = 
                    GrayLevel[1]; FrontEnd`Private`$ColorSelectorUseMakeBoxes = 
                    True; MathLink`CallFrontEnd[
                    FrontEnd`AttachCell[Typeset`box$, 
                    FrontEndResource["GrayLevelColorValueSelector"], {
                    0, {Left, Bottom}}, {Left, Top}, 
                    "ClosingActions" -> {
                    "SelectionDeparture", "ParentChanged", 
                    "EvaluatorQuit"}]]]], BaseStyle -> Inherited, Evaluator -> 
                    Automatic, Method -> "Preemptive"], 
                    GrayLevel[1], Editable -> False, Selectable -> False]}], 
                    "]"}], ",", 
                    RowBox[{"Directive", "[", 
                    RowBox[{
                    RowBox[{"Opacity", "[", "0.5`", "]"}], ",", 
                    RowBox[{"EdgeForm", "[", 
                    RowBox[{"Directive", "[", 
                    RowBox[{
                    RowBox[{"Thickness", "[", "Small", "]"}], ",", 
                    RowBox[{"Opacity", "[", "0.20299999999999999`", "]"}]}], 
                    "]"}], "]"}], ",", 
                    InterpretationBox[
                    ButtonBox[
                    TooltipBox[
                    GraphicsBox[{{
                    GrayLevel[0], 
                    RectangleBox[{0, 0}]}, {
                    GrayLevel[0], 
                    RectangleBox[{1, -1}]}, {
                    GrayLevel[1], 
                    RectangleBox[{0, -1}, {2, 1}]}}, DefaultBaseStyle -> 
                    "ColorSwatchGraphics", AspectRatio -> 1, Frame -> True, 
                    FrameStyle -> GrayLevel[0.6666666666666666], FrameTicks -> 
                    None, PlotRangePadding -> None, ImageSize -> 
                    Dynamic[{Automatic, 1.35 CurrentValue["FontCapHeight"]/
                    AbsoluteCurrentValue[Magnification]}]], 
                    StyleBox[
                    RowBox[{"GrayLevel", "[", "1", "]"}], NumberMarks -> 
                    False]], Appearance -> None, BaseStyle -> {}, 
                    BaselinePosition -> Baseline, DefaultBaseStyle -> {}, 
                    ButtonFunction :> With[{Typeset`box$ = EvaluationBox[]}, 
                    If[
                    Not[
                    AbsoluteCurrentValue["Deployed"]], 
                    SelectionMove[Typeset`box$, All, Expression]; 
                    FrontEnd`Private`$ColorSelectorInitialAlpha = 1; 
                    FrontEnd`Private`$ColorSelectorInitialColor = 
                    GrayLevel[1]; FrontEnd`Private`$ColorSelectorUseMakeBoxes = 
                    True; MathLink`CallFrontEnd[
                    FrontEnd`AttachCell[Typeset`box$, 
                    FrontEndResource["GrayLevelColorValueSelector"], {
                    0, {Left, Bottom}}, {Left, Top}, 
                    "ClosingActions" -> {
                    "SelectionDeparture", "ParentChanged", 
                    "EvaluatorQuit"}]]]], BaseStyle -> Inherited, Evaluator -> 
                    Automatic, Method -> "Preemptive"], 
                    GrayLevel[1], Editable -> False, Selectable -> False]}], 
                    "]"}], ",", 
                    RowBox[{"Directive", "[", 
                    RowBox[{
                    RowBox[{"Opacity", "[", "0.5`", "]"}], ",", 
                    RowBox[{"EdgeForm", "[", 
                    RowBox[{"Directive", "[", 
                    RowBox[{
                    RowBox[{"Thickness", "[", "Small", "]"}], ",", 
                    RowBox[{"Opacity", "[", "0.20299999999999999`", "]"}]}], 
                    "]"}], "]"}], ",", 
                    InterpretationBox[
                    ButtonBox[
                    TooltipBox[
                    GraphicsBox[{{
                    GrayLevel[0], 
                    RectangleBox[{0, 0}]}, {
                    GrayLevel[0], 
                    RectangleBox[{1, -1}]}, {
                    GrayLevel[1], 
                    RectangleBox[{0, -1}, {2, 1}]}}, DefaultBaseStyle -> 
                    "ColorSwatchGraphics", AspectRatio -> 1, Frame -> True, 
                    FrameStyle -> GrayLevel[0.6666666666666666], FrameTicks -> 
                    None, PlotRangePadding -> None, ImageSize -> 
                    Dynamic[{Automatic, 1.35 CurrentValue["FontCapHeight"]/
                    AbsoluteCurrentValue[Magnification]}]], 
                    StyleBox[
                    RowBox[{"GrayLevel", "[", "1", "]"}], NumberMarks -> 
                    False]], Appearance -> None, BaseStyle -> {}, 
                    BaselinePosition -> Baseline, DefaultBaseStyle -> {}, 
                    ButtonFunction :> With[{Typeset`box$ = EvaluationBox[]}, 
                    If[
                    Not[
                    AbsoluteCurrentValue["Deployed"]], 
                    SelectionMove[Typeset`box$, All, Expression]; 
                    FrontEnd`Private`$ColorSelectorInitialAlpha = 1; 
                    FrontEnd`Private`$ColorSelectorInitialColor = 
                    GrayLevel[1]; FrontEnd`Private`$ColorSelectorUseMakeBoxes = 
                    True; MathLink`CallFrontEnd[
                    FrontEnd`AttachCell[Typeset`box$, 
                    FrontEndResource["GrayLevelColorValueSelector"], {
                    0, {Left, Bottom}}, {Left, Top}, 
                    "ClosingActions" -> {
                    "SelectionDeparture", "ParentChanged", 
                    "EvaluatorQuit"}]]]], BaseStyle -> Inherited, Evaluator -> 
                    Automatic, Method -> "Preemptive"], 
                    GrayLevel[1], Editable -> False, Selectable -> False]}], 
                    "]"}], ",", 
                    RowBox[{"Directive", "[", 
                    RowBox[{
                    RowBox[{"Opacity", "[", "0.5`", "]"}], ",", 
                    RowBox[{"EdgeForm", "[", 
                    RowBox[{"Directive", "[", 
                    RowBox[{
                    RowBox[{"Thickness", "[", "Small", "]"}], ",", 
                    RowBox[{"Opacity", "[", "0.20299999999999999`", "]"}]}], 
                    "]"}], "]"}], ",", 
                    InterpretationBox[
                    ButtonBox[
                    TooltipBox[
                    GraphicsBox[{{
                    GrayLevel[0], 
                    RectangleBox[{0, 0}]}, {
                    GrayLevel[0], 
                    RectangleBox[{1, -1}]}, {
                    GrayLevel[1], 
                    RectangleBox[{0, -1}, {2, 1}]}}, DefaultBaseStyle -> 
                    "ColorSwatchGraphics", AspectRatio -> 1, Frame -> True, 
                    FrameStyle -> GrayLevel[0.6666666666666666], FrameTicks -> 
                    None, PlotRangePadding -> None, ImageSize -> 
                    Dynamic[{Automatic, 1.35 CurrentValue["FontCapHeight"]/
                    AbsoluteCurrentValue[Magnification]}]], 
                    StyleBox[
                    RowBox[{"GrayLevel", "[", "1", "]"}], NumberMarks -> 
                    False]], Appearance -> None, BaseStyle -> {}, 
                    BaselinePosition -> Baseline, DefaultBaseStyle -> {}, 
                    ButtonFunction :> With[{Typeset`box$ = EvaluationBox[]}, 
                    If[
                    Not[
                    AbsoluteCurrentValue["Deployed"]], 
                    SelectionMove[Typeset`box$, All, Expression]; 
                    FrontEnd`Private`$ColorSelectorInitialAlpha = 1; 
                    FrontEnd`Private`$ColorSelectorInitialColor = 
                    GrayLevel[1]; FrontEnd`Private`$ColorSelectorUseMakeBoxes = 
                    True; MathLink`CallFrontEnd[
                    FrontEnd`AttachCell[Typeset`box$, 
                    FrontEndResource["GrayLevelColorValueSelector"], {
                    0, {Left, Bottom}}, {Left, Top}, 
                    "ClosingActions" -> {
                    "SelectionDeparture", "ParentChanged", 
                    "EvaluatorQuit"}]]]], BaseStyle -> Inherited, Evaluator -> 
                    Automatic, Method -> "Preemptive"], 
                    GrayLevel[1], Editable -> False, Selectable -> False]}], 
                    "]"}], ",", 
                    RowBox[{"Directive", "[", 
                    RowBox[{
                    RowBox[{"Opacity", "[", "0.5`", "]"}], ",", 
                    RowBox[{"EdgeForm", "[", 
                    RowBox[{"Directive", "[", 
                    RowBox[{
                    RowBox[{"Thickness", "[", "Small", "]"}], ",", 
                    RowBox[{"Opacity", "[", "0.20299999999999999`", "]"}]}], 
                    "]"}], "]"}], ",", 
                    InterpretationBox[
                    ButtonBox[
                    TooltipBox[
                    GraphicsBox[{{
                    GrayLevel[0], 
                    RectangleBox[{0, 0}]}, {
                    GrayLevel[0], 
                    RectangleBox[{1, -1}]}, {
                    GrayLevel[1], 
                    RectangleBox[{0, -1}, {2, 1}]}}, DefaultBaseStyle -> 
                    "ColorSwatchGraphics", AspectRatio -> 1, Frame -> True, 
                    FrameStyle -> GrayLevel[0.6666666666666666], FrameTicks -> 
                    None, PlotRangePadding -> None, ImageSize -> 
                    Dynamic[{Automatic, 1.35 CurrentValue["FontCapHeight"]/
                    AbsoluteCurrentValue[Magnification]}]], 
                    StyleBox[
                    RowBox[{"GrayLevel", "[", "1", "]"}], NumberMarks -> 
                    False]], Appearance -> None, BaseStyle -> {}, 
                    BaselinePosition -> Baseline, DefaultBaseStyle -> {}, 
                    ButtonFunction :> With[{Typeset`box$ = EvaluationBox[]}, 
                    If[
                    Not[
                    AbsoluteCurrentValue["Deployed"]], 
                    SelectionMove[Typeset`box$, All, Expression]; 
                    FrontEnd`Private`$ColorSelectorInitialAlpha = 1; 
                    FrontEnd`Private`$ColorSelectorInitialColor = 
                    GrayLevel[1]; FrontEnd`Private`$ColorSelectorUseMakeBoxes = 
                    True; MathLink`CallFrontEnd[
                    FrontEnd`AttachCell[Typeset`box$, 
                    FrontEndResource["GrayLevelColorValueSelector"], {
                    0, {Left, Bottom}}, {Left, Top}, 
                    "ClosingActions" -> {
                    "SelectionDeparture", "ParentChanged", 
                    "EvaluatorQuit"}]]]], BaseStyle -> Inherited, Evaluator -> 
                    Automatic, Method -> "Preemptive"], 
                    GrayLevel[1], Editable -> False, Selectable -> False]}], 
                    "]"}], ",", 
                    RowBox[{"Directive", "[", 
                    RowBox[{
                    RowBox[{"Opacity", "[", "0.5`", "]"}], ",", 
                    RowBox[{"EdgeForm", "[", 
                    RowBox[{"Directive", "[", 
                    RowBox[{
                    RowBox[{"Thickness", "[", "Small", "]"}], ",", 
                    RowBox[{"Opacity", "[", "0.20299999999999999`", "]"}]}], 
                    "]"}], "]"}], ",", 
                    InterpretationBox[
                    ButtonBox[
                    TooltipBox[
                    GraphicsBox[{{
                    GrayLevel[0], 
                    RectangleBox[{0, 0}]}, {
                    GrayLevel[0], 
                    RectangleBox[{1, -1}]}, {
                    GrayLevel[1], 
                    RectangleBox[{0, -1}, {2, 1}]}}, DefaultBaseStyle -> 
                    "ColorSwatchGraphics", AspectRatio -> 1, Frame -> True, 
                    FrameStyle -> GrayLevel[0.6666666666666666], FrameTicks -> 
                    None, PlotRangePadding -> None, ImageSize -> 
                    Dynamic[{Automatic, 1.35 CurrentValue["FontCapHeight"]/
                    AbsoluteCurrentValue[Magnification]}]], 
                    StyleBox[
                    RowBox[{"GrayLevel", "[", "1", "]"}], NumberMarks -> 
                    False]], Appearance -> None, BaseStyle -> {}, 
                    BaselinePosition -> Baseline, DefaultBaseStyle -> {}, 
                    ButtonFunction :> With[{Typeset`box$ = EvaluationBox[]}, 
                    If[
                    Not[
                    AbsoluteCurrentValue["Deployed"]], 
                    SelectionMove[Typeset`box$, All, Expression]; 
                    FrontEnd`Private`$ColorSelectorInitialAlpha = 1; 
                    FrontEnd`Private`$ColorSelectorInitialColor = 
                    GrayLevel[1]; FrontEnd`Private`$ColorSelectorUseMakeBoxes = 
                    True; MathLink`CallFrontEnd[
                    FrontEnd`AttachCell[Typeset`box$, 
                    FrontEndResource["GrayLevelColorValueSelector"], {
                    0, {Left, Bottom}}, {Left, Top}, 
                    "ClosingActions" -> {
                    "SelectionDeparture", "ParentChanged", 
                    "EvaluatorQuit"}]]]], BaseStyle -> Inherited, Evaluator -> 
                    Automatic, Method -> "Preemptive"], 
                    GrayLevel[1], Editable -> False, Selectable -> False]}], 
                    "]"}], ",", 
                    RowBox[{"Directive", "[", 
                    RowBox[{
                    RowBox[{"Opacity", "[", "0.5`", "]"}], ",", 
                    RowBox[{"EdgeForm", "[", 
                    RowBox[{"Directive", "[", 
                    RowBox[{
                    RowBox[{"Thickness", "[", "Small", "]"}], ",", 
                    RowBox[{"Opacity", "[", "0.20299999999999999`", "]"}]}], 
                    "]"}], "]"}], ",", 
                    InterpretationBox[
                    ButtonBox[
                    TooltipBox[
                    GraphicsBox[{{
                    GrayLevel[0], 
                    RectangleBox[{0, 0}]}, {
                    GrayLevel[0], 
                    RectangleBox[{1, -1}]}, {
                    GrayLevel[1], 
                    RectangleBox[{0, -1}, {2, 1}]}}, DefaultBaseStyle -> 
                    "ColorSwatchGraphics", AspectRatio -> 1, Frame -> True, 
                    FrameStyle -> GrayLevel[0.6666666666666666], FrameTicks -> 
                    None, PlotRangePadding -> None, ImageSize -> 
                    Dynamic[{Automatic, 1.35 CurrentValue["FontCapHeight"]/
                    AbsoluteCurrentValue[Magnification]}]], 
                    StyleBox[
                    RowBox[{"GrayLevel", "[", "1", "]"}], NumberMarks -> 
                    False]], Appearance -> None, BaseStyle -> {}, 
                    BaselinePosition -> Baseline, DefaultBaseStyle -> {}, 
                    ButtonFunction :> With[{Typeset`box$ = EvaluationBox[]}, 
                    If[
                    Not[
                    AbsoluteCurrentValue["Deployed"]], 
                    SelectionMove[Typeset`box$, All, Expression]; 
                    FrontEnd`Private`$ColorSelectorInitialAlpha = 1; 
                    FrontEnd`Private`$ColorSelectorInitialColor = 
                    GrayLevel[1]; FrontEnd`Private`$ColorSelectorUseMakeBoxes = 
                    True; MathLink`CallFrontEnd[
                    FrontEnd`AttachCell[Typeset`box$, 
                    FrontEndResource["GrayLevelColorValueSelector"], {
                    0, {Left, Bottom}}, {Left, Top}, 
                    "ClosingActions" -> {
                    "SelectionDeparture", "ParentChanged", 
                    "EvaluatorQuit"}]]]], BaseStyle -> Inherited, Evaluator -> 
                    Automatic, Method -> "Preemptive"], 
                    GrayLevel[1], Editable -> False, Selectable -> False]}], 
                    "]"}], ",", 
                    RowBox[{"Directive", "[", 
                    RowBox[{
                    RowBox[{"Opacity", "[", "0.5`", "]"}], ",", 
                    RowBox[{"EdgeForm", "[", 
                    RowBox[{"Directive", "[", 
                    RowBox[{
                    RowBox[{"Thickness", "[", "Small", "]"}], ",", 
                    RowBox[{"Opacity", "[", "0.20299999999999999`", "]"}]}], 
                    "]"}], "]"}], ",", 
                    InterpretationBox[
                    ButtonBox[
                    TooltipBox[
                    GraphicsBox[{{
                    GrayLevel[0], 
                    RectangleBox[{0, 0}]}, {
                    GrayLevel[0], 
                    RectangleBox[{1, -1}]}, {
                    GrayLevel[1], 
                    RectangleBox[{0, -1}, {2, 1}]}}, DefaultBaseStyle -> 
                    "ColorSwatchGraphics", AspectRatio -> 1, Frame -> True, 
                    FrameStyle -> GrayLevel[0.6666666666666666], FrameTicks -> 
                    None, PlotRangePadding -> None, ImageSize -> 
                    Dynamic[{Automatic, 1.35 CurrentValue["FontCapHeight"]/
                    AbsoluteCurrentValue[Magnification]}]], 
                    StyleBox[
                    RowBox[{"GrayLevel", "[", "1", "]"}], NumberMarks -> 
                    False]], Appearance -> None, BaseStyle -> {}, 
                    BaselinePosition -> Baseline, DefaultBaseStyle -> {}, 
                    ButtonFunction :> With[{Typeset`box$ = EvaluationBox[]}, 
                    If[
                    Not[
                    AbsoluteCurrentValue["Deployed"]], 
                    SelectionMove[Typeset`box$, All, Expression]; 
                    FrontEnd`Private`$ColorSelectorInitialAlpha = 1; 
                    FrontEnd`Private`$ColorSelectorInitialColor = 
                    GrayLevel[1]; FrontEnd`Private`$ColorSelectorUseMakeBoxes = 
                    True; MathLink`CallFrontEnd[
                    FrontEnd`AttachCell[Typeset`box$, 
                    FrontEndResource["GrayLevelColorValueSelector"], {
                    0, {Left, Bottom}}, {Left, Top}, 
                    "ClosingActions" -> {
                    "SelectionDeparture", "ParentChanged", 
                    "EvaluatorQuit"}]]]], BaseStyle -> Inherited, Evaluator -> 
                    Automatic, Method -> "Preemptive"], 
                    GrayLevel[1], Editable -> False, Selectable -> False]}], 
                    "]"}], ",", 
                    RowBox[{"Directive", "[", 
                    RowBox[{
                    RowBox[{"Opacity", "[", "0.5`", "]"}], ",", 
                    RowBox[{"EdgeForm", "[", 
                    RowBox[{"Directive", "[", 
                    RowBox[{
                    RowBox[{"Thickness", "[", "Small", "]"}], ",", 
                    RowBox[{"Opacity", "[", "0.20299999999999999`", "]"}]}], 
                    "]"}], "]"}], ",", 
                    InterpretationBox[
                    ButtonBox[
                    TooltipBox[
                    GraphicsBox[{{
                    GrayLevel[0], 
                    RectangleBox[{0, 0}]}, {
                    GrayLevel[0], 
                    RectangleBox[{1, -1}]}, {
                    GrayLevel[1], 
                    RectangleBox[{0, -1}, {2, 1}]}}, DefaultBaseStyle -> 
                    "ColorSwatchGraphics", AspectRatio -> 1, Frame -> True, 
                    FrameStyle -> GrayLevel[0.6666666666666666], FrameTicks -> 
                    None, PlotRangePadding -> None, ImageSize -> 
                    Dynamic[{Automatic, 1.35 CurrentValue["FontCapHeight"]/
                    AbsoluteCurrentValue[Magnification]}]], 
                    StyleBox[
                    RowBox[{"GrayLevel", "[", "1", "]"}], NumberMarks -> 
                    False]], Appearance -> None, BaseStyle -> {}, 
                    BaselinePosition -> Baseline, DefaultBaseStyle -> {}, 
                    ButtonFunction :> With[{Typeset`box$ = EvaluationBox[]}, 
                    If[
                    Not[
                    AbsoluteCurrentValue["Deployed"]], 
                    SelectionMove[Typeset`box$, All, Expression]; 
                    FrontEnd`Private`$ColorSelectorInitialAlpha = 1; 
                    FrontEnd`Private`$ColorSelectorInitialColor = 
                    GrayLevel[1]; FrontEnd`Private`$ColorSelectorUseMakeBoxes = 
                    True; MathLink`CallFrontEnd[
                    FrontEnd`AttachCell[Typeset`box$, 
                    FrontEndResource["GrayLevelColorValueSelector"], {
                    0, {Left, Bottom}}, {Left, Top}, 
                    "ClosingActions" -> {
                    "SelectionDeparture", "ParentChanged", 
                    "EvaluatorQuit"}]]]], BaseStyle -> Inherited, Evaluator -> 
                    Automatic, Method -> "Preemptive"], 
                    GrayLevel[1], Editable -> False, Selectable -> False]}], 
                    "]"}], ",", 
                    RowBox[{"Directive", "[", 
                    RowBox[{
                    RowBox[{"Opacity", "[", "0.5`", "]"}], ",", 
                    RowBox[{"EdgeForm", "[", 
                    RowBox[{"Directive", "[", 
                    RowBox[{
                    RowBox[{"Thickness", "[", "Small", "]"}], ",", 
                    RowBox[{"Opacity", "[", "0.20299999999999999`", "]"}]}], 
                    "]"}], "]"}], ",", 
                    InterpretationBox[
                    ButtonBox[
                    TooltipBox[
                    GraphicsBox[{{
                    GrayLevel[0], 
                    RectangleBox[{0, 0}]}, {
                    GrayLevel[0], 
                    RectangleBox[{1, -1}]}, {
                    GrayLevel[1], 
                    RectangleBox[{0, -1}, {2, 1}]}}, DefaultBaseStyle -> 
                    "ColorSwatchGraphics", AspectRatio -> 1, Frame -> True, 
                    FrameStyle -> GrayLevel[0.6666666666666666], FrameTicks -> 
                    None, PlotRangePadding -> None, ImageSize -> 
                    Dynamic[{Automatic, 1.35 CurrentValue["FontCapHeight"]/
                    AbsoluteCurrentValue[Magnification]}]], 
                    StyleBox[
                    RowBox[{"GrayLevel", "[", "1", "]"}], NumberMarks -> 
                    False]], Appearance -> None, BaseStyle -> {}, 
                    BaselinePosition -> Baseline, DefaultBaseStyle -> {}, 
                    ButtonFunction :> With[{Typeset`box$ = EvaluationBox[]}, 
                    If[
                    Not[
                    AbsoluteCurrentValue["Deployed"]], 
                    SelectionMove[Typeset`box$, All, Expression]; 
                    FrontEnd`Private`$ColorSelectorInitialAlpha = 1; 
                    FrontEnd`Private`$ColorSelectorInitialColor = 
                    GrayLevel[1]; FrontEnd`Private`$ColorSelectorUseMakeBoxes = 
                    True; MathLink`CallFrontEnd[
                    FrontEnd`AttachCell[Typeset`box$, 
                    FrontEndResource["GrayLevelColorValueSelector"], {
                    0, {Left, Bottom}}, {Left, Top}, 
                    "ClosingActions" -> {
                    "SelectionDeparture", "ParentChanged", 
                    "EvaluatorQuit"}]]]], BaseStyle -> Inherited, Evaluator -> 
                    Automatic, Method -> "Preemptive"], 
                    GrayLevel[1], Editable -> False, Selectable -> False]}], 
                    "]"}], ",", 
                    RowBox[{"Directive", "[", 
                    RowBox[{
                    RowBox[{"Opacity", "[", "0.5`", "]"}], ",", 
                    RowBox[{"EdgeForm", "[", 
                    RowBox[{"Directive", "[", 
                    RowBox[{
                    RowBox[{"Thickness", "[", "Small", "]"}], ",", 
                    RowBox[{"Opacity", "[", "0.20299999999999999`", "]"}]}], 
                    "]"}], "]"}], ",", 
                    InterpretationBox[
                    ButtonBox[
                    TooltipBox[
                    GraphicsBox[{{
                    GrayLevel[0], 
                    RectangleBox[{0, 0}]}, {
                    GrayLevel[0], 
                    RectangleBox[{1, -1}]}, {
                    GrayLevel[1], 
                    RectangleBox[{0, -1}, {2, 1}]}}, DefaultBaseStyle -> 
                    "ColorSwatchGraphics", AspectRatio -> 1, Frame -> True, 
                    FrameStyle -> GrayLevel[0.6666666666666666], FrameTicks -> 
                    None, PlotRangePadding -> None, ImageSize -> 
                    Dynamic[{Automatic, 1.35 CurrentValue["FontCapHeight"]/
                    AbsoluteCurrentValue[Magnification]}]], 
                    StyleBox[
                    RowBox[{"GrayLevel", "[", "1", "]"}], NumberMarks -> 
                    False]], Appearance -> None, BaseStyle -> {}, 
                    BaselinePosition -> Baseline, DefaultBaseStyle -> {}, 
                    ButtonFunction :> With[{Typeset`box$ = EvaluationBox[]}, 
                    If[
                    Not[
                    AbsoluteCurrentValue["Deployed"]], 
                    SelectionMove[Typeset`box$, All, Expression]; 
                    FrontEnd`Private`$ColorSelectorInitialAlpha = 1; 
                    FrontEnd`Private`$ColorSelectorInitialColor = 
                    GrayLevel[1]; FrontEnd`Private`$ColorSelectorUseMakeBoxes = 
                    True; MathLink`CallFrontEnd[
                    FrontEnd`AttachCell[Typeset`box$, 
                    FrontEndResource["GrayLevelColorValueSelector"], {
                    0, {Left, Bottom}}, {Left, Top}, 
                    "ClosingActions" -> {
                    "SelectionDeparture", "ParentChanged", 
                    "EvaluatorQuit"}]]]], BaseStyle -> Inherited, Evaluator -> 
                    Automatic, Method -> "Preemptive"], 
                    GrayLevel[1], Editable -> False, Selectable -> False]}], 
                    "]"}], ",", 
                    RowBox[{"Directive", "[", 
                    RowBox[{
                    RowBox[{"Opacity", "[", "0.5`", "]"}], ",", 
                    RowBox[{"EdgeForm", "[", 
                    RowBox[{"Directive", "[", 
                    RowBox[{
                    RowBox[{"Thickness", "[", "Small", "]"}], ",", 
                    RowBox[{"Opacity", "[", "0.20299999999999999`", "]"}]}], 
                    "]"}], "]"}], ",", 
                    InterpretationBox[
                    ButtonBox[
                    TooltipBox[
                    GraphicsBox[{{
                    GrayLevel[0], 
                    RectangleBox[{0, 0}]}, {
                    GrayLevel[0], 
                    RectangleBox[{1, -1}]}, {
                    GrayLevel[1], 
                    RectangleBox[{0, -1}, {2, 1}]}}, DefaultBaseStyle -> 
                    "ColorSwatchGraphics", AspectRatio -> 1, Frame -> True, 
                    FrameStyle -> GrayLevel[0.6666666666666666], FrameTicks -> 
                    None, PlotRangePadding -> None, ImageSize -> 
                    Dynamic[{Automatic, 1.35 CurrentValue["FontCapHeight"]/
                    AbsoluteCurrentValue[Magnification]}]], 
                    StyleBox[
                    RowBox[{"GrayLevel", "[", "1", "]"}], NumberMarks -> 
                    False]], Appearance -> None, BaseStyle -> {}, 
                    BaselinePosition -> Baseline, DefaultBaseStyle -> {}, 
                    ButtonFunction :> With[{Typeset`box$ = EvaluationBox[]}, 
                    If[
                    Not[
                    AbsoluteCurrentValue["Deployed"]], 
                    SelectionMove[Typeset`box$, All, Expression]; 
                    FrontEnd`Private`$ColorSelectorInitialAlpha = 1; 
                    FrontEnd`Private`$ColorSelectorInitialColor = 
                    GrayLevel[1]; FrontEnd`Private`$ColorSelectorUseMakeBoxes = 
                    True; MathLink`CallFrontEnd[
                    FrontEnd`AttachCell[Typeset`box$, 
                    FrontEndResource["GrayLevelColorValueSelector"], {
                    0, {Left, Bottom}}, {Left, Top}, 
                    "ClosingActions" -> {
                    "SelectionDeparture", "ParentChanged", 
                    "EvaluatorQuit"}]]]], BaseStyle -> Inherited, Evaluator -> 
                    Automatic, Method -> "Preemptive"], 
                    GrayLevel[1], Editable -> False, Selectable -> False]}], 
                    "]"}], ",", 
                    RowBox[{"Directive", "[", 
                    RowBox[{
                    RowBox[{"Opacity", "[", "0.5`", "]"}], ",", 
                    RowBox[{"EdgeForm", "[", 
                    RowBox[{"Directive", "[", 
                    RowBox[{
                    RowBox[{"Thickness", "[", "Small", "]"}], ",", 
                    RowBox[{"Opacity", "[", "0.20299999999999999`", "]"}]}], 
                    "]"}], "]"}], ",", 
                    InterpretationBox[
                    ButtonBox[
                    TooltipBox[
                    GraphicsBox[{{
                    GrayLevel[0], 
                    RectangleBox[{0, 0}]}, {
                    GrayLevel[0], 
                    RectangleBox[{1, -1}]}, {
                    GrayLevel[1], 
                    RectangleBox[{0, -1}, {2, 1}]}}, DefaultBaseStyle -> 
                    "ColorSwatchGraphics", AspectRatio -> 1, Frame -> True, 
                    FrameStyle -> GrayLevel[0.6666666666666666], FrameTicks -> 
                    None, PlotRangePadding -> None, ImageSize -> 
                    Dynamic[{Automatic, 1.35 CurrentValue["FontCapHeight"]/
                    AbsoluteCurrentValue[Magnification]}]], 
                    StyleBox[
                    RowBox[{"GrayLevel", "[", "1", "]"}], NumberMarks -> 
                    False]], Appearance -> None, BaseStyle -> {}, 
                    BaselinePosition -> Baseline, DefaultBaseStyle -> {}, 
                    ButtonFunction :> With[{Typeset`box$ = EvaluationBox[]}, 
                    If[
                    Not[
                    AbsoluteCurrentValue["Deployed"]], 
                    SelectionMove[Typeset`box$, All, Expression]; 
                    FrontEnd`Private`$ColorSelectorInitialAlpha = 1; 
                    FrontEnd`Private`$ColorSelectorInitialColor = 
                    GrayLevel[1]; FrontEnd`Private`$ColorSelectorUseMakeBoxes = 
                    True; MathLink`CallFrontEnd[
                    FrontEnd`AttachCell[Typeset`box$, 
                    FrontEndResource["GrayLevelColorValueSelector"], {
                    0, {Left, Bottom}}, {Left, Top}, 
                    "ClosingActions" -> {
                    "SelectionDeparture", "ParentChanged", 
                    "EvaluatorQuit"}]]]], BaseStyle -> Inherited, Evaluator -> 
                    Automatic, Method -> "Preemptive"], 
                    GrayLevel[1], Editable -> False, Selectable -> False]}], 
                    "]"}], ",", 
                    RowBox[{"Directive", "[", 
                    RowBox[{
                    RowBox[{"Opacity", "[", "0.5`", "]"}], ",", 
                    RowBox[{"EdgeForm", "[", 
                    RowBox[{"Directive", "[", 
                    RowBox[{
                    RowBox[{"Thickness", "[", "Small", "]"}], ",", 
                    RowBox[{"Opacity", "[", "0.20299999999999999`", "]"}]}], 
                    "]"}], "]"}], ",", 
                    InterpretationBox[
                    ButtonBox[
                    TooltipBox[
                    GraphicsBox[{{
                    GrayLevel[0], 
                    RectangleBox[{0, 0}]}, {
                    GrayLevel[0], 
                    RectangleBox[{1, -1}]}, {
                    GrayLevel[1], 
                    RectangleBox[{0, -1}, {2, 1}]}}, DefaultBaseStyle -> 
                    "ColorSwatchGraphics", AspectRatio -> 1, Frame -> True, 
                    FrameStyle -> GrayLevel[0.6666666666666666], FrameTicks -> 
                    None, PlotRangePadding -> None, ImageSize -> 
                    Dynamic[{Automatic, 1.35 CurrentValue["FontCapHeight"]/
                    AbsoluteCurrentValue[Magnification]}]], 
                    StyleBox[
                    RowBox[{"GrayLevel", "[", "1", "]"}], NumberMarks -> 
                    False]], Appearance -> None, BaseStyle -> {}, 
                    BaselinePosition -> Baseline, DefaultBaseStyle -> {}, 
                    ButtonFunction :> With[{Typeset`box$ = EvaluationBox[]}, 
                    If[
                    Not[
                    AbsoluteCurrentValue["Deployed"]], 
                    SelectionMove[Typeset`box$, All, Expression]; 
                    FrontEnd`Private`$ColorSelectorInitialAlpha = 1; 
                    FrontEnd`Private`$ColorSelectorInitialColor = 
                    GrayLevel[1]; FrontEnd`Private`$ColorSelectorUseMakeBoxes = 
                    True; MathLink`CallFrontEnd[
                    FrontEnd`AttachCell[Typeset`box$, 
                    FrontEndResource["GrayLevelColorValueSelector"], {
                    0, {Left, Bottom}}, {Left, Top}, 
                    "ClosingActions" -> {
                    "SelectionDeparture", "ParentChanged", 
                    "EvaluatorQuit"}]]]], BaseStyle -> Inherited, Evaluator -> 
                    Automatic, Method -> "Preemptive"], 
                    GrayLevel[1], Editable -> False, Selectable -> False]}], 
                    "]"}], ",", 
                    RowBox[{"Directive", "[", 
                    RowBox[{
                    RowBox[{"Opacity", "[", "0.5`", "]"}], ",", 
                    RowBox[{"EdgeForm", "[", 
                    RowBox[{"Directive", "[", 
                    RowBox[{
                    RowBox[{"Thickness", "[", "Small", "]"}], ",", 
                    RowBox[{"Opacity", "[", "0.20299999999999999`", "]"}]}], 
                    "]"}], "]"}], ",", 
                    InterpretationBox[
                    ButtonBox[
                    TooltipBox[
                    GraphicsBox[{{
                    GrayLevel[0], 
                    RectangleBox[{0, 0}]}, {
                    GrayLevel[0], 
                    RectangleBox[{1, -1}]}, {
                    GrayLevel[1], 
                    RectangleBox[{0, -1}, {2, 1}]}}, DefaultBaseStyle -> 
                    "ColorSwatchGraphics", AspectRatio -> 1, Frame -> True, 
                    FrameStyle -> GrayLevel[0.6666666666666666], FrameTicks -> 
                    None, PlotRangePadding -> None, ImageSize -> 
                    Dynamic[{Automatic, 1.35 CurrentValue["FontCapHeight"]/
                    AbsoluteCurrentValue[Magnification]}]], 
                    StyleBox[
                    RowBox[{"GrayLevel", "[", "1", "]"}], NumberMarks -> 
                    False]], Appearance -> None, BaseStyle -> {}, 
                    BaselinePosition -> Baseline, DefaultBaseStyle -> {}, 
                    ButtonFunction :> With[{Typeset`box$ = EvaluationBox[]}, 
                    If[
                    Not[
                    AbsoluteCurrentValue["Deployed"]], 
                    SelectionMove[Typeset`box$, All, Expression]; 
                    FrontEnd`Private`$ColorSelectorInitialAlpha = 1; 
                    FrontEnd`Private`$ColorSelectorInitialColor = 
                    GrayLevel[1]; FrontEnd`Private`$ColorSelectorUseMakeBoxes = 
                    True; MathLink`CallFrontEnd[
                    FrontEnd`AttachCell[Typeset`box$, 
                    FrontEndResource["GrayLevelColorValueSelector"], {
                    0, {Left, Bottom}}, {Left, Top}, 
                    "ClosingActions" -> {
                    "SelectionDeparture", "ParentChanged", 
                    "EvaluatorQuit"}]]]], BaseStyle -> Inherited, Evaluator -> 
                    Automatic, Method -> "Preemptive"], 
                    GrayLevel[1], Editable -> False, Selectable -> False]}], 
                    "]"}], ",", 
                    RowBox[{"Directive", "[", 
                    RowBox[{
                    RowBox[{"Opacity", "[", "0.5`", "]"}], ",", 
                    RowBox[{"EdgeForm", "[", 
                    RowBox[{"Directive", "[", 
                    RowBox[{
                    RowBox[{"Thickness", "[", "Small", "]"}], ",", 
                    RowBox[{"Opacity", "[", "0.20299999999999999`", "]"}]}], 
                    "]"}], "]"}], ",", 
                    InterpretationBox[
                    ButtonBox[
                    TooltipBox[
                    GraphicsBox[{{
                    GrayLevel[0], 
                    RectangleBox[{0, 0}]}, {
                    GrayLevel[0], 
                    RectangleBox[{1, -1}]}, {
                    GrayLevel[1], 
                    RectangleBox[{0, -1}, {2, 1}]}}, DefaultBaseStyle -> 
                    "ColorSwatchGraphics", AspectRatio -> 1, Frame -> True, 
                    FrameStyle -> GrayLevel[0.6666666666666666], FrameTicks -> 
                    None, PlotRangePadding -> None, ImageSize -> 
                    Dynamic[{Automatic, 1.35 CurrentValue["FontCapHeight"]/
                    AbsoluteCurrentValue[Magnification]}]], 
                    StyleBox[
                    RowBox[{"GrayLevel", "[", "1", "]"}], NumberMarks -> 
                    False]], Appearance -> None, BaseStyle -> {}, 
                    BaselinePosition -> Baseline, DefaultBaseStyle -> {}, 
                    ButtonFunction :> With[{Typeset`box$ = EvaluationBox[]}, 
                    If[
                    Not[
                    AbsoluteCurrentValue["Deployed"]], 
                    SelectionMove[Typeset`box$, All, Expression]; 
                    FrontEnd`Private`$ColorSelectorInitialAlpha = 1; 
                    FrontEnd`Private`$ColorSelectorInitialColor = 
                    GrayLevel[1]; FrontEnd`Private`$ColorSelectorUseMakeBoxes = 
                    True; MathLink`CallFrontEnd[
                    FrontEnd`AttachCell[Typeset`box$, 
                    FrontEndResource["GrayLevelColorValueSelector"], {
                    0, {Left, Bottom}}, {Left, Top}, 
                    "ClosingActions" -> {
                    "SelectionDeparture", "ParentChanged", 
                    "EvaluatorQuit"}]]]], BaseStyle -> Inherited, Evaluator -> 
                    Automatic, Method -> "Preemptive"], 
                    GrayLevel[1], Editable -> False, Selectable -> False]}], 
                    "]"}], ",", 
                    RowBox[{"Directive", "[", 
                    RowBox[{
                    RowBox[{"Opacity", "[", "0.5`", "]"}], ",", 
                    RowBox[{"EdgeForm", "[", 
                    RowBox[{"Directive", "[", 
                    RowBox[{
                    RowBox[{"Thickness", "[", "Small", "]"}], ",", 
                    RowBox[{"Opacity", "[", "0.20299999999999999`", "]"}]}], 
                    "]"}], "]"}], ",", 
                    InterpretationBox[
                    ButtonBox[
                    TooltipBox[
                    GraphicsBox[{{
                    GrayLevel[0], 
                    RectangleBox[{0, 0}]}, {
                    GrayLevel[0], 
                    RectangleBox[{1, -1}]}, {
                    GrayLevel[1], 
                    RectangleBox[{0, -1}, {2, 1}]}}, DefaultBaseStyle -> 
                    "ColorSwatchGraphics", AspectRatio -> 1, Frame -> True, 
                    FrameStyle -> GrayLevel[0.6666666666666666], FrameTicks -> 
                    None, PlotRangePadding -> None, ImageSize -> 
                    Dynamic[{Automatic, 1.35 CurrentValue["FontCapHeight"]/
                    AbsoluteCurrentValue[Magnification]}]], 
                    StyleBox[
                    RowBox[{"GrayLevel", "[", "1", "]"}], NumberMarks -> 
                    False]], Appearance -> None, BaseStyle -> {}, 
                    BaselinePosition -> Baseline, DefaultBaseStyle -> {}, 
                    ButtonFunction :> With[{Typeset`box$ = EvaluationBox[]}, 
                    If[
                    Not[
                    AbsoluteCurrentValue["Deployed"]], 
                    SelectionMove[Typeset`box$, All, Expression]; 
                    FrontEnd`Private`$ColorSelectorInitialAlpha = 1; 
                    FrontEnd`Private`$ColorSelectorInitialColor = 
                    GrayLevel[1]; FrontEnd`Private`$ColorSelectorUseMakeBoxes = 
                    True; MathLink`CallFrontEnd[
                    FrontEnd`AttachCell[Typeset`box$, 
                    FrontEndResource["GrayLevelColorValueSelector"], {
                    0, {Left, Bottom}}, {Left, Top}, 
                    "ClosingActions" -> {
                    "SelectionDeparture", "ParentChanged", 
                    "EvaluatorQuit"}]]]], BaseStyle -> Inherited, Evaluator -> 
                    Automatic, Method -> "Preemptive"], 
                    GrayLevel[1], Editable -> False, Selectable -> False]}], 
                    "]"}], ",", 
                    RowBox[{"Directive", "[", 
                    RowBox[{
                    RowBox[{"Opacity", "[", "0.5`", "]"}], ",", 
                    RowBox[{"EdgeForm", "[", 
                    RowBox[{"Directive", "[", 
                    RowBox[{
                    RowBox[{"Thickness", "[", "Small", "]"}], ",", 
                    RowBox[{"Opacity", "[", "0.20299999999999999`", "]"}]}], 
                    "]"}], "]"}], ",", 
                    InterpretationBox[
                    ButtonBox[
                    TooltipBox[
                    GraphicsBox[{{
                    GrayLevel[0], 
                    RectangleBox[{0, 0}]}, {
                    GrayLevel[0], 
                    RectangleBox[{1, -1}]}, {
                    GrayLevel[1], 
                    RectangleBox[{0, -1}, {2, 1}]}}, DefaultBaseStyle -> 
                    "ColorSwatchGraphics", AspectRatio -> 1, Frame -> True, 
                    FrameStyle -> GrayLevel[0.6666666666666666], FrameTicks -> 
                    None, PlotRangePadding -> None, ImageSize -> 
                    Dynamic[{Automatic, 1.35 CurrentValue["FontCapHeight"]/
                    AbsoluteCurrentValue[Magnification]}]], 
                    StyleBox[
                    RowBox[{"GrayLevel", "[", "1", "]"}], NumberMarks -> 
                    False]], Appearance -> None, BaseStyle -> {}, 
                    BaselinePosition -> Baseline, DefaultBaseStyle -> {}, 
                    ButtonFunction :> With[{Typeset`box$ = EvaluationBox[]}, 
                    If[
                    Not[
                    AbsoluteCurrentValue["Deployed"]], 
                    SelectionMove[Typeset`box$, All, Expression]; 
                    FrontEnd`Private`$ColorSelectorInitialAlpha = 1; 
                    FrontEnd`Private`$ColorSelectorInitialColor = 
                    GrayLevel[1]; FrontEnd`Private`$ColorSelectorUseMakeBoxes = 
                    True; MathLink`CallFrontEnd[
                    FrontEnd`AttachCell[Typeset`box$, 
                    FrontEndResource["GrayLevelColorValueSelector"], {
                    0, {Left, Bottom}}, {Left, Top}, 
                    "ClosingActions" -> {
                    "SelectionDeparture", "ParentChanged", 
                    "EvaluatorQuit"}]]]], BaseStyle -> Inherited, Evaluator -> 
                    Automatic, Method -> "Preemptive"], 
                    GrayLevel[1], Editable -> False, Selectable -> False]}], 
                    "]"}], ",", 
                    RowBox[{"Directive", "[", 
                    RowBox[{
                    RowBox[{"Opacity", "[", "0.5`", "]"}], ",", 
                    RowBox[{"EdgeForm", "[", 
                    RowBox[{"Directive", "[", 
                    RowBox[{
                    RowBox[{"Thickness", "[", "Small", "]"}], ",", 
                    RowBox[{"Opacity", "[", "0.20299999999999999`", "]"}]}], 
                    "]"}], "]"}], ",", 
                    InterpretationBox[
                    ButtonBox[
                    TooltipBox[
                    GraphicsBox[{{
                    GrayLevel[0], 
                    RectangleBox[{0, 0}]}, {
                    GrayLevel[0], 
                    RectangleBox[{1, -1}]}, {
                    GrayLevel[1], 
                    RectangleBox[{0, -1}, {2, 1}]}}, DefaultBaseStyle -> 
                    "ColorSwatchGraphics", AspectRatio -> 1, Frame -> True, 
                    FrameStyle -> GrayLevel[0.6666666666666666], FrameTicks -> 
                    None, PlotRangePadding -> None, ImageSize -> 
                    Dynamic[{Automatic, 1.35 CurrentValue["FontCapHeight"]/
                    AbsoluteCurrentValue[Magnification]}]], 
                    StyleBox[
                    RowBox[{"GrayLevel", "[", "1", "]"}], NumberMarks -> 
                    False]], Appearance -> None, BaseStyle -> {}, 
                    BaselinePosition -> Baseline, DefaultBaseStyle -> {}, 
                    ButtonFunction :> With[{Typeset`box$ = EvaluationBox[]}, 
                    If[
                    Not[
                    AbsoluteCurrentValue["Deployed"]], 
                    SelectionMove[Typeset`box$, All, Expression]; 
                    FrontEnd`Private`$ColorSelectorInitialAlpha = 1; 
                    FrontEnd`Private`$ColorSelectorInitialColor = 
                    GrayLevel[1]; FrontEnd`Private`$ColorSelectorUseMakeBoxes = 
                    True; MathLink`CallFrontEnd[
                    FrontEnd`AttachCell[Typeset`box$, 
                    FrontEndResource["GrayLevelColorValueSelector"], {
                    0, {Left, Bottom}}, {Left, Top}, 
                    "ClosingActions" -> {
                    "SelectionDeparture", "ParentChanged", 
                    "EvaluatorQuit"}]]]], BaseStyle -> Inherited, Evaluator -> 
                    Automatic, Method -> "Preemptive"], 
                    GrayLevel[1], Editable -> False, Selectable -> False]}], 
                    "]"}], ",", 
                    RowBox[{"Directive", "[", 
                    RowBox[{
                    RowBox[{"Opacity", "[", "0.5`", "]"}], ",", 
                    RowBox[{"EdgeForm", "[", 
                    RowBox[{"Directive", "[", 
                    RowBox[{
                    RowBox[{"Thickness", "[", "Small", "]"}], ",", 
                    RowBox[{"Opacity", "[", "0.20299999999999999`", "]"}]}], 
                    "]"}], "]"}], ",", 
                    InterpretationBox[
                    ButtonBox[
                    TooltipBox[
                    GraphicsBox[{{
                    GrayLevel[0], 
                    RectangleBox[{0, 0}]}, {
                    GrayLevel[0], 
                    RectangleBox[{1, -1}]}, {
                    GrayLevel[1], 
                    RectangleBox[{0, -1}, {2, 1}]}}, DefaultBaseStyle -> 
                    "ColorSwatchGraphics", AspectRatio -> 1, Frame -> True, 
                    FrameStyle -> GrayLevel[0.6666666666666666], FrameTicks -> 
                    None, PlotRangePadding -> None, ImageSize -> 
                    Dynamic[{Automatic, 1.35 CurrentValue["FontCapHeight"]/
                    AbsoluteCurrentValue[Magnification]}]], 
                    StyleBox[
                    RowBox[{"GrayLevel", "[", "1", "]"}], NumberMarks -> 
                    False]], Appearance -> None, BaseStyle -> {}, 
                    BaselinePosition -> Baseline, DefaultBaseStyle -> {}, 
                    ButtonFunction :> With[{Typeset`box$ = EvaluationBox[]}, 
                    If[
                    Not[
                    AbsoluteCurrentValue["Deployed"]], 
                    SelectionMove[Typeset`box$, All, Expression]; 
                    FrontEnd`Private`$ColorSelectorInitialAlpha = 1; 
                    FrontEnd`Private`$ColorSelectorInitialColor = 
                    GrayLevel[1]; FrontEnd`Private`$ColorSelectorUseMakeBoxes = 
                    True; MathLink`CallFrontEnd[
                    FrontEnd`AttachCell[Typeset`box$, 
                    FrontEndResource["GrayLevelColorValueSelector"], {
                    0, {Left, Bottom}}, {Left, Top}, 
                    "ClosingActions" -> {
                    "SelectionDeparture", "ParentChanged", 
                    "EvaluatorQuit"}]]]], BaseStyle -> Inherited, Evaluator -> 
                    Automatic, Method -> "Preemptive"], 
                    GrayLevel[1], Editable -> False, Selectable -> False]}], 
                    "]"}], ",", 
                    RowBox[{"Directive", "[", 
                    RowBox[{
                    RowBox[{"Opacity", "[", "0.5`", "]"}], ",", 
                    RowBox[{"EdgeForm", "[", 
                    RowBox[{"Directive", "[", 
                    RowBox[{
                    RowBox[{"Thickness", "[", "Small", "]"}], ",", 
                    RowBox[{"Opacity", "[", "0.20299999999999999`", "]"}]}], 
                    "]"}], "]"}], ",", 
                    InterpretationBox[
                    ButtonBox[
                    TooltipBox[
                    GraphicsBox[{{
                    GrayLevel[0], 
                    RectangleBox[{0, 0}]}, {
                    GrayLevel[0], 
                    RectangleBox[{1, -1}]}, {
                    GrayLevel[1], 
                    RectangleBox[{0, -1}, {2, 1}]}}, DefaultBaseStyle -> 
                    "ColorSwatchGraphics", AspectRatio -> 1, Frame -> True, 
                    FrameStyle -> GrayLevel[0.6666666666666666], FrameTicks -> 
                    None, PlotRangePadding -> None, ImageSize -> 
                    Dynamic[{Automatic, 1.35 CurrentValue["FontCapHeight"]/
                    AbsoluteCurrentValue[Magnification]}]], 
                    StyleBox[
                    RowBox[{"GrayLevel", "[", "1", "]"}], NumberMarks -> 
                    False]], Appearance -> None, BaseStyle -> {}, 
                    BaselinePosition -> Baseline, DefaultBaseStyle -> {}, 
                    ButtonFunction :> With[{Typeset`box$ = EvaluationBox[]}, 
                    If[
                    Not[
                    AbsoluteCurrentValue["Deployed"]], 
                    SelectionMove[Typeset`box$, All, Expression]; 
                    FrontEnd`Private`$ColorSelectorInitialAlpha = 1; 
                    FrontEnd`Private`$ColorSelectorInitialColor = 
                    GrayLevel[1]; FrontEnd`Private`$ColorSelectorUseMakeBoxes = 
                    True; MathLink`CallFrontEnd[
                    FrontEnd`AttachCell[Typeset`box$, 
                    FrontEndResource["GrayLevelColorValueSelector"], {
                    0, {Left, Bottom}}, {Left, Top}, 
                    "ClosingActions" -> {
                    "SelectionDeparture", "ParentChanged", 
                    "EvaluatorQuit"}]]]], BaseStyle -> Inherited, Evaluator -> 
                    Automatic, Method -> "Preemptive"], 
                    GrayLevel[1], Editable -> False, Selectable -> False]}], 
                    "]"}], ",", 
                    RowBox[{"Directive", "[", 
                    RowBox[{
                    RowBox[{"Opacity", "[", "0.5`", "]"}], ",", 
                    RowBox[{"EdgeForm", "[", 
                    RowBox[{"Directive", "[", 
                    RowBox[{
                    RowBox[{"Thickness", "[", "Small", "]"}], ",", 
                    RowBox[{"Opacity", "[", "0.20299999999999999`", "]"}]}], 
                    "]"}], "]"}], ",", 
                    InterpretationBox[
                    ButtonBox[
                    TooltipBox[
                    GraphicsBox[{{
                    GrayLevel[0], 
                    RectangleBox[{0, 0}]}, {
                    GrayLevel[0], 
                    RectangleBox[{1, -1}]}, {
                    GrayLevel[1], 
                    RectangleBox[{0, -1}, {2, 1}]}}, DefaultBaseStyle -> 
                    "ColorSwatchGraphics", AspectRatio -> 1, Frame -> True, 
                    FrameStyle -> GrayLevel[0.6666666666666666], FrameTicks -> 
                    None, PlotRangePadding -> None, ImageSize -> 
                    Dynamic[{Automatic, 1.35 CurrentValue["FontCapHeight"]/
                    AbsoluteCurrentValue[Magnification]}]], 
                    StyleBox[
                    RowBox[{"GrayLevel", "[", "1", "]"}], NumberMarks -> 
                    False]], Appearance -> None, BaseStyle -> {}, 
                    BaselinePosition -> Baseline, DefaultBaseStyle -> {}, 
                    ButtonFunction :> With[{Typeset`box$ = EvaluationBox[]}, 
                    If[
                    Not[
                    AbsoluteCurrentValue["Deployed"]], 
                    SelectionMove[Typeset`box$, All, Expression]; 
                    FrontEnd`Private`$ColorSelectorInitialAlpha = 1; 
                    FrontEnd`Private`$ColorSelectorInitialColor = 
                    GrayLevel[1]; FrontEnd`Private`$ColorSelectorUseMakeBoxes = 
                    True; MathLink`CallFrontEnd[
                    FrontEnd`AttachCell[Typeset`box$, 
                    FrontEndResource["GrayLevelColorValueSelector"], {
                    0, {Left, Bottom}}, {Left, Top}, 
                    "ClosingActions" -> {
                    "SelectionDeparture", "ParentChanged", 
                    "EvaluatorQuit"}]]]], BaseStyle -> Inherited, Evaluator -> 
                    Automatic, Method -> "Preemptive"], 
                    GrayLevel[1], Editable -> False, Selectable -> False]}], 
                    "]"}], ",", 
                    RowBox[{"Directive", "[", 
                    RowBox[{
                    RowBox[{"Opacity", "[", "0.5`", "]"}], ",", 
                    RowBox[{"EdgeForm", "[", 
                    RowBox[{"Directive", "[", 
                    RowBox[{
                    RowBox[{"Thickness", "[", "Small", "]"}], ",", 
                    RowBox[{"Opacity", "[", "0.20299999999999999`", "]"}]}], 
                    "]"}], "]"}], ",", 
                    InterpretationBox[
                    ButtonBox[
                    TooltipBox[
                    GraphicsBox[{{
                    GrayLevel[0], 
                    RectangleBox[{0, 0}]}, {
                    GrayLevel[0], 
                    RectangleBox[{1, -1}]}, {
                    GrayLevel[1], 
                    RectangleBox[{0, -1}, {2, 1}]}}, DefaultBaseStyle -> 
                    "ColorSwatchGraphics", AspectRatio -> 1, Frame -> True, 
                    FrameStyle -> GrayLevel[0.6666666666666666], FrameTicks -> 
                    None, PlotRangePadding -> None, ImageSize -> 
                    Dynamic[{Automatic, 1.35 CurrentValue["FontCapHeight"]/
                    AbsoluteCurrentValue[Magnification]}]], 
                    StyleBox[
                    RowBox[{"GrayLevel", "[", "1", "]"}], NumberMarks -> 
                    False]], Appearance -> None, BaseStyle -> {}, 
                    BaselinePosition -> Baseline, DefaultBaseStyle -> {}, 
                    ButtonFunction :> With[{Typeset`box$ = EvaluationBox[]}, 
                    If[
                    Not[
                    AbsoluteCurrentValue["Deployed"]], 
                    SelectionMove[Typeset`box$, All, Expression]; 
                    FrontEnd`Private`$ColorSelectorInitialAlpha = 1; 
                    FrontEnd`Private`$ColorSelectorInitialColor = 
                    GrayLevel[1]; FrontEnd`Private`$ColorSelectorUseMakeBoxes = 
                    True; MathLink`CallFrontEnd[
                    FrontEnd`AttachCell[Typeset`box$, 
                    FrontEndResource["GrayLevelColorValueSelector"], {
                    0, {Left, Bottom}}, {Left, Top}, 
                    "ClosingActions" -> {
                    "SelectionDeparture", "ParentChanged", 
                    "EvaluatorQuit"}]]]], BaseStyle -> Inherited, Evaluator -> 
                    Automatic, Method -> "Preemptive"], 
                    GrayLevel[1], Editable -> False, Selectable -> False]}], 
                    "]"}], ",", 
                    RowBox[{"Directive", "[", 
                    RowBox[{
                    RowBox[{"Opacity", "[", "0.5`", "]"}], ",", 
                    RowBox[{"EdgeForm", "[", 
                    RowBox[{"Directive", "[", 
                    RowBox[{
                    RowBox[{"Thickness", "[", "Small", "]"}], ",", 
                    RowBox[{"Opacity", "[", "0.20299999999999999`", "]"}]}], 
                    "]"}], "]"}], ",", 
                    InterpretationBox[
                    ButtonBox[
                    TooltipBox[
                    GraphicsBox[{{
                    GrayLevel[0], 
                    RectangleBox[{0, 0}]}, {
                    GrayLevel[0], 
                    RectangleBox[{1, -1}]}, {
                    GrayLevel[1], 
                    RectangleBox[{0, -1}, {2, 1}]}}, DefaultBaseStyle -> 
                    "ColorSwatchGraphics", AspectRatio -> 1, Frame -> True, 
                    FrameStyle -> GrayLevel[0.6666666666666666], FrameTicks -> 
                    None, PlotRangePadding -> None, ImageSize -> 
                    Dynamic[{Automatic, 1.35 CurrentValue["FontCapHeight"]/
                    AbsoluteCurrentValue[Magnification]}]], 
                    StyleBox[
                    RowBox[{"GrayLevel", "[", "1", "]"}], NumberMarks -> 
                    False]], Appearance -> None, BaseStyle -> {}, 
                    BaselinePosition -> Baseline, DefaultBaseStyle -> {}, 
                    ButtonFunction :> With[{Typeset`box$ = EvaluationBox[]}, 
                    If[
                    Not[
                    AbsoluteCurrentValue["Deployed"]], 
                    SelectionMove[Typeset`box$, All, Expression]; 
                    FrontEnd`Private`$ColorSelectorInitialAlpha = 1; 
                    FrontEnd`Private`$ColorSelectorInitialColor = 
                    GrayLevel[1]; FrontEnd`Private`$ColorSelectorUseMakeBoxes = 
                    True; MathLink`CallFrontEnd[
                    FrontEnd`AttachCell[Typeset`box$, 
                    FrontEndResource["GrayLevelColorValueSelector"], {
                    0, {Left, Bottom}}, {Left, Top}, 
                    "ClosingActions" -> {
                    "SelectionDeparture", "ParentChanged", 
                    "EvaluatorQuit"}]]]], BaseStyle -> Inherited, Evaluator -> 
                    Automatic, Method -> "Preemptive"], 
                    GrayLevel[1], Editable -> False, Selectable -> False]}], 
                    "]"}], ",", 
                    RowBox[{"Directive", "[", 
                    RowBox[{
                    RowBox[{"Opacity", "[", "0.5`", "]"}], ",", 
                    RowBox[{"EdgeForm", "[", 
                    RowBox[{"Directive", "[", 
                    RowBox[{
                    RowBox[{"Thickness", "[", "Small", "]"}], ",", 
                    RowBox[{"Opacity", "[", "0.20299999999999999`", "]"}]}], 
                    "]"}], "]"}], ",", 
                    InterpretationBox[
                    ButtonBox[
                    TooltipBox[
                    GraphicsBox[{{
                    GrayLevel[0], 
                    RectangleBox[{0, 0}]}, {
                    GrayLevel[0], 
                    RectangleBox[{1, -1}]}, {
                    GrayLevel[1], 
                    RectangleBox[{0, -1}, {2, 1}]}}, DefaultBaseStyle -> 
                    "ColorSwatchGraphics", AspectRatio -> 1, Frame -> True, 
                    FrameStyle -> GrayLevel[0.6666666666666666], FrameTicks -> 
                    None, PlotRangePadding -> None, ImageSize -> 
                    Dynamic[{Automatic, 1.35 CurrentValue["FontCapHeight"]/
                    AbsoluteCurrentValue[Magnification]}]], 
                    StyleBox[
                    RowBox[{"GrayLevel", "[", "1", "]"}], NumberMarks -> 
                    False]], Appearance -> None, BaseStyle -> {}, 
                    BaselinePosition -> Baseline, DefaultBaseStyle -> {}, 
                    ButtonFunction :> With[{Typeset`box$ = EvaluationBox[]}, 
                    If[
                    Not[
                    AbsoluteCurrentValue["Deployed"]], 
                    SelectionMove[Typeset`box$, All, Expression]; 
                    FrontEnd`Private`$ColorSelectorInitialAlpha = 1; 
                    FrontEnd`Private`$ColorSelectorInitialColor = 
                    GrayLevel[1]; FrontEnd`Private`$ColorSelectorUseMakeBoxes = 
                    True; MathLink`CallFrontEnd[
                    FrontEnd`AttachCell[Typeset`box$, 
                    FrontEndResource["GrayLevelColorValueSelector"], {
                    0, {Left, Bottom}}, {Left, Top}, 
                    "ClosingActions" -> {
                    "SelectionDeparture", "ParentChanged", 
                    "EvaluatorQuit"}]]]], BaseStyle -> Inherited, Evaluator -> 
                    Automatic, Method -> "Preemptive"], 
                    GrayLevel[1], Editable -> False, Selectable -> False]}], 
                    "]"}], ",", 
                    RowBox[{"Directive", "[", 
                    RowBox[{
                    RowBox[{"Opacity", "[", "0.5`", "]"}], ",", 
                    RowBox[{"EdgeForm", "[", 
                    RowBox[{"Directive", "[", 
                    RowBox[{
                    RowBox[{"Thickness", "[", "Small", "]"}], ",", 
                    RowBox[{"Opacity", "[", "0.20299999999999999`", "]"}]}], 
                    "]"}], "]"}], ",", 
                    InterpretationBox[
                    ButtonBox[
                    TooltipBox[
                    GraphicsBox[{{
                    GrayLevel[0], 
                    RectangleBox[{0, 0}]}, {
                    GrayLevel[0], 
                    RectangleBox[{1, -1}]}, {
                    GrayLevel[1], 
                    RectangleBox[{0, -1}, {2, 1}]}}, DefaultBaseStyle -> 
                    "ColorSwatchGraphics", AspectRatio -> 1, Frame -> True, 
                    FrameStyle -> GrayLevel[0.6666666666666666], FrameTicks -> 
                    None, PlotRangePadding -> None, ImageSize -> 
                    Dynamic[{Automatic, 1.35 CurrentValue["FontCapHeight"]/
                    AbsoluteCurrentValue[Magnification]}]], 
                    StyleBox[
                    RowBox[{"GrayLevel", "[", "1", "]"}], NumberMarks -> 
                    False]], Appearance -> None, BaseStyle -> {}, 
                    BaselinePosition -> Baseline, DefaultBaseStyle -> {}, 
                    ButtonFunction :> With[{Typeset`box$ = EvaluationBox[]}, 
                    If[
                    Not[
                    AbsoluteCurrentValue["Deployed"]], 
                    SelectionMove[Typeset`box$, All, Expression]; 
                    FrontEnd`Private`$ColorSelectorInitialAlpha = 1; 
                    FrontEnd`Private`$ColorSelectorInitialColor = 
                    GrayLevel[1]; FrontEnd`Private`$ColorSelectorUseMakeBoxes = 
                    True; MathLink`CallFrontEnd[
                    FrontEnd`AttachCell[Typeset`box$, 
                    FrontEndResource["GrayLevelColorValueSelector"], {
                    0, {Left, Bottom}}, {Left, Top}, 
                    "ClosingActions" -> {
                    "SelectionDeparture", "ParentChanged", 
                    "EvaluatorQuit"}]]]], BaseStyle -> Inherited, Evaluator -> 
                    Automatic, Method -> "Preemptive"], 
                    GrayLevel[1], Editable -> False, Selectable -> False]}], 
                    "]"}], ",", 
                    RowBox[{"Directive", "[", 
                    RowBox[{
                    RowBox[{"Opacity", "[", "0.5`", "]"}], ",", 
                    RowBox[{"EdgeForm", "[", 
                    RowBox[{"Directive", "[", 
                    RowBox[{
                    RowBox[{"Thickness", "[", "Small", "]"}], ",", 
                    RowBox[{"Opacity", "[", "0.20299999999999999`", "]"}]}], 
                    "]"}], "]"}], ",", 
                    InterpretationBox[
                    ButtonBox[
                    TooltipBox[
                    GraphicsBox[{{
                    GrayLevel[0], 
                    RectangleBox[{0, 0}]}, {
                    GrayLevel[0], 
                    RectangleBox[{1, -1}]}, {
                    GrayLevel[1], 
                    RectangleBox[{0, -1}, {2, 1}]}}, DefaultBaseStyle -> 
                    "ColorSwatchGraphics", AspectRatio -> 1, Frame -> True, 
                    FrameStyle -> GrayLevel[0.6666666666666666], FrameTicks -> 
                    None, PlotRangePadding -> None, ImageSize -> 
                    Dynamic[{Automatic, 1.35 CurrentValue["FontCapHeight"]/
                    AbsoluteCurrentValue[Magnification]}]], 
                    StyleBox[
                    RowBox[{"GrayLevel", "[", "1", "]"}], NumberMarks -> 
                    False]], Appearance -> None, BaseStyle -> {}, 
                    BaselinePosition -> Baseline, DefaultBaseStyle -> {}, 
                    ButtonFunction :> With[{Typeset`box$ = EvaluationBox[]}, 
                    If[
                    Not[
                    AbsoluteCurrentValue["Deployed"]], 
                    SelectionMove[Typeset`box$, All, Expression]; 
                    FrontEnd`Private`$ColorSelectorInitialAlpha = 1; 
                    FrontEnd`Private`$ColorSelectorInitialColor = 
                    GrayLevel[1]; FrontEnd`Private`$ColorSelectorUseMakeBoxes = 
                    True; MathLink`CallFrontEnd[
                    FrontEnd`AttachCell[Typeset`box$, 
                    FrontEndResource["GrayLevelColorValueSelector"], {
                    0, {Left, Bottom}}, {Left, Top}, 
                    "ClosingActions" -> {
                    "SelectionDeparture", "ParentChanged", 
                    "EvaluatorQuit"}]]]], BaseStyle -> Inherited, Evaluator -> 
                    Automatic, Method -> "Preemptive"], 
                    GrayLevel[1], Editable -> False, Selectable -> False]}], 
                    "]"}], ",", 
                    RowBox[{"Directive", "[", 
                    RowBox[{
                    RowBox[{"Opacity", "[", "0.5`", "]"}], ",", 
                    RowBox[{"EdgeForm", "[", 
                    RowBox[{"Directive", "[", 
                    RowBox[{
                    RowBox[{"Thickness", "[", "Small", "]"}], ",", 
                    RowBox[{"Opacity", "[", "0.20299999999999999`", "]"}]}], 
                    "]"}], "]"}], ",", 
                    InterpretationBox[
                    ButtonBox[
                    TooltipBox[
                    GraphicsBox[{{
                    GrayLevel[0], 
                    RectangleBox[{0, 0}]}, {
                    GrayLevel[0], 
                    RectangleBox[{1, -1}]}, {
                    GrayLevel[1], 
                    RectangleBox[{0, -1}, {2, 1}]}}, DefaultBaseStyle -> 
                    "ColorSwatchGraphics", AspectRatio -> 1, Frame -> True, 
                    FrameStyle -> GrayLevel[0.6666666666666666], FrameTicks -> 
                    None, PlotRangePadding -> None, ImageSize -> 
                    Dynamic[{Automatic, 1.35 CurrentValue["FontCapHeight"]/
                    AbsoluteCurrentValue[Magnification]}]], 
                    StyleBox[
                    RowBox[{"GrayLevel", "[", "1", "]"}], NumberMarks -> 
                    False]], Appearance -> None, BaseStyle -> {}, 
                    BaselinePosition -> Baseline, DefaultBaseStyle -> {}, 
                    ButtonFunction :> With[{Typeset`box$ = EvaluationBox[]}, 
                    If[
                    Not[
                    AbsoluteCurrentValue["Deployed"]], 
                    SelectionMove[Typeset`box$, All, Expression]; 
                    FrontEnd`Private`$ColorSelectorInitialAlpha = 1; 
                    FrontEnd`Private`$ColorSelectorInitialColor = 
                    GrayLevel[1]; FrontEnd`Private`$ColorSelectorUseMakeBoxes = 
                    True; MathLink`CallFrontEnd[
                    FrontEnd`AttachCell[Typeset`box$, 
                    FrontEndResource["GrayLevelColorValueSelector"], {
                    0, {Left, Bottom}}, {Left, Top}, 
                    "ClosingActions" -> {
                    "SelectionDeparture", "ParentChanged", 
                    "EvaluatorQuit"}]]]], BaseStyle -> Inherited, Evaluator -> 
                    Automatic, Method -> "Preemptive"], 
                    GrayLevel[1], Editable -> False, Selectable -> False]}], 
                    "]"}], ",", 
                    RowBox[{"Directive", "[", 
                    RowBox[{
                    RowBox[{"Opacity", "[", "0.5`", "]"}], ",", 
                    RowBox[{"EdgeForm", "[", 
                    RowBox[{"Directive", "[", 
                    RowBox[{
                    RowBox[{"Thickness", "[", "Small", "]"}], ",", 
                    RowBox[{"Opacity", "[", "0.20299999999999999`", "]"}]}], 
                    "]"}], "]"}], ",", 
                    InterpretationBox[
                    ButtonBox[
                    TooltipBox[
                    GraphicsBox[{{
                    GrayLevel[0], 
                    RectangleBox[{0, 0}]}, {
                    GrayLevel[0], 
                    RectangleBox[{1, -1}]}, {
                    GrayLevel[1], 
                    RectangleBox[{0, -1}, {2, 1}]}}, DefaultBaseStyle -> 
                    "ColorSwatchGraphics", AspectRatio -> 1, Frame -> True, 
                    FrameStyle -> GrayLevel[0.6666666666666666], FrameTicks -> 
                    None, PlotRangePadding -> None, ImageSize -> 
                    Dynamic[{Automatic, 1.35 CurrentValue["FontCapHeight"]/
                    AbsoluteCurrentValue[Magnification]}]], 
                    StyleBox[
                    RowBox[{"GrayLevel", "[", "1", "]"}], NumberMarks -> 
                    False]], Appearance -> None, BaseStyle -> {}, 
                    BaselinePosition -> Baseline, DefaultBaseStyle -> {}, 
                    ButtonFunction :> With[{Typeset`box$ = EvaluationBox[]}, 
                    If[
                    Not[
                    AbsoluteCurrentValue["Deployed"]], 
                    SelectionMove[Typeset`box$, All, Expression]; 
                    FrontEnd`Private`$ColorSelectorInitialAlpha = 1; 
                    FrontEnd`Private`$ColorSelectorInitialColor = 
                    GrayLevel[1]; FrontEnd`Private`$ColorSelectorUseMakeBoxes = 
                    True; MathLink`CallFrontEnd[
                    FrontEnd`AttachCell[Typeset`box$, 
                    FrontEndResource["GrayLevelColorValueSelector"], {
                    0, {Left, Bottom}}, {Left, Top}, 
                    "ClosingActions" -> {
                    "SelectionDeparture", "ParentChanged", 
                    "EvaluatorQuit"}]]]], BaseStyle -> Inherited, Evaluator -> 
                    Automatic, Method -> "Preemptive"], 
                    GrayLevel[1], Editable -> False, Selectable -> False]}], 
                    "]"}], ",", 
                    RowBox[{"Directive", "[", 
                    RowBox[{
                    RowBox[{"Opacity", "[", "0.5`", "]"}], ",", 
                    RowBox[{"EdgeForm", "[", 
                    RowBox[{"Directive", "[", 
                    RowBox[{
                    RowBox[{"Thickness", "[", "Small", "]"}], ",", 
                    RowBox[{"Opacity", "[", "0.20299999999999999`", "]"}]}], 
                    "]"}], "]"}], ",", 
                    InterpretationBox[
                    ButtonBox[
                    TooltipBox[
                    GraphicsBox[{{
                    GrayLevel[0], 
                    RectangleBox[{0, 0}]}, {
                    GrayLevel[0], 
                    RectangleBox[{1, -1}]}, {
                    GrayLevel[1], 
                    RectangleBox[{0, -1}, {2, 1}]}}, DefaultBaseStyle -> 
                    "ColorSwatchGraphics", AspectRatio -> 1, Frame -> True, 
                    FrameStyle -> GrayLevel[0.6666666666666666], FrameTicks -> 
                    None, PlotRangePadding -> None, ImageSize -> 
                    Dynamic[{Automatic, 1.35 CurrentValue["FontCapHeight"]/
                    AbsoluteCurrentValue[Magnification]}]], 
                    StyleBox[
                    RowBox[{"GrayLevel", "[", "1", "]"}], NumberMarks -> 
                    False]], Appearance -> None, BaseStyle -> {}, 
                    BaselinePosition -> Baseline, DefaultBaseStyle -> {}, 
                    ButtonFunction :> With[{Typeset`box$ = EvaluationBox[]}, 
                    If[
                    Not[
                    AbsoluteCurrentValue["Deployed"]], 
                    SelectionMove[Typeset`box$, All, Expression]; 
                    FrontEnd`Private`$ColorSelectorInitialAlpha = 1; 
                    FrontEnd`Private`$ColorSelectorInitialColor = 
                    GrayLevel[1]; FrontEnd`Private`$ColorSelectorUseMakeBoxes = 
                    True; MathLink`CallFrontEnd[
                    FrontEnd`AttachCell[Typeset`box$, 
                    FrontEndResource["GrayLevelColorValueSelector"], {
                    0, {Left, Bottom}}, {Left, Top}, 
                    "ClosingActions" -> {
                    "SelectionDeparture", "ParentChanged", 
                    "EvaluatorQuit"}]]]], BaseStyle -> Inherited, Evaluator -> 
                    Automatic, Method -> "Preemptive"], 
                    GrayLevel[1], Editable -> False, Selectable -> False]}], 
                    "]"}], ",", 
                    RowBox[{"Directive", "[", 
                    RowBox[{
                    RowBox[{"Opacity", "[", "0.5`", "]"}], ",", 
                    RowBox[{"EdgeForm", "[", 
                    RowBox[{"Directive", "[", 
                    RowBox[{
                    RowBox[{"Thickness", "[", "Small", "]"}], ",", 
                    RowBox[{"Opacity", "[", "0.20299999999999999`", "]"}]}], 
                    "]"}], "]"}], ",", 
                    InterpretationBox[
                    ButtonBox[
                    TooltipBox[
                    GraphicsBox[{{
                    GrayLevel[0], 
                    RectangleBox[{0, 0}]}, {
                    GrayLevel[0], 
                    RectangleBox[{1, -1}]}, {
                    GrayLevel[1], 
                    RectangleBox[{0, -1}, {2, 1}]}}, DefaultBaseStyle -> 
                    "ColorSwatchGraphics", AspectRatio -> 1, Frame -> True, 
                    FrameStyle -> GrayLevel[0.6666666666666666], FrameTicks -> 
                    None, PlotRangePadding -> None, ImageSize -> 
                    Dynamic[{Automatic, 1.35 CurrentValue["FontCapHeight"]/
                    AbsoluteCurrentValue[Magnification]}]], 
                    StyleBox[
                    RowBox[{"GrayLevel", "[", "1", "]"}], NumberMarks -> 
                    False]], Appearance -> None, BaseStyle -> {}, 
                    BaselinePosition -> Baseline, DefaultBaseStyle -> {}, 
                    ButtonFunction :> With[{Typeset`box$ = EvaluationBox[]}, 
                    If[
                    Not[
                    AbsoluteCurrentValue["Deployed"]], 
                    SelectionMove[Typeset`box$, All, Expression]; 
                    FrontEnd`Private`$ColorSelectorInitialAlpha = 1; 
                    FrontEnd`Private`$ColorSelectorInitialColor = 
                    GrayLevel[1]; FrontEnd`Private`$ColorSelectorUseMakeBoxes = 
                    True; MathLink`CallFrontEnd[
                    FrontEnd`AttachCell[Typeset`box$, 
                    FrontEndResource["GrayLevelColorValueSelector"], {
                    0, {Left, Bottom}}, {Left, Top}, 
                    "ClosingActions" -> {
                    "SelectionDeparture", "ParentChanged", 
                    "EvaluatorQuit"}]]]], BaseStyle -> Inherited, Evaluator -> 
                    Automatic, Method -> "Preemptive"], 
                    GrayLevel[1], Editable -> False, Selectable -> False]}], 
                    "]"}], ",", 
                    RowBox[{"Directive", "[", 
                    RowBox[{
                    RowBox[{"Opacity", "[", "0.5`", "]"}], ",", 
                    RowBox[{"EdgeForm", "[", 
                    RowBox[{"Directive", "[", 
                    RowBox[{
                    RowBox[{"Thickness", "[", "Small", "]"}], ",", 
                    RowBox[{"Opacity", "[", "0.20299999999999999`", "]"}]}], 
                    "]"}], "]"}], ",", 
                    InterpretationBox[
                    ButtonBox[
                    TooltipBox[
                    GraphicsBox[{{
                    GrayLevel[0], 
                    RectangleBox[{0, 0}]}, {
                    GrayLevel[0], 
                    RectangleBox[{1, -1}]}, {
                    GrayLevel[1], 
                    RectangleBox[{0, -1}, {2, 1}]}}, DefaultBaseStyle -> 
                    "ColorSwatchGraphics", AspectRatio -> 1, Frame -> True, 
                    FrameStyle -> GrayLevel[0.6666666666666666], FrameTicks -> 
                    None, PlotRangePadding -> None, ImageSize -> 
                    Dynamic[{Automatic, 1.35 CurrentValue["FontCapHeight"]/
                    AbsoluteCurrentValue[Magnification]}]], 
                    StyleBox[
                    RowBox[{"GrayLevel", "[", "1", "]"}], NumberMarks -> 
                    False]], Appearance -> None, BaseStyle -> {}, 
                    BaselinePosition -> Baseline, DefaultBaseStyle -> {}, 
                    ButtonFunction :> With[{Typeset`box$ = EvaluationBox[]}, 
                    If[
                    Not[
                    AbsoluteCurrentValue["Deployed"]], 
                    SelectionMove[Typeset`box$, All, Expression]; 
                    FrontEnd`Private`$ColorSelectorInitialAlpha = 1; 
                    FrontEnd`Private`$ColorSelectorInitialColor = 
                    GrayLevel[1]; FrontEnd`Private`$ColorSelectorUseMakeBoxes = 
                    True; MathLink`CallFrontEnd[
                    FrontEnd`AttachCell[Typeset`box$, 
                    FrontEndResource["GrayLevelColorValueSelector"], {
                    0, {Left, Bottom}}, {Left, Top}, 
                    "ClosingActions" -> {
                    "SelectionDeparture", "ParentChanged", 
                    "EvaluatorQuit"}]]]], BaseStyle -> Inherited, Evaluator -> 
                    Automatic, Method -> "Preemptive"], 
                    GrayLevel[1], Editable -> False, Selectable -> False]}], 
                    "]"}], ",", 
                    RowBox[{"Directive", "[", 
                    RowBox[{
                    RowBox[{"Opacity", "[", "0.5`", "]"}], ",", 
                    RowBox[{"EdgeForm", "[", 
                    RowBox[{"Directive", "[", 
                    RowBox[{
                    RowBox[{"Thickness", "[", "Small", "]"}], ",", 
                    RowBox[{"Opacity", "[", "0.20299999999999999`", "]"}]}], 
                    "]"}], "]"}], ",", 
                    InterpretationBox[
                    ButtonBox[
                    TooltipBox[
                    GraphicsBox[{{
                    GrayLevel[0], 
                    RectangleBox[{0, 0}]}, {
                    GrayLevel[0], 
                    RectangleBox[{1, -1}]}, {
                    GrayLevel[1], 
                    RectangleBox[{0, -1}, {2, 1}]}}, DefaultBaseStyle -> 
                    "ColorSwatchGraphics", AspectRatio -> 1, Frame -> True, 
                    FrameStyle -> GrayLevel[0.6666666666666666], FrameTicks -> 
                    None, PlotRangePadding -> None, ImageSize -> 
                    Dynamic[{Automatic, 1.35 CurrentValue["FontCapHeight"]/
                    AbsoluteCurrentValue[Magnification]}]], 
                    StyleBox[
                    RowBox[{"GrayLevel", "[", "1", "]"}], NumberMarks -> 
                    False]], Appearance -> None, BaseStyle -> {}, 
                    BaselinePosition -> Baseline, DefaultBaseStyle -> {}, 
                    ButtonFunction :> With[{Typeset`box$ = EvaluationBox[]}, 
                    If[
                    Not[
                    AbsoluteCurrentValue["Deployed"]], 
                    SelectionMove[Typeset`box$, All, Expression]; 
                    FrontEnd`Private`$ColorSelectorInitialAlpha = 1; 
                    FrontEnd`Private`$ColorSelectorInitialColor = 
                    GrayLevel[1]; FrontEnd`Private`$ColorSelectorUseMakeBoxes = 
                    True; MathLink`CallFrontEnd[
                    FrontEnd`AttachCell[Typeset`box$, 
                    FrontEndResource["GrayLevelColorValueSelector"], {
                    0, {Left, Bottom}}, {Left, Top}, 
                    "ClosingActions" -> {
                    "SelectionDeparture", "ParentChanged", 
                    "EvaluatorQuit"}]]]], BaseStyle -> Inherited, Evaluator -> 
                    Automatic, Method -> "Preemptive"], 
                    GrayLevel[1], Editable -> False, Selectable -> False]}], 
                    "]"}], ",", 
                    RowBox[{"Directive", "[", 
                    RowBox[{
                    RowBox[{"Opacity", "[", "0.5`", "]"}], ",", 
                    RowBox[{"EdgeForm", "[", 
                    RowBox[{"Directive", "[", 
                    RowBox[{
                    RowBox[{"Thickness", "[", "Small", "]"}], ",", 
                    RowBox[{"Opacity", "[", "0.20299999999999999`", "]"}]}], 
                    "]"}], "]"}], ",", 
                    InterpretationBox[
                    ButtonBox[
                    TooltipBox[
                    GraphicsBox[{{
                    GrayLevel[0], 
                    RectangleBox[{0, 0}]}, {
                    GrayLevel[0], 
                    RectangleBox[{1, -1}]}, {
                    GrayLevel[1], 
                    RectangleBox[{0, -1}, {2, 1}]}}, DefaultBaseStyle -> 
                    "ColorSwatchGraphics", AspectRatio -> 1, Frame -> True, 
                    FrameStyle -> GrayLevel[0.6666666666666666], FrameTicks -> 
                    None, PlotRangePadding -> None, ImageSize -> 
                    Dynamic[{Automatic, 1.35 CurrentValue["FontCapHeight"]/
                    AbsoluteCurrentValue[Magnification]}]], 
                    StyleBox[
                    RowBox[{"GrayLevel", "[", "1", "]"}], NumberMarks -> 
                    False]], Appearance -> None, BaseStyle -> {}, 
                    BaselinePosition -> Baseline, DefaultBaseStyle -> {}, 
                    ButtonFunction :> With[{Typeset`box$ = EvaluationBox[]}, 
                    If[
                    Not[
                    AbsoluteCurrentValue["Deployed"]], 
                    SelectionMove[Typeset`box$, All, Expression]; 
                    FrontEnd`Private`$ColorSelectorInitialAlpha = 1; 
                    FrontEnd`Private`$ColorSelectorInitialColor = 
                    GrayLevel[1]; FrontEnd`Private`$ColorSelectorUseMakeBoxes = 
                    True; MathLink`CallFrontEnd[
                    FrontEnd`AttachCell[Typeset`box$, 
                    FrontEndResource["GrayLevelColorValueSelector"], {
                    0, {Left, Bottom}}, {Left, Top}, 
                    "ClosingActions" -> {
                    "SelectionDeparture", "ParentChanged", 
                    "EvaluatorQuit"}]]]], BaseStyle -> Inherited, Evaluator -> 
                    Automatic, Method -> "Preemptive"], 
                    GrayLevel[1], Editable -> False, Selectable -> False]}], 
                    "]"}], ",", 
                    RowBox[{"Directive", "[", 
                    RowBox[{
                    RowBox[{"Opacity", "[", "0.5`", "]"}], ",", 
                    RowBox[{"EdgeForm", "[", 
                    RowBox[{"Directive", "[", 
                    RowBox[{
                    RowBox[{"Thickness", "[", "Small", "]"}], ",", 
                    RowBox[{"Opacity", "[", "0.20299999999999999`", "]"}]}], 
                    "]"}], "]"}], ",", 
                    InterpretationBox[
                    ButtonBox[
                    TooltipBox[
                    GraphicsBox[{{
                    GrayLevel[0], 
                    RectangleBox[{0, 0}]}, {
                    GrayLevel[0], 
                    RectangleBox[{1, -1}]}, {
                    GrayLevel[1], 
                    RectangleBox[{0, -1}, {2, 1}]}}, DefaultBaseStyle -> 
                    "ColorSwatchGraphics", AspectRatio -> 1, Frame -> True, 
                    FrameStyle -> GrayLevel[0.6666666666666666], FrameTicks -> 
                    None, PlotRangePadding -> None, ImageSize -> 
                    Dynamic[{Automatic, 1.35 CurrentValue["FontCapHeight"]/
                    AbsoluteCurrentValue[Magnification]}]], 
                    StyleBox[
                    RowBox[{"GrayLevel", "[", "1", "]"}], NumberMarks -> 
                    False]], Appearance -> None, BaseStyle -> {}, 
                    BaselinePosition -> Baseline, DefaultBaseStyle -> {}, 
                    ButtonFunction :> With[{Typeset`box$ = EvaluationBox[]}, 
                    If[
                    Not[
                    AbsoluteCurrentValue["Deployed"]], 
                    SelectionMove[Typeset`box$, All, Expression]; 
                    FrontEnd`Private`$ColorSelectorInitialAlpha = 1; 
                    FrontEnd`Private`$ColorSelectorInitialColor = 
                    GrayLevel[1]; FrontEnd`Private`$ColorSelectorUseMakeBoxes = 
                    True; MathLink`CallFrontEnd[
                    FrontEnd`AttachCell[Typeset`box$, 
                    FrontEndResource["GrayLevelColorValueSelector"], {
                    0, {Left, Bottom}}, {Left, Top}, 
                    "ClosingActions" -> {
                    "SelectionDeparture", "ParentChanged", 
                    "EvaluatorQuit"}]]]], BaseStyle -> Inherited, Evaluator -> 
                    Automatic, Method -> "Preemptive"], 
                    GrayLevel[1], Editable -> False, Selectable -> False]}], 
                    "]"}], ",", 
                    RowBox[{"Directive", "[", 
                    RowBox[{
                    RowBox[{"Opacity", "[", "0.5`", "]"}], ",", 
                    RowBox[{"EdgeForm", "[", 
                    RowBox[{"Directive", "[", 
                    RowBox[{
                    RowBox[{"Thickness", "[", "Small", "]"}], ",", 
                    RowBox[{"Opacity", "[", "0.20299999999999999`", "]"}]}], 
                    "]"}], "]"}], ",", 
                    InterpretationBox[
                    ButtonBox[
                    TooltipBox[
                    GraphicsBox[{{
                    GrayLevel[0], 
                    RectangleBox[{0, 0}]}, {
                    GrayLevel[0], 
                    RectangleBox[{1, -1}]}, {
                    GrayLevel[1], 
                    RectangleBox[{0, -1}, {2, 1}]}}, DefaultBaseStyle -> 
                    "ColorSwatchGraphics", AspectRatio -> 1, Frame -> True, 
                    FrameStyle -> GrayLevel[0.6666666666666666], FrameTicks -> 
                    None, PlotRangePadding -> None, ImageSize -> 
                    Dynamic[{Automatic, 1.35 CurrentValue["FontCapHeight"]/
                    AbsoluteCurrentValue[Magnification]}]], 
                    StyleBox[
                    RowBox[{"GrayLevel", "[", "1", "]"}], NumberMarks -> 
                    False]], Appearance -> None, BaseStyle -> {}, 
                    BaselinePosition -> Baseline, DefaultBaseStyle -> {}, 
                    ButtonFunction :> With[{Typeset`box$ = EvaluationBox[]}, 
                    If[
                    Not[
                    AbsoluteCurrentValue["Deployed"]], 
                    SelectionMove[Typeset`box$, All, Expression]; 
                    FrontEnd`Private`$ColorSelectorInitialAlpha = 1; 
                    FrontEnd`Private`$ColorSelectorInitialColor = 
                    GrayLevel[1]; FrontEnd`Private`$ColorSelectorUseMakeBoxes = 
                    True; MathLink`CallFrontEnd[
                    FrontEnd`AttachCell[Typeset`box$, 
                    FrontEndResource["GrayLevelColorValueSelector"], {
                    0, {Left, Bottom}}, {Left, Top}, 
                    "ClosingActions" -> {
                    "SelectionDeparture", "ParentChanged", 
                    "EvaluatorQuit"}]]]], BaseStyle -> Inherited, Evaluator -> 
                    Automatic, Method -> "Preemptive"], 
                    GrayLevel[1], Editable -> False, Selectable -> False]}], 
                    "]"}], ",", 
                    RowBox[{"Directive", "[", 
                    RowBox[{
                    RowBox[{"Opacity", "[", "0.5`", "]"}], ",", 
                    RowBox[{"EdgeForm", "[", 
                    RowBox[{"Directive", "[", 
                    RowBox[{
                    RowBox[{"Thickness", "[", "Small", "]"}], ",", 
                    RowBox[{"Opacity", "[", "0.20299999999999999`", "]"}]}], 
                    "]"}], "]"}], ",", 
                    InterpretationBox[
                    ButtonBox[
                    TooltipBox[
                    GraphicsBox[{{
                    GrayLevel[0], 
                    RectangleBox[{0, 0}]}, {
                    GrayLevel[0], 
                    RectangleBox[{1, -1}]}, {
                    GrayLevel[1], 
                    RectangleBox[{0, -1}, {2, 1}]}}, DefaultBaseStyle -> 
                    "ColorSwatchGraphics", AspectRatio -> 1, Frame -> True, 
                    FrameStyle -> GrayLevel[0.6666666666666666], FrameTicks -> 
                    None, PlotRangePadding -> None, ImageSize -> 
                    Dynamic[{Automatic, 1.35 CurrentValue["FontCapHeight"]/
                    AbsoluteCurrentValue[Magnification]}]], 
                    StyleBox[
                    RowBox[{"GrayLevel", "[", "1", "]"}], NumberMarks -> 
                    False]], Appearance -> None, BaseStyle -> {}, 
                    BaselinePosition -> Baseline, DefaultBaseStyle -> {}, 
                    ButtonFunction :> With[{Typeset`box$ = EvaluationBox[]}, 
                    If[
                    Not[
                    AbsoluteCurrentValue["Deployed"]], 
                    SelectionMove[Typeset`box$, All, Expression]; 
                    FrontEnd`Private`$ColorSelectorInitialAlpha = 1; 
                    FrontEnd`Private`$ColorSelectorInitialColor = 
                    GrayLevel[1]; FrontEnd`Private`$ColorSelectorUseMakeBoxes = 
                    True; MathLink`CallFrontEnd[
                    FrontEnd`AttachCell[Typeset`box$, 
                    FrontEndResource["GrayLevelColorValueSelector"], {
                    0, {Left, Bottom}}, {Left, Top}, 
                    "ClosingActions" -> {
                    "SelectionDeparture", "ParentChanged", 
                    "EvaluatorQuit"}]]]], BaseStyle -> Inherited, Evaluator -> 
                    Automatic, Method -> "Preemptive"], 
                    GrayLevel[1], Editable -> False, Selectable -> False]}], 
                    "]"}], ",", 
                    RowBox[{"Directive", "[", 
                    RowBox[{
                    RowBox[{"Opacity", "[", "0.5`", "]"}], ",", 
                    RowBox[{"EdgeForm", "[", 
                    RowBox[{"Directive", "[", 
                    RowBox[{
                    RowBox[{"Thickness", "[", "Small", "]"}], ",", 
                    RowBox[{"Opacity", "[", "0.20299999999999999`", "]"}]}], 
                    "]"}], "]"}], ",", 
                    InterpretationBox[
                    ButtonBox[
                    TooltipBox[
                    GraphicsBox[{{
                    GrayLevel[0], 
                    RectangleBox[{0, 0}]}, {
                    GrayLevel[0], 
                    RectangleBox[{1, -1}]}, {
                    GrayLevel[1], 
                    RectangleBox[{0, -1}, {2, 1}]}}, DefaultBaseStyle -> 
                    "ColorSwatchGraphics", AspectRatio -> 1, Frame -> True, 
                    FrameStyle -> GrayLevel[0.6666666666666666], FrameTicks -> 
                    None, PlotRangePadding -> None, ImageSize -> 
                    Dynamic[{Automatic, 1.35 CurrentValue["FontCapHeight"]/
                    AbsoluteCurrentValue[Magnification]}]], 
                    StyleBox[
                    RowBox[{"GrayLevel", "[", "1", "]"}], NumberMarks -> 
                    False]], Appearance -> None, BaseStyle -> {}, 
                    BaselinePosition -> Baseline, DefaultBaseStyle -> {}, 
                    ButtonFunction :> With[{Typeset`box$ = EvaluationBox[]}, 
                    If[
                    Not[
                    AbsoluteCurrentValue["Deployed"]], 
                    SelectionMove[Typeset`box$, All, Expression]; 
                    FrontEnd`Private`$ColorSelectorInitialAlpha = 1; 
                    FrontEnd`Private`$ColorSelectorInitialColor = 
                    GrayLevel[1]; FrontEnd`Private`$ColorSelectorUseMakeBoxes = 
                    True; MathLink`CallFrontEnd[
                    FrontEnd`AttachCell[Typeset`box$, 
                    FrontEndResource["GrayLevelColorValueSelector"], {
                    0, {Left, Bottom}}, {Left, Top}, 
                    "ClosingActions" -> {
                    "SelectionDeparture", "ParentChanged", 
                    "EvaluatorQuit"}]]]], BaseStyle -> Inherited, Evaluator -> 
                    Automatic, Method -> "Preemptive"], 
                    GrayLevel[1], Editable -> False, Selectable -> False]}], 
                    "]"}], ",", 
                    RowBox[{"Directive", "[", 
                    RowBox[{
                    RowBox[{"Opacity", "[", "0.5`", "]"}], ",", 
                    RowBox[{"EdgeForm", "[", 
                    RowBox[{"Directive", "[", 
                    RowBox[{
                    RowBox[{"Thickness", "[", "Small", "]"}], ",", 
                    RowBox[{"Opacity", "[", "0.20299999999999999`", "]"}]}], 
                    "]"}], "]"}], ",", 
                    InterpretationBox[
                    ButtonBox[
                    TooltipBox[
                    GraphicsBox[{{
                    GrayLevel[0], 
                    RectangleBox[{0, 0}]}, {
                    GrayLevel[0], 
                    RectangleBox[{1, -1}]}, {
                    GrayLevel[1], 
                    RectangleBox[{0, -1}, {2, 1}]}}, DefaultBaseStyle -> 
                    "ColorSwatchGraphics", AspectRatio -> 1, Frame -> True, 
                    FrameStyle -> GrayLevel[0.6666666666666666], FrameTicks -> 
                    None, PlotRangePadding -> None, ImageSize -> 
                    Dynamic[{Automatic, 1.35 CurrentValue["FontCapHeight"]/
                    AbsoluteCurrentValue[Magnification]}]], 
                    StyleBox[
                    RowBox[{"GrayLevel", "[", "1", "]"}], NumberMarks -> 
                    False]], Appearance -> None, BaseStyle -> {}, 
                    BaselinePosition -> Baseline, DefaultBaseStyle -> {}, 
                    ButtonFunction :> With[{Typeset`box$ = EvaluationBox[]}, 
                    If[
                    Not[
                    AbsoluteCurrentValue["Deployed"]], 
                    SelectionMove[Typeset`box$, All, Expression]; 
                    FrontEnd`Private`$ColorSelectorInitialAlpha = 1; 
                    FrontEnd`Private`$ColorSelectorInitialColor = 
                    GrayLevel[1]; FrontEnd`Private`$ColorSelectorUseMakeBoxes = 
                    True; MathLink`CallFrontEnd[
                    FrontEnd`AttachCell[Typeset`box$, 
                    FrontEndResource["GrayLevelColorValueSelector"], {
                    0, {Left, Bottom}}, {Left, Top}, 
                    "ClosingActions" -> {
                    "SelectionDeparture", "ParentChanged", 
                    "EvaluatorQuit"}]]]], BaseStyle -> Inherited, Evaluator -> 
                    Automatic, Method -> "Preemptive"], 
                    GrayLevel[1], Editable -> False, Selectable -> False]}], 
                    "]"}], ",", 
                    RowBox[{"Directive", "[", 
                    RowBox[{
                    RowBox[{"Opacity", "[", "0.5`", "]"}], ",", 
                    RowBox[{"EdgeForm", "[", 
                    RowBox[{"Directive", "[", 
                    RowBox[{
                    RowBox[{"Thickness", "[", "Small", "]"}], ",", 
                    RowBox[{"Opacity", "[", "0.20299999999999999`", "]"}]}], 
                    "]"}], "]"}], ",", 
                    InterpretationBox[
                    ButtonBox[
                    TooltipBox[
                    GraphicsBox[{{
                    GrayLevel[0], 
                    RectangleBox[{0, 0}]}, {
                    GrayLevel[0], 
                    RectangleBox[{1, -1}]}, {
                    GrayLevel[1], 
                    RectangleBox[{0, -1}, {2, 1}]}}, DefaultBaseStyle -> 
                    "ColorSwatchGraphics", AspectRatio -> 1, Frame -> True, 
                    FrameStyle -> GrayLevel[0.6666666666666666], FrameTicks -> 
                    None, PlotRangePadding -> None, ImageSize -> 
                    Dynamic[{Automatic, 1.35 CurrentValue["FontCapHeight"]/
                    AbsoluteCurrentValue[Magnification]}]], 
                    StyleBox[
                    RowBox[{"GrayLevel", "[", "1", "]"}], NumberMarks -> 
                    False]], Appearance -> None, BaseStyle -> {}, 
                    BaselinePosition -> Baseline, DefaultBaseStyle -> {}, 
                    ButtonFunction :> With[{Typeset`box$ = EvaluationBox[]}, 
                    If[
                    Not[
                    AbsoluteCurrentValue["Deployed"]], 
                    SelectionMove[Typeset`box$, All, Expression]; 
                    FrontEnd`Private`$ColorSelectorInitialAlpha = 1; 
                    FrontEnd`Private`$ColorSelectorInitialColor = 
                    GrayLevel[1]; FrontEnd`Private`$ColorSelectorUseMakeBoxes = 
                    True; MathLink`CallFrontEnd[
                    FrontEnd`AttachCell[Typeset`box$, 
                    FrontEndResource["GrayLevelColorValueSelector"], {
                    0, {Left, Bottom}}, {Left, Top}, 
                    "ClosingActions" -> {
                    "SelectionDeparture", "ParentChanged", 
                    "EvaluatorQuit"}]]]], BaseStyle -> Inherited, Evaluator -> 
                    Automatic, Method -> "Preemptive"], 
                    GrayLevel[1], Editable -> False, Selectable -> False]}], 
                    "]"}], ",", 
                    RowBox[{"Directive", "[", 
                    RowBox[{
                    RowBox[{"Opacity", "[", "0.5`", "]"}], ",", 
                    RowBox[{"EdgeForm", "[", 
                    RowBox[{"Directive", "[", 
                    RowBox[{
                    RowBox[{"Thickness", "[", "Small", "]"}], ",", 
                    RowBox[{"Opacity", "[", "0.20299999999999999`", "]"}]}], 
                    "]"}], "]"}], ",", 
                    InterpretationBox[
                    ButtonBox[
                    TooltipBox[
                    GraphicsBox[{{
                    GrayLevel[0], 
                    RectangleBox[{0, 0}]}, {
                    GrayLevel[0], 
                    RectangleBox[{1, -1}]}, {
                    GrayLevel[1], 
                    RectangleBox[{0, -1}, {2, 1}]}}, DefaultBaseStyle -> 
                    "ColorSwatchGraphics", AspectRatio -> 1, Frame -> True, 
                    FrameStyle -> GrayLevel[0.6666666666666666], FrameTicks -> 
                    None, PlotRangePadding -> None, ImageSize -> 
                    Dynamic[{Automatic, 1.35 CurrentValue["FontCapHeight"]/
                    AbsoluteCurrentValue[Magnification]}]], 
                    StyleBox[
                    RowBox[{"GrayLevel", "[", "1", "]"}], NumberMarks -> 
                    False]], Appearance -> None, BaseStyle -> {}, 
                    BaselinePosition -> Baseline, DefaultBaseStyle -> {}, 
                    ButtonFunction :> With[{Typeset`box$ = EvaluationBox[]}, 
                    If[
                    Not[
                    AbsoluteCurrentValue["Deployed"]], 
                    SelectionMove[Typeset`box$, All, Expression]; 
                    FrontEnd`Private`$ColorSelectorInitialAlpha = 1; 
                    FrontEnd`Private`$ColorSelectorInitialColor = 
                    GrayLevel[1]; FrontEnd`Private`$ColorSelectorUseMakeBoxes = 
                    True; MathLink`CallFrontEnd[
                    FrontEnd`AttachCell[Typeset`box$, 
                    FrontEndResource["GrayLevelColorValueSelector"], {
                    0, {Left, Bottom}}, {Left, Top}, 
                    "ClosingActions" -> {
                    "SelectionDeparture", "ParentChanged", 
                    "EvaluatorQuit"}]]]], BaseStyle -> Inherited, Evaluator -> 
                    Automatic, Method -> "Preemptive"], 
                    GrayLevel[1], Editable -> False, Selectable -> False]}], 
                    "]"}], ",", 
                    RowBox[{"Directive", "[", 
                    RowBox[{
                    RowBox[{"Opacity", "[", "0.5`", "]"}], ",", 
                    RowBox[{"EdgeForm", "[", 
                    RowBox[{"Directive", "[", 
                    RowBox[{
                    RowBox[{"Thickness", "[", "Small", "]"}], ",", 
                    RowBox[{"Opacity", "[", "0.20299999999999999`", "]"}]}], 
                    "]"}], "]"}], ",", 
                    InterpretationBox[
                    ButtonBox[
                    TooltipBox[
                    GraphicsBox[{{
                    GrayLevel[0], 
                    RectangleBox[{0, 0}]}, {
                    GrayLevel[0], 
                    RectangleBox[{1, -1}]}, {
                    GrayLevel[1], 
                    RectangleBox[{0, -1}, {2, 1}]}}, DefaultBaseStyle -> 
                    "ColorSwatchGraphics", AspectRatio -> 1, Frame -> True, 
                    FrameStyle -> GrayLevel[0.6666666666666666], FrameTicks -> 
                    None, PlotRangePadding -> None, ImageSize -> 
                    Dynamic[{Automatic, 1.35 CurrentValue["FontCapHeight"]/
                    AbsoluteCurrentValue[Magnification]}]], 
                    StyleBox[
                    RowBox[{"GrayLevel", "[", "1", "]"}], NumberMarks -> 
                    False]], Appearance -> None, BaseStyle -> {}, 
                    BaselinePosition -> Baseline, DefaultBaseStyle -> {}, 
                    ButtonFunction :> With[{Typeset`box$ = EvaluationBox[]}, 
                    If[
                    Not[
                    AbsoluteCurrentValue["Deployed"]], 
                    SelectionMove[Typeset`box$, All, Expression]; 
                    FrontEnd`Private`$ColorSelectorInitialAlpha = 1; 
                    FrontEnd`Private`$ColorSelectorInitialColor = 
                    GrayLevel[1]; FrontEnd`Private`$ColorSelectorUseMakeBoxes = 
                    True; MathLink`CallFrontEnd[
                    FrontEnd`AttachCell[Typeset`box$, 
                    FrontEndResource["GrayLevelColorValueSelector"], {
                    0, {Left, Bottom}}, {Left, Top}, 
                    "ClosingActions" -> {
                    "SelectionDeparture", "ParentChanged", 
                    "EvaluatorQuit"}]]]], BaseStyle -> Inherited, Evaluator -> 
                    Automatic, Method -> "Preemptive"], 
                    GrayLevel[1], Editable -> False, Selectable -> False]}], 
                    "]"}], ",", 
                    RowBox[{"Directive", "[", 
                    RowBox[{
                    RowBox[{"Opacity", "[", "0.5`", "]"}], ",", 
                    RowBox[{"EdgeForm", "[", 
                    RowBox[{"Directive", "[", 
                    RowBox[{
                    RowBox[{"Thickness", "[", "Small", "]"}], ",", 
                    RowBox[{"Opacity", "[", "0.20299999999999999`", "]"}]}], 
                    "]"}], "]"}], ",", 
                    InterpretationBox[
                    ButtonBox[
                    TooltipBox[
                    GraphicsBox[{{
                    GrayLevel[0], 
                    RectangleBox[{0, 0}]}, {
                    GrayLevel[0], 
                    RectangleBox[{1, -1}]}, {
                    GrayLevel[1], 
                    RectangleBox[{0, -1}, {2, 1}]}}, DefaultBaseStyle -> 
                    "ColorSwatchGraphics", AspectRatio -> 1, Frame -> True, 
                    FrameStyle -> GrayLevel[0.6666666666666666], FrameTicks -> 
                    None, PlotRangePadding -> None, ImageSize -> 
                    Dynamic[{Automatic, 1.35 CurrentValue["FontCapHeight"]/
                    AbsoluteCurrentValue[Magnification]}]], 
                    StyleBox[
                    RowBox[{"GrayLevel", "[", "1", "]"}], NumberMarks -> 
                    False]], Appearance -> None, BaseStyle -> {}, 
                    BaselinePosition -> Baseline, DefaultBaseStyle -> {}, 
                    ButtonFunction :> With[{Typeset`box$ = EvaluationBox[]}, 
                    If[
                    Not[
                    AbsoluteCurrentValue["Deployed"]], 
                    SelectionMove[Typeset`box$, All, Expression]; 
                    FrontEnd`Private`$ColorSelectorInitialAlpha = 1; 
                    FrontEnd`Private`$ColorSelectorInitialColor = 
                    GrayLevel[1]; FrontEnd`Private`$ColorSelectorUseMakeBoxes = 
                    True; MathLink`CallFrontEnd[
                    FrontEnd`AttachCell[Typeset`box$, 
                    FrontEndResource["GrayLevelColorValueSelector"], {
                    0, {Left, Bottom}}, {Left, Top}, 
                    "ClosingActions" -> {
                    "SelectionDeparture", "ParentChanged", 
                    "EvaluatorQuit"}]]]], BaseStyle -> Inherited, Evaluator -> 
                    Automatic, Method -> "Preemptive"], 
                    GrayLevel[1], Editable -> False, Selectable -> False]}], 
                    "]"}], ",", 
                    RowBox[{"Directive", "[", 
                    RowBox[{
                    RowBox[{"Opacity", "[", "0.5`", "]"}], ",", 
                    RowBox[{"EdgeForm", "[", 
                    RowBox[{"Directive", "[", 
                    RowBox[{
                    RowBox[{"Thickness", "[", "Small", "]"}], ",", 
                    RowBox[{"Opacity", "[", "0.20299999999999999`", "]"}]}], 
                    "]"}], "]"}], ",", 
                    InterpretationBox[
                    ButtonBox[
                    TooltipBox[
                    GraphicsBox[{{
                    GrayLevel[0], 
                    RectangleBox[{0, 0}]}, {
                    GrayLevel[0], 
                    RectangleBox[{1, -1}]}, {
                    GrayLevel[1], 
                    RectangleBox[{0, -1}, {2, 1}]}}, DefaultBaseStyle -> 
                    "ColorSwatchGraphics", AspectRatio -> 1, Frame -> True, 
                    FrameStyle -> GrayLevel[0.6666666666666666], FrameTicks -> 
                    None, PlotRangePadding -> None, ImageSize -> 
                    Dynamic[{Automatic, 1.35 CurrentValue["FontCapHeight"]/
                    AbsoluteCurrentValue[Magnification]}]], 
                    StyleBox[
                    RowBox[{"GrayLevel", "[", "1", "]"}], NumberMarks -> 
                    False]], Appearance -> None, BaseStyle -> {}, 
                    BaselinePosition -> Baseline, DefaultBaseStyle -> {}, 
                    ButtonFunction :> With[{Typeset`box$ = EvaluationBox[]}, 
                    If[
                    Not[
                    AbsoluteCurrentValue["Deployed"]], 
                    SelectionMove[Typeset`box$, All, Expression]; 
                    FrontEnd`Private`$ColorSelectorInitialAlpha = 1; 
                    FrontEnd`Private`$ColorSelectorInitialColor = 
                    GrayLevel[1]; FrontEnd`Private`$ColorSelectorUseMakeBoxes = 
                    True; MathLink`CallFrontEnd[
                    FrontEnd`AttachCell[Typeset`box$, 
                    FrontEndResource["GrayLevelColorValueSelector"], {
                    0, {Left, Bottom}}, {Left, Top}, 
                    "ClosingActions" -> {
                    "SelectionDeparture", "ParentChanged", 
                    "EvaluatorQuit"}]]]], BaseStyle -> Inherited, Evaluator -> 
                    Automatic, Method -> "Preemptive"], 
                    GrayLevel[1], Editable -> False, Selectable -> False]}], 
                    "]"}], ",", 
                    RowBox[{"Directive", "[", 
                    RowBox[{
                    RowBox[{"Opacity", "[", "0.5`", "]"}], ",", 
                    RowBox[{"EdgeForm", "[", 
                    RowBox[{"Directive", "[", 
                    RowBox[{
                    RowBox[{"Thickness", "[", "Small", "]"}], ",", 
                    RowBox[{"Opacity", "[", "0.20299999999999999`", "]"}]}], 
                    "]"}], "]"}], ",", 
                    InterpretationBox[
                    ButtonBox[
                    TooltipBox[
                    GraphicsBox[{{
                    GrayLevel[0], 
                    RectangleBox[{0, 0}]}, {
                    GrayLevel[0], 
                    RectangleBox[{1, -1}]}, {
                    GrayLevel[1], 
                    RectangleBox[{0, -1}, {2, 1}]}}, DefaultBaseStyle -> 
                    "ColorSwatchGraphics", AspectRatio -> 1, Frame -> True, 
                    FrameStyle -> GrayLevel[0.6666666666666666], FrameTicks -> 
                    None, PlotRangePadding -> None, ImageSize -> 
                    Dynamic[{Automatic, 1.35 CurrentValue["FontCapHeight"]/
                    AbsoluteCurrentValue[Magnification]}]], 
                    StyleBox[
                    RowBox[{"GrayLevel", "[", "1", "]"}], NumberMarks -> 
                    False]], Appearance -> None, BaseStyle -> {}, 
                    BaselinePosition -> Baseline, DefaultBaseStyle -> {}, 
                    ButtonFunction :> With[{Typeset`box$ = EvaluationBox[]}, 
                    If[
                    Not[
                    AbsoluteCurrentValue["Deployed"]], 
                    SelectionMove[Typeset`box$, All, Expression]; 
                    FrontEnd`Private`$ColorSelectorInitialAlpha = 1; 
                    FrontEnd`Private`$ColorSelectorInitialColor = 
                    GrayLevel[1]; FrontEnd`Private`$ColorSelectorUseMakeBoxes = 
                    True; MathLink`CallFrontEnd[
                    FrontEnd`AttachCell[Typeset`box$, 
                    FrontEndResource["GrayLevelColorValueSelector"], {
                    0, {Left, Bottom}}, {Left, Top}, 
                    "ClosingActions" -> {
                    "SelectionDeparture", "ParentChanged", 
                    "EvaluatorQuit"}]]]], BaseStyle -> Inherited, Evaluator -> 
                    Automatic, Method -> "Preemptive"], 
                    GrayLevel[1], Editable -> False, Selectable -> False]}], 
                    "]"}], ",", 
                    RowBox[{"Directive", "[", 
                    RowBox[{
                    RowBox[{"Opacity", "[", "0.5`", "]"}], ",", 
                    RowBox[{"EdgeForm", "[", 
                    RowBox[{"Directive", "[", 
                    RowBox[{
                    RowBox[{"Thickness", "[", "Small", "]"}], ",", 
                    RowBox[{"Opacity", "[", "0.20299999999999999`", "]"}]}], 
                    "]"}], "]"}], ",", 
                    InterpretationBox[
                    ButtonBox[
                    TooltipBox[
                    GraphicsBox[{{
                    GrayLevel[0], 
                    RectangleBox[{0, 0}]}, {
                    GrayLevel[0], 
                    RectangleBox[{1, -1}]}, {
                    GrayLevel[1], 
                    RectangleBox[{0, -1}, {2, 1}]}}, DefaultBaseStyle -> 
                    "ColorSwatchGraphics", AspectRatio -> 1, Frame -> True, 
                    FrameStyle -> GrayLevel[0.6666666666666666], FrameTicks -> 
                    None, PlotRangePadding -> None, ImageSize -> 
                    Dynamic[{Automatic, 1.35 CurrentValue["FontCapHeight"]/
                    AbsoluteCurrentValue[Magnification]}]], 
                    StyleBox[
                    RowBox[{"GrayLevel", "[", "1", "]"}], NumberMarks -> 
                    False]], Appearance -> None, BaseStyle -> {}, 
                    BaselinePosition -> Baseline, DefaultBaseStyle -> {}, 
                    ButtonFunction :> With[{Typeset`box$ = EvaluationBox[]}, 
                    If[
                    Not[
                    AbsoluteCurrentValue["Deployed"]], 
                    SelectionMove[Typeset`box$, All, Expression]; 
                    FrontEnd`Private`$ColorSelectorInitialAlpha = 1; 
                    FrontEnd`Private`$ColorSelectorInitialColor = 
                    GrayLevel[1]; FrontEnd`Private`$ColorSelectorUseMakeBoxes = 
                    True; MathLink`CallFrontEnd[
                    FrontEnd`AttachCell[Typeset`box$, 
                    FrontEndResource["GrayLevelColorValueSelector"], {
                    0, {Left, Bottom}}, {Left, Top}, 
                    "ClosingActions" -> {
                    "SelectionDeparture", "ParentChanged", 
                    "EvaluatorQuit"}]]]], BaseStyle -> Inherited, Evaluator -> 
                    Automatic, Method -> "Preemptive"], 
                    GrayLevel[1], Editable -> False, Selectable -> False]}], 
                    "]"}], ",", 
                    RowBox[{"Directive", "[", 
                    RowBox[{
                    RowBox[{"Opacity", "[", "0.5`", "]"}], ",", 
                    RowBox[{"EdgeForm", "[", 
                    RowBox[{"Directive", "[", 
                    RowBox[{
                    RowBox[{"Thickness", "[", "Small", "]"}], ",", 
                    RowBox[{"Opacity", "[", "0.20299999999999999`", "]"}]}], 
                    "]"}], "]"}], ",", 
                    InterpretationBox[
                    ButtonBox[
                    TooltipBox[
                    GraphicsBox[{{
                    GrayLevel[0], 
                    RectangleBox[{0, 0}]}, {
                    GrayLevel[0], 
                    RectangleBox[{1, -1}]}, {
                    GrayLevel[1], 
                    RectangleBox[{0, -1}, {2, 1}]}}, DefaultBaseStyle -> 
                    "ColorSwatchGraphics", AspectRatio -> 1, Frame -> True, 
                    FrameStyle -> GrayLevel[0.6666666666666666], FrameTicks -> 
                    None, PlotRangePadding -> None, ImageSize -> 
                    Dynamic[{Automatic, 1.35 CurrentValue["FontCapHeight"]/
                    AbsoluteCurrentValue[Magnification]}]], 
                    StyleBox[
                    RowBox[{"GrayLevel", "[", "1", "]"}], NumberMarks -> 
                    False]], Appearance -> None, BaseStyle -> {}, 
                    BaselinePosition -> Baseline, DefaultBaseStyle -> {}, 
                    ButtonFunction :> With[{Typeset`box$ = EvaluationBox[]}, 
                    If[
                    Not[
                    AbsoluteCurrentValue["Deployed"]], 
                    SelectionMove[Typeset`box$, All, Expression]; 
                    FrontEnd`Private`$ColorSelectorInitialAlpha = 1; 
                    FrontEnd`Private`$ColorSelectorInitialColor = 
                    GrayLevel[1]; FrontEnd`Private`$ColorSelectorUseMakeBoxes = 
                    True; MathLink`CallFrontEnd[
                    FrontEnd`AttachCell[Typeset`box$, 
                    FrontEndResource["GrayLevelColorValueSelector"], {
                    0, {Left, Bottom}}, {Left, Top}, 
                    "ClosingActions" -> {
                    "SelectionDeparture", "ParentChanged", 
                    "EvaluatorQuit"}]]]], BaseStyle -> Inherited, Evaluator -> 
                    Automatic, Method -> "Preemptive"], 
                    GrayLevel[1], Editable -> False, Selectable -> False]}], 
                    "]"}], ",", 
                    RowBox[{"Directive", "[", 
                    RowBox[{
                    RowBox[{"Opacity", "[", "0.5`", "]"}], ",", 
                    RowBox[{"EdgeForm", "[", 
                    RowBox[{"Directive", "[", 
                    RowBox[{
                    RowBox[{"Thickness", "[", "Small", "]"}], ",", 
                    RowBox[{"Opacity", "[", "0.20299999999999999`", "]"}]}], 
                    "]"}], "]"}], ",", 
                    InterpretationBox[
                    ButtonBox[
                    TooltipBox[
                    GraphicsBox[{{
                    GrayLevel[0], 
                    RectangleBox[{0, 0}]}, {
                    GrayLevel[0], 
                    RectangleBox[{1, -1}]}, {
                    GrayLevel[1], 
                    RectangleBox[{0, -1}, {2, 1}]}}, DefaultBaseStyle -> 
                    "ColorSwatchGraphics", AspectRatio -> 1, Frame -> True, 
                    FrameStyle -> GrayLevel[0.6666666666666666], FrameTicks -> 
                    None, PlotRangePadding -> None, ImageSize -> 
                    Dynamic[{Automatic, 1.35 CurrentValue["FontCapHeight"]/
                    AbsoluteCurrentValue[Magnification]}]], 
                    StyleBox[
                    RowBox[{"GrayLevel", "[", "1", "]"}], NumberMarks -> 
                    False]], Appearance -> None, BaseStyle -> {}, 
                    BaselinePosition -> Baseline, DefaultBaseStyle -> {}, 
                    ButtonFunction :> With[{Typeset`box$ = EvaluationBox[]}, 
                    If[
                    Not[
                    AbsoluteCurrentValue["Deployed"]], 
                    SelectionMove[Typeset`box$, All, Expression]; 
                    FrontEnd`Private`$ColorSelectorInitialAlpha = 1; 
                    FrontEnd`Private`$ColorSelectorInitialColor = 
                    GrayLevel[1]; FrontEnd`Private`$ColorSelectorUseMakeBoxes = 
                    True; MathLink`CallFrontEnd[
                    FrontEnd`AttachCell[Typeset`box$, 
                    FrontEndResource["GrayLevelColorValueSelector"], {
                    0, {Left, Bottom}}, {Left, Top}, 
                    "ClosingActions" -> {
                    "SelectionDeparture", "ParentChanged", 
                    "EvaluatorQuit"}]]]], BaseStyle -> Inherited, Evaluator -> 
                    Automatic, Method -> "Preemptive"], 
                    GrayLevel[1], Editable -> False, Selectable -> False]}], 
                    "]"}], ",", 
                    RowBox[{"Directive", "[", 
                    RowBox[{
                    RowBox[{"Opacity", "[", "0.5`", "]"}], ",", 
                    RowBox[{"EdgeForm", "[", 
                    RowBox[{"Directive", "[", 
                    RowBox[{
                    RowBox[{"Thickness", "[", "Small", "]"}], ",", 
                    RowBox[{"Opacity", "[", "0.20299999999999999`", "]"}]}], 
                    "]"}], "]"}], ",", 
                    InterpretationBox[
                    ButtonBox[
                    TooltipBox[
                    GraphicsBox[{{
                    GrayLevel[0], 
                    RectangleBox[{0, 0}]}, {
                    GrayLevel[0], 
                    RectangleBox[{1, -1}]}, {
                    GrayLevel[1], 
                    RectangleBox[{0, -1}, {2, 1}]}}, DefaultBaseStyle -> 
                    "ColorSwatchGraphics", AspectRatio -> 1, Frame -> True, 
                    FrameStyle -> GrayLevel[0.6666666666666666], FrameTicks -> 
                    None, PlotRangePadding -> None, ImageSize -> 
                    Dynamic[{Automatic, 1.35 CurrentValue["FontCapHeight"]/
                    AbsoluteCurrentValue[Magnification]}]], 
                    StyleBox[
                    RowBox[{"GrayLevel", "[", "1", "]"}], NumberMarks -> 
                    False]], Appearance -> None, BaseStyle -> {}, 
                    BaselinePosition -> Baseline, DefaultBaseStyle -> {}, 
                    ButtonFunction :> With[{Typeset`box$ = EvaluationBox[]}, 
                    If[
                    Not[
                    AbsoluteCurrentValue["Deployed"]], 
                    SelectionMove[Typeset`box$, All, Expression]; 
                    FrontEnd`Private`$ColorSelectorInitialAlpha = 1; 
                    FrontEnd`Private`$ColorSelectorInitialColor = 
                    GrayLevel[1]; FrontEnd`Private`$ColorSelectorUseMakeBoxes = 
                    True; MathLink`CallFrontEnd[
                    FrontEnd`AttachCell[Typeset`box$, 
                    FrontEndResource["GrayLevelColorValueSelector"], {
                    0, {Left, Bottom}}, {Left, Top}, 
                    "ClosingActions" -> {
                    "SelectionDeparture", "ParentChanged", 
                    "EvaluatorQuit"}]]]], BaseStyle -> Inherited, Evaluator -> 
                    Automatic, Method -> "Preemptive"], 
                    GrayLevel[1], Editable -> False, Selectable -> False]}], 
                    "]"}], ",", 
                    RowBox[{"Directive", "[", 
                    RowBox[{
                    RowBox[{"Opacity", "[", "0.5`", "]"}], ",", 
                    RowBox[{"EdgeForm", "[", 
                    RowBox[{"Directive", "[", 
                    RowBox[{
                    RowBox[{"Thickness", "[", "Small", "]"}], ",", 
                    RowBox[{"Opacity", "[", "0.20299999999999999`", "]"}]}], 
                    "]"}], "]"}], ",", 
                    InterpretationBox[
                    ButtonBox[
                    TooltipBox[
                    GraphicsBox[{{
                    GrayLevel[0], 
                    RectangleBox[{0, 0}]}, {
                    GrayLevel[0], 
                    RectangleBox[{1, -1}]}, {
                    GrayLevel[1], 
                    RectangleBox[{0, -1}, {2, 1}]}}, DefaultBaseStyle -> 
                    "ColorSwatchGraphics", AspectRatio -> 1, Frame -> True, 
                    FrameStyle -> GrayLevel[0.6666666666666666], FrameTicks -> 
                    None, PlotRangePadding -> None, ImageSize -> 
                    Dynamic[{Automatic, 1.35 CurrentValue["FontCapHeight"]/
                    AbsoluteCurrentValue[Magnification]}]], 
                    StyleBox[
                    RowBox[{"GrayLevel", "[", "1", "]"}], NumberMarks -> 
                    False]], Appearance -> None, BaseStyle -> {}, 
                    BaselinePosition -> Baseline, DefaultBaseStyle -> {}, 
                    ButtonFunction :> With[{Typeset`box$ = EvaluationBox[]}, 
                    If[
                    Not[
                    AbsoluteCurrentValue["Deployed"]], 
                    SelectionMove[Typeset`box$, All, Expression]; 
                    FrontEnd`Private`$ColorSelectorInitialAlpha = 1; 
                    FrontEnd`Private`$ColorSelectorInitialColor = 
                    GrayLevel[1]; FrontEnd`Private`$ColorSelectorUseMakeBoxes = 
                    True; MathLink`CallFrontEnd[
                    FrontEnd`AttachCell[Typeset`box$, 
                    FrontEndResource["GrayLevelColorValueSelector"], {
                    0, {Left, Bottom}}, {Left, Top}, 
                    "ClosingActions" -> {
                    "SelectionDeparture", "ParentChanged", 
                    "EvaluatorQuit"}]]]], BaseStyle -> Inherited, Evaluator -> 
                    Automatic, Method -> "Preemptive"], 
                    GrayLevel[1], Editable -> False, Selectable -> False]}], 
                    "]"}], ",", 
                    RowBox[{"Directive", "[", 
                    RowBox[{
                    RowBox[{"Opacity", "[", "0.5`", "]"}], ",", 
                    RowBox[{"EdgeForm", "[", 
                    RowBox[{"Directive", "[", 
                    RowBox[{
                    RowBox[{"Thickness", "[", "Small", "]"}], ",", 
                    RowBox[{"Opacity", "[", "0.20299999999999999`", "]"}]}], 
                    "]"}], "]"}], ",", 
                    InterpretationBox[
                    ButtonBox[
                    TooltipBox[
                    GraphicsBox[{{
                    GrayLevel[0], 
                    RectangleBox[{0, 0}]}, {
                    GrayLevel[0], 
                    RectangleBox[{1, -1}]}, {
                    GrayLevel[1], 
                    RectangleBox[{0, -1}, {2, 1}]}}, DefaultBaseStyle -> 
                    "ColorSwatchGraphics", AspectRatio -> 1, Frame -> True, 
                    FrameStyle -> GrayLevel[0.6666666666666666], FrameTicks -> 
                    None, PlotRangePadding -> None, ImageSize -> 
                    Dynamic[{Automatic, 1.35 CurrentValue["FontCapHeight"]/
                    AbsoluteCurrentValue[Magnification]}]], 
                    StyleBox[
                    RowBox[{"GrayLevel", "[", "1", "]"}], NumberMarks -> 
                    False]], Appearance -> None, BaseStyle -> {}, 
                    BaselinePosition -> Baseline, DefaultBaseStyle -> {}, 
                    ButtonFunction :> With[{Typeset`box$ = EvaluationBox[]}, 
                    If[
                    Not[
                    AbsoluteCurrentValue["Deployed"]], 
                    SelectionMove[Typeset`box$, All, Expression]; 
                    FrontEnd`Private`$ColorSelectorInitialAlpha = 1; 
                    FrontEnd`Private`$ColorSelectorInitialColor = 
                    GrayLevel[1]; FrontEnd`Private`$ColorSelectorUseMakeBoxes = 
                    True; MathLink`CallFrontEnd[
                    FrontEnd`AttachCell[Typeset`box$, 
                    FrontEndResource["GrayLevelColorValueSelector"], {
                    0, {Left, Bottom}}, {Left, Top}, 
                    "ClosingActions" -> {
                    "SelectionDeparture", "ParentChanged", 
                    "EvaluatorQuit"}]]]], BaseStyle -> Inherited, Evaluator -> 
                    Automatic, Method -> "Preemptive"], 
                    GrayLevel[1], Editable -> False, Selectable -> False]}], 
                    "]"}], ",", 
                    RowBox[{"Directive", "[", 
                    RowBox[{
                    RowBox[{"Opacity", "[", "0.5`", "]"}], ",", 
                    RowBox[{"EdgeForm", "[", 
                    RowBox[{"Directive", "[", 
                    RowBox[{
                    RowBox[{"Thickness", "[", "Small", "]"}], ",", 
                    RowBox[{"Opacity", "[", "0.20299999999999999`", "]"}]}], 
                    "]"}], "]"}], ",", 
                    InterpretationBox[
                    ButtonBox[
                    TooltipBox[
                    GraphicsBox[{{
                    GrayLevel[0], 
                    RectangleBox[{0, 0}]}, {
                    GrayLevel[0], 
                    RectangleBox[{1, -1}]}, {
                    GrayLevel[1], 
                    RectangleBox[{0, -1}, {2, 1}]}}, DefaultBaseStyle -> 
                    "ColorSwatchGraphics", AspectRatio -> 1, Frame -> True, 
                    FrameStyle -> GrayLevel[0.6666666666666666], FrameTicks -> 
                    None, PlotRangePadding -> None, ImageSize -> 
                    Dynamic[{Automatic, 1.35 CurrentValue["FontCapHeight"]/
                    AbsoluteCurrentValue[Magnification]}]], 
                    StyleBox[
                    RowBox[{"GrayLevel", "[", "1", "]"}], NumberMarks -> 
                    False]], Appearance -> None, BaseStyle -> {}, 
                    BaselinePosition -> Baseline, DefaultBaseStyle -> {}, 
                    ButtonFunction :> With[{Typeset`box$ = EvaluationBox[]}, 
                    If[
                    Not[
                    AbsoluteCurrentValue["Deployed"]], 
                    SelectionMove[Typeset`box$, All, Expression]; 
                    FrontEnd`Private`$ColorSelectorInitialAlpha = 1; 
                    FrontEnd`Private`$ColorSelectorInitialColor = 
                    GrayLevel[1]; FrontEnd`Private`$ColorSelectorUseMakeBoxes = 
                    True; MathLink`CallFrontEnd[
                    FrontEnd`AttachCell[Typeset`box$, 
                    FrontEndResource["GrayLevelColorValueSelector"], {
                    0, {Left, Bottom}}, {Left, Top}, 
                    "ClosingActions" -> {
                    "SelectionDeparture", "ParentChanged", 
                    "EvaluatorQuit"}]]]], BaseStyle -> Inherited, Evaluator -> 
                    Automatic, Method -> "Preemptive"], 
                    GrayLevel[1], Editable -> False, Selectable -> False]}], 
                    "]"}]}], "}"}]}], "}"}], ",", 
                 RowBox[{"{", 
                   RowBox[{
                    RowBox[{"{", 
                    RowBox[{#, ",", #2}], "}"}], ",", 
                    RowBox[{"{", "}"}]}], "}"}], ",", 
                 RowBox[{"LegendMarkers", "\[Rule]", 
                   RowBox[{"{", 
                    RowBox[{
                    RowBox[{"{", 
                    RowBox[{"Automatic", ",", "Automatic"}], "}"}], ",", 
                    RowBox[{"{", "None", "}"}]}], "}"}]}], ",", 
                 RowBox[{"LabelStyle", "\[Rule]", 
                   RowBox[{"{", "}"}]}], ",", 
                 RowBox[{"LegendLayout", "\[Rule]", "\"Column\""}]}], 
               "]"}]& )], Scaled[{0.9, 0.6}], ImageScaled[{0.5, 0.5}],
           BaseStyle->{FontSize -> Larger},
           FormatType->StandardForm]},
         AspectRatio->NCache[GoldenRatio^(-1), 0.6180339887498948],
         Axes->{True, True},
         AxesLabel->{None, None},
         AxesOrigin->{-0.04200000000000001, 0.},
         DisplayFunction->Identity,
         Frame->{{True, False}, {True, False}},
         FrameLabel->{{
            FormBox[
             StyleBox["\"Probability\"", 20, 
              GrayLevel[0], StripOnInput -> False], TraditionalForm], None}, {
            FormBox[
             StyleBox["\"Munc13-1 intensity (A.U.)\"", 20, 
              GrayLevel[0], StripOnInput -> False], TraditionalForm], None}},
         FrameStyle->Directive[
           GrayLevel[0], FontSize -> 20, 
           AbsoluteThickness[2]],
         FrameTicks->{{Automatic, Automatic}, {Automatic, Automatic}},
         GridLines->{None, None},
         GridLinesStyle->Directive[
           GrayLevel[0.5, 0.4]],
         ImageSize->500,
         PlotRange->{{0.1, 7.2}, {All, All}},
         PlotRangePadding->{{
            Scaled[0.02], 
            Scaled[0.02]}, {None, 
            Scaled[0.05]}},
         Ticks->{Automatic, Automatic}],
        TraditionalForm],
       InterpretTemplate[Legended[
         Graphics[{{
            Directive[
             EdgeForm[
              Directive[
               Thickness[Small], 
               Opacity[0.20299999999999999`]]], 
             RGBColor[
             0.987148, 0.8073604000000001, 0.49470040000000004`]], {{{{}, {
                Directive[
                 Opacity[0.5], 
                 Directive[
                  EdgeForm[
                   Directive[
                    Thickness[Small], 
                    Opacity[0.20299999999999999`]]], 
                  RGBColor[
                  0.987148, 0.8073604000000001, 0.49470040000000004`]], 
                 Directive[
                  GrayLevel[0.5]]], {{{
                   
                   Rectangle[{0.1, 0.}, {0.2, 0.00130605137135394}, 
                    "RoundingRadius" -> 0]}}, {{
                   
                   Rectangle[{0.2, 0.}, {0.3, 0.04397039616891598}, 
                    "RoundingRadius" -> 0]}}, {{
                   Rectangle[{0.3, 0.}, {0.4, 0.1023073574227253}, 
                    "RoundingRadius" -> 0]}}, {{
                   
                   Rectangle[{0.4, 0.}, {0.5, 0.12451023073574227`}, 
                    "RoundingRadius" -> 0]}}, {{
                   
                   Rectangle[{0.5, 0.}, {0.6, 0.10491946016543317`}, 
                    "RoundingRadius" -> 0]}}, {{
                   
                   Rectangle[{0.6, 0.}, {0.7, 0.0892468437091859}, 
                    "RoundingRadius" -> 0]}}, {{
                   
                   Rectangle[{0.7, 0.}, {0.8, 0.07139747496734872}, 
                    "RoundingRadius" -> 0]}}, {{
                   
                   Rectangle[{0.8, 0.}, {0.9, 0.05267740531127558}, 
                    "RoundingRadius" -> 0]}}, {{
                   
                   Rectangle[{0.9, 0.}, {1., 0.05093600348280366}, 
                    "RoundingRadius" -> 0]}}, {{
                   
                   Rectangle[{1., 0.}, {1.1, 0.0413582934262081}, 
                    "RoundingRadius" -> 0]}}, {{
                   
                   Rectangle[{1.1, 0.}, {1.2, 0.0391815411406182}, 
                    "RoundingRadius" -> 0]}}, {{
                   
                   Rectangle[{1.2, 0.}, {1.3, 0.030474531998258596`}, 
                    "RoundingRadius" -> 0]}}, {{
                   
                   Rectangle[{1.3, 0.}, {1.4, 0.026121027427078797`}, 
                    "RoundingRadius" -> 0]}}, {{
                   
                   Rectangle[{1.4, 0.}, {1.5, 0.024379625598606878`}, 
                    "RoundingRadius" -> 0]}}, {{
                   
                   Rectangle[{1.5, 0.}, {1.6, 0.028297779712668697`}, 
                    "RoundingRadius" -> 0]}}, {{
                   
                   Rectangle[{1.6, 0.}, {1.7, 0.026556377884196777`}, 
                    "RoundingRadius" -> 0]}}, {{
                   
                   Rectangle[{1.7, 0.}, {1.8, 0.02002612102742708}, 
                    "RoundingRadius" -> 0]}}, {{
                   
                   Rectangle[{1.8, 0.}, {1.9, 0.01044841097083152}, 
                    "RoundingRadius" -> 0]}}, {{
                   
                   Rectangle[{1.9, 0.}, {2., 0.0195907705703091}, 
                    "RoundingRadius" -> 0]}}, {{
                   
                   Rectangle[{2., 0.}, {2.1, 0.00827165868524162}, 
                    "RoundingRadius" -> 0]}}, {{
                   
                   Rectangle[{2.1, 0.}, {2.2, 0.01044841097083152}, 
                    "RoundingRadius" -> 0]}}, {{
                   Rectangle[{2.2, 0.}, {2.3, 0.00914235959947758}, 
                    "RoundingRadius" -> 0]}}, {{
                   
                   Rectangle[{2.3, 0.}, {2.4, 0.006965607313887679}, 
                    "RoundingRadius" -> 0]}}, {{
                   
                   Rectangle[{2.4, 0.}, {2.5, 0.00522420548541576}, 
                    "RoundingRadius" -> 0]}}, {{
                   
                   Rectangle[{2.5, 0.}, {2.6, 0.006530256856769699}, 
                    "RoundingRadius" -> 0]}}, {{
                   
                   Rectangle[{2.6, 0.}, {2.7, 0.006530256856769699}, 
                    "RoundingRadius" -> 0]}}, {{
                   
                   Rectangle[{2.7, 0.}, {2.8, 0.0056595559425337396`}, 
                    "RoundingRadius" -> 0]}}, {{
                   
                   Rectangle[{2.8, 0.}, {2.9, 0.0043535045711798}, 
                    "RoundingRadius" -> 0]}}, {{
                   
                   Rectangle[{2.9, 0.}, {3., 0.0034828036569438396`}, 
                    "RoundingRadius" -> 0]}}, {{
                   
                   Rectangle[{3., 0.}, {3.1, 0.00391815411406182}, 
                    "RoundingRadius" -> 0]}}, {{
                   
                   Rectangle[{3.1, 0.}, {3.2, 0.0034828036569438396`}, 
                    "RoundingRadius" -> 0]}}, {{
                   
                   Rectangle[{3.2, 0.}, {3.3, 0.0030474531998258597`}, 
                    "RoundingRadius" -> 0]}}, {{
                   
                   Rectangle[{3.3, 0.}, {3.4, 0.0017414018284719198`}, 
                    "RoundingRadius" -> 0]}}, {{
                   
                   Rectangle[{3.4, 0.}, {3.5, 0.00130605137135394}, 
                    "RoundingRadius" -> 0]}}, {{
                   
                   Rectangle[{3.6, 0.}, {3.7, 0.0008707009142359599}, 
                    "RoundingRadius" -> 0]}}, {{
                   
                   Rectangle[{3.7, 0.}, {3.8, 0.0030474531998258597`}, 
                    "RoundingRadius" -> 0]}}, {{
                   
                   Rectangle[{3.8, 0.}, {3.9, 0.00043535045711797995`}, 
                    "RoundingRadius" -> 0]}}, {{
                   
                   Rectangle[{3.9, 0.}, {4., 0.0008707009142359599}, 
                    "RoundingRadius" -> 0]}}, {{
                   
                   Rectangle[{4., 0.}, {4.1, 0.00043535045711797995`}, 
                    "RoundingRadius" -> 0]}}, {{
                   
                   Rectangle[{4.1, 0.}, {4.2, 0.0008707009142359599}, 
                    "RoundingRadius" -> 0]}}, {{
                   Rectangle[{4.2, 0.}, {4.3, 0.00043535045711797995`}, 
                    "RoundingRadius" -> 0]}}, {{
                   
                   Rectangle[{4.3, 0.}, {4.4, 0.00130605137135394}, 
                    "RoundingRadius" -> 0]}}, {{
                   
                   Rectangle[{4.4, 0.}, {4.5, 0.0008707009142359599}, 
                    "RoundingRadius" -> 0]}}, {{
                   
                   Rectangle[{4.5, 0.}, {4.6, 0.00043535045711797995`}, 
                    "RoundingRadius" -> 0]}}, {{
                   
                   Rectangle[{4.6, 0.}, {4.7, 0.00043535045711797995`}, 
                    "RoundingRadius" -> 0]}}, {{
                   
                   Rectangle[{5.1, 0.}, {5.2, 0.00043535045711797995`}, 
                    "RoundingRadius" -> 0]}}, {{
                   
                   Rectangle[{5.4, 0.}, {5.5, 0.00043535045711797995`}, 
                    "RoundingRadius" -> 0]}}, {{
                   
                   Rectangle[{6., 0.}, {6.1, 0.00043535045711797995`}, 
                    "RoundingRadius" -> 0]}}, {{
                   
                   Rectangle[{6.6, 0.}, {6.7, 0.00043535045711797995`}, 
                    "RoundingRadius" -> 0]}}, {{
                   
                   Rectangle[{7.1, 0.}, {7.2, 0.00043535045711797995`}, 
                    "RoundingRadius" -> 0]}}}}, {}, {}}}, {{{}, {
                Directive[
                 Opacity[0.5], 
                 Directive[
                  EdgeForm[
                   Directive[
                    Thickness[Small], 
                    Opacity[0.20299999999999999`]]], 
                  RGBColor[
                  0.987148, 0.8073604000000001, 0.49470040000000004`]], 
                 Directive[
                  RGBColor[1, 0, 0]]], {{{
                   
                   Rectangle[{0.1, 0.}, {0.2, 0.005466970387243736}, 
                    "RoundingRadius" -> 0]}}, {{
                   
                   Rectangle[{0.2, 0.}, {0.3, 0.04920273348519362}, 
                    "RoundingRadius" -> 0]}}, {{
                   
                   Rectangle[{0.3, 0.}, {0.4, 0.12118451025056948`}, 
                    "RoundingRadius" -> 0]}}, {{
                   
                   Rectangle[{0.4, 0.}, {0.5, 0.1357630979498861}, 
                    "RoundingRadius" -> 0]}}, {{
                   
                   Rectangle[{0.5, 0.}, {0.6, 0.1020501138952164}, 
                    "RoundingRadius" -> 0]}}, {{
                   
                   Rectangle[{0.6, 0.}, {0.7, 0.08747152619589978}, 
                    "RoundingRadius" -> 0]}}, {{
                   
                   Rectangle[{0.7, 0.}, {0.8, 0.0724373576309795}, 
                    "RoundingRadius" -> 0]}}, {{
                   
                   Rectangle[{0.8, 0.}, {0.9, 0.04829157175398633}, 
                    "RoundingRadius" -> 0]}}, {{
                   
                   Rectangle[{0.9, 0.}, {1., 0.04738041002277904}, 
                    "RoundingRadius" -> 0]}}, {{
                   
                   Rectangle[{1., 0.}, {1.1, 0.03644646924829157}, 
                    "RoundingRadius" -> 0]}}, {{
                   
                   Rectangle[{1.1, 0.}, {1.2, 0.03553530751708428}, 
                    "RoundingRadius" -> 0]}}, {{
                   
                   Rectangle[{1.2, 0.}, {1.3, 0.03325740318906606}, 
                    "RoundingRadius" -> 0]}}, {{
                   
                   Rectangle[{1.3, 0.}, {1.4, 0.02733485193621868}, 
                    "RoundingRadius" -> 0]}}, {{
                   
                   Rectangle[{1.4, 0.}, {1.5, 0.02733485193621868}, 
                    "RoundingRadius" -> 0]}}, {{
                   
                   Rectangle[{1.5, 0.}, {1.6, 0.024145785876993165`}, 
                    "RoundingRadius" -> 0]}}, {{
                   
                   Rectangle[{1.6, 0.}, {1.7, 0.01685649202733485}, 
                    "RoundingRadius" -> 0]}}, {{
                   
                   Rectangle[{1.7, 0.}, {1.8, 0.010933940774487472`}, 
                    "RoundingRadius" -> 0]}}, {{
                   
                   Rectangle[{1.8, 0.}, {1.9, 0.011389521640091117`}, 
                    "RoundingRadius" -> 0]}}, {{
                   
                   Rectangle[{1.9, 0.}, {2., 0.01776765375854214}, 
                    "RoundingRadius" -> 0]}}, {{
                   
                   Rectangle[{2., 0.}, {2.1, 0.010933940774487472`}, 
                    "RoundingRadius" -> 0]}}, {{
                   
                   Rectangle[{2.1, 0.}, {2.2, 0.00683371298405467}, 
                    "RoundingRadius" -> 0]}}, {{
                   
                   Rectangle[{2.2, 0.}, {2.3, 0.006378132118451025}, 
                    "RoundingRadius" -> 0]}}, {{
                   
                   Rectangle[{2.3, 0.}, {2.4, 0.010022779043280182`}, 
                    "RoundingRadius" -> 0]}}, {{
                   
                   Rectangle[{2.4, 0.}, {2.5, 0.005466970387243736}, 
                    "RoundingRadius" -> 0]}}, {{
                   
                   Rectangle[{2.5, 0.}, {2.6, 0.005466970387243736}, 
                    "RoundingRadius" -> 0]}}, {{
                   
                   Rectangle[{2.6, 0.}, {2.7, 0.004555808656036446}, 
                    "RoundingRadius" -> 0]}}, {{
                   
                   Rectangle[{2.7, 0.}, {2.8, 0.004100227790432802}, 
                    "RoundingRadius" -> 0]}}, {{
                   
                   Rectangle[{2.8, 0.}, {2.9, 0.005466970387243736}, 
                    "RoundingRadius" -> 0]}}, {{
                   
                   Rectangle[{2.9, 0.}, {3., 0.005466970387243736}, 
                    "RoundingRadius" -> 0]}}, {{
                   
                   Rectangle[{3., 0.}, {3.1, 0.0031890660592255125`}, 
                    "RoundingRadius" -> 0]}}, {{
                   
                   Rectangle[{3.1, 0.}, {3.2, 0.002733485193621868}, 
                    "RoundingRadius" -> 0]}}, {{
                   
                   Rectangle[{3.2, 0.}, {3.3, 0.0009111617312072893}, 
                    "RoundingRadius" -> 0]}}, {{
                   
                   Rectangle[{3.3, 0.}, {3.4, 0.0031890660592255125`}, 
                    "RoundingRadius" -> 0]}}, {{
                   
                   Rectangle[{3.4, 0.}, {3.5, 0.002733485193621868}, 
                    "RoundingRadius" -> 0]}}, {{
                   
                   Rectangle[{3.5, 0.}, {3.6, 0.00045558086560364467`}, 
                    "RoundingRadius" -> 0]}}, {{
                   
                   Rectangle[{3.6, 0.}, {3.7, 0.002277904328018223}, 
                    "RoundingRadius" -> 0]}}, {{
                   
                   Rectangle[{3.7, 0.}, {3.8, 0.001366742596810934}, 
                    "RoundingRadius" -> 0]}}, {{
                   
                   Rectangle[{3.9, 0.}, {4., 0.0009111617312072893}, 
                    "RoundingRadius" -> 0]}}, {{
                   
                   Rectangle[{4., 0.}, {4.1, 0.00045558086560364467`}, 
                    "RoundingRadius" -> 0]}}, {{
                   
                   Rectangle[{4.2, 0.}, {4.3, 0.0009111617312072893}, 
                    "RoundingRadius" -> 0]}}, {{
                   
                   Rectangle[{4.3, 0.}, {4.4, 0.0009111617312072893}, 
                    "RoundingRadius" -> 0]}}, {{
                   
                   Rectangle[{4.4, 0.}, {4.5, 0.001366742596810934}, 
                    "RoundingRadius" -> 0]}}, {{
                   
                   Rectangle[{4.5, 0.}, {4.6, 0.00045558086560364467`}, 
                    "RoundingRadius" -> 0]}}, {{
                   
                   Rectangle[{4.6, 0.}, {4.7, 0.00045558086560364467`}, 
                    "RoundingRadius" -> 0]}}, {{
                   
                   Rectangle[{4.7, 0.}, {4.8, 0.00045558086560364467`}, 
                    "RoundingRadius" -> 0]}}, {{
                   
                   Rectangle[{4.8, 0.}, {4.9, 0.00045558086560364467`}, 
                    "RoundingRadius" -> 0]}}, {{
                   
                   Rectangle[{4.9, 0.}, {5., 0.0009111617312072893}, 
                    "RoundingRadius" -> 0]}}, {{
                   
                   Rectangle[{5.7, 0.}, {5.8, 0.00045558086560364467`}, 
                    "RoundingRadius" -> 0]}}, {{
                   
                   Rectangle[{6.9, 0.}, {7., 0.00045558086560364467`}, 
                    "RoundingRadius" -> 
                    0]}}}}, {}, {}}}}}, {{{{{}, {}, {}, {}, {}, {}, {}, {}, \
{}, {}, {}, {}, {}, {}, {}, {}, {}, {}, {}, {}, {}, {}, {}, {}, {}, {}, {}, \
{}, {}, {}, {}, {}, {}, {}, {}, {}, {}, {}, {}, {}, {}, {}, {}, {}, {}, {}, \
{}, {}, {}, {}}, {}}}, {{{{}, {}, {}, {}, {}, {}, {}, {}, {}, {}, {}, {}, {}, \
{}, {}, {}, {}, {}, {}, {}, {}, {}, {}, {}, {}, {}, {}, {}, {}, {}, {}, {}, \
{}, {}, {}, {}, {}, {}, {}, {}, {}, {}, {}, {}, {}, {}, {}, {}, {}}, {}}}}}, {
          AspectRatio -> GoldenRatio^(-1), Axes -> {True, True}, 
           AxesLabel -> {None, None}, 
           AxesOrigin -> {-0.04200000000000001, 0.}, 
           Frame -> {{True, False}, {True, False}}, FrameLabel -> {{
              Style["Probability", 20, 
               GrayLevel[0]], None}, {
              Style["Munc13-1 intensity (A.U.)", 20, 
               GrayLevel[0]], None}}, FrameStyle -> Directive[
             GrayLevel[0], FontSize -> 20, 
             AbsoluteThickness[2]], 
           FrameTicks -> {{Automatic, Automatic}, {Automatic, Automatic}}, 
           GridLines -> {None, None}, GridLinesStyle -> Directive[
             GrayLevel[0.5, 0.4]], ImageSize -> 500, 
           PlotRange -> {{0.1, 7.2}, {All, All}}, PlotRangePadding -> {{
              Scaled[0.02], 
              Scaled[0.02]}, {None, 
              Scaled[0.05]}}, Ticks -> {Automatic, Automatic}}], {
          Placed[
           SwatchLegend[{{
              Directive[
               Opacity[0.5], 
               EdgeForm[
                Directive[
                 Thickness[Small], 
                 Opacity[0.20299999999999999`]]], 
               GrayLevel[0.5]], 
              Directive[
               Opacity[0.5], 
               EdgeForm[
                Directive[
                 Thickness[Small], 
                 Opacity[0.20299999999999999`]]], 
               RGBColor[1, 0, 0]]}, {
              Directive[
               Opacity[0.5], 
               EdgeForm[
                Directive[
                 Thickness[Small], 
                 Opacity[0.20299999999999999`]]], 
               GrayLevel[1]], 
              Directive[
               Opacity[0.5], 
               EdgeForm[
                Directive[
                 Thickness[Small], 
                 Opacity[0.20299999999999999`]]], 
               GrayLevel[1]], 
              Directive[
               Opacity[0.5], 
               EdgeForm[
                Directive[
                 Thickness[Small], 
                 Opacity[0.20299999999999999`]]], 
               GrayLevel[1]], 
              Directive[
               Opacity[0.5], 
               EdgeForm[
                Directive[
                 Thickness[Small], 
                 Opacity[0.20299999999999999`]]], 
               GrayLevel[1]], 
              Directive[
               Opacity[0.5], 
               EdgeForm[
                Directive[
                 Thickness[Small], 
                 Opacity[0.20299999999999999`]]], 
               GrayLevel[1]], 
              Directive[
               Opacity[0.5], 
               EdgeForm[
                Directive[
                 Thickness[Small], 
                 Opacity[0.20299999999999999`]]], 
               GrayLevel[1]], 
              Directive[
               Opacity[0.5], 
               EdgeForm[
                Directive[
                 Thickness[Small], 
                 Opacity[0.20299999999999999`]]], 
               GrayLevel[1]], 
              Directive[
               Opacity[0.5], 
               EdgeForm[
                Directive[
                 Thickness[Small], 
                 Opacity[0.20299999999999999`]]], 
               GrayLevel[1]], 
              Directive[
               Opacity[0.5], 
               EdgeForm[
                Directive[
                 Thickness[Small], 
                 Opacity[0.20299999999999999`]]], 
               GrayLevel[1]], 
              Directive[
               Opacity[0.5], 
               EdgeForm[
                Directive[
                 Thickness[Small], 
                 Opacity[0.20299999999999999`]]], 
               GrayLevel[1]], 
              Directive[
               Opacity[0.5], 
               EdgeForm[
                Directive[
                 Thickness[Small], 
                 Opacity[0.20299999999999999`]]], 
               GrayLevel[1]], 
              Directive[
               Opacity[0.5], 
               EdgeForm[
                Directive[
                 Thickness[Small], 
                 Opacity[0.20299999999999999`]]], 
               GrayLevel[1]], 
              Directive[
               Opacity[0.5], 
               EdgeForm[
                Directive[
                 Thickness[Small], 
                 Opacity[0.20299999999999999`]]], 
               GrayLevel[1]], 
              Directive[
               Opacity[0.5], 
               EdgeForm[
                Directive[
                 Thickness[Small], 
                 Opacity[0.20299999999999999`]]], 
               GrayLevel[1]], 
              Directive[
               Opacity[0.5], 
               EdgeForm[
                Directive[
                 Thickness[Small], 
                 Opacity[0.20299999999999999`]]], 
               GrayLevel[1]], 
              Directive[
               Opacity[0.5], 
               EdgeForm[
                Directive[
                 Thickness[Small], 
                 Opacity[0.20299999999999999`]]], 
               GrayLevel[1]], 
              Directive[
               Opacity[0.5], 
               EdgeForm[
                Directive[
                 Thickness[Small], 
                 Opacity[0.20299999999999999`]]], 
               GrayLevel[1]], 
              Directive[
               Opacity[0.5], 
               EdgeForm[
                Directive[
                 Thickness[Small], 
                 Opacity[0.20299999999999999`]]], 
               GrayLevel[1]], 
              Directive[
               Opacity[0.5], 
               EdgeForm[
                Directive[
                 Thickness[Small], 
                 Opacity[0.20299999999999999`]]], 
               GrayLevel[1]], 
              Directive[
               Opacity[0.5], 
               EdgeForm[
                Directive[
                 Thickness[Small], 
                 Opacity[0.20299999999999999`]]], 
               GrayLevel[1]], 
              Directive[
               Opacity[0.5], 
               EdgeForm[
                Directive[
                 Thickness[Small], 
                 Opacity[0.20299999999999999`]]], 
               GrayLevel[1]], 
              Directive[
               Opacity[0.5], 
               EdgeForm[
                Directive[
                 Thickness[Small], 
                 Opacity[0.20299999999999999`]]], 
               GrayLevel[1]], 
              Directive[
               Opacity[0.5], 
               EdgeForm[
                Directive[
                 Thickness[Small], 
                 Opacity[0.20299999999999999`]]], 
               GrayLevel[1]], 
              Directive[
               Opacity[0.5], 
               EdgeForm[
                Directive[
                 Thickness[Small], 
                 Opacity[0.20299999999999999`]]], 
               GrayLevel[1]], 
              Directive[
               Opacity[0.5], 
               EdgeForm[
                Directive[
                 Thickness[Small], 
                 Opacity[0.20299999999999999`]]], 
               GrayLevel[1]], 
              Directive[
               Opacity[0.5], 
               EdgeForm[
                Directive[
                 Thickness[Small], 
                 Opacity[0.20299999999999999`]]], 
               GrayLevel[1]], 
              Directive[
               Opacity[0.5], 
               EdgeForm[
                Directive[
                 Thickness[Small], 
                 Opacity[0.20299999999999999`]]], 
               GrayLevel[1]], 
              Directive[
               Opacity[0.5], 
               EdgeForm[
                Directive[
                 Thickness[Small], 
                 Opacity[0.20299999999999999`]]], 
               GrayLevel[1]], 
              Directive[
               Opacity[0.5], 
               EdgeForm[
                Directive[
                 Thickness[Small], 
                 Opacity[0.20299999999999999`]]], 
               GrayLevel[1]], 
              Directive[
               Opacity[0.5], 
               EdgeForm[
                Directive[
                 Thickness[Small], 
                 Opacity[0.20299999999999999`]]], 
               GrayLevel[1]], 
              Directive[
               Opacity[0.5], 
               EdgeForm[
                Directive[
                 Thickness[Small], 
                 Opacity[0.20299999999999999`]]], 
               GrayLevel[1]], 
              Directive[
               Opacity[0.5], 
               EdgeForm[
                Directive[
                 Thickness[Small], 
                 Opacity[0.20299999999999999`]]], 
               GrayLevel[1]], 
              Directive[
               Opacity[0.5], 
               EdgeForm[
                Directive[
                 Thickness[Small], 
                 Opacity[0.20299999999999999`]]], 
               GrayLevel[1]], 
              Directive[
               Opacity[0.5], 
               EdgeForm[
                Directive[
                 Thickness[Small], 
                 Opacity[0.20299999999999999`]]], 
               GrayLevel[1]], 
              Directive[
               Opacity[0.5], 
               EdgeForm[
                Directive[
                 Thickness[Small], 
                 Opacity[0.20299999999999999`]]], 
               GrayLevel[1]], 
              Directive[
               Opacity[0.5], 
               EdgeForm[
                Directive[
                 Thickness[Small], 
                 Opacity[0.20299999999999999`]]], 
               GrayLevel[1]], 
              Directive[
               Opacity[0.5], 
               EdgeForm[
                Directive[
                 Thickness[Small], 
                 Opacity[0.20299999999999999`]]], 
               GrayLevel[1]], 
              Directive[
               Opacity[0.5], 
               EdgeForm[
                Directive[
                 Thickness[Small], 
                 Opacity[0.20299999999999999`]]], 
               GrayLevel[1]], 
              Directive[
               Opacity[0.5], 
               EdgeForm[
                Directive[
                 Thickness[Small], 
                 Opacity[0.20299999999999999`]]], 
               GrayLevel[1]], 
              Directive[
               Opacity[0.5], 
               EdgeForm[
                Directive[
                 Thickness[Small], 
                 Opacity[0.20299999999999999`]]], 
               GrayLevel[1]], 
              Directive[
               Opacity[0.5], 
               EdgeForm[
                Directive[
                 Thickness[Small], 
                 Opacity[0.20299999999999999`]]], 
               GrayLevel[1]], 
              Directive[
               Opacity[0.5], 
               EdgeForm[
                Directive[
                 Thickness[Small], 
                 Opacity[0.20299999999999999`]]], 
               GrayLevel[1]], 
              Directive[
               Opacity[0.5], 
               EdgeForm[
                Directive[
                 Thickness[Small], 
                 Opacity[0.20299999999999999`]]], 
               GrayLevel[1]], 
              Directive[
               Opacity[0.5], 
               EdgeForm[
                Directive[
                 Thickness[Small], 
                 Opacity[0.20299999999999999`]]], 
               GrayLevel[1]], 
              Directive[
               Opacity[0.5], 
               EdgeForm[
                Directive[
                 Thickness[Small], 
                 Opacity[0.20299999999999999`]]], 
               GrayLevel[1]], 
              Directive[
               Opacity[0.5], 
               EdgeForm[
                Directive[
                 Thickness[Small], 
                 Opacity[0.20299999999999999`]]], 
               GrayLevel[1]], 
              Directive[
               Opacity[0.5], 
               EdgeForm[
                Directive[
                 Thickness[Small], 
                 Opacity[0.20299999999999999`]]], 
               GrayLevel[1]], 
              Directive[
               Opacity[0.5], 
               EdgeForm[
                Directive[
                 Thickness[Small], 
                 Opacity[0.20299999999999999`]]], 
               GrayLevel[1]], 
              Directive[
               Opacity[0.5], 
               EdgeForm[
                Directive[
                 Thickness[Small], 
                 Opacity[0.20299999999999999`]]], 
               GrayLevel[1]], 
              Directive[
               Opacity[0.5], 
               EdgeForm[
                Directive[
                 Thickness[Small], 
                 Opacity[0.20299999999999999`]]], 
               GrayLevel[1]], 
              Directive[
               Opacity[0.5], 
               EdgeForm[
                Directive[
                 Thickness[Small], 
                 Opacity[0.20299999999999999`]]], 
               GrayLevel[1]], 
              Directive[
               Opacity[0.5], 
               EdgeForm[
                Directive[
                 Thickness[Small], 
                 Opacity[0.20299999999999999`]]], 
               GrayLevel[1]], 
              Directive[
               Opacity[0.5], 
               EdgeForm[
                Directive[
                 Thickness[Small], 
                 Opacity[0.20299999999999999`]]], 
               GrayLevel[1]], 
              Directive[
               Opacity[0.5], 
               EdgeForm[
                Directive[
                 Thickness[Small], 
                 Opacity[0.20299999999999999`]]], 
               GrayLevel[1]], 
              Directive[
               Opacity[0.5], 
               EdgeForm[
                Directive[
                 Thickness[Small], 
                 Opacity[0.20299999999999999`]]], 
               GrayLevel[1]], 
              Directive[
               Opacity[0.5], 
               EdgeForm[
                Directive[
                 Thickness[Small], 
                 Opacity[0.20299999999999999`]]], 
               GrayLevel[1]], 
              Directive[
               Opacity[0.5], 
               EdgeForm[
                Directive[
                 Thickness[Small], 
                 Opacity[0.20299999999999999`]]], 
               GrayLevel[1]], 
              Directive[
               Opacity[0.5], 
               EdgeForm[
                Directive[
                 Thickness[Small], 
                 Opacity[0.20299999999999999`]]], 
               GrayLevel[1]], 
              Directive[
               Opacity[0.5], 
               EdgeForm[
                Directive[
                 Thickness[Small], 
                 Opacity[0.20299999999999999`]]], 
               GrayLevel[1]], 
              Directive[
               Opacity[0.5], 
               EdgeForm[
                Directive[
                 Thickness[Small], 
                 Opacity[0.20299999999999999`]]], 
               GrayLevel[1]], 
              Directive[
               Opacity[0.5], 
               EdgeForm[
                Directive[
                 Thickness[Small], 
                 Opacity[0.20299999999999999`]]], 
               GrayLevel[1]], 
              Directive[
               Opacity[0.5], 
               EdgeForm[
                Directive[
                 Thickness[Small], 
                 Opacity[0.20299999999999999`]]], 
               GrayLevel[1]], 
              Directive[
               Opacity[0.5], 
               EdgeForm[
                Directive[
                 Thickness[Small], 
                 Opacity[0.20299999999999999`]]], 
               GrayLevel[1]], 
              Directive[
               Opacity[0.5], 
               EdgeForm[
                Directive[
                 Thickness[Small], 
                 Opacity[0.20299999999999999`]]], 
               GrayLevel[1]], 
              Directive[
               Opacity[0.5], 
               EdgeForm[
                Directive[
                 Thickness[Small], 
                 Opacity[0.20299999999999999`]]], 
               GrayLevel[1]], 
              Directive[
               Opacity[0.5], 
               EdgeForm[
                Directive[
                 Thickness[Small], 
                 Opacity[0.20299999999999999`]]], 
               GrayLevel[1]], 
              Directive[
               Opacity[0.5], 
               EdgeForm[
                Directive[
                 Thickness[Small], 
                 Opacity[0.20299999999999999`]]], 
               GrayLevel[1]], 
              Directive[
               Opacity[0.5], 
               EdgeForm[
                Directive[
                 Thickness[Small], 
                 Opacity[0.20299999999999999`]]], 
               GrayLevel[1]], 
              Directive[
               Opacity[0.5], 
               EdgeForm[
                Directive[
                 Thickness[Small], 
                 Opacity[0.20299999999999999`]]], 
               GrayLevel[1]], 
              Directive[
               Opacity[0.5], 
               EdgeForm[
                Directive[
                 Thickness[Small], 
                 Opacity[0.20299999999999999`]]], 
               GrayLevel[1]], 
              Directive[
               Opacity[0.5], 
               EdgeForm[
                Directive[
                 Thickness[Small], 
                 Opacity[0.20299999999999999`]]], 
               GrayLevel[1]]}}, {{
              Style["WT", 20], 
              Style["KO", 20]}, {}}, 
            LegendMarkers -> {{Automatic, Automatic}, {None}}, 
            LabelStyle -> {}, LegendLayout -> "Column"], {0.9, 0.6}, 
           Identity]}]& ],
       AutoDelete->True,
       Editable->True,
       SelectWithContents->False,
       Selectable->True],
      TraditionalForm], {192., -189.}, {Center, Center}, {360., 360.}], 
    InsetBox[
     FormBox[
      TagBox[
       FormBox[
        GraphicsBox[{{
           {RGBColor[0.987148, 0.8073604000000001, 0.49470040000000004`], 
            EdgeForm[{Opacity[0.175], Thickness[Small]}], {{}, 
             {GrayLevel[0.5], Opacity[0.5], EdgeForm[{Opacity[0.175], 
              Thickness[Small]}], RectangleBox[{-0.1, 0.}, {0., 0.00130605137135394},
               RoundingRadius->0], RectangleBox[{0., 0.}, {0.1, 0.01567261645624728},
               RoundingRadius->0], RectangleBox[{0.1, 0.}, {0.2, 0.0500653025685677},
               RoundingRadius->0], RectangleBox[{0.2, 0.}, {0.3, 0.07444492816717457},
               RoundingRadius->0], RectangleBox[{0.3, 0.}, {0.4, 0.08663474096647801},
               RoundingRadius->0], RectangleBox[{0.4, 0.}, {0.5, 0.10361340879407924},
               RoundingRadius->0], RectangleBox[{0.5, 0.}, {0.6, 0.07879843273835438},
               RoundingRadius->0], RectangleBox[{0.6, 0.}, {0.7, 0.07052677405311275},
               RoundingRadius->0], RectangleBox[{0.7, 0.}, {0.8, 0.0696560731388768},
               RoundingRadius->0], RectangleBox[{0.8, 0.}, {0.9, 0.05180670439703962},
               RoundingRadius->0], RectangleBox[{0.9, 0.}, {1., 0.048759251197213756},
               RoundingRadius->0], RectangleBox[{1., 0.}, {1.1, 0.03656943839791032},
               RoundingRadius->0], RectangleBox[{1.1, 0.}, {1.2, 0.027427078798432737},
               RoundingRadius->0], RectangleBox[{1.2, 0.}, {1.3, 0.028297779712668697},
               RoundingRadius->0], RectangleBox[{1.3, 0.}, {1.4, 0.026121027427078797},
               RoundingRadius->0], RectangleBox[{1.4, 0.}, {1.5, 0.025250326512842838},
               RoundingRadius->0], RectangleBox[{1.5, 0.}, {1.6, 0.026556377884196777},
               RoundingRadius->0], RectangleBox[{1.6, 0.}, {1.7, 0.02133217239878102},
               RoundingRadius->0], RectangleBox[{1.7, 0.}, {1.8, 0.01654331737048324},
               RoundingRadius->0], RectangleBox[{1.8, 0.}, {1.9, 0.014801915542011318},
               RoundingRadius->0], RectangleBox[{1.9, 0.}, {2., 0.01044841097083152},
               RoundingRadius->0], RectangleBox[{2., 0.}, {2.1, 0.011754462342185459},
               RoundingRadius->0], RectangleBox[{2.1, 0.}, {2.2, 0.00783630822812364},
               RoundingRadius->0], RectangleBox[{2.2, 0.}, {2.3, 0.013495864170657379},
               RoundingRadius->0], RectangleBox[{2.3, 0.}, {2.4, 0.012625163256421419},
               RoundingRadius->0], RectangleBox[{2.4, 0.}, {2.5, 0.00522420548541576},
               RoundingRadius->0], RectangleBox[{2.5, 0.}, {2.6, 0.00783630822812364},
               RoundingRadius->0], RectangleBox[{2.6, 0.}, {2.7, 0.0056595559425337396},
               RoundingRadius->0], RectangleBox[{2.7, 0.}, {2.8, 0.00783630822812364},
               RoundingRadius->0], RectangleBox[{2.8, 0.}, {2.9, 0.00522420548541576},
               RoundingRadius->0], RectangleBox[{2.9, 0.}, {3., 0.00391815411406182},
               RoundingRadius->0], RectangleBox[{3., 0.}, {3.1, 0.0008707009142359599},
               RoundingRadius->0], RectangleBox[{3.1, 0.}, {3.2, 0.0021767522855899},
               RoundingRadius->0], RectangleBox[{3.2, 0.}, {3.3, 0.00391815411406182},
               RoundingRadius->0], RectangleBox[{3.3, 0.}, {3.4, 0.00478885502829778},
               RoundingRadius->0], RectangleBox[{3.4, 0.}, {3.5, 0.00130605137135394},
               RoundingRadius->0], RectangleBox[{3.5, 0.}, {3.6, 0.00130605137135394},
               RoundingRadius->0], RectangleBox[{3.6, 0.}, {3.7, 0.00130605137135394},
               RoundingRadius->0], RectangleBox[{3.8, 0.}, {3.9, 0.0021767522855899},
               RoundingRadius->0], RectangleBox[{3.9, 0.}, {4., 0.0017414018284719198},
               RoundingRadius->0], RectangleBox[{4., 0.}, {4.1, 0.0017414018284719198},
               RoundingRadius->0], RectangleBox[{4.1, 0.}, {4.2, 0.00130605137135394},
               RoundingRadius->0], RectangleBox[{4.2, 0.}, {4.3, 0.00043535045711797995},
               RoundingRadius->0], RectangleBox[{4.3, 0.}, {4.4, 0.0021767522855899},
               RoundingRadius->0], RectangleBox[{4.4, 0.}, {4.5, 0.0008707009142359599},
               RoundingRadius->0], RectangleBox[{4.5, 0.}, {4.6, 0.0008707009142359599},
               RoundingRadius->0], RectangleBox[{4.6, 0.}, {4.7, 0.0008707009142359599},
               RoundingRadius->0], RectangleBox[{4.8, 0.}, {4.9, 0.0008707009142359599},
               RoundingRadius->0], RectangleBox[{4.9, 0.}, {5., 0.00130605137135394},
               RoundingRadius->0], RectangleBox[{5., 0.}, {5.1, 0.00043535045711797995},
               RoundingRadius->0], RectangleBox[{5.2, 0.}, {5.3, 0.00043535045711797995},
               RoundingRadius->0], RectangleBox[{5.3, 0.}, {5.4, 0.0008707009142359599},
               RoundingRadius->0], RectangleBox[{6., 0.}, {6.1, 0.00043535045711797995},
               RoundingRadius->0], RectangleBox[{6.2, 0.}, {6.3, 0.00043535045711797995},
               RoundingRadius->0], RectangleBox[{7.1, 0.}, {7.2, 0.0008707009142359599},
               RoundingRadius->0], RectangleBox[{7.3, 0.}, {7.4, 0.00043535045711797995},
               RoundingRadius->0]}, {}, {}}, {{}, 
             {RGBColor[1, 0, 0], Opacity[0.5], EdgeForm[{Opacity[0.175], 
              Thickness[Small]}], RectangleBox[{-0.1, 0.}, {0., 0.002733485193621868},
               RoundingRadius->0], RectangleBox[{0., 0.}, {0.1, 0.04009111617312073},
               RoundingRadius->0], RectangleBox[{0.1, 0.}, {0.2, 0.08656036446469248},
               RoundingRadius->0], RectangleBox[{0.2, 0.}, {0.3, 0.12118451025056948},
               RoundingRadius->0], RectangleBox[{0.3, 0.}, {0.4, 0.11480637813211846},
               RoundingRadius->0], RectangleBox[{0.4, 0.}, {0.5, 0.09157175398633258},
               RoundingRadius->0], RectangleBox[{0.5, 0.}, {0.6, 0.08018223234624146},
               RoundingRadius->0], RectangleBox[{0.6, 0.}, {0.7, 0.06241457858769932},
               RoundingRadius->0], RectangleBox[{0.7, 0.}, {0.8, 0.05603644646924829},
               RoundingRadius->0], RectangleBox[{0.8, 0.}, {0.9, 0.04054669703872437},
               RoundingRadius->0], RectangleBox[{0.9, 0.}, {1., 0.04236902050113895},
               RoundingRadius->0], RectangleBox[{1., 0.}, {1.1, 0.03644646924829157},
               RoundingRadius->0], RectangleBox[{1.1, 0.}, {1.2, 0.02915717539863326},
               RoundingRadius->0], RectangleBox[{1.2, 0.}, {1.3, 0.02915717539863326},
               RoundingRadius->0], RectangleBox[{1.3, 0.}, {1.4, 0.017312072892938495},
               RoundingRadius->0], RectangleBox[{1.4, 0.}, {1.5, 0.019134396355353075},
               RoundingRadius->0], RectangleBox[{1.5, 0.}, {1.6, 0.01958997722095672},
               RoundingRadius->0], RectangleBox[{1.6, 0.}, {1.7, 0.013211845102505695},
               RoundingRadius->0], RectangleBox[{1.7, 0.}, {1.8, 0.01366742596810934},
               RoundingRadius->0], RectangleBox[{1.8, 0.}, {1.9, 0.010022779043280182},
               RoundingRadius->0], RectangleBox[{1.9, 0.}, {2., 0.007289293849658315},
               RoundingRadius->0], RectangleBox[{2., 0.}, {2.1, 0.009567198177676537},
               RoundingRadius->0], RectangleBox[{2.1, 0.}, {2.2, 0.008200455580865604},
               RoundingRadius->0], RectangleBox[{2.2, 0.}, {2.3, 0.006378132118451025},
               RoundingRadius->0], RectangleBox[{2.3, 0.}, {2.4, 0.007289293849658315},
               RoundingRadius->0], RectangleBox[{2.4, 0.}, {2.5, 0.0036446469248291574},
               RoundingRadius->0], RectangleBox[{2.5, 0.}, {2.6, 0.005011389521640091},
               RoundingRadius->0], RectangleBox[{2.6, 0.}, {2.7, 0.0031890660592255125},
               RoundingRadius->0], RectangleBox[{2.7, 0.}, {2.8, 0.002733485193621868},
               RoundingRadius->0], RectangleBox[{2.8, 0.}, {2.9, 0.002277904328018223},
               RoundingRadius->0], RectangleBox[{2.9, 0.}, {3., 0.00045558086560364467},
               RoundingRadius->0], RectangleBox[{3., 0.}, {3.1, 0.0018223234624145787},
               RoundingRadius->0], RectangleBox[{3.1, 0.}, {3.2, 0.001366742596810934},
               RoundingRadius->0], RectangleBox[{3.2, 0.}, {3.3, 0.002733485193621868},
               RoundingRadius->0], RectangleBox[{3.3, 0.}, {3.4, 0.0009111617312072893},
               RoundingRadius->0], RectangleBox[{3.4, 0.}, {3.5, 0.0009111617312072893},
               RoundingRadius->0], RectangleBox[{3.5, 0.}, {3.6, 0.00045558086560364467},
               RoundingRadius->0], RectangleBox[{3.6, 0.}, {3.7, 0.00045558086560364467},
               RoundingRadius->0], RectangleBox[{3.7, 0.}, {3.8, 0.001366742596810934},
               RoundingRadius->0], RectangleBox[{3.8, 0.}, {3.9, 0.00045558086560364467},
               RoundingRadius->0], RectangleBox[{3.9, 0.}, {4., 0.0009111617312072893},
               RoundingRadius->0], RectangleBox[{4., 0.}, {4.1, 0.00045558086560364467},
               RoundingRadius->0], RectangleBox[{4.1, 0.}, {4.2, 0.001366742596810934},
               RoundingRadius->0], RectangleBox[{4.2, 0.}, {4.3, 0.00045558086560364467},
               RoundingRadius->0], RectangleBox[{4.3, 0.}, {4.4, 0.001366742596810934},
               RoundingRadius->0], RectangleBox[{4.4, 0.}, {4.5, 0.00045558086560364467},
               RoundingRadius->0], RectangleBox[{4.5, 0.}, {4.6, 0.00045558086560364467},
               RoundingRadius->0], RectangleBox[{4.7, 0.}, {4.8, 0.00045558086560364467},
               RoundingRadius->0], RectangleBox[{5., 0.}, {5.1, 0.00045558086560364467},
               RoundingRadius->0], RectangleBox[{5.4, 0.}, {5.5, 0.0009111617312072893},
               
               RoundingRadius->
                0]}, {}, {}}}, {{{{}, {}, {}, {}, {}, {}, {}, {}, {}, {}, {}, \
{}, {}, {}, {}, {}, {}, {}, {}, {}, {}, {}, {}, {}, {}, {}, {}, {}, {}, {}, \
{}, {}, {}, {}, {}, {}, {}, {}, {}, {}, {}, {}, {}, {}, {}, {}, {}, {}, {}, \
{}, {}, {}, {}, {}, {}, {}}, {}}, {{{}, {}, {}, {}, {}, {}, {}, {}, {}, {}, \
{}, {}, {}, {}, {}, {}, {}, {}, {}, {}, {}, {}, {}, {}, {}, {}, {}, {}, {}, \
{}, {}, {}, {}, {}, {}, {}, {}, {}, {}, {}, {}, {}, {}, {}, {}, {}, {}, {}, \
{}, {}}, {}}}}, InsetBox[
           
           TemplateBox[{
            StyleBox["\"WT\"", 20, StripOnInput -> False],StyleBox[
             "\"KO\"", 20, StripOnInput -> False]},
            "SwatchLegend",
            DisplayFunction->(FormBox[
              StyleBox[
               StyleBox[
                PaneBox[
                 TagBox[
                  GridBox[{{
                    TagBox[
                    GridBox[{{
                    GraphicsBox[{
                    Directive[
                    PointSize[0.5], 
                    AbsoluteThickness[1.6], 
                    Opacity[0.5], 
                    EdgeForm[
                    Directive[
                    GrayLevel[0], 
                    Thickness[Small], 
                    Opacity[0.175]]], 
                    GrayLevel[0.5]], 
                    RectangleBox[{0, 0}, {10, 10}, "RoundingRadius" -> 0]}, 
                    AspectRatio -> Full, ImageSize -> {10, 10}, 
                    PlotRangePadding -> None, ImagePadding -> Automatic, 
                    BaselinePosition -> (Scaled[0.1] -> Baseline)], #}, {
                    GraphicsBox[{
                    Directive[
                    PointSize[0.5], 
                    AbsoluteThickness[1.6], 
                    Opacity[0.5], 
                    EdgeForm[
                    Directive[
                    GrayLevel[0], 
                    Thickness[Small], 
                    Opacity[0.175]]], 
                    RGBColor[1, 0, 0]], 
                    RectangleBox[{0, 0}, {10, 10}, "RoundingRadius" -> 0]}, 
                    AspectRatio -> Full, ImageSize -> {10, 10}, 
                    PlotRangePadding -> None, ImagePadding -> Automatic, 
                    BaselinePosition -> (Scaled[0.1] -> Baseline)], #2}}, 
                    GridBoxAlignment -> {
                    "Columns" -> {Center, Left}, "Rows" -> {{Baseline}}}, 
                    AutoDelete -> False, 
                    GridBoxDividers -> {
                    "Columns" -> {{False}}, "Rows" -> {{False}}}, 
                    GridBoxItemSize -> {
                    "Columns" -> {{All}}, "Rows" -> {{All}}}, 
                    GridBoxSpacings -> {
                    "Columns" -> {{0.5}}, "Rows" -> {{0.5}}}], "Grid"]}}, 
                   GridBoxAlignment -> {
                    "Columns" -> {{Left}}, "Rows" -> {{Top}}}, AutoDelete -> 
                   False, GridBoxItemSize -> {
                    "Columns" -> {{Automatic}}, "Rows" -> {{Automatic}}}, 
                   GridBoxSpacings -> {"Columns" -> {{1}}, "Rows" -> {{0}}}], 
                  "Grid"], Alignment -> Left, AppearanceElements -> None, 
                 ImageMargins -> {{5, 5}, {5, 5}}, ImageSizeAction -> 
                 "ResizeToFit"], LineIndent -> 0, StripOnInput -> False], {
               FontFamily -> "Arial"}, Background -> Automatic, StripOnInput -> 
               False], TraditionalForm]& ),
            Editable->True,
            InterpretationFunction:>(RowBox[{"SwatchLegend", "[", 
               RowBox[{
                 RowBox[{"{", 
                   RowBox[{
                    RowBox[{"{", 
                    RowBox[{
                    RowBox[{"Directive", "[", 
                    RowBox[{
                    RowBox[{"Opacity", "[", "0.5`", "]"}], ",", 
                    RowBox[{"EdgeForm", "[", 
                    RowBox[{"Directive", "[", 
                    RowBox[{
                    RowBox[{"Thickness", "[", "Small", "]"}], ",", 
                    RowBox[{"Opacity", "[", "0.175`", "]"}]}], "]"}], "]"}], 
                    ",", 
                    InterpretationBox[
                    ButtonBox[
                    TooltipBox[
                    GraphicsBox[{{
                    GrayLevel[0], 
                    RectangleBox[{0, 0}]}, {
                    GrayLevel[0], 
                    RectangleBox[{1, -1}]}, {
                    GrayLevel[0.5], 
                    RectangleBox[{0, -1}, {2, 1}]}}, DefaultBaseStyle -> 
                    "ColorSwatchGraphics", AspectRatio -> 1, Frame -> True, 
                    FrameStyle -> GrayLevel[0.33333333333333337`], FrameTicks -> 
                    None, PlotRangePadding -> None, ImageSize -> 
                    Dynamic[{Automatic, 1.35 CurrentValue["FontCapHeight"]/
                    AbsoluteCurrentValue[Magnification]}]], 
                    StyleBox[
                    RowBox[{"GrayLevel", "[", "0.5`", "]"}], NumberMarks -> 
                    False]], Appearance -> None, BaseStyle -> {}, 
                    BaselinePosition -> Baseline, DefaultBaseStyle -> {}, 
                    ButtonFunction :> With[{Typeset`box$ = EvaluationBox[]}, 
                    If[
                    Not[
                    AbsoluteCurrentValue["Deployed"]], 
                    SelectionMove[Typeset`box$, All, Expression]; 
                    FrontEnd`Private`$ColorSelectorInitialAlpha = 1; 
                    FrontEnd`Private`$ColorSelectorInitialColor = 
                    GrayLevel[0.5]; 
                    FrontEnd`Private`$ColorSelectorUseMakeBoxes = True; 
                    MathLink`CallFrontEnd[
                    FrontEnd`AttachCell[Typeset`box$, 
                    FrontEndResource["GrayLevelColorValueSelector"], {
                    0, {Left, Bottom}}, {Left, Top}, 
                    "ClosingActions" -> {
                    "SelectionDeparture", "ParentChanged", 
                    "EvaluatorQuit"}]]]], BaseStyle -> Inherited, Evaluator -> 
                    Automatic, Method -> "Preemptive"], 
                    GrayLevel[0.5], Editable -> False, Selectable -> False]}],
                     "]"}], ",", 
                    RowBox[{"Directive", "[", 
                    RowBox[{
                    RowBox[{"Opacity", "[", "0.5`", "]"}], ",", 
                    RowBox[{"EdgeForm", "[", 
                    RowBox[{"Directive", "[", 
                    RowBox[{
                    RowBox[{"Thickness", "[", "Small", "]"}], ",", 
                    RowBox[{"Opacity", "[", "0.175`", "]"}]}], "]"}], "]"}], 
                    ",", 
                    InterpretationBox[
                    ButtonBox[
                    TooltipBox[
                    GraphicsBox[{{
                    GrayLevel[0], 
                    RectangleBox[{0, 0}]}, {
                    GrayLevel[0], 
                    RectangleBox[{1, -1}]}, {
                    RGBColor[1, 0, 0], 
                    RectangleBox[{0, -1}, {2, 1}]}}, DefaultBaseStyle -> 
                    "ColorSwatchGraphics", AspectRatio -> 1, Frame -> True, 
                    FrameStyle -> RGBColor[0.6666666666666666, 0., 0.], 
                    FrameTicks -> None, PlotRangePadding -> None, ImageSize -> 
                    Dynamic[{Automatic, 1.35 CurrentValue["FontCapHeight"]/
                    AbsoluteCurrentValue[Magnification]}]], 
                    StyleBox[
                    RowBox[{"RGBColor", "[", 
                    RowBox[{"1", ",", "0", ",", "0"}], "]"}], NumberMarks -> 
                    False]], Appearance -> None, BaseStyle -> {}, 
                    BaselinePosition -> Baseline, DefaultBaseStyle -> {}, 
                    ButtonFunction :> With[{Typeset`box$ = EvaluationBox[]}, 
                    If[
                    Not[
                    AbsoluteCurrentValue["Deployed"]], 
                    SelectionMove[Typeset`box$, All, Expression]; 
                    FrontEnd`Private`$ColorSelectorInitialAlpha = 1; 
                    FrontEnd`Private`$ColorSelectorInitialColor = 
                    RGBColor[1, 0, 0]; 
                    FrontEnd`Private`$ColorSelectorUseMakeBoxes = True; 
                    MathLink`CallFrontEnd[
                    FrontEnd`AttachCell[Typeset`box$, 
                    FrontEndResource["RGBColorValueSelector"], {
                    0, {Left, Bottom}}, {Left, Top}, 
                    "ClosingActions" -> {
                    "SelectionDeparture", "ParentChanged", 
                    "EvaluatorQuit"}]]]], BaseStyle -> Inherited, Evaluator -> 
                    Automatic, Method -> "Preemptive"], 
                    RGBColor[1, 0, 0], Editable -> False, Selectable -> 
                    False]}], "]"}]}], "}"}], ",", 
                    RowBox[{"{", 
                    RowBox[{
                    RowBox[{"Directive", "[", 
                    RowBox[{
                    RowBox[{"Opacity", "[", "0.5`", "]"}], ",", 
                    RowBox[{"EdgeForm", "[", 
                    RowBox[{"Directive", "[", 
                    RowBox[{
                    RowBox[{"Thickness", "[", "Small", "]"}], ",", 
                    RowBox[{"Opacity", "[", "0.175`", "]"}]}], "]"}], "]"}], 
                    ",", 
                    InterpretationBox[
                    ButtonBox[
                    TooltipBox[
                    GraphicsBox[{{
                    GrayLevel[0], 
                    RectangleBox[{0, 0}]}, {
                    GrayLevel[0], 
                    RectangleBox[{1, -1}]}, {
                    GrayLevel[1], 
                    RectangleBox[{0, -1}, {2, 1}]}}, DefaultBaseStyle -> 
                    "ColorSwatchGraphics", AspectRatio -> 1, Frame -> True, 
                    FrameStyle -> GrayLevel[0.6666666666666666], FrameTicks -> 
                    None, PlotRangePadding -> None, ImageSize -> 
                    Dynamic[{Automatic, 1.35 CurrentValue["FontCapHeight"]/
                    AbsoluteCurrentValue[Magnification]}]], 
                    StyleBox[
                    RowBox[{"GrayLevel", "[", "1", "]"}], NumberMarks -> 
                    False]], Appearance -> None, BaseStyle -> {}, 
                    BaselinePosition -> Baseline, DefaultBaseStyle -> {}, 
                    ButtonFunction :> With[{Typeset`box$ = EvaluationBox[]}, 
                    If[
                    Not[
                    AbsoluteCurrentValue["Deployed"]], 
                    SelectionMove[Typeset`box$, All, Expression]; 
                    FrontEnd`Private`$ColorSelectorInitialAlpha = 1; 
                    FrontEnd`Private`$ColorSelectorInitialColor = 
                    GrayLevel[1]; FrontEnd`Private`$ColorSelectorUseMakeBoxes = 
                    True; MathLink`CallFrontEnd[
                    FrontEnd`AttachCell[Typeset`box$, 
                    FrontEndResource["GrayLevelColorValueSelector"], {
                    0, {Left, Bottom}}, {Left, Top}, 
                    "ClosingActions" -> {
                    "SelectionDeparture", "ParentChanged", 
                    "EvaluatorQuit"}]]]], BaseStyle -> Inherited, Evaluator -> 
                    Automatic, Method -> "Preemptive"], 
                    GrayLevel[1], Editable -> False, Selectable -> False]}], 
                    "]"}], ",", 
                    RowBox[{"Directive", "[", 
                    RowBox[{
                    RowBox[{"Opacity", "[", "0.5`", "]"}], ",", 
                    RowBox[{"EdgeForm", "[", 
                    RowBox[{"Directive", "[", 
                    RowBox[{
                    RowBox[{"Thickness", "[", "Small", "]"}], ",", 
                    RowBox[{"Opacity", "[", "0.175`", "]"}]}], "]"}], "]"}], 
                    ",", 
                    InterpretationBox[
                    ButtonBox[
                    TooltipBox[
                    GraphicsBox[{{
                    GrayLevel[0], 
                    RectangleBox[{0, 0}]}, {
                    GrayLevel[0], 
                    RectangleBox[{1, -1}]}, {
                    GrayLevel[1], 
                    RectangleBox[{0, -1}, {2, 1}]}}, DefaultBaseStyle -> 
                    "ColorSwatchGraphics", AspectRatio -> 1, Frame -> True, 
                    FrameStyle -> GrayLevel[0.6666666666666666], FrameTicks -> 
                    None, PlotRangePadding -> None, ImageSize -> 
                    Dynamic[{Automatic, 1.35 CurrentValue["FontCapHeight"]/
                    AbsoluteCurrentValue[Magnification]}]], 
                    StyleBox[
                    RowBox[{"GrayLevel", "[", "1", "]"}], NumberMarks -> 
                    False]], Appearance -> None, BaseStyle -> {}, 
                    BaselinePosition -> Baseline, DefaultBaseStyle -> {}, 
                    ButtonFunction :> With[{Typeset`box$ = EvaluationBox[]}, 
                    If[
                    Not[
                    AbsoluteCurrentValue["Deployed"]], 
                    SelectionMove[Typeset`box$, All, Expression]; 
                    FrontEnd`Private`$ColorSelectorInitialAlpha = 1; 
                    FrontEnd`Private`$ColorSelectorInitialColor = 
                    GrayLevel[1]; FrontEnd`Private`$ColorSelectorUseMakeBoxes = 
                    True; MathLink`CallFrontEnd[
                    FrontEnd`AttachCell[Typeset`box$, 
                    FrontEndResource["GrayLevelColorValueSelector"], {
                    0, {Left, Bottom}}, {Left, Top}, 
                    "ClosingActions" -> {
                    "SelectionDeparture", "ParentChanged", 
                    "EvaluatorQuit"}]]]], BaseStyle -> Inherited, Evaluator -> 
                    Automatic, Method -> "Preemptive"], 
                    GrayLevel[1], Editable -> False, Selectable -> False]}], 
                    "]"}], ",", 
                    RowBox[{"Directive", "[", 
                    RowBox[{
                    RowBox[{"Opacity", "[", "0.5`", "]"}], ",", 
                    RowBox[{"EdgeForm", "[", 
                    RowBox[{"Directive", "[", 
                    RowBox[{
                    RowBox[{"Thickness", "[", "Small", "]"}], ",", 
                    RowBox[{"Opacity", "[", "0.175`", "]"}]}], "]"}], "]"}], 
                    ",", 
                    InterpretationBox[
                    ButtonBox[
                    TooltipBox[
                    GraphicsBox[{{
                    GrayLevel[0], 
                    RectangleBox[{0, 0}]}, {
                    GrayLevel[0], 
                    RectangleBox[{1, -1}]}, {
                    GrayLevel[1], 
                    RectangleBox[{0, -1}, {2, 1}]}}, DefaultBaseStyle -> 
                    "ColorSwatchGraphics", AspectRatio -> 1, Frame -> True, 
                    FrameStyle -> GrayLevel[0.6666666666666666], FrameTicks -> 
                    None, PlotRangePadding -> None, ImageSize -> 
                    Dynamic[{Automatic, 1.35 CurrentValue["FontCapHeight"]/
                    AbsoluteCurrentValue[Magnification]}]], 
                    StyleBox[
                    RowBox[{"GrayLevel", "[", "1", "]"}], NumberMarks -> 
                    False]], Appearance -> None, BaseStyle -> {}, 
                    BaselinePosition -> Baseline, DefaultBaseStyle -> {}, 
                    ButtonFunction :> With[{Typeset`box$ = EvaluationBox[]}, 
                    If[
                    Not[
                    AbsoluteCurrentValue["Deployed"]], 
                    SelectionMove[Typeset`box$, All, Expression]; 
                    FrontEnd`Private`$ColorSelectorInitialAlpha = 1; 
                    FrontEnd`Private`$ColorSelectorInitialColor = 
                    GrayLevel[1]; FrontEnd`Private`$ColorSelectorUseMakeBoxes = 
                    True; MathLink`CallFrontEnd[
                    FrontEnd`AttachCell[Typeset`box$, 
                    FrontEndResource["GrayLevelColorValueSelector"], {
                    0, {Left, Bottom}}, {Left, Top}, 
                    "ClosingActions" -> {
                    "SelectionDeparture", "ParentChanged", 
                    "EvaluatorQuit"}]]]], BaseStyle -> Inherited, Evaluator -> 
                    Automatic, Method -> "Preemptive"], 
                    GrayLevel[1], Editable -> False, Selectable -> False]}], 
                    "]"}], ",", 
                    RowBox[{"Directive", "[", 
                    RowBox[{
                    RowBox[{"Opacity", "[", "0.5`", "]"}], ",", 
                    RowBox[{"EdgeForm", "[", 
                    RowBox[{"Directive", "[", 
                    RowBox[{
                    RowBox[{"Thickness", "[", "Small", "]"}], ",", 
                    RowBox[{"Opacity", "[", "0.175`", "]"}]}], "]"}], "]"}], 
                    ",", 
                    InterpretationBox[
                    ButtonBox[
                    TooltipBox[
                    GraphicsBox[{{
                    GrayLevel[0], 
                    RectangleBox[{0, 0}]}, {
                    GrayLevel[0], 
                    RectangleBox[{1, -1}]}, {
                    GrayLevel[1], 
                    RectangleBox[{0, -1}, {2, 1}]}}, DefaultBaseStyle -> 
                    "ColorSwatchGraphics", AspectRatio -> 1, Frame -> True, 
                    FrameStyle -> GrayLevel[0.6666666666666666], FrameTicks -> 
                    None, PlotRangePadding -> None, ImageSize -> 
                    Dynamic[{Automatic, 1.35 CurrentValue["FontCapHeight"]/
                    AbsoluteCurrentValue[Magnification]}]], 
                    StyleBox[
                    RowBox[{"GrayLevel", "[", "1", "]"}], NumberMarks -> 
                    False]], Appearance -> None, BaseStyle -> {}, 
                    BaselinePosition -> Baseline, DefaultBaseStyle -> {}, 
                    ButtonFunction :> With[{Typeset`box$ = EvaluationBox[]}, 
                    If[
                    Not[
                    AbsoluteCurrentValue["Deployed"]], 
                    SelectionMove[Typeset`box$, All, Expression]; 
                    FrontEnd`Private`$ColorSelectorInitialAlpha = 1; 
                    FrontEnd`Private`$ColorSelectorInitialColor = 
                    GrayLevel[1]; FrontEnd`Private`$ColorSelectorUseMakeBoxes = 
                    True; MathLink`CallFrontEnd[
                    FrontEnd`AttachCell[Typeset`box$, 
                    FrontEndResource["GrayLevelColorValueSelector"], {
                    0, {Left, Bottom}}, {Left, Top}, 
                    "ClosingActions" -> {
                    "SelectionDeparture", "ParentChanged", 
                    "EvaluatorQuit"}]]]], BaseStyle -> Inherited, Evaluator -> 
                    Automatic, Method -> "Preemptive"], 
                    GrayLevel[1], Editable -> False, Selectable -> False]}], 
                    "]"}], ",", 
                    RowBox[{"Directive", "[", 
                    RowBox[{
                    RowBox[{"Opacity", "[", "0.5`", "]"}], ",", 
                    RowBox[{"EdgeForm", "[", 
                    RowBox[{"Directive", "[", 
                    RowBox[{
                    RowBox[{"Thickness", "[", "Small", "]"}], ",", 
                    RowBox[{"Opacity", "[", "0.175`", "]"}]}], "]"}], "]"}], 
                    ",", 
                    InterpretationBox[
                    ButtonBox[
                    TooltipBox[
                    GraphicsBox[{{
                    GrayLevel[0], 
                    RectangleBox[{0, 0}]}, {
                    GrayLevel[0], 
                    RectangleBox[{1, -1}]}, {
                    GrayLevel[1], 
                    RectangleBox[{0, -1}, {2, 1}]}}, DefaultBaseStyle -> 
                    "ColorSwatchGraphics", AspectRatio -> 1, Frame -> True, 
                    FrameStyle -> GrayLevel[0.6666666666666666], FrameTicks -> 
                    None, PlotRangePadding -> None, ImageSize -> 
                    Dynamic[{Automatic, 1.35 CurrentValue["FontCapHeight"]/
                    AbsoluteCurrentValue[Magnification]}]], 
                    StyleBox[
                    RowBox[{"GrayLevel", "[", "1", "]"}], NumberMarks -> 
                    False]], Appearance -> None, BaseStyle -> {}, 
                    BaselinePosition -> Baseline, DefaultBaseStyle -> {}, 
                    ButtonFunction :> With[{Typeset`box$ = EvaluationBox[]}, 
                    If[
                    Not[
                    AbsoluteCurrentValue["Deployed"]], 
                    SelectionMove[Typeset`box$, All, Expression]; 
                    FrontEnd`Private`$ColorSelectorInitialAlpha = 1; 
                    FrontEnd`Private`$ColorSelectorInitialColor = 
                    GrayLevel[1]; FrontEnd`Private`$ColorSelectorUseMakeBoxes = 
                    True; MathLink`CallFrontEnd[
                    FrontEnd`AttachCell[Typeset`box$, 
                    FrontEndResource["GrayLevelColorValueSelector"], {
                    0, {Left, Bottom}}, {Left, Top}, 
                    "ClosingActions" -> {
                    "SelectionDeparture", "ParentChanged", 
                    "EvaluatorQuit"}]]]], BaseStyle -> Inherited, Evaluator -> 
                    Automatic, Method -> "Preemptive"], 
                    GrayLevel[1], Editable -> False, Selectable -> False]}], 
                    "]"}], ",", 
                    RowBox[{"Directive", "[", 
                    RowBox[{
                    RowBox[{"Opacity", "[", "0.5`", "]"}], ",", 
                    RowBox[{"EdgeForm", "[", 
                    RowBox[{"Directive", "[", 
                    RowBox[{
                    RowBox[{"Thickness", "[", "Small", "]"}], ",", 
                    RowBox[{"Opacity", "[", "0.175`", "]"}]}], "]"}], "]"}], 
                    ",", 
                    InterpretationBox[
                    ButtonBox[
                    TooltipBox[
                    GraphicsBox[{{
                    GrayLevel[0], 
                    RectangleBox[{0, 0}]}, {
                    GrayLevel[0], 
                    RectangleBox[{1, -1}]}, {
                    GrayLevel[1], 
                    RectangleBox[{0, -1}, {2, 1}]}}, DefaultBaseStyle -> 
                    "ColorSwatchGraphics", AspectRatio -> 1, Frame -> True, 
                    FrameStyle -> GrayLevel[0.6666666666666666], FrameTicks -> 
                    None, PlotRangePadding -> None, ImageSize -> 
                    Dynamic[{Automatic, 1.35 CurrentValue["FontCapHeight"]/
                    AbsoluteCurrentValue[Magnification]}]], 
                    StyleBox[
                    RowBox[{"GrayLevel", "[", "1", "]"}], NumberMarks -> 
                    False]], Appearance -> None, BaseStyle -> {}, 
                    BaselinePosition -> Baseline, DefaultBaseStyle -> {}, 
                    ButtonFunction :> With[{Typeset`box$ = EvaluationBox[]}, 
                    If[
                    Not[
                    AbsoluteCurrentValue["Deployed"]], 
                    SelectionMove[Typeset`box$, All, Expression]; 
                    FrontEnd`Private`$ColorSelectorInitialAlpha = 1; 
                    FrontEnd`Private`$ColorSelectorInitialColor = 
                    GrayLevel[1]; FrontEnd`Private`$ColorSelectorUseMakeBoxes = 
                    True; MathLink`CallFrontEnd[
                    FrontEnd`AttachCell[Typeset`box$, 
                    FrontEndResource["GrayLevelColorValueSelector"], {
                    0, {Left, Bottom}}, {Left, Top}, 
                    "ClosingActions" -> {
                    "SelectionDeparture", "ParentChanged", 
                    "EvaluatorQuit"}]]]], BaseStyle -> Inherited, Evaluator -> 
                    Automatic, Method -> "Preemptive"], 
                    GrayLevel[1], Editable -> False, Selectable -> False]}], 
                    "]"}], ",", 
                    RowBox[{"Directive", "[", 
                    RowBox[{
                    RowBox[{"Opacity", "[", "0.5`", "]"}], ",", 
                    RowBox[{"EdgeForm", "[", 
                    RowBox[{"Directive", "[", 
                    RowBox[{
                    RowBox[{"Thickness", "[", "Small", "]"}], ",", 
                    RowBox[{"Opacity", "[", "0.175`", "]"}]}], "]"}], "]"}], 
                    ",", 
                    InterpretationBox[
                    ButtonBox[
                    TooltipBox[
                    GraphicsBox[{{
                    GrayLevel[0], 
                    RectangleBox[{0, 0}]}, {
                    GrayLevel[0], 
                    RectangleBox[{1, -1}]}, {
                    GrayLevel[1], 
                    RectangleBox[{0, -1}, {2, 1}]}}, DefaultBaseStyle -> 
                    "ColorSwatchGraphics", AspectRatio -> 1, Frame -> True, 
                    FrameStyle -> GrayLevel[0.6666666666666666], FrameTicks -> 
                    None, PlotRangePadding -> None, ImageSize -> 
                    Dynamic[{Automatic, 1.35 CurrentValue["FontCapHeight"]/
                    AbsoluteCurrentValue[Magnification]}]], 
                    StyleBox[
                    RowBox[{"GrayLevel", "[", "1", "]"}], NumberMarks -> 
                    False]], Appearance -> None, BaseStyle -> {}, 
                    BaselinePosition -> Baseline, DefaultBaseStyle -> {}, 
                    ButtonFunction :> With[{Typeset`box$ = EvaluationBox[]}, 
                    If[
                    Not[
                    AbsoluteCurrentValue["Deployed"]], 
                    SelectionMove[Typeset`box$, All, Expression]; 
                    FrontEnd`Private`$ColorSelectorInitialAlpha = 1; 
                    FrontEnd`Private`$ColorSelectorInitialColor = 
                    GrayLevel[1]; FrontEnd`Private`$ColorSelectorUseMakeBoxes = 
                    True; MathLink`CallFrontEnd[
                    FrontEnd`AttachCell[Typeset`box$, 
                    FrontEndResource["GrayLevelColorValueSelector"], {
                    0, {Left, Bottom}}, {Left, Top}, 
                    "ClosingActions" -> {
                    "SelectionDeparture", "ParentChanged", 
                    "EvaluatorQuit"}]]]], BaseStyle -> Inherited, Evaluator -> 
                    Automatic, Method -> "Preemptive"], 
                    GrayLevel[1], Editable -> False, Selectable -> False]}], 
                    "]"}], ",", 
                    RowBox[{"Directive", "[", 
                    RowBox[{
                    RowBox[{"Opacity", "[", "0.5`", "]"}], ",", 
                    RowBox[{"EdgeForm", "[", 
                    RowBox[{"Directive", "[", 
                    RowBox[{
                    RowBox[{"Thickness", "[", "Small", "]"}], ",", 
                    RowBox[{"Opacity", "[", "0.175`", "]"}]}], "]"}], "]"}], 
                    ",", 
                    InterpretationBox[
                    ButtonBox[
                    TooltipBox[
                    GraphicsBox[{{
                    GrayLevel[0], 
                    RectangleBox[{0, 0}]}, {
                    GrayLevel[0], 
                    RectangleBox[{1, -1}]}, {
                    GrayLevel[1], 
                    RectangleBox[{0, -1}, {2, 1}]}}, DefaultBaseStyle -> 
                    "ColorSwatchGraphics", AspectRatio -> 1, Frame -> True, 
                    FrameStyle -> GrayLevel[0.6666666666666666], FrameTicks -> 
                    None, PlotRangePadding -> None, ImageSize -> 
                    Dynamic[{Automatic, 1.35 CurrentValue["FontCapHeight"]/
                    AbsoluteCurrentValue[Magnification]}]], 
                    StyleBox[
                    RowBox[{"GrayLevel", "[", "1", "]"}], NumberMarks -> 
                    False]], Appearance -> None, BaseStyle -> {}, 
                    BaselinePosition -> Baseline, DefaultBaseStyle -> {}, 
                    ButtonFunction :> With[{Typeset`box$ = EvaluationBox[]}, 
                    If[
                    Not[
                    AbsoluteCurrentValue["Deployed"]], 
                    SelectionMove[Typeset`box$, All, Expression]; 
                    FrontEnd`Private`$ColorSelectorInitialAlpha = 1; 
                    FrontEnd`Private`$ColorSelectorInitialColor = 
                    GrayLevel[1]; FrontEnd`Private`$ColorSelectorUseMakeBoxes = 
                    True; MathLink`CallFrontEnd[
                    FrontEnd`AttachCell[Typeset`box$, 
                    FrontEndResource["GrayLevelColorValueSelector"], {
                    0, {Left, Bottom}}, {Left, Top}, 
                    "ClosingActions" -> {
                    "SelectionDeparture", "ParentChanged", 
                    "EvaluatorQuit"}]]]], BaseStyle -> Inherited, Evaluator -> 
                    Automatic, Method -> "Preemptive"], 
                    GrayLevel[1], Editable -> False, Selectable -> False]}], 
                    "]"}], ",", 
                    RowBox[{"Directive", "[", 
                    RowBox[{
                    RowBox[{"Opacity", "[", "0.5`", "]"}], ",", 
                    RowBox[{"EdgeForm", "[", 
                    RowBox[{"Directive", "[", 
                    RowBox[{
                    RowBox[{"Thickness", "[", "Small", "]"}], ",", 
                    RowBox[{"Opacity", "[", "0.175`", "]"}]}], "]"}], "]"}], 
                    ",", 
                    InterpretationBox[
                    ButtonBox[
                    TooltipBox[
                    GraphicsBox[{{
                    GrayLevel[0], 
                    RectangleBox[{0, 0}]}, {
                    GrayLevel[0], 
                    RectangleBox[{1, -1}]}, {
                    GrayLevel[1], 
                    RectangleBox[{0, -1}, {2, 1}]}}, DefaultBaseStyle -> 
                    "ColorSwatchGraphics", AspectRatio -> 1, Frame -> True, 
                    FrameStyle -> GrayLevel[0.6666666666666666], FrameTicks -> 
                    None, PlotRangePadding -> None, ImageSize -> 
                    Dynamic[{Automatic, 1.35 CurrentValue["FontCapHeight"]/
                    AbsoluteCurrentValue[Magnification]}]], 
                    StyleBox[
                    RowBox[{"GrayLevel", "[", "1", "]"}], NumberMarks -> 
                    False]], Appearance -> None, BaseStyle -> {}, 
                    BaselinePosition -> Baseline, DefaultBaseStyle -> {}, 
                    ButtonFunction :> With[{Typeset`box$ = EvaluationBox[]}, 
                    If[
                    Not[
                    AbsoluteCurrentValue["Deployed"]], 
                    SelectionMove[Typeset`box$, All, Expression]; 
                    FrontEnd`Private`$ColorSelectorInitialAlpha = 1; 
                    FrontEnd`Private`$ColorSelectorInitialColor = 
                    GrayLevel[1]; FrontEnd`Private`$ColorSelectorUseMakeBoxes = 
                    True; MathLink`CallFrontEnd[
                    FrontEnd`AttachCell[Typeset`box$, 
                    FrontEndResource["GrayLevelColorValueSelector"], {
                    0, {Left, Bottom}}, {Left, Top}, 
                    "ClosingActions" -> {
                    "SelectionDeparture", "ParentChanged", 
                    "EvaluatorQuit"}]]]], BaseStyle -> Inherited, Evaluator -> 
                    Automatic, Method -> "Preemptive"], 
                    GrayLevel[1], Editable -> False, Selectable -> False]}], 
                    "]"}], ",", 
                    RowBox[{"Directive", "[", 
                    RowBox[{
                    RowBox[{"Opacity", "[", "0.5`", "]"}], ",", 
                    RowBox[{"EdgeForm", "[", 
                    RowBox[{"Directive", "[", 
                    RowBox[{
                    RowBox[{"Thickness", "[", "Small", "]"}], ",", 
                    RowBox[{"Opacity", "[", "0.175`", "]"}]}], "]"}], "]"}], 
                    ",", 
                    InterpretationBox[
                    ButtonBox[
                    TooltipBox[
                    GraphicsBox[{{
                    GrayLevel[0], 
                    RectangleBox[{0, 0}]}, {
                    GrayLevel[0], 
                    RectangleBox[{1, -1}]}, {
                    GrayLevel[1], 
                    RectangleBox[{0, -1}, {2, 1}]}}, DefaultBaseStyle -> 
                    "ColorSwatchGraphics", AspectRatio -> 1, Frame -> True, 
                    FrameStyle -> GrayLevel[0.6666666666666666], FrameTicks -> 
                    None, PlotRangePadding -> None, ImageSize -> 
                    Dynamic[{Automatic, 1.35 CurrentValue["FontCapHeight"]/
                    AbsoluteCurrentValue[Magnification]}]], 
                    StyleBox[
                    RowBox[{"GrayLevel", "[", "1", "]"}], NumberMarks -> 
                    False]], Appearance -> None, BaseStyle -> {}, 
                    BaselinePosition -> Baseline, DefaultBaseStyle -> {}, 
                    ButtonFunction :> With[{Typeset`box$ = EvaluationBox[]}, 
                    If[
                    Not[
                    AbsoluteCurrentValue["Deployed"]], 
                    SelectionMove[Typeset`box$, All, Expression]; 
                    FrontEnd`Private`$ColorSelectorInitialAlpha = 1; 
                    FrontEnd`Private`$ColorSelectorInitialColor = 
                    GrayLevel[1]; FrontEnd`Private`$ColorSelectorUseMakeBoxes = 
                    True; MathLink`CallFrontEnd[
                    FrontEnd`AttachCell[Typeset`box$, 
                    FrontEndResource["GrayLevelColorValueSelector"], {
                    0, {Left, Bottom}}, {Left, Top}, 
                    "ClosingActions" -> {
                    "SelectionDeparture", "ParentChanged", 
                    "EvaluatorQuit"}]]]], BaseStyle -> Inherited, Evaluator -> 
                    Automatic, Method -> "Preemptive"], 
                    GrayLevel[1], Editable -> False, Selectable -> False]}], 
                    "]"}], ",", 
                    RowBox[{"Directive", "[", 
                    RowBox[{
                    RowBox[{"Opacity", "[", "0.5`", "]"}], ",", 
                    RowBox[{"EdgeForm", "[", 
                    RowBox[{"Directive", "[", 
                    RowBox[{
                    RowBox[{"Thickness", "[", "Small", "]"}], ",", 
                    RowBox[{"Opacity", "[", "0.175`", "]"}]}], "]"}], "]"}], 
                    ",", 
                    InterpretationBox[
                    ButtonBox[
                    TooltipBox[
                    GraphicsBox[{{
                    GrayLevel[0], 
                    RectangleBox[{0, 0}]}, {
                    GrayLevel[0], 
                    RectangleBox[{1, -1}]}, {
                    GrayLevel[1], 
                    RectangleBox[{0, -1}, {2, 1}]}}, DefaultBaseStyle -> 
                    "ColorSwatchGraphics", AspectRatio -> 1, Frame -> True, 
                    FrameStyle -> GrayLevel[0.6666666666666666], FrameTicks -> 
                    None, PlotRangePadding -> None, ImageSize -> 
                    Dynamic[{Automatic, 1.35 CurrentValue["FontCapHeight"]/
                    AbsoluteCurrentValue[Magnification]}]], 
                    StyleBox[
                    RowBox[{"GrayLevel", "[", "1", "]"}], NumberMarks -> 
                    False]], Appearance -> None, BaseStyle -> {}, 
                    BaselinePosition -> Baseline, DefaultBaseStyle -> {}, 
                    ButtonFunction :> With[{Typeset`box$ = EvaluationBox[]}, 
                    If[
                    Not[
                    AbsoluteCurrentValue["Deployed"]], 
                    SelectionMove[Typeset`box$, All, Expression]; 
                    FrontEnd`Private`$ColorSelectorInitialAlpha = 1; 
                    FrontEnd`Private`$ColorSelectorInitialColor = 
                    GrayLevel[1]; FrontEnd`Private`$ColorSelectorUseMakeBoxes = 
                    True; MathLink`CallFrontEnd[
                    FrontEnd`AttachCell[Typeset`box$, 
                    FrontEndResource["GrayLevelColorValueSelector"], {
                    0, {Left, Bottom}}, {Left, Top}, 
                    "ClosingActions" -> {
                    "SelectionDeparture", "ParentChanged", 
                    "EvaluatorQuit"}]]]], BaseStyle -> Inherited, Evaluator -> 
                    Automatic, Method -> "Preemptive"], 
                    GrayLevel[1], Editable -> False, Selectable -> False]}], 
                    "]"}], ",", 
                    RowBox[{"Directive", "[", 
                    RowBox[{
                    RowBox[{"Opacity", "[", "0.5`", "]"}], ",", 
                    RowBox[{"EdgeForm", "[", 
                    RowBox[{"Directive", "[", 
                    RowBox[{
                    RowBox[{"Thickness", "[", "Small", "]"}], ",", 
                    RowBox[{"Opacity", "[", "0.175`", "]"}]}], "]"}], "]"}], 
                    ",", 
                    InterpretationBox[
                    ButtonBox[
                    TooltipBox[
                    GraphicsBox[{{
                    GrayLevel[0], 
                    RectangleBox[{0, 0}]}, {
                    GrayLevel[0], 
                    RectangleBox[{1, -1}]}, {
                    GrayLevel[1], 
                    RectangleBox[{0, -1}, {2, 1}]}}, DefaultBaseStyle -> 
                    "ColorSwatchGraphics", AspectRatio -> 1, Frame -> True, 
                    FrameStyle -> GrayLevel[0.6666666666666666], FrameTicks -> 
                    None, PlotRangePadding -> None, ImageSize -> 
                    Dynamic[{Automatic, 1.35 CurrentValue["FontCapHeight"]/
                    AbsoluteCurrentValue[Magnification]}]], 
                    StyleBox[
                    RowBox[{"GrayLevel", "[", "1", "]"}], NumberMarks -> 
                    False]], Appearance -> None, BaseStyle -> {}, 
                    BaselinePosition -> Baseline, DefaultBaseStyle -> {}, 
                    ButtonFunction :> With[{Typeset`box$ = EvaluationBox[]}, 
                    If[
                    Not[
                    AbsoluteCurrentValue["Deployed"]], 
                    SelectionMove[Typeset`box$, All, Expression]; 
                    FrontEnd`Private`$ColorSelectorInitialAlpha = 1; 
                    FrontEnd`Private`$ColorSelectorInitialColor = 
                    GrayLevel[1]; FrontEnd`Private`$ColorSelectorUseMakeBoxes = 
                    True; MathLink`CallFrontEnd[
                    FrontEnd`AttachCell[Typeset`box$, 
                    FrontEndResource["GrayLevelColorValueSelector"], {
                    0, {Left, Bottom}}, {Left, Top}, 
                    "ClosingActions" -> {
                    "SelectionDeparture", "ParentChanged", 
                    "EvaluatorQuit"}]]]], BaseStyle -> Inherited, Evaluator -> 
                    Automatic, Method -> "Preemptive"], 
                    GrayLevel[1], Editable -> False, Selectable -> False]}], 
                    "]"}], ",", 
                    RowBox[{"Directive", "[", 
                    RowBox[{
                    RowBox[{"Opacity", "[", "0.5`", "]"}], ",", 
                    RowBox[{"EdgeForm", "[", 
                    RowBox[{"Directive", "[", 
                    RowBox[{
                    RowBox[{"Thickness", "[", "Small", "]"}], ",", 
                    RowBox[{"Opacity", "[", "0.175`", "]"}]}], "]"}], "]"}], 
                    ",", 
                    InterpretationBox[
                    ButtonBox[
                    TooltipBox[
                    GraphicsBox[{{
                    GrayLevel[0], 
                    RectangleBox[{0, 0}]}, {
                    GrayLevel[0], 
                    RectangleBox[{1, -1}]}, {
                    GrayLevel[1], 
                    RectangleBox[{0, -1}, {2, 1}]}}, DefaultBaseStyle -> 
                    "ColorSwatchGraphics", AspectRatio -> 1, Frame -> True, 
                    FrameStyle -> GrayLevel[0.6666666666666666], FrameTicks -> 
                    None, PlotRangePadding -> None, ImageSize -> 
                    Dynamic[{Automatic, 1.35 CurrentValue["FontCapHeight"]/
                    AbsoluteCurrentValue[Magnification]}]], 
                    StyleBox[
                    RowBox[{"GrayLevel", "[", "1", "]"}], NumberMarks -> 
                    False]], Appearance -> None, BaseStyle -> {}, 
                    BaselinePosition -> Baseline, DefaultBaseStyle -> {}, 
                    ButtonFunction :> With[{Typeset`box$ = EvaluationBox[]}, 
                    If[
                    Not[
                    AbsoluteCurrentValue["Deployed"]], 
                    SelectionMove[Typeset`box$, All, Expression]; 
                    FrontEnd`Private`$ColorSelectorInitialAlpha = 1; 
                    FrontEnd`Private`$ColorSelectorInitialColor = 
                    GrayLevel[1]; FrontEnd`Private`$ColorSelectorUseMakeBoxes = 
                    True; MathLink`CallFrontEnd[
                    FrontEnd`AttachCell[Typeset`box$, 
                    FrontEndResource["GrayLevelColorValueSelector"], {
                    0, {Left, Bottom}}, {Left, Top}, 
                    "ClosingActions" -> {
                    "SelectionDeparture", "ParentChanged", 
                    "EvaluatorQuit"}]]]], BaseStyle -> Inherited, Evaluator -> 
                    Automatic, Method -> "Preemptive"], 
                    GrayLevel[1], Editable -> False, Selectable -> False]}], 
                    "]"}], ",", 
                    RowBox[{"Directive", "[", 
                    RowBox[{
                    RowBox[{"Opacity", "[", "0.5`", "]"}], ",", 
                    RowBox[{"EdgeForm", "[", 
                    RowBox[{"Directive", "[", 
                    RowBox[{
                    RowBox[{"Thickness", "[", "Small", "]"}], ",", 
                    RowBox[{"Opacity", "[", "0.175`", "]"}]}], "]"}], "]"}], 
                    ",", 
                    InterpretationBox[
                    ButtonBox[
                    TooltipBox[
                    GraphicsBox[{{
                    GrayLevel[0], 
                    RectangleBox[{0, 0}]}, {
                    GrayLevel[0], 
                    RectangleBox[{1, -1}]}, {
                    GrayLevel[1], 
                    RectangleBox[{0, -1}, {2, 1}]}}, DefaultBaseStyle -> 
                    "ColorSwatchGraphics", AspectRatio -> 1, Frame -> True, 
                    FrameStyle -> GrayLevel[0.6666666666666666], FrameTicks -> 
                    None, PlotRangePadding -> None, ImageSize -> 
                    Dynamic[{Automatic, 1.35 CurrentValue["FontCapHeight"]/
                    AbsoluteCurrentValue[Magnification]}]], 
                    StyleBox[
                    RowBox[{"GrayLevel", "[", "1", "]"}], NumberMarks -> 
                    False]], Appearance -> None, BaseStyle -> {}, 
                    BaselinePosition -> Baseline, DefaultBaseStyle -> {}, 
                    ButtonFunction :> With[{Typeset`box$ = EvaluationBox[]}, 
                    If[
                    Not[
                    AbsoluteCurrentValue["Deployed"]], 
                    SelectionMove[Typeset`box$, All, Expression]; 
                    FrontEnd`Private`$ColorSelectorInitialAlpha = 1; 
                    FrontEnd`Private`$ColorSelectorInitialColor = 
                    GrayLevel[1]; FrontEnd`Private`$ColorSelectorUseMakeBoxes = 
                    True; MathLink`CallFrontEnd[
                    FrontEnd`AttachCell[Typeset`box$, 
                    FrontEndResource["GrayLevelColorValueSelector"], {
                    0, {Left, Bottom}}, {Left, Top}, 
                    "ClosingActions" -> {
                    "SelectionDeparture", "ParentChanged", 
                    "EvaluatorQuit"}]]]], BaseStyle -> Inherited, Evaluator -> 
                    Automatic, Method -> "Preemptive"], 
                    GrayLevel[1], Editable -> False, Selectable -> False]}], 
                    "]"}], ",", 
                    RowBox[{"Directive", "[", 
                    RowBox[{
                    RowBox[{"Opacity", "[", "0.5`", "]"}], ",", 
                    RowBox[{"EdgeForm", "[", 
                    RowBox[{"Directive", "[", 
                    RowBox[{
                    RowBox[{"Thickness", "[", "Small", "]"}], ",", 
                    RowBox[{"Opacity", "[", "0.175`", "]"}]}], "]"}], "]"}], 
                    ",", 
                    InterpretationBox[
                    ButtonBox[
                    TooltipBox[
                    GraphicsBox[{{
                    GrayLevel[0], 
                    RectangleBox[{0, 0}]}, {
                    GrayLevel[0], 
                    RectangleBox[{1, -1}]}, {
                    GrayLevel[1], 
                    RectangleBox[{0, -1}, {2, 1}]}}, DefaultBaseStyle -> 
                    "ColorSwatchGraphics", AspectRatio -> 1, Frame -> True, 
                    FrameStyle -> GrayLevel[0.6666666666666666], FrameTicks -> 
                    None, PlotRangePadding -> None, ImageSize -> 
                    Dynamic[{Automatic, 1.35 CurrentValue["FontCapHeight"]/
                    AbsoluteCurrentValue[Magnification]}]], 
                    StyleBox[
                    RowBox[{"GrayLevel", "[", "1", "]"}], NumberMarks -> 
                    False]], Appearance -> None, BaseStyle -> {}, 
                    BaselinePosition -> Baseline, DefaultBaseStyle -> {}, 
                    ButtonFunction :> With[{Typeset`box$ = EvaluationBox[]}, 
                    If[
                    Not[
                    AbsoluteCurrentValue["Deployed"]], 
                    SelectionMove[Typeset`box$, All, Expression]; 
                    FrontEnd`Private`$ColorSelectorInitialAlpha = 1; 
                    FrontEnd`Private`$ColorSelectorInitialColor = 
                    GrayLevel[1]; FrontEnd`Private`$ColorSelectorUseMakeBoxes = 
                    True; MathLink`CallFrontEnd[
                    FrontEnd`AttachCell[Typeset`box$, 
                    FrontEndResource["GrayLevelColorValueSelector"], {
                    0, {Left, Bottom}}, {Left, Top}, 
                    "ClosingActions" -> {
                    "SelectionDeparture", "ParentChanged", 
                    "EvaluatorQuit"}]]]], BaseStyle -> Inherited, Evaluator -> 
                    Automatic, Method -> "Preemptive"], 
                    GrayLevel[1], Editable -> False, Selectable -> False]}], 
                    "]"}], ",", 
                    RowBox[{"Directive", "[", 
                    RowBox[{
                    RowBox[{"Opacity", "[", "0.5`", "]"}], ",", 
                    RowBox[{"EdgeForm", "[", 
                    RowBox[{"Directive", "[", 
                    RowBox[{
                    RowBox[{"Thickness", "[", "Small", "]"}], ",", 
                    RowBox[{"Opacity", "[", "0.175`", "]"}]}], "]"}], "]"}], 
                    ",", 
                    InterpretationBox[
                    ButtonBox[
                    TooltipBox[
                    GraphicsBox[{{
                    GrayLevel[0], 
                    RectangleBox[{0, 0}]}, {
                    GrayLevel[0], 
                    RectangleBox[{1, -1}]}, {
                    GrayLevel[1], 
                    RectangleBox[{0, -1}, {2, 1}]}}, DefaultBaseStyle -> 
                    "ColorSwatchGraphics", AspectRatio -> 1, Frame -> True, 
                    FrameStyle -> GrayLevel[0.6666666666666666], FrameTicks -> 
                    None, PlotRangePadding -> None, ImageSize -> 
                    Dynamic[{Automatic, 1.35 CurrentValue["FontCapHeight"]/
                    AbsoluteCurrentValue[Magnification]}]], 
                    StyleBox[
                    RowBox[{"GrayLevel", "[", "1", "]"}], NumberMarks -> 
                    False]], Appearance -> None, BaseStyle -> {}, 
                    BaselinePosition -> Baseline, DefaultBaseStyle -> {}, 
                    ButtonFunction :> With[{Typeset`box$ = EvaluationBox[]}, 
                    If[
                    Not[
                    AbsoluteCurrentValue["Deployed"]], 
                    SelectionMove[Typeset`box$, All, Expression]; 
                    FrontEnd`Private`$ColorSelectorInitialAlpha = 1; 
                    FrontEnd`Private`$ColorSelectorInitialColor = 
                    GrayLevel[1]; FrontEnd`Private`$ColorSelectorUseMakeBoxes = 
                    True; MathLink`CallFrontEnd[
                    FrontEnd`AttachCell[Typeset`box$, 
                    FrontEndResource["GrayLevelColorValueSelector"], {
                    0, {Left, Bottom}}, {Left, Top}, 
                    "ClosingActions" -> {
                    "SelectionDeparture", "ParentChanged", 
                    "EvaluatorQuit"}]]]], BaseStyle -> Inherited, Evaluator -> 
                    Automatic, Method -> "Preemptive"], 
                    GrayLevel[1], Editable -> False, Selectable -> False]}], 
                    "]"}], ",", 
                    RowBox[{"Directive", "[", 
                    RowBox[{
                    RowBox[{"Opacity", "[", "0.5`", "]"}], ",", 
                    RowBox[{"EdgeForm", "[", 
                    RowBox[{"Directive", "[", 
                    RowBox[{
                    RowBox[{"Thickness", "[", "Small", "]"}], ",", 
                    RowBox[{"Opacity", "[", "0.175`", "]"}]}], "]"}], "]"}], 
                    ",", 
                    InterpretationBox[
                    ButtonBox[
                    TooltipBox[
                    GraphicsBox[{{
                    GrayLevel[0], 
                    RectangleBox[{0, 0}]}, {
                    GrayLevel[0], 
                    RectangleBox[{1, -1}]}, {
                    GrayLevel[1], 
                    RectangleBox[{0, -1}, {2, 1}]}}, DefaultBaseStyle -> 
                    "ColorSwatchGraphics", AspectRatio -> 1, Frame -> True, 
                    FrameStyle -> GrayLevel[0.6666666666666666], FrameTicks -> 
                    None, PlotRangePadding -> None, ImageSize -> 
                    Dynamic[{Automatic, 1.35 CurrentValue["FontCapHeight"]/
                    AbsoluteCurrentValue[Magnification]}]], 
                    StyleBox[
                    RowBox[{"GrayLevel", "[", "1", "]"}], NumberMarks -> 
                    False]], Appearance -> None, BaseStyle -> {}, 
                    BaselinePosition -> Baseline, DefaultBaseStyle -> {}, 
                    ButtonFunction :> With[{Typeset`box$ = EvaluationBox[]}, 
                    If[
                    Not[
                    AbsoluteCurrentValue["Deployed"]], 
                    SelectionMove[Typeset`box$, All, Expression]; 
                    FrontEnd`Private`$ColorSelectorInitialAlpha = 1; 
                    FrontEnd`Private`$ColorSelectorInitialColor = 
                    GrayLevel[1]; FrontEnd`Private`$ColorSelectorUseMakeBoxes = 
                    True; MathLink`CallFrontEnd[
                    FrontEnd`AttachCell[Typeset`box$, 
                    FrontEndResource["GrayLevelColorValueSelector"], {
                    0, {Left, Bottom}}, {Left, Top}, 
                    "ClosingActions" -> {
                    "SelectionDeparture", "ParentChanged", 
                    "EvaluatorQuit"}]]]], BaseStyle -> Inherited, Evaluator -> 
                    Automatic, Method -> "Preemptive"], 
                    GrayLevel[1], Editable -> False, Selectable -> False]}], 
                    "]"}], ",", 
                    RowBox[{"Directive", "[", 
                    RowBox[{
                    RowBox[{"Opacity", "[", "0.5`", "]"}], ",", 
                    RowBox[{"EdgeForm", "[", 
                    RowBox[{"Directive", "[", 
                    RowBox[{
                    RowBox[{"Thickness", "[", "Small", "]"}], ",", 
                    RowBox[{"Opacity", "[", "0.175`", "]"}]}], "]"}], "]"}], 
                    ",", 
                    InterpretationBox[
                    ButtonBox[
                    TooltipBox[
                    GraphicsBox[{{
                    GrayLevel[0], 
                    RectangleBox[{0, 0}]}, {
                    GrayLevel[0], 
                    RectangleBox[{1, -1}]}, {
                    GrayLevel[1], 
                    RectangleBox[{0, -1}, {2, 1}]}}, DefaultBaseStyle -> 
                    "ColorSwatchGraphics", AspectRatio -> 1, Frame -> True, 
                    FrameStyle -> GrayLevel[0.6666666666666666], FrameTicks -> 
                    None, PlotRangePadding -> None, ImageSize -> 
                    Dynamic[{Automatic, 1.35 CurrentValue["FontCapHeight"]/
                    AbsoluteCurrentValue[Magnification]}]], 
                    StyleBox[
                    RowBox[{"GrayLevel", "[", "1", "]"}], NumberMarks -> 
                    False]], Appearance -> None, BaseStyle -> {}, 
                    BaselinePosition -> Baseline, DefaultBaseStyle -> {}, 
                    ButtonFunction :> With[{Typeset`box$ = EvaluationBox[]}, 
                    If[
                    Not[
                    AbsoluteCurrentValue["Deployed"]], 
                    SelectionMove[Typeset`box$, All, Expression]; 
                    FrontEnd`Private`$ColorSelectorInitialAlpha = 1; 
                    FrontEnd`Private`$ColorSelectorInitialColor = 
                    GrayLevel[1]; FrontEnd`Private`$ColorSelectorUseMakeBoxes = 
                    True; MathLink`CallFrontEnd[
                    FrontEnd`AttachCell[Typeset`box$, 
                    FrontEndResource["GrayLevelColorValueSelector"], {
                    0, {Left, Bottom}}, {Left, Top}, 
                    "ClosingActions" -> {
                    "SelectionDeparture", "ParentChanged", 
                    "EvaluatorQuit"}]]]], BaseStyle -> Inherited, Evaluator -> 
                    Automatic, Method -> "Preemptive"], 
                    GrayLevel[1], Editable -> False, Selectable -> False]}], 
                    "]"}], ",", 
                    RowBox[{"Directive", "[", 
                    RowBox[{
                    RowBox[{"Opacity", "[", "0.5`", "]"}], ",", 
                    RowBox[{"EdgeForm", "[", 
                    RowBox[{"Directive", "[", 
                    RowBox[{
                    RowBox[{"Thickness", "[", "Small", "]"}], ",", 
                    RowBox[{"Opacity", "[", "0.175`", "]"}]}], "]"}], "]"}], 
                    ",", 
                    InterpretationBox[
                    ButtonBox[
                    TooltipBox[
                    GraphicsBox[{{
                    GrayLevel[0], 
                    RectangleBox[{0, 0}]}, {
                    GrayLevel[0], 
                    RectangleBox[{1, -1}]}, {
                    GrayLevel[1], 
                    RectangleBox[{0, -1}, {2, 1}]}}, DefaultBaseStyle -> 
                    "ColorSwatchGraphics", AspectRatio -> 1, Frame -> True, 
                    FrameStyle -> GrayLevel[0.6666666666666666], FrameTicks -> 
                    None, PlotRangePadding -> None, ImageSize -> 
                    Dynamic[{Automatic, 1.35 CurrentValue["FontCapHeight"]/
                    AbsoluteCurrentValue[Magnification]}]], 
                    StyleBox[
                    RowBox[{"GrayLevel", "[", "1", "]"}], NumberMarks -> 
                    False]], Appearance -> None, BaseStyle -> {}, 
                    BaselinePosition -> Baseline, DefaultBaseStyle -> {}, 
                    ButtonFunction :> With[{Typeset`box$ = EvaluationBox[]}, 
                    If[
                    Not[
                    AbsoluteCurrentValue["Deployed"]], 
                    SelectionMove[Typeset`box$, All, Expression]; 
                    FrontEnd`Private`$ColorSelectorInitialAlpha = 1; 
                    FrontEnd`Private`$ColorSelectorInitialColor = 
                    GrayLevel[1]; FrontEnd`Private`$ColorSelectorUseMakeBoxes = 
                    True; MathLink`CallFrontEnd[
                    FrontEnd`AttachCell[Typeset`box$, 
                    FrontEndResource["GrayLevelColorValueSelector"], {
                    0, {Left, Bottom}}, {Left, Top}, 
                    "ClosingActions" -> {
                    "SelectionDeparture", "ParentChanged", 
                    "EvaluatorQuit"}]]]], BaseStyle -> Inherited, Evaluator -> 
                    Automatic, Method -> "Preemptive"], 
                    GrayLevel[1], Editable -> False, Selectable -> False]}], 
                    "]"}], ",", 
                    RowBox[{"Directive", "[", 
                    RowBox[{
                    RowBox[{"Opacity", "[", "0.5`", "]"}], ",", 
                    RowBox[{"EdgeForm", "[", 
                    RowBox[{"Directive", "[", 
                    RowBox[{
                    RowBox[{"Thickness", "[", "Small", "]"}], ",", 
                    RowBox[{"Opacity", "[", "0.175`", "]"}]}], "]"}], "]"}], 
                    ",", 
                    InterpretationBox[
                    ButtonBox[
                    TooltipBox[
                    GraphicsBox[{{
                    GrayLevel[0], 
                    RectangleBox[{0, 0}]}, {
                    GrayLevel[0], 
                    RectangleBox[{1, -1}]}, {
                    GrayLevel[1], 
                    RectangleBox[{0, -1}, {2, 1}]}}, DefaultBaseStyle -> 
                    "ColorSwatchGraphics", AspectRatio -> 1, Frame -> True, 
                    FrameStyle -> GrayLevel[0.6666666666666666], FrameTicks -> 
                    None, PlotRangePadding -> None, ImageSize -> 
                    Dynamic[{Automatic, 1.35 CurrentValue["FontCapHeight"]/
                    AbsoluteCurrentValue[Magnification]}]], 
                    StyleBox[
                    RowBox[{"GrayLevel", "[", "1", "]"}], NumberMarks -> 
                    False]], Appearance -> None, BaseStyle -> {}, 
                    BaselinePosition -> Baseline, DefaultBaseStyle -> {}, 
                    ButtonFunction :> With[{Typeset`box$ = EvaluationBox[]}, 
                    If[
                    Not[
                    AbsoluteCurrentValue["Deployed"]], 
                    SelectionMove[Typeset`box$, All, Expression]; 
                    FrontEnd`Private`$ColorSelectorInitialAlpha = 1; 
                    FrontEnd`Private`$ColorSelectorInitialColor = 
                    GrayLevel[1]; FrontEnd`Private`$ColorSelectorUseMakeBoxes = 
                    True; MathLink`CallFrontEnd[
                    FrontEnd`AttachCell[Typeset`box$, 
                    FrontEndResource["GrayLevelColorValueSelector"], {
                    0, {Left, Bottom}}, {Left, Top}, 
                    "ClosingActions" -> {
                    "SelectionDeparture", "ParentChanged", 
                    "EvaluatorQuit"}]]]], BaseStyle -> Inherited, Evaluator -> 
                    Automatic, Method -> "Preemptive"], 
                    GrayLevel[1], Editable -> False, Selectable -> False]}], 
                    "]"}], ",", 
                    RowBox[{"Directive", "[", 
                    RowBox[{
                    RowBox[{"Opacity", "[", "0.5`", "]"}], ",", 
                    RowBox[{"EdgeForm", "[", 
                    RowBox[{"Directive", "[", 
                    RowBox[{
                    RowBox[{"Thickness", "[", "Small", "]"}], ",", 
                    RowBox[{"Opacity", "[", "0.175`", "]"}]}], "]"}], "]"}], 
                    ",", 
                    InterpretationBox[
                    ButtonBox[
                    TooltipBox[
                    GraphicsBox[{{
                    GrayLevel[0], 
                    RectangleBox[{0, 0}]}, {
                    GrayLevel[0], 
                    RectangleBox[{1, -1}]}, {
                    GrayLevel[1], 
                    RectangleBox[{0, -1}, {2, 1}]}}, DefaultBaseStyle -> 
                    "ColorSwatchGraphics", AspectRatio -> 1, Frame -> True, 
                    FrameStyle -> GrayLevel[0.6666666666666666], FrameTicks -> 
                    None, PlotRangePadding -> None, ImageSize -> 
                    Dynamic[{Automatic, 1.35 CurrentValue["FontCapHeight"]/
                    AbsoluteCurrentValue[Magnification]}]], 
                    StyleBox[
                    RowBox[{"GrayLevel", "[", "1", "]"}], NumberMarks -> 
                    False]], Appearance -> None, BaseStyle -> {}, 
                    BaselinePosition -> Baseline, DefaultBaseStyle -> {}, 
                    ButtonFunction :> With[{Typeset`box$ = EvaluationBox[]}, 
                    If[
                    Not[
                    AbsoluteCurrentValue["Deployed"]], 
                    SelectionMove[Typeset`box$, All, Expression]; 
                    FrontEnd`Private`$ColorSelectorInitialAlpha = 1; 
                    FrontEnd`Private`$ColorSelectorInitialColor = 
                    GrayLevel[1]; FrontEnd`Private`$ColorSelectorUseMakeBoxes = 
                    True; MathLink`CallFrontEnd[
                    FrontEnd`AttachCell[Typeset`box$, 
                    FrontEndResource["GrayLevelColorValueSelector"], {
                    0, {Left, Bottom}}, {Left, Top}, 
                    "ClosingActions" -> {
                    "SelectionDeparture", "ParentChanged", 
                    "EvaluatorQuit"}]]]], BaseStyle -> Inherited, Evaluator -> 
                    Automatic, Method -> "Preemptive"], 
                    GrayLevel[1], Editable -> False, Selectable -> False]}], 
                    "]"}], ",", 
                    RowBox[{"Directive", "[", 
                    RowBox[{
                    RowBox[{"Opacity", "[", "0.5`", "]"}], ",", 
                    RowBox[{"EdgeForm", "[", 
                    RowBox[{"Directive", "[", 
                    RowBox[{
                    RowBox[{"Thickness", "[", "Small", "]"}], ",", 
                    RowBox[{"Opacity", "[", "0.175`", "]"}]}], "]"}], "]"}], 
                    ",", 
                    InterpretationBox[
                    ButtonBox[
                    TooltipBox[
                    GraphicsBox[{{
                    GrayLevel[0], 
                    RectangleBox[{0, 0}]}, {
                    GrayLevel[0], 
                    RectangleBox[{1, -1}]}, {
                    GrayLevel[1], 
                    RectangleBox[{0, -1}, {2, 1}]}}, DefaultBaseStyle -> 
                    "ColorSwatchGraphics", AspectRatio -> 1, Frame -> True, 
                    FrameStyle -> GrayLevel[0.6666666666666666], FrameTicks -> 
                    None, PlotRangePadding -> None, ImageSize -> 
                    Dynamic[{Automatic, 1.35 CurrentValue["FontCapHeight"]/
                    AbsoluteCurrentValue[Magnification]}]], 
                    StyleBox[
                    RowBox[{"GrayLevel", "[", "1", "]"}], NumberMarks -> 
                    False]], Appearance -> None, BaseStyle -> {}, 
                    BaselinePosition -> Baseline, DefaultBaseStyle -> {}, 
                    ButtonFunction :> With[{Typeset`box$ = EvaluationBox[]}, 
                    If[
                    Not[
                    AbsoluteCurrentValue["Deployed"]], 
                    SelectionMove[Typeset`box$, All, Expression]; 
                    FrontEnd`Private`$ColorSelectorInitialAlpha = 1; 
                    FrontEnd`Private`$ColorSelectorInitialColor = 
                    GrayLevel[1]; FrontEnd`Private`$ColorSelectorUseMakeBoxes = 
                    True; MathLink`CallFrontEnd[
                    FrontEnd`AttachCell[Typeset`box$, 
                    FrontEndResource["GrayLevelColorValueSelector"], {
                    0, {Left, Bottom}}, {Left, Top}, 
                    "ClosingActions" -> {
                    "SelectionDeparture", "ParentChanged", 
                    "EvaluatorQuit"}]]]], BaseStyle -> Inherited, Evaluator -> 
                    Automatic, Method -> "Preemptive"], 
                    GrayLevel[1], Editable -> False, Selectable -> False]}], 
                    "]"}], ",", 
                    RowBox[{"Directive", "[", 
                    RowBox[{
                    RowBox[{"Opacity", "[", "0.5`", "]"}], ",", 
                    RowBox[{"EdgeForm", "[", 
                    RowBox[{"Directive", "[", 
                    RowBox[{
                    RowBox[{"Thickness", "[", "Small", "]"}], ",", 
                    RowBox[{"Opacity", "[", "0.175`", "]"}]}], "]"}], "]"}], 
                    ",", 
                    InterpretationBox[
                    ButtonBox[
                    TooltipBox[
                    GraphicsBox[{{
                    GrayLevel[0], 
                    RectangleBox[{0, 0}]}, {
                    GrayLevel[0], 
                    RectangleBox[{1, -1}]}, {
                    GrayLevel[1], 
                    RectangleBox[{0, -1}, {2, 1}]}}, DefaultBaseStyle -> 
                    "ColorSwatchGraphics", AspectRatio -> 1, Frame -> True, 
                    FrameStyle -> GrayLevel[0.6666666666666666], FrameTicks -> 
                    None, PlotRangePadding -> None, ImageSize -> 
                    Dynamic[{Automatic, 1.35 CurrentValue["FontCapHeight"]/
                    AbsoluteCurrentValue[Magnification]}]], 
                    StyleBox[
                    RowBox[{"GrayLevel", "[", "1", "]"}], NumberMarks -> 
                    False]], Appearance -> None, BaseStyle -> {}, 
                    BaselinePosition -> Baseline, DefaultBaseStyle -> {}, 
                    ButtonFunction :> With[{Typeset`box$ = EvaluationBox[]}, 
                    If[
                    Not[
                    AbsoluteCurrentValue["Deployed"]], 
                    SelectionMove[Typeset`box$, All, Expression]; 
                    FrontEnd`Private`$ColorSelectorInitialAlpha = 1; 
                    FrontEnd`Private`$ColorSelectorInitialColor = 
                    GrayLevel[1]; FrontEnd`Private`$ColorSelectorUseMakeBoxes = 
                    True; MathLink`CallFrontEnd[
                    FrontEnd`AttachCell[Typeset`box$, 
                    FrontEndResource["GrayLevelColorValueSelector"], {
                    0, {Left, Bottom}}, {Left, Top}, 
                    "ClosingActions" -> {
                    "SelectionDeparture", "ParentChanged", 
                    "EvaluatorQuit"}]]]], BaseStyle -> Inherited, Evaluator -> 
                    Automatic, Method -> "Preemptive"], 
                    GrayLevel[1], Editable -> False, Selectable -> False]}], 
                    "]"}], ",", 
                    RowBox[{"Directive", "[", 
                    RowBox[{
                    RowBox[{"Opacity", "[", "0.5`", "]"}], ",", 
                    RowBox[{"EdgeForm", "[", 
                    RowBox[{"Directive", "[", 
                    RowBox[{
                    RowBox[{"Thickness", "[", "Small", "]"}], ",", 
                    RowBox[{"Opacity", "[", "0.175`", "]"}]}], "]"}], "]"}], 
                    ",", 
                    InterpretationBox[
                    ButtonBox[
                    TooltipBox[
                    GraphicsBox[{{
                    GrayLevel[0], 
                    RectangleBox[{0, 0}]}, {
                    GrayLevel[0], 
                    RectangleBox[{1, -1}]}, {
                    GrayLevel[1], 
                    RectangleBox[{0, -1}, {2, 1}]}}, DefaultBaseStyle -> 
                    "ColorSwatchGraphics", AspectRatio -> 1, Frame -> True, 
                    FrameStyle -> GrayLevel[0.6666666666666666], FrameTicks -> 
                    None, PlotRangePadding -> None, ImageSize -> 
                    Dynamic[{Automatic, 1.35 CurrentValue["FontCapHeight"]/
                    AbsoluteCurrentValue[Magnification]}]], 
                    StyleBox[
                    RowBox[{"GrayLevel", "[", "1", "]"}], NumberMarks -> 
                    False]], Appearance -> None, BaseStyle -> {}, 
                    BaselinePosition -> Baseline, DefaultBaseStyle -> {}, 
                    ButtonFunction :> With[{Typeset`box$ = EvaluationBox[]}, 
                    If[
                    Not[
                    AbsoluteCurrentValue["Deployed"]], 
                    SelectionMove[Typeset`box$, All, Expression]; 
                    FrontEnd`Private`$ColorSelectorInitialAlpha = 1; 
                    FrontEnd`Private`$ColorSelectorInitialColor = 
                    GrayLevel[1]; FrontEnd`Private`$ColorSelectorUseMakeBoxes = 
                    True; MathLink`CallFrontEnd[
                    FrontEnd`AttachCell[Typeset`box$, 
                    FrontEndResource["GrayLevelColorValueSelector"], {
                    0, {Left, Bottom}}, {Left, Top}, 
                    "ClosingActions" -> {
                    "SelectionDeparture", "ParentChanged", 
                    "EvaluatorQuit"}]]]], BaseStyle -> Inherited, Evaluator -> 
                    Automatic, Method -> "Preemptive"], 
                    GrayLevel[1], Editable -> False, Selectable -> False]}], 
                    "]"}], ",", 
                    RowBox[{"Directive", "[", 
                    RowBox[{
                    RowBox[{"Opacity", "[", "0.5`", "]"}], ",", 
                    RowBox[{"EdgeForm", "[", 
                    RowBox[{"Directive", "[", 
                    RowBox[{
                    RowBox[{"Thickness", "[", "Small", "]"}], ",", 
                    RowBox[{"Opacity", "[", "0.175`", "]"}]}], "]"}], "]"}], 
                    ",", 
                    InterpretationBox[
                    ButtonBox[
                    TooltipBox[
                    GraphicsBox[{{
                    GrayLevel[0], 
                    RectangleBox[{0, 0}]}, {
                    GrayLevel[0], 
                    RectangleBox[{1, -1}]}, {
                    GrayLevel[1], 
                    RectangleBox[{0, -1}, {2, 1}]}}, DefaultBaseStyle -> 
                    "ColorSwatchGraphics", AspectRatio -> 1, Frame -> True, 
                    FrameStyle -> GrayLevel[0.6666666666666666], FrameTicks -> 
                    None, PlotRangePadding -> None, ImageSize -> 
                    Dynamic[{Automatic, 1.35 CurrentValue["FontCapHeight"]/
                    AbsoluteCurrentValue[Magnification]}]], 
                    StyleBox[
                    RowBox[{"GrayLevel", "[", "1", "]"}], NumberMarks -> 
                    False]], Appearance -> None, BaseStyle -> {}, 
                    BaselinePosition -> Baseline, DefaultBaseStyle -> {}, 
                    ButtonFunction :> With[{Typeset`box$ = EvaluationBox[]}, 
                    If[
                    Not[
                    AbsoluteCurrentValue["Deployed"]], 
                    SelectionMove[Typeset`box$, All, Expression]; 
                    FrontEnd`Private`$ColorSelectorInitialAlpha = 1; 
                    FrontEnd`Private`$ColorSelectorInitialColor = 
                    GrayLevel[1]; FrontEnd`Private`$ColorSelectorUseMakeBoxes = 
                    True; MathLink`CallFrontEnd[
                    FrontEnd`AttachCell[Typeset`box$, 
                    FrontEndResource["GrayLevelColorValueSelector"], {
                    0, {Left, Bottom}}, {Left, Top}, 
                    "ClosingActions" -> {
                    "SelectionDeparture", "ParentChanged", 
                    "EvaluatorQuit"}]]]], BaseStyle -> Inherited, Evaluator -> 
                    Automatic, Method -> "Preemptive"], 
                    GrayLevel[1], Editable -> False, Selectable -> False]}], 
                    "]"}], ",", 
                    RowBox[{"Directive", "[", 
                    RowBox[{
                    RowBox[{"Opacity", "[", "0.5`", "]"}], ",", 
                    RowBox[{"EdgeForm", "[", 
                    RowBox[{"Directive", "[", 
                    RowBox[{
                    RowBox[{"Thickness", "[", "Small", "]"}], ",", 
                    RowBox[{"Opacity", "[", "0.175`", "]"}]}], "]"}], "]"}], 
                    ",", 
                    InterpretationBox[
                    ButtonBox[
                    TooltipBox[
                    GraphicsBox[{{
                    GrayLevel[0], 
                    RectangleBox[{0, 0}]}, {
                    GrayLevel[0], 
                    RectangleBox[{1, -1}]}, {
                    GrayLevel[1], 
                    RectangleBox[{0, -1}, {2, 1}]}}, DefaultBaseStyle -> 
                    "ColorSwatchGraphics", AspectRatio -> 1, Frame -> True, 
                    FrameStyle -> GrayLevel[0.6666666666666666], FrameTicks -> 
                    None, PlotRangePadding -> None, ImageSize -> 
                    Dynamic[{Automatic, 1.35 CurrentValue["FontCapHeight"]/
                    AbsoluteCurrentValue[Magnification]}]], 
                    StyleBox[
                    RowBox[{"GrayLevel", "[", "1", "]"}], NumberMarks -> 
                    False]], Appearance -> None, BaseStyle -> {}, 
                    BaselinePosition -> Baseline, DefaultBaseStyle -> {}, 
                    ButtonFunction :> With[{Typeset`box$ = EvaluationBox[]}, 
                    If[
                    Not[
                    AbsoluteCurrentValue["Deployed"]], 
                    SelectionMove[Typeset`box$, All, Expression]; 
                    FrontEnd`Private`$ColorSelectorInitialAlpha = 1; 
                    FrontEnd`Private`$ColorSelectorInitialColor = 
                    GrayLevel[1]; FrontEnd`Private`$ColorSelectorUseMakeBoxes = 
                    True; MathLink`CallFrontEnd[
                    FrontEnd`AttachCell[Typeset`box$, 
                    FrontEndResource["GrayLevelColorValueSelector"], {
                    0, {Left, Bottom}}, {Left, Top}, 
                    "ClosingActions" -> {
                    "SelectionDeparture", "ParentChanged", 
                    "EvaluatorQuit"}]]]], BaseStyle -> Inherited, Evaluator -> 
                    Automatic, Method -> "Preemptive"], 
                    GrayLevel[1], Editable -> False, Selectable -> False]}], 
                    "]"}], ",", 
                    RowBox[{"Directive", "[", 
                    RowBox[{
                    RowBox[{"Opacity", "[", "0.5`", "]"}], ",", 
                    RowBox[{"EdgeForm", "[", 
                    RowBox[{"Directive", "[", 
                    RowBox[{
                    RowBox[{"Thickness", "[", "Small", "]"}], ",", 
                    RowBox[{"Opacity", "[", "0.175`", "]"}]}], "]"}], "]"}], 
                    ",", 
                    InterpretationBox[
                    ButtonBox[
                    TooltipBox[
                    GraphicsBox[{{
                    GrayLevel[0], 
                    RectangleBox[{0, 0}]}, {
                    GrayLevel[0], 
                    RectangleBox[{1, -1}]}, {
                    GrayLevel[1], 
                    RectangleBox[{0, -1}, {2, 1}]}}, DefaultBaseStyle -> 
                    "ColorSwatchGraphics", AspectRatio -> 1, Frame -> True, 
                    FrameStyle -> GrayLevel[0.6666666666666666], FrameTicks -> 
                    None, PlotRangePadding -> None, ImageSize -> 
                    Dynamic[{Automatic, 1.35 CurrentValue["FontCapHeight"]/
                    AbsoluteCurrentValue[Magnification]}]], 
                    StyleBox[
                    RowBox[{"GrayLevel", "[", "1", "]"}], NumberMarks -> 
                    False]], Appearance -> None, BaseStyle -> {}, 
                    BaselinePosition -> Baseline, DefaultBaseStyle -> {}, 
                    ButtonFunction :> With[{Typeset`box$ = EvaluationBox[]}, 
                    If[
                    Not[
                    AbsoluteCurrentValue["Deployed"]], 
                    SelectionMove[Typeset`box$, All, Expression]; 
                    FrontEnd`Private`$ColorSelectorInitialAlpha = 1; 
                    FrontEnd`Private`$ColorSelectorInitialColor = 
                    GrayLevel[1]; FrontEnd`Private`$ColorSelectorUseMakeBoxes = 
                    True; MathLink`CallFrontEnd[
                    FrontEnd`AttachCell[Typeset`box$, 
                    FrontEndResource["GrayLevelColorValueSelector"], {
                    0, {Left, Bottom}}, {Left, Top}, 
                    "ClosingActions" -> {
                    "SelectionDeparture", "ParentChanged", 
                    "EvaluatorQuit"}]]]], BaseStyle -> Inherited, Evaluator -> 
                    Automatic, Method -> "Preemptive"], 
                    GrayLevel[1], Editable -> False, Selectable -> False]}], 
                    "]"}], ",", 
                    RowBox[{"Directive", "[", 
                    RowBox[{
                    RowBox[{"Opacity", "[", "0.5`", "]"}], ",", 
                    RowBox[{"EdgeForm", "[", 
                    RowBox[{"Directive", "[", 
                    RowBox[{
                    RowBox[{"Thickness", "[", "Small", "]"}], ",", 
                    RowBox[{"Opacity", "[", "0.175`", "]"}]}], "]"}], "]"}], 
                    ",", 
                    InterpretationBox[
                    ButtonBox[
                    TooltipBox[
                    GraphicsBox[{{
                    GrayLevel[0], 
                    RectangleBox[{0, 0}]}, {
                    GrayLevel[0], 
                    RectangleBox[{1, -1}]}, {
                    GrayLevel[1], 
                    RectangleBox[{0, -1}, {2, 1}]}}, DefaultBaseStyle -> 
                    "ColorSwatchGraphics", AspectRatio -> 1, Frame -> True, 
                    FrameStyle -> GrayLevel[0.6666666666666666], FrameTicks -> 
                    None, PlotRangePadding -> None, ImageSize -> 
                    Dynamic[{Automatic, 1.35 CurrentValue["FontCapHeight"]/
                    AbsoluteCurrentValue[Magnification]}]], 
                    StyleBox[
                    RowBox[{"GrayLevel", "[", "1", "]"}], NumberMarks -> 
                    False]], Appearance -> None, BaseStyle -> {}, 
                    BaselinePosition -> Baseline, DefaultBaseStyle -> {}, 
                    ButtonFunction :> With[{Typeset`box$ = EvaluationBox[]}, 
                    If[
                    Not[
                    AbsoluteCurrentValue["Deployed"]], 
                    SelectionMove[Typeset`box$, All, Expression]; 
                    FrontEnd`Private`$ColorSelectorInitialAlpha = 1; 
                    FrontEnd`Private`$ColorSelectorInitialColor = 
                    GrayLevel[1]; FrontEnd`Private`$ColorSelectorUseMakeBoxes = 
                    True; MathLink`CallFrontEnd[
                    FrontEnd`AttachCell[Typeset`box$, 
                    FrontEndResource["GrayLevelColorValueSelector"], {
                    0, {Left, Bottom}}, {Left, Top}, 
                    "ClosingActions" -> {
                    "SelectionDeparture", "ParentChanged", 
                    "EvaluatorQuit"}]]]], BaseStyle -> Inherited, Evaluator -> 
                    Automatic, Method -> "Preemptive"], 
                    GrayLevel[1], Editable -> False, Selectable -> False]}], 
                    "]"}], ",", 
                    RowBox[{"Directive", "[", 
                    RowBox[{
                    RowBox[{"Opacity", "[", "0.5`", "]"}], ",", 
                    RowBox[{"EdgeForm", "[", 
                    RowBox[{"Directive", "[", 
                    RowBox[{
                    RowBox[{"Thickness", "[", "Small", "]"}], ",", 
                    RowBox[{"Opacity", "[", "0.175`", "]"}]}], "]"}], "]"}], 
                    ",", 
                    InterpretationBox[
                    ButtonBox[
                    TooltipBox[
                    GraphicsBox[{{
                    GrayLevel[0], 
                    RectangleBox[{0, 0}]}, {
                    GrayLevel[0], 
                    RectangleBox[{1, -1}]}, {
                    GrayLevel[1], 
                    RectangleBox[{0, -1}, {2, 1}]}}, DefaultBaseStyle -> 
                    "ColorSwatchGraphics", AspectRatio -> 1, Frame -> True, 
                    FrameStyle -> GrayLevel[0.6666666666666666], FrameTicks -> 
                    None, PlotRangePadding -> None, ImageSize -> 
                    Dynamic[{Automatic, 1.35 CurrentValue["FontCapHeight"]/
                    AbsoluteCurrentValue[Magnification]}]], 
                    StyleBox[
                    RowBox[{"GrayLevel", "[", "1", "]"}], NumberMarks -> 
                    False]], Appearance -> None, BaseStyle -> {}, 
                    BaselinePosition -> Baseline, DefaultBaseStyle -> {}, 
                    ButtonFunction :> With[{Typeset`box$ = EvaluationBox[]}, 
                    If[
                    Not[
                    AbsoluteCurrentValue["Deployed"]], 
                    SelectionMove[Typeset`box$, All, Expression]; 
                    FrontEnd`Private`$ColorSelectorInitialAlpha = 1; 
                    FrontEnd`Private`$ColorSelectorInitialColor = 
                    GrayLevel[1]; FrontEnd`Private`$ColorSelectorUseMakeBoxes = 
                    True; MathLink`CallFrontEnd[
                    FrontEnd`AttachCell[Typeset`box$, 
                    FrontEndResource["GrayLevelColorValueSelector"], {
                    0, {Left, Bottom}}, {Left, Top}, 
                    "ClosingActions" -> {
                    "SelectionDeparture", "ParentChanged", 
                    "EvaluatorQuit"}]]]], BaseStyle -> Inherited, Evaluator -> 
                    Automatic, Method -> "Preemptive"], 
                    GrayLevel[1], Editable -> False, Selectable -> False]}], 
                    "]"}], ",", 
                    RowBox[{"Directive", "[", 
                    RowBox[{
                    RowBox[{"Opacity", "[", "0.5`", "]"}], ",", 
                    RowBox[{"EdgeForm", "[", 
                    RowBox[{"Directive", "[", 
                    RowBox[{
                    RowBox[{"Thickness", "[", "Small", "]"}], ",", 
                    RowBox[{"Opacity", "[", "0.175`", "]"}]}], "]"}], "]"}], 
                    ",", 
                    InterpretationBox[
                    ButtonBox[
                    TooltipBox[
                    GraphicsBox[{{
                    GrayLevel[0], 
                    RectangleBox[{0, 0}]}, {
                    GrayLevel[0], 
                    RectangleBox[{1, -1}]}, {
                    GrayLevel[1], 
                    RectangleBox[{0, -1}, {2, 1}]}}, DefaultBaseStyle -> 
                    "ColorSwatchGraphics", AspectRatio -> 1, Frame -> True, 
                    FrameStyle -> GrayLevel[0.6666666666666666], FrameTicks -> 
                    None, PlotRangePadding -> None, ImageSize -> 
                    Dynamic[{Automatic, 1.35 CurrentValue["FontCapHeight"]/
                    AbsoluteCurrentValue[Magnification]}]], 
                    StyleBox[
                    RowBox[{"GrayLevel", "[", "1", "]"}], NumberMarks -> 
                    False]], Appearance -> None, BaseStyle -> {}, 
                    BaselinePosition -> Baseline, DefaultBaseStyle -> {}, 
                    ButtonFunction :> With[{Typeset`box$ = EvaluationBox[]}, 
                    If[
                    Not[
                    AbsoluteCurrentValue["Deployed"]], 
                    SelectionMove[Typeset`box$, All, Expression]; 
                    FrontEnd`Private`$ColorSelectorInitialAlpha = 1; 
                    FrontEnd`Private`$ColorSelectorInitialColor = 
                    GrayLevel[1]; FrontEnd`Private`$ColorSelectorUseMakeBoxes = 
                    True; MathLink`CallFrontEnd[
                    FrontEnd`AttachCell[Typeset`box$, 
                    FrontEndResource["GrayLevelColorValueSelector"], {
                    0, {Left, Bottom}}, {Left, Top}, 
                    "ClosingActions" -> {
                    "SelectionDeparture", "ParentChanged", 
                    "EvaluatorQuit"}]]]], BaseStyle -> Inherited, Evaluator -> 
                    Automatic, Method -> "Preemptive"], 
                    GrayLevel[1], Editable -> False, Selectable -> False]}], 
                    "]"}], ",", 
                    RowBox[{"Directive", "[", 
                    RowBox[{
                    RowBox[{"Opacity", "[", "0.5`", "]"}], ",", 
                    RowBox[{"EdgeForm", "[", 
                    RowBox[{"Directive", "[", 
                    RowBox[{
                    RowBox[{"Thickness", "[", "Small", "]"}], ",", 
                    RowBox[{"Opacity", "[", "0.175`", "]"}]}], "]"}], "]"}], 
                    ",", 
                    InterpretationBox[
                    ButtonBox[
                    TooltipBox[
                    GraphicsBox[{{
                    GrayLevel[0], 
                    RectangleBox[{0, 0}]}, {
                    GrayLevel[0], 
                    RectangleBox[{1, -1}]}, {
                    GrayLevel[1], 
                    RectangleBox[{0, -1}, {2, 1}]}}, DefaultBaseStyle -> 
                    "ColorSwatchGraphics", AspectRatio -> 1, Frame -> True, 
                    FrameStyle -> GrayLevel[0.6666666666666666], FrameTicks -> 
                    None, PlotRangePadding -> None, ImageSize -> 
                    Dynamic[{Automatic, 1.35 CurrentValue["FontCapHeight"]/
                    AbsoluteCurrentValue[Magnification]}]], 
                    StyleBox[
                    RowBox[{"GrayLevel", "[", "1", "]"}], NumberMarks -> 
                    False]], Appearance -> None, BaseStyle -> {}, 
                    BaselinePosition -> Baseline, DefaultBaseStyle -> {}, 
                    ButtonFunction :> With[{Typeset`box$ = EvaluationBox[]}, 
                    If[
                    Not[
                    AbsoluteCurrentValue["Deployed"]], 
                    SelectionMove[Typeset`box$, All, Expression]; 
                    FrontEnd`Private`$ColorSelectorInitialAlpha = 1; 
                    FrontEnd`Private`$ColorSelectorInitialColor = 
                    GrayLevel[1]; FrontEnd`Private`$ColorSelectorUseMakeBoxes = 
                    True; MathLink`CallFrontEnd[
                    FrontEnd`AttachCell[Typeset`box$, 
                    FrontEndResource["GrayLevelColorValueSelector"], {
                    0, {Left, Bottom}}, {Left, Top}, 
                    "ClosingActions" -> {
                    "SelectionDeparture", "ParentChanged", 
                    "EvaluatorQuit"}]]]], BaseStyle -> Inherited, Evaluator -> 
                    Automatic, Method -> "Preemptive"], 
                    GrayLevel[1], Editable -> False, Selectable -> False]}], 
                    "]"}], ",", 
                    RowBox[{"Directive", "[", 
                    RowBox[{
                    RowBox[{"Opacity", "[", "0.5`", "]"}], ",", 
                    RowBox[{"EdgeForm", "[", 
                    RowBox[{"Directive", "[", 
                    RowBox[{
                    RowBox[{"Thickness", "[", "Small", "]"}], ",", 
                    RowBox[{"Opacity", "[", "0.175`", "]"}]}], "]"}], "]"}], 
                    ",", 
                    InterpretationBox[
                    ButtonBox[
                    TooltipBox[
                    GraphicsBox[{{
                    GrayLevel[0], 
                    RectangleBox[{0, 0}]}, {
                    GrayLevel[0], 
                    RectangleBox[{1, -1}]}, {
                    GrayLevel[1], 
                    RectangleBox[{0, -1}, {2, 1}]}}, DefaultBaseStyle -> 
                    "ColorSwatchGraphics", AspectRatio -> 1, Frame -> True, 
                    FrameStyle -> GrayLevel[0.6666666666666666], FrameTicks -> 
                    None, PlotRangePadding -> None, ImageSize -> 
                    Dynamic[{Automatic, 1.35 CurrentValue["FontCapHeight"]/
                    AbsoluteCurrentValue[Magnification]}]], 
                    StyleBox[
                    RowBox[{"GrayLevel", "[", "1", "]"}], NumberMarks -> 
                    False]], Appearance -> None, BaseStyle -> {}, 
                    BaselinePosition -> Baseline, DefaultBaseStyle -> {}, 
                    ButtonFunction :> With[{Typeset`box$ = EvaluationBox[]}, 
                    If[
                    Not[
                    AbsoluteCurrentValue["Deployed"]], 
                    SelectionMove[Typeset`box$, All, Expression]; 
                    FrontEnd`Private`$ColorSelectorInitialAlpha = 1; 
                    FrontEnd`Private`$ColorSelectorInitialColor = 
                    GrayLevel[1]; FrontEnd`Private`$ColorSelectorUseMakeBoxes = 
                    True; MathLink`CallFrontEnd[
                    FrontEnd`AttachCell[Typeset`box$, 
                    FrontEndResource["GrayLevelColorValueSelector"], {
                    0, {Left, Bottom}}, {Left, Top}, 
                    "ClosingActions" -> {
                    "SelectionDeparture", "ParentChanged", 
                    "EvaluatorQuit"}]]]], BaseStyle -> Inherited, Evaluator -> 
                    Automatic, Method -> "Preemptive"], 
                    GrayLevel[1], Editable -> False, Selectable -> False]}], 
                    "]"}], ",", 
                    RowBox[{"Directive", "[", 
                    RowBox[{
                    RowBox[{"Opacity", "[", "0.5`", "]"}], ",", 
                    RowBox[{"EdgeForm", "[", 
                    RowBox[{"Directive", "[", 
                    RowBox[{
                    RowBox[{"Thickness", "[", "Small", "]"}], ",", 
                    RowBox[{"Opacity", "[", "0.175`", "]"}]}], "]"}], "]"}], 
                    ",", 
                    InterpretationBox[
                    ButtonBox[
                    TooltipBox[
                    GraphicsBox[{{
                    GrayLevel[0], 
                    RectangleBox[{0, 0}]}, {
                    GrayLevel[0], 
                    RectangleBox[{1, -1}]}, {
                    GrayLevel[1], 
                    RectangleBox[{0, -1}, {2, 1}]}}, DefaultBaseStyle -> 
                    "ColorSwatchGraphics", AspectRatio -> 1, Frame -> True, 
                    FrameStyle -> GrayLevel[0.6666666666666666], FrameTicks -> 
                    None, PlotRangePadding -> None, ImageSize -> 
                    Dynamic[{Automatic, 1.35 CurrentValue["FontCapHeight"]/
                    AbsoluteCurrentValue[Magnification]}]], 
                    StyleBox[
                    RowBox[{"GrayLevel", "[", "1", "]"}], NumberMarks -> 
                    False]], Appearance -> None, BaseStyle -> {}, 
                    BaselinePosition -> Baseline, DefaultBaseStyle -> {}, 
                    ButtonFunction :> With[{Typeset`box$ = EvaluationBox[]}, 
                    If[
                    Not[
                    AbsoluteCurrentValue["Deployed"]], 
                    SelectionMove[Typeset`box$, All, Expression]; 
                    FrontEnd`Private`$ColorSelectorInitialAlpha = 1; 
                    FrontEnd`Private`$ColorSelectorInitialColor = 
                    GrayLevel[1]; FrontEnd`Private`$ColorSelectorUseMakeBoxes = 
                    True; MathLink`CallFrontEnd[
                    FrontEnd`AttachCell[Typeset`box$, 
                    FrontEndResource["GrayLevelColorValueSelector"], {
                    0, {Left, Bottom}}, {Left, Top}, 
                    "ClosingActions" -> {
                    "SelectionDeparture", "ParentChanged", 
                    "EvaluatorQuit"}]]]], BaseStyle -> Inherited, Evaluator -> 
                    Automatic, Method -> "Preemptive"], 
                    GrayLevel[1], Editable -> False, Selectable -> False]}], 
                    "]"}], ",", 
                    RowBox[{"Directive", "[", 
                    RowBox[{
                    RowBox[{"Opacity", "[", "0.5`", "]"}], ",", 
                    RowBox[{"EdgeForm", "[", 
                    RowBox[{"Directive", "[", 
                    RowBox[{
                    RowBox[{"Thickness", "[", "Small", "]"}], ",", 
                    RowBox[{"Opacity", "[", "0.175`", "]"}]}], "]"}], "]"}], 
                    ",", 
                    InterpretationBox[
                    ButtonBox[
                    TooltipBox[
                    GraphicsBox[{{
                    GrayLevel[0], 
                    RectangleBox[{0, 0}]}, {
                    GrayLevel[0], 
                    RectangleBox[{1, -1}]}, {
                    GrayLevel[1], 
                    RectangleBox[{0, -1}, {2, 1}]}}, DefaultBaseStyle -> 
                    "ColorSwatchGraphics", AspectRatio -> 1, Frame -> True, 
                    FrameStyle -> GrayLevel[0.6666666666666666], FrameTicks -> 
                    None, PlotRangePadding -> None, ImageSize -> 
                    Dynamic[{Automatic, 1.35 CurrentValue["FontCapHeight"]/
                    AbsoluteCurrentValue[Magnification]}]], 
                    StyleBox[
                    RowBox[{"GrayLevel", "[", "1", "]"}], NumberMarks -> 
                    False]], Appearance -> None, BaseStyle -> {}, 
                    BaselinePosition -> Baseline, DefaultBaseStyle -> {}, 
                    ButtonFunction :> With[{Typeset`box$ = EvaluationBox[]}, 
                    If[
                    Not[
                    AbsoluteCurrentValue["Deployed"]], 
                    SelectionMove[Typeset`box$, All, Expression]; 
                    FrontEnd`Private`$ColorSelectorInitialAlpha = 1; 
                    FrontEnd`Private`$ColorSelectorInitialColor = 
                    GrayLevel[1]; FrontEnd`Private`$ColorSelectorUseMakeBoxes = 
                    True; MathLink`CallFrontEnd[
                    FrontEnd`AttachCell[Typeset`box$, 
                    FrontEndResource["GrayLevelColorValueSelector"], {
                    0, {Left, Bottom}}, {Left, Top}, 
                    "ClosingActions" -> {
                    "SelectionDeparture", "ParentChanged", 
                    "EvaluatorQuit"}]]]], BaseStyle -> Inherited, Evaluator -> 
                    Automatic, Method -> "Preemptive"], 
                    GrayLevel[1], Editable -> False, Selectable -> False]}], 
                    "]"}], ",", 
                    RowBox[{"Directive", "[", 
                    RowBox[{
                    RowBox[{"Opacity", "[", "0.5`", "]"}], ",", 
                    RowBox[{"EdgeForm", "[", 
                    RowBox[{"Directive", "[", 
                    RowBox[{
                    RowBox[{"Thickness", "[", "Small", "]"}], ",", 
                    RowBox[{"Opacity", "[", "0.175`", "]"}]}], "]"}], "]"}], 
                    ",", 
                    InterpretationBox[
                    ButtonBox[
                    TooltipBox[
                    GraphicsBox[{{
                    GrayLevel[0], 
                    RectangleBox[{0, 0}]}, {
                    GrayLevel[0], 
                    RectangleBox[{1, -1}]}, {
                    GrayLevel[1], 
                    RectangleBox[{0, -1}, {2, 1}]}}, DefaultBaseStyle -> 
                    "ColorSwatchGraphics", AspectRatio -> 1, Frame -> True, 
                    FrameStyle -> GrayLevel[0.6666666666666666], FrameTicks -> 
                    None, PlotRangePadding -> None, ImageSize -> 
                    Dynamic[{Automatic, 1.35 CurrentValue["FontCapHeight"]/
                    AbsoluteCurrentValue[Magnification]}]], 
                    StyleBox[
                    RowBox[{"GrayLevel", "[", "1", "]"}], NumberMarks -> 
                    False]], Appearance -> None, BaseStyle -> {}, 
                    BaselinePosition -> Baseline, DefaultBaseStyle -> {}, 
                    ButtonFunction :> With[{Typeset`box$ = EvaluationBox[]}, 
                    If[
                    Not[
                    AbsoluteCurrentValue["Deployed"]], 
                    SelectionMove[Typeset`box$, All, Expression]; 
                    FrontEnd`Private`$ColorSelectorInitialAlpha = 1; 
                    FrontEnd`Private`$ColorSelectorInitialColor = 
                    GrayLevel[1]; FrontEnd`Private`$ColorSelectorUseMakeBoxes = 
                    True; MathLink`CallFrontEnd[
                    FrontEnd`AttachCell[Typeset`box$, 
                    FrontEndResource["GrayLevelColorValueSelector"], {
                    0, {Left, Bottom}}, {Left, Top}, 
                    "ClosingActions" -> {
                    "SelectionDeparture", "ParentChanged", 
                    "EvaluatorQuit"}]]]], BaseStyle -> Inherited, Evaluator -> 
                    Automatic, Method -> "Preemptive"], 
                    GrayLevel[1], Editable -> False, Selectable -> False]}], 
                    "]"}], ",", 
                    RowBox[{"Directive", "[", 
                    RowBox[{
                    RowBox[{"Opacity", "[", "0.5`", "]"}], ",", 
                    RowBox[{"EdgeForm", "[", 
                    RowBox[{"Directive", "[", 
                    RowBox[{
                    RowBox[{"Thickness", "[", "Small", "]"}], ",", 
                    RowBox[{"Opacity", "[", "0.175`", "]"}]}], "]"}], "]"}], 
                    ",", 
                    InterpretationBox[
                    ButtonBox[
                    TooltipBox[
                    GraphicsBox[{{
                    GrayLevel[0], 
                    RectangleBox[{0, 0}]}, {
                    GrayLevel[0], 
                    RectangleBox[{1, -1}]}, {
                    GrayLevel[1], 
                    RectangleBox[{0, -1}, {2, 1}]}}, DefaultBaseStyle -> 
                    "ColorSwatchGraphics", AspectRatio -> 1, Frame -> True, 
                    FrameStyle -> GrayLevel[0.6666666666666666], FrameTicks -> 
                    None, PlotRangePadding -> None, ImageSize -> 
                    Dynamic[{Automatic, 1.35 CurrentValue["FontCapHeight"]/
                    AbsoluteCurrentValue[Magnification]}]], 
                    StyleBox[
                    RowBox[{"GrayLevel", "[", "1", "]"}], NumberMarks -> 
                    False]], Appearance -> None, BaseStyle -> {}, 
                    BaselinePosition -> Baseline, DefaultBaseStyle -> {}, 
                    ButtonFunction :> With[{Typeset`box$ = EvaluationBox[]}, 
                    If[
                    Not[
                    AbsoluteCurrentValue["Deployed"]], 
                    SelectionMove[Typeset`box$, All, Expression]; 
                    FrontEnd`Private`$ColorSelectorInitialAlpha = 1; 
                    FrontEnd`Private`$ColorSelectorInitialColor = 
                    GrayLevel[1]; FrontEnd`Private`$ColorSelectorUseMakeBoxes = 
                    True; MathLink`CallFrontEnd[
                    FrontEnd`AttachCell[Typeset`box$, 
                    FrontEndResource["GrayLevelColorValueSelector"], {
                    0, {Left, Bottom}}, {Left, Top}, 
                    "ClosingActions" -> {
                    "SelectionDeparture", "ParentChanged", 
                    "EvaluatorQuit"}]]]], BaseStyle -> Inherited, Evaluator -> 
                    Automatic, Method -> "Preemptive"], 
                    GrayLevel[1], Editable -> False, Selectable -> False]}], 
                    "]"}], ",", 
                    RowBox[{"Directive", "[", 
                    RowBox[{
                    RowBox[{"Opacity", "[", "0.5`", "]"}], ",", 
                    RowBox[{"EdgeForm", "[", 
                    RowBox[{"Directive", "[", 
                    RowBox[{
                    RowBox[{"Thickness", "[", "Small", "]"}], ",", 
                    RowBox[{"Opacity", "[", "0.175`", "]"}]}], "]"}], "]"}], 
                    ",", 
                    InterpretationBox[
[truncated: 1,425,340 more chars]
