# Supplementary material for: RIM-BP2 regulates Ca2+ channel abundance and neurotransmitter release at hippocampal mossy fiber terminals
Source: eLife. 2024 Feb 8;12:RP90799. doi: 10.7554/eLife.90799 (PMC10945523; doi:10.7554/eLife.90799)
Supplement: Figure 7—figure supplement 4—source data 1. [file elife-90799-fig7-figsupp4-data1.xlsx]

## Sheet: Fig7-S4
	Area (μm2)				Length (nm)				Width (nm)
cluster #	WT	KO		cluster #	WT	KO		cluster #	WT	KO
1	0.0042	0.0044		1	92.1348	178.368		1	58.5159	39.4132
2	0.0026	0.0044		2	62.0525	102.2		2	53.9594	55.2133
3	0.0022	0.0022		3	60.0596	58.7832		3	46.0627	49.0479
4	0.0116	0.011		4	217.961	232.387		4	72.3656	133.075
5	0.0024	0.0072		5	70.3115	142.012		5	43.9781	65.889
6	0.003	0.0048		6	74.2395	80.0096		6	50.9602	76.9279
7	0.0064	0.0073		7	113.139	168.921		7	72.1235	61.6851
8	0.0041	0.0068		8	92.4537	108.049		8	56.2952	80.3866
9	0.0017	0.0022		9	56.0938	67.4148		9	42.8508	40.6238
10	0.0021	0.0029		10	68.4446	68.7453		10	38.5116	54.127
11	0.0218	0.0027		11	320.814	69.3141		11	186	49.2907
12	0.008	0.0041		12	148.314	73.0954		12	71.5858	71.2301
13	0.0066	0.0049		13	109.373	117.251		13	77.7957	53.1029
14	0.0056	0.0113		14	103.024	225.753		14	69.4752	90.0474
15	0.0059	0.008		15	100.436	130.641		15	76.1425	78.1471
16	0.0015	0.003		16	49.746	64.9102		16	37.7124	57.9348
17	0.0043	0.0064		17	105.602	102.503		17	54.3437	81.1164
18	0.0165	0.0043		18	319.523	79.4414		18	76.7257	69.3065
19	0.0053	0.0096		19	122.274	197.36		19	57.7535	66.812
20	0.0139	0.0019		20	273.89	64.9494		20	89.4994	37.08
21	0.0147	0.0011		21	221.551	43.4613		21	134.127	30.6736
22	0.011	0.0039		22	193.441	92.0542		22	100.53	54.0429
23	0.0066	0.0102		23	154.135	199.238		23	76.5883	115.431
24	0.0064	0.0058		24	131.834	133.311		24	63.398	58.8229
25	0.004	0.0032		25	97.2737	91.4983		25	52.989	46.097
26	0.0058	0.0076		26	134.563	157.833		26	61.3399	67.3949
27	0.0091	0.0072		27	197.752	116.884		27	73.0134	79.4221
28	0.0073	0.0043		28	179.997	94.1892		28	61.9754	59.6057
29	0.0085	0.0049		29	117.992	119.425		29	93.1542	53.127
30	0.0044	0.0018		30	84.335	52.5874		30	66.606	42.6875
31	0.0052	0.0118		31	103.817	204.542		31	68.3895	83.4233
32	0.0037	0.0018		32	91.3722	53.3333		32	51.6491	42.1637
33	0.012	0.003		33	208.113	111.998		33	92.0322	39.3096
34	0.0171	0.0028		34	256.78	66.4562		34	191.269	53.7369
35	0.0042	0.0106		35	80.4338	162.434		35	66.8248	84.0811
36	0.0107	0.0113		36	198.33	268.128		36	96.1207	71.2851
37	0.0043	0.0105		37	81.6464	181.069		37	66.7726	94.23
38	0.0045	0.005		38	112.815	97.0095		38	50.9241	65.6807
39	0.0073	0.0038		39	209.191	74.5513		39	50.8992	64.0723
40	0.0025	0.0075		40	63.215	200.397		40	50.47	53.1959
41	0.0073	0.0073		41	131.181	153.546		41	72.131	66.1629
42	0.0036	0.0087		42	81.4019	144.455		42	56.1163	77.6598
43	0.0162	0.0053		43	310.002	125.664		43	84.1535	53.5282
44	0.0011	0.0214		44	43.4613	377.288		44	30.6736	123.143
45	0.0063	0.0064		45	112.431	113.188		45	71.7803	72.0604
46	0.0053	0.0127		46	121.025	279.025		46	68.0807	82.4867
47	0.0021	0.0153		47	53.1663	283.204		47	49.9216	118.191
48	0.0026	0.0031		48	60	75.2096		48	55.5553	51.9757
49	0.0089	0.0091		49	165.651	179.803		49	74.9809	76.4637
50	0.0041	0.0055		50	84.6738	101.172		50	63.8959	70.2182
51	0.0067	0.0016		51	139.229	62.5701		51	62.2213	32.0738
52	0.0043	0.0047		52	95.5058	94.5483		52	57.4122	65.4161
53	0.0028	0.0083		53	74.7092	127.278		53	47.9813	85.4903
54	0.0178	0.0033		54	291.267	68.2835		54	134.965	62.7792
55	0.0035	0.0148		55	74.465	191.304		55	59.413	168.94
56	0.0037	0.0024		56	129.537	60.8114		56	40.1709	49.3207
57	0.0023	0.0114		57	62.116	146.444		57	46.676	105.483
58	0.0019	0.0018		58	51.9109	63.2456		58	46.0278	36.5148
59	0.003	0.0033		59	69.4641	79.4443		59	54.4841	53.4476
60	0.0071	0.0084		60	180.37	135.399		60	56.7063	80.2419
61	0.0046	0.0062		61	88.693	140.403		61	66.484	59.2761
62	0.0033	0.0026		62	75.6496	64.9246		62	55.927	50.467
63	0.0048	0.0025		63	139.999	64.5407		63	57.588	49.3373
64	0.0067	0.0053		64	121.545	97.1469		64	71.0327	69.5866
65	0.0046	0.0053		65	86.2675	105.744		65	67.9143	63.8659
66	0.0122	0.0086		66	248.926	144.659		66	87.3886	76.4303
67	0.0083	0.0097		67	148.945	153.149		67	73.1665	83.8531
68	0.0026	0.0036		68	125.023	71.8931		68	30.3042	63.6776
69	0.0084	0.0064		69	146.515	167.711		69	82.1433	50.694
70	0.0027	0.0161		70	64.215	352.233		70	52.6541	99.7994
71	0.0061	0.0011		71	179.153	45.1261		71	46.8241	29.542
72	0.0016	0.0029		72	59.5906	71.6751		72	33.8963	52.1901
73	0.0041	0.0028		73	129.33	69.9022		73	44.0552	50.5421
74	0.0018	0.0011		74	55.4259	40		74	39.9328	34.6887
75	0.007	0.0051		75	151.748	137.158		75	62.6171	62.4214
76	0.0011	0.0021		76	43.4613	56.1779		76	30.6736	47.1266
77	0.0023	0.0064		77	60.2826	116.135		77	48.0866	71.3176
78	0.0074	0.0069		78	113.045	181.9		78	85.339	58.5871
79	0.0063	0.0103		79	128.041	159.889		79	64.5673	110.116
80	0.0056	0.0094		80	95.9384	168.781		80	76.5781	94.685
81	0.0099	0.005		81	215.321	155.918		81	91.9131	51.474
82	0.0053	0.0039		82	134.419	82.851		82	55.3494	61.8337
83	0.0054	0.0104		83	216.099	175.407		83	39.9938	101.544
84	0.0043	0.0078		84	89.4612	173.084		84	60.7804	70.8006
85	0.0071	0.0094		85	131.199	210.014		85	70.5285	71.209
86	0.0038	0.0027		86	72.1312	64.215		86	66.7436	52.6541
87	0.0056	0.0093		87	120.058	152.108		87	65.1565	83.1123
88	0.0052	0.0054		88	105.966	95.8898		88	62.6403	71.9259
89	0.0108	0.0048		89	164.466	84.9921		89	126.809	71.5354
90	0.0065	0.011		90	94.0807	190.997		90	88.2028	78.6043
91	0.0061	0.0043		91	198.372	92.3289		91	49.3196	59.1903
92	0.0055	0.0076		92	100.618	126.783		92	70.9134	76.4955
93	0.0043	0.0026		93	76.9174	128.005		93	70.569	32.463
94	0.002	0.0038		94	60	71.2765		94	40.9878	67.4342
95	0.0019	0.0038		95	60.1752	73.8407		95	39.2167	66.6089
96	0.0096	0.0022		96	180.418	64.0248		96	76.4052	43.0644
97	0.0106	0.0101		97	213.732	209.807		97	75.1741	66.5914
98	0.0063	0.0052		98	151.929	107.875		98	68.6156	62.4335
99	0.0042	0.0018		99	77.7423	53.8593		99	68.1843	42.2563
100	0.0067	0.006		100	119.95	116.362		100	73.3641	67.7183
101	0.0062	0.0057		101	113.565	106.039		101	69.8411	69.6586
102	0.0038	0.0094		102	79.8724	204.433		102	61.7331	70.7667
103	0.0046	0.0064		103	110.45	96.9812		103	61.6078	85.1063
104	0.0056	0.0087		104	133.952	147.128		104	98.1518	79.6633
105	0.0069	0.0029		105	151.822	65.3899		105	61.2911	56.0026
106	0.0072	0.0079		106	143.246	160.778		106	67.6415	70.5761
107	0.0045	0.007		107	93.1076	116.398		107	62.1222	77.1694
108	0.0036	0.0055		108	71.8931	129.813		108	63.6776	55.2559
109	0.0053	0.0012		109	131.992	44.1807		109	53.0103	33.7187
110	0.0034	0.0035		110	72.9537	70.8096		110	59.44	63.4379
111	0.0031	0.004		111	71.9921	88.1956		111	54.7596	61.2825
112	0.0104	0.0064		112	172.271	134.368		112	88.1117	65.068
113	0.0104	0.0046		113	174.935	81.0198		113	86.9258	71.9843
114	0.0023	0.0093		114	72.3214	216.761		114	40.2902	92.915
115	0.0092	0.0023		115	162.835	66.0948		115	76.6214	44.1224
116	0.007	0.0044		116	126.953	80.4668		116	71.3679	69.4331
117	0.006	0.0019		117	100.218	57.0624		117	76.0869	41.7532
118	0.0048	0.0068		118	134.559	143.013		118	49.2373	65.0991
119	0.0051	0.003		119	98.6551	79.0005		119	66.459	48.5047
120	0.0093	0.0069		120	182.407	142.02		120	70.4548	64.5344
121	0.0016	0.013		121	53.0186	272.006		121	37.8521	88.4385
122	0.0056	0.0056		122	121.304	122.874		122	60.866	60.385
123	0.0094	0.005		123	124.66	89.2339		123	104.224	71.8367
124	0.0024	0.0056		124	63.4173	135.282		124	48.2807	68.707
125	0.0026	0.0032		125	64.5896	77.7814		125	51.565	53.3566
126	0.0059	0.0101		126	127.26	224.685		126	61.5022	77.2406
127	0.0087	0.0076		127	160.673	109.832		127	109.318	90.0288
128	0.008	0.0168		128	136.089	335.513		128	85.0866	104.193
129	0.008	0.0056		129	210.291	91.1775		129	60.044	78.0661
130	0.002	0.0094		130	57.0065	160.768		130	43.8891	97.0666
131	0.0017	0.0129		131	49.5795	286.359		131	43.3861	75.474
132	0.0094	0.0065		132	200.939	123.596		132	91.2719	68.3553
133	0.0012	0.0059		133	48.9499	110.293		133	29.6931	67.7506
134	0.0032	0.0027		134	73.4807	76.3265		134	57.1781	45.1705
135	0.0028	0.0047		135	60	85.1404		135	58.9015	70.0152
136	0.0095	0.0035		136	138.456	74.997		136	94.0563	61.2225
137	0.0041	0.0045		137	77.5382	128.852		137	69.0237	47.5297
138	0.0035	0.0013		138	77.2318	43.1867		138	56.905	36.7946
139	0.0065	0.0075		139	104.626	159.838		139	79.5921	69.4325
140	0.0066	0.0036		140	180.077	71.4575		140	53.4985	65.3197
141	0.0058	0.0058		141	109.32	144.492		141	67.6261	55.1777
142	0.0097	0.005		142	259.625	107.763		142	60.3009	59.3014
143	0.0025	0.0077		143	75.033	115.085		143	42.2351	87.3576
144	0.004	0.0043		144	143.453	88.2805		144	40.5118	62.635
145	0.0032	0.0049		145	99.6212	150.52		145	45.7473	48.4283
146	0.0029	0.0068		146	74.8239	144.424		146	48.8289	62.0293
147	0.0059	0.0087		147	96.5855	189.819		147	77.6977	73.422
148	0.0067	0.0034		148	111.28	71.4802		148	76.5697	60.7957
149	0.0114	0.0018		149	179.425	68.038		149	105.948	32.9304
150	0.003	0.0055		150	67.3593	95.7787		150	56.6437	73.127
151	0.0029	0.0041		151	137.379	102.273		151	39.5905	51.7422
152	0.0035	0.0027		152	119.889	70.5476		152	54.2755	49.1434
153	0.0028	0.0065		153	111.903	103.879		153	33.0145	79.7375
154	0.0049	0.0034		154	92.6443	73.601		154	67.1186	58.4238
155	0.0013	0.0089		155	52.5591	143.24		155	31.711	80.6653
156	0.0017	0.0053		156	51.819	92.9717		156	40.412	73.6955
157	0.0034	0.0054		157	69.6407	141.325		157	61.5486	58.7922
158	0.0029	0.007		158	63.4106	121.061		158	58.2995	76.9637
159	0.0046	0.0033		159	92.2169	82.5058		159	63.5289	50.3992
160	0.0024	0.0014		160	62.3552	51.9161		160	48.4842	34.2652
161	0.0049	0.0044		161	87.0221	106.629		161	72.2806	53.06
162	0.0029	0.0065		162	63.4106	190.284		162	58.2995	49.3004
163	0.0048	0.0051		163	125.502	141.386		163	49.4542	54.3946
164	0.0042	0.003		164	124.669	83.8005		164	48.3611	45.6037
165	0.0011	0.0037		165	40.7702	81.1612		165	36.7786	60.1521
166	0.0033	0.0076		166	80.0156	140.926		166	52.055	71.7486
167	0.006	0.0038		167	176.684	74.1125		167	52.3911	65.6008
168	0.0022	0.0089		168	55.0282	132.757		168	49.7265	86.3229
169	0.0044	0.0028		169	92.7894	66.7618		169	61.072	52.3723
170	0.0011	0.0033		170	43.4613	84.9252		170	30.6736	49.0143
171	0.0059	0.0062		171	90.047	143.154		171	83.8187	80.8939
172	0.01	0.0047		172	189.009	88.0027		172	73.9993	69.0453
173	0.0036	0.0012		173	79.561	50.3322		173	57.6895	29.0593
174	0.0042	0.0057		174	137.63	118.683		174	48.5656	63.4668
175	0.0048	0.0033		175	91.6821	78.6533		175	67.0765	55.1404
176	0.0104	0.0042		176	207.876	83.6218		176	89.0057	63.9703
177	0.0093	0.004		177	147.793	79.0591		177	82.2594	63.7154
178	0.006	0.0105		178	157.73	188.016		178	54.4783	98.6209
179	0.0088	0.0052		179	115.298	86.5479		179	99.9693	77.6122
180	0.0037	0.004		180	74.3592	83.3441		180	63.6187	60.6363
181	0.0068	0.0083		181	152.19	119.572		181	93.6626	88.667
182	0.0076	0.0173		182	120.262	362.034		182	83.2978	89.6548
183	0.0029	0.004		183	66.3477	93.9243		183	56.0311	55.1111
184	0.0116	0.0079		184	223.013	152.85		184	89.1615	78.2203
185	0.0044	0.0039		185	78.8554	98.1583		185	70.3239	52.3447
186	0.0076	0.0059		186	191.426	92.0803		186	65.3941	80.9804
187	0.01	0.0022		187	163.497	57.1172		187	97.1714	48.893
188	0.0043	0.003		188	160.477	69.4641		188	39.0831	54.4841
189	0.0059	0.0017		189	120.904	47.5271		189	62.3033	45.3819
190	0.01	0.0018		190	267.587	78.901		190	60.6439	30.1735
191	0.0067	0.0045		191	207.495	101.279		191	94.3062	57.2623
192	0.0075	0.0054		192	146.569	94.0369		192	73.7765	73.7613
193	0.0019	0.0057		193	53.5085	96.6132		193	44.9561	74.9595
194	0.0055	0.0037		194	150.426	79.7885		194	51.2667	58.707
195	0.0022	0.0057		195	63.7563	125.328		195	44.6614	59.8795
196	0.0105	0.0174		196	165.285	397.162		196	108.032	78.0079
197	0.0015	0.0022		197	65.3197	56.0132		197	28.7209	50.384
198	0.0049	0.0011		198	92.4805	43.4613		198	67.3145	30.6736
199	0.0155	0.0052		199	335.198	84.2789		199	77.0473	78.1822
200	0.0011	0.003		200	49.7265	73.3392		200	27.4539	52.3665
201	0.0028	0.0019		201	60	65.7661		201	58.9015	38.2515
202	0.0035	0.0086		202	73.8075	170.65		202	60.5738	68.1262
203	0.0036	0.0031		203	76.2396	149.161		203	60.4396	37.1906
204	0.005	0.0012		204	99.7933	54.8546		204	65.4707	26.4969
205	0.0083	0.0037		205	117.274	68.3394		205	91.0529	68.3394
206	0.0036	0.0136		206	109.105	393.308		206	43.6716	75.5443
207	0.0026	0.0117		207	64.5896	221.493		207	51.565	83.1091
208	0.0032	0.0031		208	72.111	75.2292		208	55.9994	52.6477
209	0.0054	0.0044		209	140.257	82.4399		209	53.4814	70.1795
210	0.0034	0.0073		210	80.0926	146.79		210	54.3511	71.5316
211	0.0071	0.0022		211	114.432	64.0248		211	79.4415	43.0644
212	0.0016	0.003		212	48.9898	64.9102		212	40	57.9348
213	0.002	0.002		213	52.1536	60		213	47.9583	40.9878
214	0.0027	0.0016		214	64.215	48.9898		214	52.6541	40
215	0.0035	0.0087		215	99.1743	145.421		215	45.1343	86.7031
216	0.0069	0.0098		216	109.518	142.3		216	80.1919	91.0264
217	0.0016	0.0083		217	53.2682	138.35		217	37.4166	81.9408
218	0.0113	0.0066		218	214.959	167.247		218	74.0922	54.7726
219	0.0055	0.0061		219	97.0377	172.079		219	74.8112	54.1113
220	0.0154	0.0176		220	309.006	342.982		220	76.5723	129.086
221	0.0106	0.0135		221	178.588	175.222		221	110.833	99.4486
222	0.006	0.0027		222	95.9338	92.8511		222	79.9015	37.4762
223	0.0053	0.0029		223	96.9504	71.0354		223	71.3525	51.1217
224	0.0077	0.0045		224	172.44	118.072		224	62.5187	49.0248
225	0.0027	0.0045		225	68.6756	84.3089		225	50.1764	68.2996
226	0.0114	0.0111		226	240.121	181.656		226	62.9167	96.9423
227	0.0031	0.0027		227	67.1701	76.6974		227	58.679	44.9305
228	0.0046	0.0094		228	104.31	148.549		228	56.9382	124.583
229	0.0078	0.005		229	175.064	104.263		229	73.9597	62.7912
230	0.0041	0.0018		230	117.081	52.5874		230	51.2914	42.6875
231	0.0125	0.002		231	254.557	59.2886		231	65.9612	42.5307
232	0.0049	0.0022		232	91.1401	74.7072		232	68.4209	36.8914
233	0.008	0.0112		233	149.998	192.034		233	74.8683	74.5609
234	0.0073	0.0068		234	153.178	174.061		234	77.5869	63.5621
235	0.0089	0.0035		235	184.67	105.97		235	89.252	42.2751
236	0.0025	0.009		236	58.8748	178.866		236	54.2586	73.4567
237	0.0014	0.0051		237	48.8645	136.048		237	36.5337	68.8297
238	0.0047	0.002		238	85.2992	54.4786		238	70.7287	46.3905
239	0.0052	0.0074		239	100.154	157.5		239	65.633	62.2141
240	0.0037	0.0037		240	80.4701	83.1359		240	58.1121	59.9223
241	0.0118	0.008		241	157.208	206.632		241	104.632	95.4367
242	0.0029	0.007		242	67.4706	132.079		242	55.742	68.7813
243	0.0031	0.0045		243	108.192	153.335		243	37.3836	52.9845
244	0.0016	0.0056		244	67.9144	128.745		244	31.0263	55.2011
245	0.002	0.0044		245	52.1536	84.0983		245	47.9583	67.2804
246	0.0016	0.0019		246	49.9931	77.884		246	39.9304	34.5531
247	0.0091	0.0052		247	250.22	137.57		247	62.6631	51.0657
248	0.0138	0.0022		248	332.839	55.0282		248	83.9426	49.7265
249	0.0087	0.0043		249	200.407	82.6945		249	73.4757	66.0229
250	0.0084	0.0092		250	154.095	155.702		250	72.4605	76.5395
251	0.009	0.0013		251	158.314	52.0355		251	73.3638	30.7692
252	0.0073	0.0035		252	121.504	70.7588		252	77.8064	62.4158
253	0.0015	0.0071		253	70.8579	179.308		253	27.7057	75.7187
254	0.0053	0.0056		254	108.831	96.2765		254	63.889	74.9402
255	0.0106	0.0102		255	179.481	203.792		255	83.4003	69.3326
256	0.0018	0.0016		256	53.7484	53.2682		256	42.6296	37.4166
257	0.0017	0.0031		257	51.819	66.3723		257	40.412	59.2717
258	0.0074	0.0042		258	148.863	117.746		258	71.63	48.1853
259	0.0061	0.0021		259	109.96	64.4561		259	71.3594	42.5445
260	0.0051	0.0068		260	155.991	112.859		260	49.9458	78.8933
261	0.0057	0.0056		261	96.5378	124.988		261	74.9318	60.592
262	0.0226	0.0039		262	464.872	98.7227		262	118.917	50.1521
263	0.0024	0.0033		263	70.3115	76.1294		263	43.9781	57.2053
264	0.003	0.0013		264	64.9102	55.47		264	57.9348	29.352
265	0.0025	0.0029		265	61.2531	62.7701		265	54.6441	60.6111
266	0.0036	0.0023		266	86.1324	63.5967		266	53.631	46.2351
267	0.0053	0.0038		267	102.125	76.7121		267	68.2993	63.4556
268	0.0066	0.0037		268	127.147	86.5829		268	66.4873	54.0078
269	0.0024	0.0032		269	65.3197	95.6347		269	49.6096	45.0965
270	0.0015	0.0047		270	51.4888	83.0524		270	36.0927	71.686
271	0.0068	0.0014		271	113.708	53.642		271	80.2755	34.7012
272	0.008	0.0032		272	182.248	79.6032		272	59.8856	53.7287
273	0.0058	0.0083		273	99.1561	130.016		273	74.7421	81.6935
274	0.0023	0.0133		274	65.5931	245.268		274	43.7039	120.407
275	0.0047	0.0018		275	83.0524	52.5874		275	71.686	42.6875
276	0.0075	0.0015		276	112.979	58.3994		276	85.841	31.8217
277	0.0019	0.0029		277	52.7157	65.8715		277	45.0054	55.3666
278	0.0014	0.0057		278	47.4287	113.51		278	36.8603	67.6907
279	0.0119	0.0063		279	220.389	164.14		279	84.6971	57.7932
280	0.0169	0.0056		280	220.595	97.08		280	128.415	73.3976
281	0.006	0.0032		281	103.311	86.8915		281	73.8418	46.7526
282	0.0052	0.0079		282	96.4624	133.528		282	69.3953	75.8896
283	0.0052	0.0074		283	96.713	160.714		283	69.3876	68.309
284	0.0022	0.0056		284	87.5461	99.4795		284	32.2461	71.9463
285	0.0057	0.0048		285	93.7303	118.037		285	77.4929	54.5175
286	0.0171	0.0018		286	259.487	91.3968		286	196.816	26.0522
287	0.0023	0.0134		287	61.9388	206.381		287	46.6523	135.018
288	0.0182	0.0047		288	387.298	104.414		288	118.005	58.6061
289	0.0051	0.0082		289	89.391	148.785		289	74.0088	93.3324
290	0.003	0.0012		290	74.9104	44.7214		290	50.7454	32.6599
291	0.0043	0.005		291	120.148	89.6378		291	52.8017	71.2603
292	0.0057	0.0045		292	91.2692	83.8234		292	80.8534	68.9979
293	0.0093	0.0011		293	200.325	43.4613		293	78.275	30.6736
294	0.0055	0.0049		294	149.845	86.9421		294	62.8096	71.9891
295	0.0015	0.0023		295	54.7087	59.5083		295	34.6773	48.9799
296	0.0082	0.0057		296	126.965	115.391		296	82.535	62.3823
297	0.0019	0.002		297	63.5776	62.1155		297	36.7065	40.5174
298	0.0016	0.0124		298	50.9421	302.054		298	39.748	67.3533
299	0.0156	0.0013		299	315.511	55.7732		299	72.4853	29.4225
300	0.0021	0.0036		300	62.5817	77.3241		300	41.5798	58.8888
301	0.0045	0.0076		301	82.804	166.522		301	70.1392	61.7287
302	0.0131	0.0045		302	251.697	137.653		302	91.76	47.7744
303	0.0057	0.0077		303	127.857	133.444		303	57.6486	77.3466
304	0.006	0.004		304	166.866	79.3172		304	55.288	63.9592
305	0.005	0.0049		305	123.384	90.1099		305	58.5374	69.1966
306	0.0118	0.0013		306	190.521	55.47		306	99.7315	29.352
307	0.0053	0.0057		307	88.1427	97.2882		307	77.3293	74.6772
308	0.0052	0.0034		308	114.939	69.5314		308	61.0971	62.4858
309	0.0026	0.0016		309	93.8502	61.998		309	35.773	31.6228
310	0.003	0.0034		310	67.4418	82.1251		310	56.9995	52.2978
311	0.0034	0.0041		311	70.6274	81.5345		311	60.8248	63.6885
312	0.0071	0.0098		312	106.326	157.248		312	91.5828	88.0598
313	0.0014	0.0011		313	47.4287	45.9647		313	36.8603	30.4724
314	0.0039	0.0076		314	73.5106	119.276		314	66.8715	82.3339
315	0.0024	0.0139		315	65.8452	251.686		315	46.0129	116.887
316	0.0085	0.0087		316	161.849	220.657		316	77.5757	69.133
317	0.0016	0.004		317	58.4816	103.368		317	34.9807	49.3762
318	0.0017	0.0036		318	62.7955	74.6174		318	33.9139	61.2838
319	0.004	0.0094		319	138.092	123.947		319	41.5058	104.794
320	0.0062	0.0037		320	94.5465	76.6429		320	84.4741	61.0972
321	0.0034	0.0045		321	71.9853	148.653		321	60.5064	43.6605
322	0.006	0.0015		322	128.29	47.7795		322	61.5211	39.8191
323	0.0045	0.0077		323	81.6571	137.323		323	69.8044	82.0784
324	0.0061	0.0052		324	151.104	117.518		324	62.4792	57.0904
325	0.0068	0.0027		325	141.192	119.632		325	61.7871	36.0226
326	0.0085	0.0046		326	190.529	106.8		326	66.5718	58.9265
327	0.0042	0.0037		327	137.359	115.483		327	47.3474	45.3684
328	0.0026	0.0183		328	63.4819	347.057		328	51.8382	73.7805
329	0.0014	0.0015		329	56.1312	73.639		329	31.6921	27.3815
330	0.0083	0.0031		330	215.447	94.9398		330	84.6835	42.4089
331	0.0078	0.0109		331	165.935	253.132		331	72.9585	80.077
332	0.0019	0.0056		332	49.4177	163.788		332	48.9672	44.8283
333	0.0043	0.0046		333	82.7445	92.2317		333	66.4178	63.2929
334	0.0011	0.0015		334	43.4613	84.9214		334	30.6736	23.2264
335	0.0019	0.0016		335	51.9109	48.3718		335	46.0278	41.6553
336	0.0015	0.0079		336	46.188	118.999		336	40.2658	88.8518
337	0.011	0.0051		337	173.032	111.968		337	129.533	60.386
338	0.0077	0.0124		338	161.076	296.201		338	61.1576	66.528
339	0.0029	0.0015		339	63.4106	46.188		339	58.2995	40.2658
340	0.0037	0.0081		340	132.632	123.171		340	38.1063	87.0378
341	0.0024	0.0044		341	60.8114	80.1367		341	49.3207	69.7666
342	0.0037	0.0076		342	77.8832	155.326		342	61.3075	78.4533
343	0.005	0.0036		343	85.5034	77.8427		343	74.6269	59.699
344	0.0038	0.0046		344	145.552	80.5694		344	40.0314	73.1474
345	0.0057	0.0052		345	108.292	98.9279		345	69.1304	67.6724
346	0.0015	0.0114		346	46.188	156.333		346	40.2658	112.256
347	0.0055	0.0032		347	98.8939	79.9719		347	70.548	50.0449
348	0.0043	0.0026		348	85.7153	68.0648		348	65.1261	50.1745
349	0.0026	0.004		349	61.8831	76.255		349	54.5021	66.1225
350	0.004	0.0125		350	139.064	238.615		350	42.3471	100.462
351	0.0018	0.0043		351	55.5091	103.502		351	41.5766	52.2431
352	0.003	0.0098		352	69.9007	179.478		352	55	76.6667
353	0.0038	0.0015		353	77.1874	55.1871		353	62.5231	35.3482
354	0.0042	0.0055		354	102.086	109.126		354	52.0882	65.8551
355	0.0179	0.0109		355	343.917	292.729		355	104.596	62.0526
356	0.0013	0.0061		356	60.1627	142.234		356	26.4124	71.0598
357	0.0045	0.0063		357	142.491	132.844		357	52.0211	61.5285
358	0.0052	0.0025		358	86.2372	74.9504		358	77.0411	42.8024
359	0.0027	0.0032		359	60.2566	71.6749		359	56.7949	56.6255
360	0.0022	0.0037		360	65.7049	86.6492		360	43.1437	55.9442
361	0.005	0.0029		361	94.7684	108.424		361	67.4904	34.6441
362	0.0036	0.0096		362	93.5696	202.762		362	49.3191	70.7538
363	0.0015	0.004		363	52.155	98.0926		363	37.2838	52.0849
364	0.0056	0.0019		364	91.8528	55.447		364	77.376	42.957
365	0.0053	0.0047		365	169.64	94.8271		365	52.771	63.7399
366	0.0071	0.0054		366	133.822	108.561		366	80.3007	63.9184
367	0.0054	0.0098		367	92.6163	180.767		367	74.7524	108.96
368	0.0022	0.0015		368	71.1616	49.9477		368	39.2132	40.3692
369	0.0071	0.0174		369	146.174	346.026		369	67.4057	124.22
370	0.009	0.0052		370	200.74	125.48		370	73.5188	52.7398
371	0.0041	0.0114		371	82.7075	227.328		371	63.3408	77.3412
372	0.0029	0.0021		372	65.4923	50.8967		372	57.7579	50.8967
373	0.0064	0.0053		373	143.995	101.73		373	60.1505	66.2559
374	0.0043	0.0045		374	107.607	87.0785		374	56.3591	66.4304
375	0.0018	0.0057		375	55.4259	130.767		375	39.9328	60.8479
376	0.0136	0.0073		376	225.361	139.842		376	98.44	69.8261
377	0.0083	0.0037		377	182.652	77.1738		377	65.8961	60.9644
378	0.0044	0.004		378	159.034	142.694		378	50.6166	42.7601
379	0.0082	0.0036		379	154.194	74.4444		379	73.0699	61.4737
380	0.0038	0.0053		380	83.9356	121.886		380	58.1403	61.1656
381	0.0061	0.0021		381	137.438	56.0234		381	58.8451	47.0024
382	0.0035	0.0049		382	77.5308	113.145		382	57.9126	58.1112
383	0.007	0.0052		383	145.313	92.8225		383	69.5868	70.8943
384	0.01	0.0104		384	186.689	194.377		384	104.332	82.3164
385	0.002	0.0021		385	57.0065	50.8967		385	43.8891	50.8967
386	0.0021	0.0052		386	60.7227	112.641		386	44.2505	60.1009
387	0.0039	0.0023		387	89.733	58.7311		387	55.4753	49.2994
388	0.0069	0.0088		388	120.073	225.763		388	73.4673	68.5722
389	0.0092	0.0039		389	164.448	79.1685		389	74.0615	62.7053
390	0.004	0.003		390	85.5168	75.8867		390	60.7196	49.8475
391	0.003	0.0023		391	63.9588	60.2826		391	60.0587	48.0866
392	0.0089	0.0023		392	141.107	75.9084		392	84.365	38.0591
393	0.002	0.0028		393	57.0065	70.2913		393	43.8891	51.3089
394	0.007	0.003		394	137.802	64.9102		394	64.9782	57.9348
395	0.0118	0.0047		395	223.817	88.0527		395	86.3178	67.7953
396	0.0028	0.0159		396	63.11	317.404		396	56.5396	85.0226
397	0.0051	0.0044		397	89.4592	131.613		397	74.0842	58.0557
398	0.0052	0.0026		398	91.5309	69.4047		398	71.7545	48.1323
399	0.0045	0.005		399	79.7258	141.432		399	72.429	50.1869
400	0.003	0.0052		400	73.9351	133.735		400	52.4111	58.2032
401	0.0081	0.0025		401	148.892	81.0526		401	69.6528	39.2499
402	0.0023	0.0041		402	54.0531	81.1079		402	53.6036	64.5118
403	0.0033	0.0023		403	105.366	58.9768		403	39.7181	48.6335
404	0.0083	0.0023		404	119.091	58.1417		404	89.3151	50.2948
405	0.0025	0.0012		405	66.8223	44.7214		405	47.5653	32.6599
406	0.0049	0.0019		406	101.413	52.1253		406	61.1902	46.648
407	0.005	0.0104		407	96.9571	191.625		407	66.0106	80.3273
408	0.002	0.0039		408	52.1536	99.9259		408	47.9583	50.5781
409	0.0035	0.0017		409	80.9184	54.8795		409	54.7719	38.8057
410	0.0052	0.0035		410	103.133	79.2504		410	68.8861	56.307
411	0.0049	0.0031		411	92.7512	64.2575		411	68.661	60.6314
412	0.0151	0.0063		412	278.867	151.875		412	77.7139	55.431
413	0.0049	0.0172		413	86.9602	285.792		413	72.1615	194.041
414	0.0019	0.0118		414	52.7157	207.892		414	45.0054	107.034
415	0.0077	0.0024		415	136.368	98.5453		415	72.8254	34.3179
416	0.0038	0.0032		416	100.001	94.7421		416	48.8749	42.9264
417	0.007	0.0046		417	124.471	182.162		417	72.1395	50.2821
418	0.0064	0.0185		418	163.997	354.075		418	63.0583	91.9751
419	0.0058	0.0032		419	92.1355	79.1045		419	79.741	51.1308
420	0.0076	0.0041		420	148.424	95.9675		420	67.6894	53.7383
421	0.0025	0.006		421	57.1314	92.7288		421	55.8168	83.1173
422	0.0021	0.0067		422	50.8967	106.622		422	50.8967	80.5434
423	0.0119	0.0052		423	226.55	97.8945		423	82.0593	67.8807
424	0.0028	0.0083		424	83.9212	171.882		424	42.4995	72.7767
425	0.0138	0.0014		425	250.854	47.4025		425	86.7186	37.6605
426	0.0126	0.0064		426	264.104	104.382		426	71.3355	78.9815
427	0.009	0.0025		427	179.5	64.2335		427	69.3543	50.1467
428	0.0065	0.0017		428	105.849	54.1562		428	78.8285	39.809
429	0.0036	0.0034		429	84.8058	73.601		429	55.3045	58.4238
430	0.0061	0.0046		430	101.171	104.83		430	80.2042	55.4244
431	0.0045	0.0079		431	83.6559	160.247		431	68.8115	71.9619
432	0.0041	0.0057		432	72.3137	104.496		432	71.6525	69.1313
433	0.0065	0.0072		433	100.392	145.1		433	82.9154	64.8993
434	0.0051	0.0032		434	89.9695	73.9075		434	74.8243	61.4425
435	0.0028	0.0018		435	60	52.5874		435	58.9015	42.6875
436	0.0047	0.0053		436	80.894	86.3899		436	74.7456	80.5725
437	0.0137	0.0013		437	437.417	43.1867		437	73.3586	36.7946
438	0.0048	0.0038		438	83.2666	79.084		438	73.0107	60.5561
439	0.0014	0.0072		439	42.0883	107.826		439	41.2063	85.2886
440	0.0019	0.0023		440	74.9224	61.9388		440	30.9041	46.6523
441	0.0092	0.0022		441	154.632	61.5923		441	80.3564	44.5893
442	0.0086	0.004		442	152.675	110.39		442	73.9286	45.9797
443	0.0019	0.0029		443	52.7157	69.1421		443	45.0054	54.0784
444	0.0057	0.0034		444	105.09	73.9257		444	69.3559	57.5453
445	0.0062	0.0023		445	124.475	66.6728		445	66.5721	43.5229
446	0.0061	0.0021		446	112.547	50.8967		446	71.1824	50.8967
447	0.0074	0.0031		447	138.15	68.1378		447	67.9728	57.9273
448	0.0011	0.0047		448	45.3332	112.865		448	30.1146	54.3006
449	0.0028	0.0065		449	81.8691	107.085		449	43.7934	78.2758
450	0.0013	0.0061		450	57.3193	112.188		450	29.0226	72.218
451	0.0024	0.0072		451	60.8114	182.511		451	49.3207	65.3721
452	0.007	0.0022		452	157.923	55.0282		452	60.6857	49.7265
453	0.0039	0.0114		453	76.6964	184.135		453	66.1527	102.241
454	0.0086	0.0037		454	134.643	79.7885		454	82.5366	58.707
455	0.0122	0.0096		455	251.134	233.661		455	72.7635	76.3739
456	0.0065	0.0043		456	124.4	84.4893		456	69.9622	66.3448
457	0.0043	0.0075		457	139.493	136.252		457	50.1772	71.6482
458	0.0065	0.0086		458	160.862	209.048		458	66.05	68.4914
459	0.0121	0.0143		459	254.377	334.92		459	67.8308	105.815
460	0.0018	0.0112		460	65.6787	294.912		460	35.2402	77.534
461	0.0044	0.0127		461	81.137	228.116		461	68.979	87.2124
462	0.0047	0.007		462	81.5573	133.49		462	73.5697	67.8371
463	0.0061	0.0012		463	127.7	38.2971		463	61.5184	38.2971
464	0.0056	0.0069		464	190.397	122.162		464	53.8654	72.608
465	0.0075	0.0046		465	121.213	109.459		465	80.3657	54.9126
466	0.0084	0.0051		466	159.016	87.3404		466	70.7814	76.1438
467	0.0034	0.0046		467	70.6274	89.7905		467	60.8248	64.8836
468	0.002	0.0115		468	60.5257	183.826		468	41.9123	87.952
469	0.0039	0.0042		469	73.9947	76.7933		469	66.8567	70.6325
470	0.0089	0.0049		470	229.012	148.655		470	53.2622	47.3647
471	0.0017	0.012		471	56.6105	229.638		471	38.0232	70.1196
472	0.0056	0.0078		472	115.278	128.204		472	61.9716	78.2664
473	0.0029	0.0095		473	66.0166	156.728		473	58.2132	79.1367
474	0.0029	0.0056		474	74.6847	93.4129		474	48.8082	76.3321
475	0.0038	0.0073		475	74.969	122.923		475	64.3195	79.2274
476	0.004	0.0019		476	99.9006	74.9224		476	50.4368	30.9041
477	0.0026	0.0183		477	76.2717	270.442		477	42.9438	205.136
478	0.0061	0.0013		478	120.212	43.1867		478	68.888	36.7946
479	0.0024	0.0025		479	59.22	64.7573		479	53.6573	48.7386
480	0.0049	0.0135		480	103.275	338.115		480	60.6318	80.1868
481	0.0083	0.002		481	170.574	55.5634		481	71.0891	45.7461
482	0.0051	0.0059		482	101.561	111.039		482	64.1817	68.4079
483	0.0083	0.0116		483	146.382	256.914		483	74.9578	88.8574
484	0.0087	0.009		484	177.594	192.134		484	66.0373	72.553
485	0.011	0.0056		485	208.505	108.729		485	77.23	78.7501
486	0.0064	0.0038		486	161.899	76.1432		486	59.6815	64.5161
487	0.0015	0.0039		487	63.4228	75.7611		487	29.7357	65.5581
488	0.013	0.0049		488	256.961	101.375		488	72.5237	64.0403
489	0.0034	0.0036		489	68.715	77.3241		489	62.8562	58.8888
490	0.0031	0.0048		490	86.0119	102.702		490	46.7472	59.8572
491	0.0021	0.0021		491	50.8967	57.8598		491	50.8967	47.0933
492	0.0116	0.0125		492	213.792	221.312		492	109.35	101.402
493	0.0091	0.005		493	213.708	81.6823		493	70.6509	77.4638
494	0.0099	0.0048		494	211.765	94.9544		494	67.3342	64.5469
495	0.0032	0.004		495	78.6284	73.1635		495	52.1004	69.2611
496	0.0044	0.0057		496	83.3321	132.423		496	67.3492	56.4872
497	0.0058	0.0031		497	112.739	75.8139		497	66.5582	52.2183
498	0.0048	0.0134		498	117.797	276.299		498	56.3554	67.4276
499	0.009	0.005		499	195.684	86.1626		499	88.0225	73.7564
500	0.0032	0.0065		500	88.3643	109.901		500	46.9994	75.1718
501	0.0029	0.0055		501	62.5879	103.242		501	58.6653	69.2776
502	0.0051	0.0094		502	86.868	135.62		502	75.5102	91.4517
503	0.0102	0.0014		503	238.471	50.1878		503	64.7029	35.7366
504	0.0039	0.01		504	88.0701	172.004		504	55.8256	83.357
505	0.0032	0.003		505	82.8511	64.9102		505	53.4269	57.9348
506	0.0051	0.0032		506	89.3906	99.1021		506	74.6877	44.816
507	0.0017	0.0043		507	69.4865	85.2921		507	31.0262	64.1329
508	0.0073	0.0049		508	158.296	94.4915		508	60.264	65.9936
509	0.0011	0.0094		509	45.3332	190.354		509	30.1146	67.3516
510	0.0029	0.0089		510	109.527	166.475		510	41.254	82.4217
511	0.008	0.002		511	170.221	57.0065		511	72.2827	43.8891
512	0.0072	0.0065		512	159.807	101.14		512	58.36	81.7431
513	0.009	0.0026		513	182.507	59.5049		513	83.8698	55.7467
514	0.0013	0.0054		514	48.9875	130.853		514	33.4981	65.2361
515	0.0308	0.0029		515	635.098	90.691		515	125.905	42.217
516	0.0097	0.013		516	176.59	195.79		516	94.5068	118.213
517	0.0034	0.0086		517	74.5837	139.122		517	57.7062	80.5152
518	0.0037	0.0025		518	138.605	66.2044		518	39.3694	51.5458
519	0.0018	0.0039		519	77.7887	80.5532		519	35.8085	61.5177
520	0.0012	0.0119		520	48.9499	249.062		520	29.6931	113.391
521	0.0041	0.0058		521	77.7193	120.12		521	67.0544	64.7887
522	0.0079	0.0046		522	185.744	97.6153		522	65.528	59.6095
523	0.0042	0.0018		523	79.0278	71.3644		523	67.6423	31.5598
524	0.0032	0.0062		524	81.6366	125.425		524	50.3999	69.3342
525	0.0018	0.0041		525	52.5874	106.497		525	42.6875	49.7478
526	0.005	0.0051		526	90.5924	139.466		526	70.1339	51.3125
527	0.0066	0.0035		527	101.408	74.5478		527	85.021	59.9661
528	0.0038	0.0084		528	71.2765	119.916		528	67.4342	90.6414
529	0.009	0.004		529	146.235	79.7376		529	92.1417	66.0977
530	0.006	0.0065		530	132.371	108.213		530	63.6837	79.4068
531	0.011	0.0017		531	199.663	51.819		531	73.6555	40.412
532	0.0048	0.0073		532	95.1713	112.959		532	64.2212	83.9663
533	0.0062	0.0042		533	119.437	94.4803		533	67.4497	59.1742
534	0.0012	0.0126		534	38.2971	278.391		534	38.2971	81.965
535	0.0037	0.0021		535	112.15	61.3635		535	52.411	43.6078
536	0.0073	0.0071		536	157.851	131.711		536	73.094	69.3293
537	0.016	0.0049		537	356.004	103.734		537	65.9236	59.5423
538	0.0012	0.0027		538	38.2971	65.0335		538	38.2971	52.7749
539	0.0018	0.0026		539	63.9001	67.8928		539	36.0485	48.125
540	0.0014	0.0081		540	45.929	132.857		540	40.3646	78.4989
541	0.0038	0.0022		541	79.5515	59.6962		541	61.1033	47.2727
542	0.0045	0.0077		542	89.5156	109.775		542	64.495	89.0284
543	0.0092	0.0037		543	181.727	81.1375		543	68.5559	61.3762
544	0.0032	0.0057		544	80.6449	96.2304		544	53.4394	75.2673
545	0.0027	0.0032		545	61.0737	79.8531		545	55.758	52.232
546	0.0052	0.0067		546	104.783	100.175		546	64.559	87.8187
547	0.0085	0.0011		547	143.273	43.4613		547	78.6923	30.6736
548	0.0017	0.0097		548	51.819	187.612		548	40.412	73.4701
549	0.0011	0.0031		549	45.1261	68.9203		549	29.542	57.1108
550	0.0038	0.0087		550	85.1565	243.694		550	56.1103	98.2516
551	0.006	0.0021		551	165.636	55.6923		551	53.276	48.2289
552	0.0064	0.005		552	119.087	86.0801		552	70.9002	76.5254
553	0.0035	0.0011		553	74.1935	43.4613		553	59.3349	30.6736
554	0.0022	0.0114		554	61.4652	234.269		554	45.0587	86.2793
555	0.0048	0.0116		555	94.2863	205.012		555	64.9868	77.1903
556	0.0067	0.0067		556	196.596	114.703		556	47.4201	78.9347
557	0.0024	0.0045		557	63.4173	80.7656		557	48.2807	70.4089
558	0.0119	0.0062		558	314.808	155.466		558	69.3005	61.7117
559	0.0031	0.0053		559	76.5559	92.1492		559	51.5782	73.7624
560	0.0058	0.0044		560	127.844	93.7336		560	59.4607	61.5767
561	0.0038	0.0037		561	77.0315	83.8108		561	62.5471	56.3602
562	0.011	0.0031		562	204.161	67.4107		562	75.6578	58.0306
563	0.0044	0.0063		563	103.755	143.664		563	55.1056	61.228
564	0.005	0.0012		564	89.5395	38.2971		564	71.4331	38.2971
565	0.005	0.0025		565	81.647	69.1324		565	77.666	46.787
566	0.0053	0.0051		566	91.4951	105.37		566	73.5957	62.5242
567	0.0105	0.008		567	204.426	174.132		567	97.7017	60.5459
568	0.0135	0.0078		568	209.205	135.849		568	134.707	80.8813
569	0.0044	0.0023		569	89.1721	66.6892		569	63.2879	43.7058
570	0.0054	0.0043		570	98.9573	88.2642		570	70.281	64.5224
571	0.0044	0.009		571	88.842	167.184		571	64.9957	78.7828
572	0.0014	0.0047		572	47.4287	91.4511		572	36.8603	65.4788
573	0.0042	0.0021		573	101.968	61.101		573	56.5115	42.8889
574	0.0027	0.0105		574	60.9077	229.389		574	56.4082	62.083
575	0.0044	0.0072		575	121.155	104.207		575	47.2471	88.6046
576	0.0017	0.0068		576	49.5795	117.003		576	43.3861	74.1522
577	0.0133	0.0096		577	222.636	214.827		577	88.3987	61.0225
578	0.0061	0.0041		578	181.708	79.1153		578	60.5522	66.7127
579	0.003	0.0036		579	73.534	73.4501		579	51.973	61.6353
580	0.0057	0.0043		580	98.6052	82.0318		580	74.6445	67.9741
581	0.0048	0.009		581	100.774	209.405		581	62.9765	76.6768
582	0.0046	0.0088		582	123.964	154.101		582	54.1508	74.9305
583	0.0072	0.002		583	157.511	62.1155		583	61.6649	40.5174
584	0.0169	0.0027		584	207.622	64.215		584	194.205	52.6541
585	0.0043	0.0089		585	95.7795	142.835		585	57.1214	86.8619
586	0.0027	0.0029		586	66.3532	71.0354		586	51.0628	51.1217
587	0.0185	0.0053		587	344.386	117.812		587	119.36	60.0101
588	0.0012	0.0017		588	44.6422	60.0416		588	34.0974	36.2114
589	0.0011	0.0046		589	45.1261	128.681		589	29.542	58.3445
590	0.0145	0.0023		590	331.687	73.137		590	92.9479	39.6385
591	0.0044	0.0024		591	93.7771	62.4711		591	60.2068	49.2457
592	0.0057	0.0037		592	121.603	83.81		592	61.6934	55.694
593	0.002	0.0031		593	63.879	66.3293		593	40.4904	59.1512
594	0.0093	0.0041		594	191.102	99.5927		594	65.2117	53.1968
595	0.0164	0.0072		595	288.787	215.841		595	156.344	51.3033
596	0.0085	0.0084		596	153.608	145.86		596	77.0031	85.6178
597	0.0087	0.0031		597	181.206	75.5783		597	63.9646	51.6964
598	0.0103	0.0034		598	183.496	73.9257		598	87.673	57.5453
599	0.0075	0.0038		599	176.082	83.8473		599	76.4939	57.9243
600	0.0116	0.0015		600	206.497	46.188		600	92.7017	40.2658
601	0.004	0.0042		601	81.7248	98.9468		601	62.0972	53.8074
602	0.0046	0.006		602	100.796	91.9055		602	58.0049	85.3363
603	0.0108	0.005		603	225.38	95.6363		603	88.5647	66.4477
604	0.0046	0.0056		604	91.6089	96.6371		604	64.9463	73.4433
605	0.002	0.0037		605	54.4786	117.88		605	46.3905	40.196
606	0.0056	0.0026		606	120.639	77.634		606	59.2152	43.4755
607	0.0032	0.0173		607	87.3105	317.182		607	47.5526	84.1166
608	0.0021	0.0051		608	63.7106	102.461		608	45.3649	64.0154
609	0.0019	0.0014		609	80.829	63.6957		609	29.4676	27.9942
610	0.0011	0.0188		610	40.7702	390.661		610	36.7786	111.231
611	0.0161	0.0053		611	376.628	86.1537		611	103.42	77.8088
612	0.0117	0.003		612	258.18	79.9475		612	78.9566	47.8837
613	0.0023	0.0043		613	70.7576	126.686		613	40.514	49.5467
614	0.0176	0.0026		614	250.307	65.1042		614	154.096	50.2116
615	0.0028	0.0017		615	67.7632	54.1562		615	51.9418	39.809
616	0.0075	0.0045		616	160.605	129.904		616	72.737	57.6107
617	0.0044	0.004		617	98.1219	80.5978		617	57.4832	62.6099
618	0.0038	0.0025		618	82.4621	69.7535		618	58.4187	47.1768
619	0.0058	0.0058		619	141.946	102.627		619	66.802	71.4777
620	0.0038	0.0025		620	94.7163	62.2913		620	51.2288	50.1975
621	0.0143	0.0075		621	309.018	140.023		621	90.7602	71.0815
622	0.0076	0.0061		622	118.513	121.347		622	82.4471	69.1945
623	0.0142	0.0065		623	276.524	137.859		623	78.7404	69.0078
624	0.0026	0.0062		624	60.8955	141.01		624	55.0902	60.8037
625	0.0032	0.0059		625	67.9847	101.078		625	60.7244	74.7058
626	0.0034	0.0021		626	72.9657	54.8095		626	59.4253	48.86
627	0.0021	0.0036		627	60.055	83.6834		627	50.0315	56.5974
628	0.003	0.0011		628	70.4917	45.3332		628	55.1184	30.1146
629	0.002	0.0068		629	57.0065	148.213		629	43.8891	69.5754
630	0.004	0.0148		630	83.602	244.455		630	60.784	97.406
631	0.0068	0.0036		631	138.525	95.0253		631	68.8076	48.7352
632	0.0044	0.0073		632	82.391	154.913		632	68.3222	64.7632
633	0.0083	0.0034		633	203.176	72.4734		633	65.3764	60.6098
634	0.0062	0.0039		634	115.86	89.7728		634	69.3899	56.1089
635	0.0084	0.0041		635	211.957	80.556		635	59.3535	64.6131
636	0.0059	0.005		636	95.2378	88.1857		636	78.6983	72.7643
637	0.0034	0.0112		637	83.2509	212.613		637	53.3133	69.9274
638	0.0056	0.0012		638	169.53	48.9499		638	49.7904	29.6931
639	0.0098	0.0051		639	176.938	119.379		639	78.4874	56.3866
640	0.0071	0.0059		640	144.609	99.1171		640	63.2107	76.6858
641	0.004	0.0092		641	92.6057	206.098		641	57.5776	81.9738
642	0.0093	0.0022		642	161.967	58.6269		642	105.529	47.6999
643	0.005	0.0105		643	85.6872	211.163		643	74.7376	97.4459
644	0.0067	0.0063		644	123.473	94.9288		644	69.774	84.8086
645	0.0029	0.0044		645	73.9219	108.63		645	50.108	59.2062
646	0.0055	0.0075		646	100.747	179.176		646	69.8726	59.585
647	0.004	0.0034		647	80.1324	172.152		647	64.0765	31.2531
648	0.0016	0.0061		648	48.3718	94.3405		648	41.6553	82.6636
649	0.0013	0.0071		649	53.2769	215.798		649	29.2212	51.8175
650	0.0045	0.0032		650	87.9163	106.522		650	65.6433	38.2614
651	0.0017	0.006		651	47.5271	140.257		651	45.3819	55.4765
652	0.007	0.007		652	159.261	186.037		652	58.6866	62.7003
653	0.0026	0.0022		653	61.6606	62.5934		653	53.4412	44.3809
654	0.0055	0.0116		654	113.189	216.613		654	64.4033	74.6679
655	0.004	0.0034		655	82.0358	76.8981		655	62.7067	56.5762
656	0.0022	0.0023		656	61.5923	62.116		656	44.5893	46.676
657	0.0019	0.0024		657	52.1253	67.8249		657	46.648	45.793
658	0.0022	0.0036		658	55.1951	92.5511		658	50.7607	49.9108
659	0.0023	0.0048		659	60.4144	102.14		659	48.7966	61.4134
660	0.0029	0.0032		660	71.0354	71.6411		660	51.1217	58.3528
661	0.0019	0.0038		661	52.7157	86.9992		661	45.0054	55.5217
662	0.0052	0.0021		662	85.2422	50.8967		662	79.1338	50.8967
663	0.0055	0.0063		663	103.095	181.286		663	67.5832	50.8542
664	0.0078	0.0053		664	143.326	85.9802		664	83.3317	78.7419
665	0.0067	0.003		665	106.832	74.2395		665	80.1946	50.9602
666	0.0049	0.0145		666	83.2948	281.725		666	74.9183	78.9487
667	0.0031	0.0037		667	73.0403	76.6429		667	54.1279	61.0972
668	0.0086	0.007		668	176.109	181.441		668	98.2713	57.2061
669	0.006	0.0058		669	185.634	106.868		669	57.0688	68.8965
670	0.0048	0.0039		670	87.5565	83.811		670	69.9244	61.2003
671	0.0018	0.0031		671	50.3866	68.575		671	46.608	57.0016
672	0.0033	0.0024		672	107.836	73.4763		672	42.9464	40.806
673	0.0102	0.0032		673	223.669	99.6224		673	60.5932	41.1409
674	0.0051	0.0042		674	92.0979	114.478		674	70.4199	47.7865
675	0.0076	0.0076		675	134.684	165.729		675	73.4465	65.1375
676	0.0019	0.0057		676	60.0793	155.956		676	39.3634	59.1653
677	0.0028	0.011		677	68.3369	217.851		677	51.8777	71.9871
678	0.002	0.0087		678	52.1536	138.265		678	47.9583	87.718
679	0.005	0.0034		679	90.7765	102.368		679	70.5744	42.8208
680	0.0016	0.0028		680	59.5906	81.4872		680	33.8963	43.1494
681	0.0243	0.0119		681	452.075	259.296		681	112.928	71.0207
682	0.0049	0.0027		682	128.046	77.788		682	50.599	44.7159
683	0.0018	0.0031		683	67.2667	79.5807		683	35.8822	49.1711
684	0.0015	0.0094		684	46.188	205.342		684	40.2658	68.6605
685	0.0012	0.0044		685	41.6762	92.0841		685	36.3132	60.5337
686	0.0019	0.0056		686	52.7157	186.617		686	45.0054	58.0777
687	0.0021	0.0084		687	55.6923	176.875		687	48.2289	76.5119
688	0.0029	0.0108		688	71.0354	182.367		688	51.1217	95.3565
689	0.0049	0.0015		689	91.524	47.7795		689	69.8415	39.8191
690	0.005	0.0136		690	89.2406	200.506		690	72.2504	138.152
691	0.0015	0.0029		691	54.06	72.5187		691	35.6801	51.8254
692	0.0059	0.0141		692	172.091	361.405		692	48.2923	98.651
693	0.0058	0.0086		693	102.935	215.93		693	71.603	60.8399
694	0.0024	0.0047		694	61.6509	106.776		694	49.6012	57.1759
695	0.0063	0.0037		695	98.1744	95.3621		695	82.2638	55.389
696	0.004	0.0089		696	78.7415	191.237		696	65.3205	67.9919
697	0.0024	0.0076		697	112.664	107.366		697	32.9318	91.3186
698	0.0045	0.0054		698	96.241	84.9756		698	59.7302	81.0121
699	0.0031	0.0064		699	73.2649	102.579		699	52.793	79.1665
700	0.0042	0.0039		700	74.8129	82.9581		700	71.0041	60.4672
701	0.0182	0.0033		701	362.038	80.2946		701	101.134	52.5543
702	0.0046	0.0033		702	86.6545	66.5868		702	67.7332	64.2109
703	0.0126	0.002		703	243.803	68.6846		703	77.7524	37.7151
704	0.0027	0.0017		704	68.5019	47.5271		704	49.7561	45.3819
705	0.0038	0.0067		705	87.8646	126.838		705	54.9947	68.1841
706	0.0016	0.0081		706	48.9898	141.57		706	40	73.4382
707	0.0045	0.0137		707	104.687	277.341		707	55.2801	80.1036
708	0.0137	0.004		708	229.665	93.0481		708	133.034	55.8037
709	0.0039	0.0076		709	90.4971	179.8		709	55.1051	68.9025
710	0.0107	0.0017		710	193.359	83.6289		710	78.1665	26.698
711	0.0036	0.0028		711	70.3166	63.2021		711	64.9693	56.8868
712	0.0056	0.0046		712	98.5452	90.1593		712	75.6878	64.5988
713	0.0054	0.0038		713	107.064	80.5094		713	68.273	59.8447
714	0.0038	0.0054		714	95.4462	97.7696		714	50.6604	70.4635
715	0.0095	0.0012		715	171.878	43.7965		715	80.5154	36.7224
716	0.0043	0.0107		716	79.3456	199.616		716	68.5506	72.6329
717	0.0068	0.0039		717	134.696	79.8555		717	68.8375	63.0745
718	0.0068	0.0017		718	110.247	51.819		718	79.1515	40.412
719	0.0013	0.0014		719	49.0773	47.8091		719	32.794	35.4562
720	0.0054	0.0057		720	111.736	165.994		720	62.7288	46.928
721	0.0013	0.0038		721	43.1867	76.936		721	36.7946	62.691
722	0.0051	0.0036		722	112.004	75.7188		722	62.4147	60.9594
723	0.0067	0.0038		723	194.896	77.0315		723	53.3378	62.5471
724	0.0112	0.006		724	248.134	95.5667		724	88.0623	80.5778
725	0.004	0.0032		725	82.9374	67.233		725	63.2803	60.8151
726	0.0011	0.0017		726	43.4613	60.7041		726	30.6736	34.7726
727	0.0015	0.0041		727	52.5855	79.549		727	35.6913	65.3265
728	0.0072	0.0034		728	173.48	106.254		728	80.4279	41.9423
729	0.0012	0.0052		729	44.1807	87.7971		729	33.7187	75.4314
730	0.0024	0.0033		730	57.1305	68.5786		730	52.915	61.4128
731	0.003	0.0045		731	69.1908	81.3529		731	55.1701	72.2887
732	0.0015	0.0061		732	52.5855	129.488		732	35.6913	64.6218
733	0.0047	0.0012		733	146.11	38.2971		733	43.7643	38.2971
734	0.0091	0.0087		734	185.571	204.292		734	71.7813	71.2627
735	0.0019	0.0072		735	58.4309	114.091		735	41.7712	81.7095
736	0.0035	0.0029		736	81.8379	100.271		736	55.3581	40.9
737	0.0024	0.0046		737	74.6755	91.8787		737	40.4998	63.7685
738	0.0051	0.0057		738	94.8433	92.6886		738	69.3535	78.479
739	0.0056	0.0026		739	124.08	77.9393		739	58.6888	41.9216
740	0.0013	0.0042		740	43.1867	80.3977		740	36.7946	66.3507
741	0.0037	0.0044		741	107.596	161.798		741	45.3344	47.1585
742	0.0017	0.0068		742	51.819	130.857		742	40.412	70.0474
743	0.008	0.0087		743	147.233	196.224		743	76.1418	79.9033
744	0.005	0.0059		744	99.491	95.3371		744	67.0172	79.7277
745	0.0023	0.0145		745	58.7311	249.492		745	49.2994	108.862
746	0.0043	0.0031		746	87.2673	73.2649		746	62.9214	52.793
747	0.0066	0.0052		747	115.522	112.777		747	75.3083	58.4841
748	0.0044	0.0028		748	107.033	72.7694		748	53.6073	50.3713
749	0.005	0.0074		749	85.5164	107.023		749	74.3542	88.6804
750	0.0056	0.0074		750	112.523	200.178		750	68.2975	53.9394
751	0.0024	0.0153		751	97.4593	471.489		751	33.4834	67.1942
752	0.0034	0.0019		752	82.3193	54.9275		752	52.9281	43.6192
753	0.0041	0.0045		753	99.7052	86.376		753	52.3713	66.7875
754	0.0064	0.0046		754	100.622	82.5378		754	80.6406	72.1712
755	0.0045	0.0037		755	117.77	82.8517		755	56.4434	56.8636
756	0.0074	0.0075		756	127.659	107.387		756	81.8091	89.0587
757	0.0019	0.0097		757	60.1752	189.657		757	39.2167	77.8592
758	0.0089	0.0107		758	166.074	189.988		758	78.6819	79.0596
759	0.0046	0.0054		759	94.0924	84.4689		759	62.0226	82.6896
760	0.0041	0.005		760	81.4539	104.789		760	63.8214	61.0241
761	0.0017	0.0039		761	54.1562	91.1922		761	39.809	56.3878
762	0.0069	0.0067		762	116.731	146.125		762	75.3567	79.547
763	0.0064	0.0037		763	164.315	76.7836		763	55.2581	62.2488
764	0.0025	0.002		764	103.734	62.5745		764	34.8562	40.993
765	0.0025	0.0033		765	73.5319	72.6191		765	44.1064	57.7344
766	0.0024	0.0027		766	65.9339	60.8167		766	46.9923	56.5063
767	0.0045	0.0064		767	93.8027	174.888		767	61.0806	57.8803
768	0.007	0.0069		768	125.962	167.89		768	73.0046	62.4052
769	0.0016	0.0014		769	53.2682	58.7684		769	37.4166	28.8443
770	0.0054	0.0054		770	114.529	93.5511		770	60.0108	73.0741
771	0.0084	0.0038		771	164.958	76.6038		771	72.154	64.0723
772	0.002	0.0068		772	57.0065	145.758		772	43.8891	61.7426
773	0.0013	0.0081		773	48.3576	181.349		773	34.401	62.0891
774	0.0141	0.0047		774	283.951	95.3027		774	88.2292	62.3914
775	0.0016	0.0092		775	48.3718	200.388		775	41.6553	76.9022
776	0.0067	0.0097		776	124.25	180.522		776	69.9421	86.0769
777	0.0013	0.0046		777	56.6249	80.9974		777	28.7533	75.37
778	0.0131	0.0044		778	245.928	85.1532		778	73.7649	65.7644
779	0.0015	0.0057		779	52.5855	164.592		779	35.6913	53.0719
780	0.0067	0.0042		780	154.283	83.6705		780	67.1353	63.9066
781	0.0015	0.0065		781	61.1676	123.301		781	30.6209	70.3167
782	0.0085	0.0101		782	129.574	223.158		782	85.6701	65.3993
783	0.0055	0.0023		783	100.501	60.2011		783	70.0671	49.0595
784	0.0046	0.0078		784	91.9706	103.135		784	64.2273	98.614
785	0.0102	0.0021		785	215.655	62.5817		785	81.6607	41.5798
786	0.0072	0.0058		786	129.541	153.266		786	78.3236	57.5027
787	0.0052	0.0057		787	152.512	106.604		787	53.7965	68.9687
788	0.0044	0.0048		788	91.6276	92.1156		788	62.2466	66.8912
789	0.0071	0.0039		789	108.571	95.48		789	85.3136	51.6876
790	0.0083	0.0075		790	198.977	130.748		790	63.1266	74.449
791	0.0037	0.0012		791	96.429	44.6422		791	49.5641	34.0974
792	0.0085	0.0067		792	182.289	117.184		792	67.6331	73.9265
793	0.0048	0.0025		793	89.3517	65.6908		793	68.8519	51.4081
794	0.0042	0.0186		794	96.5254	365.726		794	55.8735	96.3772
795	0.0036	0.0064		795	75.3284	143.335		795	60.7135	59.0655
796	0.0037	0.0061		796	79.2044	117.011		796	71.1741	67.6802
797	0.0093	0.0059		797	221.747	91.4542		797	62.5849	82.415
798	0.0025	0.0019		798	77.9744	57.0624		798	40.2552	41.7532
799	0.0155	0.0163		799	307.491	320.846		799	81.231	80.6003
800	0.0068	0.004		800	101.278	79.6952		800	86.121	64.2158
801	0.0134	0.0013		801	199.34	53.768		801	123.334	29.9331
802	0.0013	0.0014		802	43.1867	45.0594		802	36.7946	39.6188
803	0.0022	0.0046		803	57.5247	83.2439		803	48.5151	70.7543
804	0.006	0.0069		804	131.577	113.001		804	60.0318	77.8278
805	0.0048	0.0041		805	100.244	108.619		805	60.8713	50.1144
806	0.0079	0.0091		806	135.707	124.118		806	78.9519	95.0124
807	0.0105	0.0011		807	228.926	40		807	114.453	34.6887
808	0.0195	0.0021		808	364.444	68.4446		808	112.335	38.5116
809	0.0041	0.0026		809	90.3132	60.1722		809	58.9142	54.8533
810	0.0018	0.0027		810	53.3333	62.6582		810	42.1637	55.7713
811	0.0051	0.0021		811	124.692	72.7202		811	52.4766	36.6603
812	0.0048	0.008		812	108.576	124.688		812	56.8514	81.9784
813	0.0026	0.008		813	61.1526	146.774		813	53.7802	71.0447
814	0.0014	0.0104		814	42.0883	164.434		814	41.2063	111.924
815	0.0116	0.0016		815	194.344	53.2682		815	81.0647	37.4166
816	0.0108	0.0152		816	200.458	242.936		816	81.9693	140.943
817	0.0026	0.0095		817	68.8795	183.95		817	47.9768	68.3994
818	0.0045	0.0041		818	87.4295	96.0559		818	65.0389	54.5833
819	0.0085	0.0079		819	155.131	183.748		819	71.3163	58.7287
820	0.0043	0.0047		820	92.0883	96.582		820	58.9801	62.165
821	0.0027	0.015		821	64.215	323.07		821	52.6541	66.2601
822	0.0096	0.0051		822	148.527	116.29		822	102.581	57.7417
823	0.0021	0.0045		823	56.1779	115.335		823	47.1266	50.3328
824	0.0102	0.0042		824	214.017	83.0375		824	91.534	64.1357
825	0.0103	0.0049		825	216.315	89.6627		825	71.1088	70.1845
826	0.0085	0.0028		826	124.867	60		826	93.0764	58.9015
827	0.0066	0.0121		827	110.296	243.12		827	76.5197	71.8508
828	0.0069	0.0053		828	117.132	88.8914		828	78.4656	76.1091
829	0.0041	0.006		829	79.0189	182.748		829	67.6479	57.4686
830	0.0051	0.0057		830	141.756	112.545		830	50.9576	64.7188
831	0.0073	0.0023		831	189.37	62.116		831	61.7524	46.676
832	0.0085	0.0107		832	168.861	243.315		832	65.0263	80.1406
833	0.0028	0.0057		833	73.6731	97.3353		833	47.5398	76.6602
834	0.0062	0.007		834	103.468	116.879		834	76.4908	78.7761
835	0.0022	0.0049		835	68.0081	91.2706		835	43.8972	69.8964
836	0.0033	0.0046		836	81.5262	83.3895		836	51.8841	70.4111
837	0.0035	0.0059		837	74.465	106.306		837	59.413	70.9219
838	0.004	0.0011		838	134.679	45.9647		838	41.7199	30.4724
839	0.003	0.0049		839	73.1049	91.1507		839	51.3951	69.4891
840	0.0044	0.0032		840	92.8174	84.8528		840	59.8537	47.9583
841	0.0017	0.0013		841	54.7534	75.5437		841	39.2664	19.7532
842	0.0093	0.0062		842	270.678	155.812		842	62.4665	60.0607
843	0.0046	0.0066		843	97.1566	156.491		843	63.6234	66.6244
844	0.007	0.0073		844	111.036	121.062		844	81.9191	83.0207
845	0.0033	0.0051		845	73.7933	90.1917		845	57.492	72.5321
846	0.0059	0.0019		846	114.998	52.7157		846	66.1919	45.0054
847	0.0091	0.0038		847	202.722	122.281		847	67.744	41.0164
848	0.0096	0.0046		848	180.612	105.86		848	84.1254	55.8119
849	0.0017	0.0027		849	51.819	77.1127		849	40.412	44.313
850	0.0016	0.0145		850	47.1243	234.084		850	43.5666	160.054
851	0.0018	0.0049		851	52.8914	149.366		851	42.8322	43.662
852	0.0025	0.0088		852	62.2913	178.312		852	50.1975	68.3849
853	0.0058	0.0047		853	152.809	83.6445		853	50.9145	70.9534
854	0.0047	0.0064		854	92.0886	102.143		854	65.9334	79.9173
855	0.0047	0.0075		855	86.9359	212.552		855	68.1672	67.1221
856	0.003	0.0091		856	64.9102	137.68		856	57.9348	87.1703
857	0.0066	0.0022		857	107.043	57.5247		857	80.4257	48.5151
858	0.0058	0.0041		858	180.247	78.5229		858	57.4515	65.5186
859	0.0037	0.0034		859	71.1353	76.6427		859	66.8554	55.9407
860	0.0043	0.0034		860	116.511	88.5161		860	52.3132	49.3155
861	0.0017	0.0045		861	54.8795	79.71		861	38.8057	71.3585
862	0.0044	0.0122		862	89.9202	263.836		862	62.5846	76.9345
863	0.0074	0.0039		863	114.8	78.6953		863	82.233	63.3812
864	0.0109	0.0149		864	199.218	279.08		864	81.5597	99.4241
865	0.0041	0.0117		865	78.799	225.985		865	66.2292	81.1443
866	0.0056	0.0072		866	150.221	185.973		866	58.0991	64.9905
867	0.0109	0.0013		867	203.563	43.1867		867	74.858	36.7946
868	0.0037	0.0083		868	77.3854	162.777		868	61.5751	79.2596
869	0.0036	0.0047		869	72.1939	109.407		869	63.3071	54.6153
870	0.012	0.0047		870	233.676	86.9021		870	129.199	68.8866
871	0.0051	0.0021		871	92.1329	56.0234		871	71.355	47.0024
872	0.0066	0.0039		872	180.523	87.1774		872	51.5046	57.8497
873	0.0112	0.0123		873	262.153	235.743		873	63.5669	89.1458
874	0.0055	0.0053		874	100.356	98.7982		874	69.8518	68.0468
875	0.0055	0.0024		875	148.167	60.8114		875	47.8691	49.3207
876	0.0078	0.0031		876	153.075	66.3293		876	66.7308	59.1512
877	0.0013	0.0033		877	44.1704	70.5381		877	38.1741	59.3254
878	0.0019	0.0054		878	53.1381	122.673		878	45.4908	56.5572
879	0.0031	0.0057		879	72.6084	90.5941		879	54.8579	79.7042
880	0.0041	0.0012		880	76.3481	41.6762		880	69.3979	36.3132
881	0.0092	0.0074		881	196.721	151.413		881	74.1125	65.4655
882	0.0093	0.0023		882	156.945	62.6664		882	87.7527	46.7826
883	0.0065	0.0046		883	123.565	148.841		883	67.6923	48.7875
884	0.006	0.0017		884	126.184	51.819		884	62.9974	40.412
885	0.0087	0.012		885	178.315	243.414		885	92.3141	83.52
886	0.0118	0.0047		886	252.545	89.4938		886	90.5718	67.5961
887	0.0012	0.0045		887	48.6075	84.7383		887	31.1552	68.6235
888	0.004	0.0051		888	97.8172	90.1679		888	53.1957	72.29
889	0.0116	0.0031		889	242.499	70.2031		889	69.1613	55.8254
890	0.0017	0.0134		890	58.7081	193.789		890	37.1623	115.681
891	0.0018	0.0154		891	56.9339	245.655		891	39.353	126.582
892	0.0042	0.014		892	106.611	222.73		892	52.9752	82.4065
893	0.0023	0.0038		893	57.3383	97.6836		893	50.3751	50.2875
894	0.0067	0.0139		894	101.642	224.269		894	84.6729	103.717
895	0.0155	0.0027		895	232.431	64.7061		895	133.595	53.8729
896	0.0059	0.0071		896	118.611	166.139		896	65.4926	60.5772
897	0.0029	0.0056		897	68.6846	94.6842		897	53.8165	75.6887
898	0.0054	0.008		898	89.9085	129.14		898	76.7972	79.5707
899	0.0073	0.009		899	147.437	242.864		899	65.1305	66.5459
900	0.0114	0.0102		900	346.741	180.236		900	80.4135	78.9116
901	0.0024	0.0096		901	83.563	165.713		901	36.2554	87.3698
902	0.0041	0.0115		902	73.0954	258.583		902	71.2301	62.3773
903	0.0019	0.0142		903	66.5288	245.885		903	35.8122	137.753
904	0.0055	0.0109		904	114.028	153.543		904	65.7909	91.9399
905	0.0015	0.0056		905	47.7795	94.9611		905	39.8191	75.2257
906	0.0047	0.0016		906	85.7775	53.2682		906	70.9588	37.4166
907	0.0022	0.0058		907	58.9536	88.5126		907	47.3304	83.1027
908	0.0058	0.0062		908	160.257	97.6813		908	50.8657	82.1796
909	0.0066	0.0023		909	116.395	60.1393		909	73.6138	48.2029
910	0.0019	0.0053		910	52.7157	97.8353		910	45.0054	68.9218
911	0.0057	0.0067		911	122.898	159.224		911	63.6463	63.0595
912	0.0021	0.0188		912	50.8967	263.951		912	50.8967	159.709
913	0.0023	0.0053		913	66.2199	107.396		913	46.5419	64.5216
914	0.004	0.0015		914	95.0583	57.9719		914	54.0639	32.3752
915	0.0063	0.0089		915	107.192	175.34		915	75.1716	83.0319
916	0.0081	0.0066		916	203.283	129.694		916	76.3501	67.9311
917	0.012	0.0073		917	188.975	104.479		917	95.0496	91.34
918	0.0037	0.0066		918	79.8509	122.137		918	59.1579	72.4239
919	0.002	0.0053		919	63.486	149.616		919	42.1133	51.3451
920	0.0139	0.0014		920	303.165	47.8091		920	85.2632	35.4562
921	0.0065	0.0052		921	171.681	93.4321		921	72.2538	70.8947
922	0.0019	0.0011		922	60.0793	38.1385		922	39.3634	36.7255
923	0.012	0.0057		923	220.658	114.883		923	86.8752	68.3248
924	0.006	0.0078		924	106.716	120.658		924	72.1238	83.7325
925	0.0089	0.0036		925	171.398	80.3974		925	68.9719	57.0073
926	0.0116	0.0065		926	224.053	121.627		926	102.964	80.6285
927	0.0041	0.0124		927	91.1926	216.456		927	57.0954	85.0537
928	0.0039	0.006		928	80.4897	95.4156		928	61.1379	79.863
929	0.0054	0.0164		929	111.138	252.041		929	62.288	134.521
930	0.0042	0.0119		930	125.719	175.957		930	43.0128	113.723
931	0.002	0.0155		931	61.4686	196.808		931	41.1048	170.225
932	0.0018	0.0078		932	55.0768	163.677		932	42.089	66.6868
933	0.0069	0.0088		933	133.996	138.093		933	68.5053	90.3404
934	0.0139	0.0011		934	250.282	45.1261		934	82.3321	29.542
935	0.0042	0.0037		935	83.7639	96.747		935	63.8196	49.7692
936	0.0029	0.0018		936	74.5948	50.3322		936	49.3326	45.7584
937	0.004	0.0058		937	81.7406	154.159		937	61.8827	56.3782
938	0.0068	0.0047		938	182.926	84.5974		938	85.8455	71.3842
939	0.0027	0.0096		939	64.215	260.174		939	52.6541	58.3628
940	0.0118	0.0045		940	295.883	87.1828		940	65.4838	65.1634
941	0.0132	0.0109		941	292.141	193.91		941	101.671	85.7283
942	0.005	0.008		942	93.4512	136.888		942	68.3823	78.4649
943	0.0033	0.0069		943	80.2022	111.452		943	52.6673	78.5799
944	0.0072	0.003		944	149.221	77.2319		944	66.6896	49.9745
945	0.0041	0.0063		945	98.5322	122.976		945	52.6279	66.309
946	0.0034	0.0078		946	80.358	166.971		946	53.7523	97.4672
947	0.0028	0.0095		947	71.4949	181.291		947	49.1012	90.6596
948	0.0011	0.004		948	45.3332	79.7124		948	30.1146	64.0385
949	0.0046	0.0017		949	89.0506	56.9531		949	68.2571	37.0628
950	0.008	0.0041		950	134.801	87.6618		950	75.8405	61.505
951	0.0053	0.0039		951	93.8102	86.3634		951	72.0028	57.9976
952	0.0083	0.006		952	201.217	149.089		952	63.0176	59.2183
953	0.0047	0.0052		953	91.3019	103.648		953	66.9537	63.8528
954	0.0034	0.0063		954	72.1653	98.7256		954	59.7381	81.2301
955	0.0051	0.0022		955	151.926	57.1517		955	57.7001	49.0888
956	0.0041	0.0049		956	84.3781	81.014		956	63.2109	77.3014
957	0.004	0.0052		957	87.493	87.4084		957	61.8383	76.2587
958	0.0083	0.0049		958	143.927	85.4472		958	76.6863	72.903
959	0.0126	0.0015		959	196.111	51.4888		959	85.6549	36.0927
960	0.0035	0.0093		960	91.2813	203.692		960	48.8711	67.8008
961	0.0093	0.0061		961	158.627	91.9099		961	77.1162	84.6954
962	0.0069	0.0042		962	186.767	101.859		962	63.1236	53.5232
963	0.0036	0.0058		963	71.0089	120.435		963	64.729	63.9893
964	0.0019	0.0067		964	57.3341	116.274		964	42.2275	75.9475
965	0.008	0.0036		965	128.102	77.076		965	81.0838	58.9939
966	0.0043	0.0074		966	101.414	167.284		966	54.801	62.9018
967	0.0049	0.0088		967	116.705	178.838		967	55.7816	68.0797
968	0.0066	0.01		968	152.54	225.343		968	59.6185	80.9754
969	0.0087	0.0016		969	145.552	53.2682		969	108.718	37.4166
970	0.0106	0.0032		970	160.005	75.2755		970	115.635	53.5097
971	0.006	0.0089		971	125.409	145.264		971	64.4749	82.4829
972	0.0086	0.0073		972	154.608	179.183		972	78.3645	62.3088
973	0.0049	0.0092		973	88.7907	133.707		973	71.0972	90.622
974	0.0053	0.0123		974	96.1721	217.28		974	73.3051	79.5888
975	0.003	0.0014		975	64.9102	53.9098		975	57.9348	32.4487
976	0.0059	0.0061		976	105.174	111.145		976	71.1062	70.4702
977	0.0109	0.003		977	188.046	68.5173		977	89.5453	55.4941
978	0.0145	0.0078		978	273.497	143.123		978	88.1126	79.3218
979	0.0039	0.0059		979	78.8377	93.757		979	64.1456	80.451
980	0.011	0.0117		980	203.628	233.603		980	79.1406	70.3528
981	0.0062	0.0037		981	92.8134	73.9178		981	85.3665	63.4163
982	0.0032	0.0072		982	82.9577	144.257		982	49.6163	67.8666
983	0.006	0.0019		983	92.3725	55.447		983	85.2616	42.957
984	0.0057	0.0101		984	104.752	187.082		984	69.4564	96.4198
985	0.0076	0.0034		985	193.099	80.8186		985	69.377	53.9368
986	0.0011	0.0138		986	43.4613	261.735		986	30.6736	135.155
987	0.0131	0.0048		987	278.723	121.013		987	76.3979	53.7251
988	0.0083	0.0056		988	189.247	155.266		988	68.2342	64.413
989	0.0017	0.0073		989	55.5218	143.879		989	39.1744	76.9778
990	0.006	0.0033		990	130.925	70.2325		990	60.1258	59.7608
991	0.0052	0.0076		991	110.823	162.682		991	60.3872	69.8208
992	0.0064	0.0017		992	179.057	52.2438		992	65.6011	41.2269
993	0.0014	0.0024		993	42.0883	58.1101		993	41.2063	52.4763
994	0.0016	0.0073		994	54.9112	138.677		994	36.8749	67.1121
995	0.0014	0.0019		995	63.547	58.4503		995	28.3301	41.1021
996	0.0044	0.0038		996	76.277	77.151		996	73.0391	62.3197
997	0.0055	0.002		997	106.588	75.9801		997	65.7801	33.5116
998	0.0046	0.003		998	124.487	75.9972		998	48.775	50.811
999	0.0087	0.0036		999	203.564	78.7244		999	71.1652	58.4998
1000	0.0033	0.005		1000	71.419	130.843		1000	58.5388	52.0617
1001	0.0056	0.0044		1001	115.023	119.522		1001	64.4395	50.333
1002	0.0079	0.0068		1002	135.424	149.61		1002	76.3089	81.8785
1003	0.0047	0.0037		1003	87.0505	87.0134		1003	69.0355	54.4825
1004	0.0033	0.0026		1004	75.0127	59.9185		1004	55.2572	55.2804
1005	0.0064	0.0033		1005	170.899	82.7747		1005	50.9998	51.033
1006	0.0024	0.0096		1006	72.0975	272.642		1006	42.1209	68.1074
1007	0.0024	0.0038		1007	71.4738	79.084		1007	42.945	60.5561
1008	0.0095	0.0062		1008	187.153	136.023		1008	68.2757	62.7288
1009	0.0114	0.0094		1009	205.308	216.286		1009	72.8861	77.1907
1010	0.0073	0.0057		1010	159.185	97.9928		1010	88.0618	75.3357
1011	0.0026	0.0046		1011	65.8074	108.083		1011	50.9162	55.7312
1012	0.0077	0.0043		1012	184.326	117.462		1012	77.7894	49.8995
1013	0.0013	0.0047		1013	59.5326	86.907		1013	28.8068	69.4563
1014	0.0023	0.0036		1014	69.2546	78.3112		1014	42.609	58.3577
1015	0.0029	0.0047		1015	72.7774	113.031		1015	51.7563	52.4428
1016	0.0075	0.0037		1016	157.455	69.7863		1016	67.6179	67.3835
1017	0.0034	0.0075		1017	81.7183	133.258		1017	54.312	106.321
1018	0.0068	0.0033		1018	158.999	84.8539		1018	71.897	49.2869
1019	0.0057	0.0052		1019	91.8702	89.7075		1019	79.4789	75.1284
1020	0.0208	0.0038		1020	245.522	77.7366		1020	188.315	63.4311
1021	0.0061	0.0097		1021	124.713	184.571		1021	62.8309	83.2435
1022	0.0032	0.0043		1022	73.6096	126.328		1022	55.9469	47.7758
1023	0.0039	0.0014		1023	78.0107	47.4287		1023	64.1071	36.8603
1024	0.0048	0.0058		1024	114.934	90.5871		1024	55.3568	82.1467
1025	0.0027	0.0073		1025	67.2068	107.386		1025	50.5021	86.8626
1026	0.0044	0.0026		1026	78.3475	65.0739		1026	71.1686	51.7819
1027	0.0156	0.0013		1027	270.848	43.1867		1027	110.937	36.7946
1028	0.0061	0.0022		1028	98.0755	69.9567		1028	79.2989	40.394
1029	0.0047	0.0024		1029	84.4368	65.8452		1029	70.9132	46.0129
1030	0.0035	0.0073		1030	76.6252	135.442		1030	60.2655	79.0513
1031	0.0044	0.0026		1031	93.7822	64.2982		1031	59.9444	51.6079
1032	0.0047	0.0012		1032	90.6416	41.6762		1032	67.8983	36.3132
1033	0.0016	0.0017		1033	52.915	51.819		1033	38.7298	40.412
1034	0.016	0.0097		1034	306.803	169.79		1034	163.855	82.3515
1035	0.0017	0.0062		1035	56.7464	123.885		1035	37.9663	65.3171
1036	0.0024	0.0035		1036	73.9028	72.1313		1036	40.5454	61.4227
1037	0.0031	0.0093		1037	75.5783	148.835		1037	51.6964	86.4792
1038	0.0054	0.0086		1038	98.9986	185.327		1038	70.1445	78.0948
1039	0.0065	0.0044		1039	175.862	81.5806		1039	56.7845	68.327
1040	0.0038	0.006		1040	107.524	104.651		1040	45.2987	73.7242
1041	0.0033	0.005		1041	103.942	116.294		1041	47.2042	56.03
1042	0.0044	0.0083		1042	112.69	225.635		1042	52.398	62.0591
1043	0.0052	0.0069		1043	82.153	131.9		1043	80.3837	70.4463
1044	0.0029	0.0071		1044	75.4279	130.004		1044	48.6395	69.8116
1045	0.0075	0.0095		1045	109.61	203.941		1045	94.1602	64.7533
1046	0.0031	0.006		1046	69.4458	117.503		1046	57.6956	68.0312
1047	0.0073	0.0023		1047	130.598	74.9274		1047	83.5716	40.557
1048	0.0053	0.0027		1048	108.695	64.215		1048	63.4411	52.6541
1049	0.0048	0.0014		1049	115.474	55.4791		1049	53.2131	34.1608
1050	0.0031	0.0014		1050	75.3418	47.8091		1050	51.9124	35.4562
1051	0.009	0.0079		1051	207.468	194.352		1051	88.827	63.3475
1052	0.0028	0.0019		1052	102.781	52.7157		1052	37.4338	45.0054
1053	0.0078	0.0069		1053	126.341	143.078		1053	80.1453	61.9311
1054	0.0072	0.0027		1054	165.303	71.5738		1054	69.2659	52.9186
1055	0.0032	0.0034		1055	78.0814	76.4886		1055	51.8729	58.3275
1056	0.0047	0.0089		1056	129.207	166.073		1056	48.1683	70.8601
1057	0.0098	0.0063		1057	218.806	117.265		1057	68.1869	70.2463
1058	0.0132	0.017		1058	219.518	264.684		1058	112.283	137.587
1059	0.0083	0.0053		1059	205.175	126.522		1059	74.3049	55.7493
1060	0.0019	0.0033		1060	54.5754	72.3118		1060	45.25	59.5424
1061	0.0084	0.0012		1061	193.141	44.7214		1061	61.8235	32.6599
1062	0.0028	0.0017		1062	75.6599	51.819		1062	47.3164	40.412
1063	0.0027	0.0038		1063	64.8103	72.1312		1063	52.7583	66.7436
1064	0.0035	0.0037		1064	83.6439	110.976		1064	53.3539	46.353
1065	0.0043	0.0032		1065	101.182	102.199		1065	56.0223	40.743
1066	0.0128	0.005		1066	241.542	83.0064		1066	76.2496	76.7011
1067	0.0049	0.0069		1067	98.0632	211.093		1067	65.5679	62.8258
1068	0.0053	0.0051		1068	108.611	90.4546		1068	63.3868	75.6733
1069	0.0023	0.0092		1069	60.7805	171.544		1069	48.8997	75.9551
1070	0.0021	0.0035		1070	65.6677	75.2703		1070	40.2008	59.5412
1071	0.0012	0.003		1071	44.6422	73.9893		1071	34.0974	51.392
1072	0.0011	0.004		1072	75.4389	83.0341		1072	17.6714	61.0519
1073	0.0071	0.003		1073	157.382	74.4519		1073	65.7002	51.2772
1074	0.0032	0.005		1074	106.775	87.6167		1074	40.2626	72.1695
1075	0.0064	0.0076		1075	144.826	141.771		1075	61.1477	99.9088
1076	0.005	0.0026		1076	93.4208	62.0174		1076	68.2834	52.0355
1077	0.0014	0.005		1077	47.4287	82.6056		1077	36.8603	76.9415
1078	0.0039	0.0023		1078	79.435	57.3383		1078	62.1985	50.3751
1079	0.0062	0.0081		1079	114.892	155.886		1079	72.9419	69.4613
1080	0.0045	0.0035		1080	83.9951	78.5223		1080	68.9264	56.4454
1081	0.0105	0.0087		1081	197.637	249.608		1081	80.085	55.327
1082	0.0018	0.0059		1082	53.3333	149.778		1082	42.1637	55.1005
1083	0.0078	0.004		1083	119.234	88.7284		1083	84.0994	57.5958
1084	0.0152	0.0015		1084	369.556	46.188		1084	101.524	40.2658
1085	0.0064	0.0011		1085	148.812	40		1085	59.582	34.6887
1086	0.0043	0.0037		1086	106.325	97.312		1086	53.0121	50.7251
1087	0.0116	0.003		1087	194.629	69.8127		1087	95.3876	57.8655
1088	0.0031	0.0082		1088	77.1769	200.949		1088	52.6747	96.0923
1089	0.0014	0.0093		1089	42.0883	175.375		1089	41.2063	103.208
1090	0.0049	0.0015		1090	86.1764	51.4888		1090	73.405	36.0927
1091	0.0021	0.0026		1091	72.0836	73.4079		1091	37.025	45.4112
1092	0.0078	0.0047		1092	106.854	83.0179		1092	93.3383	71.988
1093	0.006	0.0027		1093	98.4719	89.3683		1093	78.9442	39.7264
1094	0.0036	0.0046		1094	75.3126	103.433		1094	61.591	56.9973
1095	0.0075	0.0024		1095	134.178	71.1805		1095	73.6265	41.6333
1096	0.0113	0.0014		1096	181.019	58.9094		1096	84.6673	29.6767
1097	0.0018	0.0032		1097	59.6571	90.7659		1097	38.7017	45.3354
1098	0.0069	0.0066		1098	128.61	123.944		1098	74.8517	67.8867
1099	0.0014	0.0028		1099	54.4935	63.613		1099	31.4585	56.2095
1100	0.0027	0.0035		1100	64.215	78.4361		1100	52.6541	67.6481
1101	0.0028	0.0044		1101	69.7041	93.7619		1101	52.1233	60.5385
1102	0.0077	0.0048		1102	201.837	152.92		1102	55.5917	49.0541
1103	0.0044	0.0022		1103	89.3451	63.3016		1103	62.6753	43.9704
1104	0.0028	0.0025		1104	63.613	64.0249		1104	56.2095	48.9704
1105	0.0056	0.0047		1105	104.159	92.1873		1105	69.8347	66.4198
1106	0.0047	0.0021		1106	98.1935	62.5817		1106	60.2879	41.5798
1107	0.0036	0.0019		1107	71.6841	63.9644		1107	64.0286	37.2381
1108	0.0066	0.003		1108	169.464	71.1539		1108	58.3992	53.0347
1109	0.0036	0.0117		1109	103.345	260.001		1109	47.9339	80.9368
1110	0.0011	0.0042		1110	52.4542	102.811		1110	26.7024	53.0217
1111	0.0044	0.0045		1111	87.6971	82.9619		1111	63.8966	68.9052
1112	0.0063	0.0062		1112	130.528	129.699		1112	64.8686	61.4322
1113	0.0032	0.0066		1113	80.3082	124.893		1113	50.8579	68.493
1114	0.0037	0.0026		1114	73.8929	81.8088		1114	64.9562	41.6903
1115	0.0066	0.0013		1115	136.704	87.4765		1115	61.9427	20.8103
1116	0.0022	0.0064		1116	65.5548	145.335		1116	43.5236	58.4909
1117	0.0042	0.0057		1117	77.1951	151.863		1117	69.1714	49.4466
1118	0.0066	0.0098		1118	170.546	206.603		1118	62.0403	72.9335
1119	0.005	0.0044		1119	135.889	88.8554		1119	48.4849	64.6842
1120	0.0055	0.0017		1120	159.057	54.8795		1120	57.4537	38.8057
1121	0.0025	0.0116		1121	69.2122	249.941		1121	45.3333	70.8068
1122	0.0104	0.0034		1122	169.158	95.9555		1122	98.7193	47.8118
1123	0.0167	0.0031		1123	271.306	64.2575		1123	154.434	60.6314
1124	0.004	0.007		1124	83.7889	176.279		1124	61.1999	58.9356
1125	0.0101	0.0068		1125	236.588	147.921		1125	63.3921	67.4836
1126	0.003	0.0018		1126	64.9102	84.3571		1126	57.9348	28.1957
1127	0.0054	0.0095		1127	140.551	240.84		1127	62.7018	81.5667
1128	0.0042	0.002		1128	74.4077	54.3049		1128	71.4476	47.2332
1129	0.0034	0.0138		1129	80.2438	248.495		1129	54.0252	88.22
1130	0.0035	0.0055		1130	72.5082	89.0486		1130	62.1442	79.1292
1131	0.0049	0.0029		1131	103.517	119.033		1131	60.8028	37.1258
1132	0.0094	0.0054		1132	215.213	151.967		1132	64.4458	51.849
1133	0.0021	0.0044		1133	62.9688	108.712		1133	43.1473	52.3164
1134	0.0037	0.0058		1134	72.3642	118.288		1134	65.2551	68.3054
1135	0.0036	0.0017		1135	116.157	56.7464		1135	40.5832	37.9663
1136	0.0058	0.0032		1136	103.725	70.9953		1136	71.1932	57.4073
1137	0.0075	0.0072		1137	156.889	144.142		1137	64.164	65.5123
1138	0.0067	0.0078		1138	154.317	178.352		1138	64.2107	65.8764
1139	0.0063	0.0011		1139	99.0436	43.4613		1139	81.6607	30.6736
1140	0.0145	0.0017		1140	266.211	51.819		1140	112.232	40.412
1141	0.0081	0.0012		1141	188.333	44.1807		1141	59.0426	33.7187
1142	0.0019	0.0038		1142	66.5288	79.084		1142	35.8122	60.5561
1143	0.0018	0.0149		1143	59.2963	317.852		1143	37.7124	72.2934
1144	0.0059	0.0018		1144	104.175	52.5874		1144	71.8995	42.6875
1145	0.0033	0.0034		1145	69.9032	72.9537		1145	59.6304	59.44
1146	0.0029	0.0066		1146	82.5645	122.913		1146	44.9678	74.2512
1147	0.0034	0.0014		1147	71.4591	51.683		1147	60.1684	34.3792
1148	0.0015	0.0037		1148	52.5855	133.775		1148	35.6913	43.8594
1149	0.0058	0.0015		1149	130.696	46.188		1149	58.4829	40.6175
1150	0.0016	0.0051		1150	49.9931	85.519		1150	39.9304	78.5293
1151	0.002	0.0036		1151	62.5745	80.5498		1151	40.993	57.3435
1152	0.0055	0.0069		1152	116.028	154.578		1152	61.5547	63.5391
1153	0.0025	0.0035		1153	62.2913	74.3677		1153	50.1975	60.0154
1154	0.002	0.0091		1154	67.5645	168.99		1154	37.4037	95.1506
1155	0.004	0.0048		1155	74.022	87.9492		1155	69.5467	71.5139
1156	0.0036	0.0018		1156	72.534	66.0273		1156	63.6488	34.8669
1157	0.007	0.0015		1157	201.247	46.188		1157	57.9852	40.2658
1158	0.008	0.0046		1158	120.386	97.0164		1158	85.4052	59.87
1159	0.0117	0.0038		1159	160.234	83.309		1159	101.653	63.7194
1160	0.0014	0.0043		1160	47.8091	100.964		1160	35.4562	62.4563
1161	0.0035	0.0017		1161	81.4857	51.819		1161	56.7335	40.412
1162	0.0074	0.0034		1162	134.63	112.827		1162	73.3523	38.2951
1163	0.0035	0.0049		1163	73.1379	134.678		1163	60.9535	51.7039
1164	0.0012	0.0076		1164	44.7214	178.007		1164	32.6599	70.751
1165	0.0044	0.0037		1165	100.234	74.6463		1165	56.1676	63.6131
1166	0.0073	0.0044		1166	144.631	84.8005		1166	75.3084	65.8996
1167	0.0029	0.0051		1167	68.8246	91.75		1167	54.8995	71.4087
1168	0.0012	0.0026		1168	61.5148	64.0767		1168	25.2617	52.6525
1169	0.0067	0.0039		1169	119.156	84.5937		1169	72.013	58.7508
1170	0.003	0.0037		1170	88.7018	88.0642		1170	43.9645	53.7328
1171	0.0067	0.0027		1171	134.128	64.215		1171	69.1139	52.6541
1172	0.0042	0.0021		1172	87.3188	80.9916		1172	61.5662	32.7706
1173	0.0037	0.0026		1173	79.9679	60.1722		1173	58.4223	54.8533
1174	0.0052	0.0015		1174	89.9074	52.5855		1174	73.3926	35.6913
1175	0.0031	0.0038		1175	68.575	77.8703		1175	57.0016	63.1003
1176	0.0028	0.0028		1176	80	69.0407		1176	44.7214	52.2037
1177	0.0034	0.0031		1177	88.4762	72.2224		1177	48.3391	55.4253
1178	0.0033	0.0068		1178	79.9078	166.583		1178	53.3613	85.716
1179	0.0064	0.002		1179	191.86	61.3996		1179	56.2777	41.1593
1180	0.0011	0.0081		1180	43.4613	205.38		1180	30.6736	58.8835
1181	0.0098	0.0022		1181	206.425	68.0117		1181	113.252	41.2113
1182	0.0019	0.0014		1182	54.9275	47.4287		1182	43.6192	36.8603
1183	0.0042	0.0074		1183	100.659	135.638		1183	53.3776	114.406
1184	0.0045	0.0032		1184	137.655	74.2487		1184	46.2712	54.5402
1185	0.0039	0.0073		1185	73.2814	124.405		1185	67.9172	83.954
1186	0.0048	0.0053		1186	86.7573	116.904		1186	70.7076	60.9349
1187	0.0043	0.0036		1187	79.8344	88.1472		1187	68.8786	52.2736
1188	0.0089	0.007		1188	195.077	107.795		1188	63.1833	83.216
1189	0.0024	0.0018		1189	60.5254	58.4834		1189	52.7364	39.7763
1190	0.0127	0.0114		1190	251.096	191.467		1190	69.2631	100.79
1191	0.0037	0.0036		1191	115.565	74.2369		1191	44.7689	61.212
1192	0.0031	0.0105		1192	68.575	207.783		1192	57.0016	104.541
1193	0.0074	0.0017		1193	124.397	58.7081		1193	80.7468	37.1623
1194	0.0026	0.007		1194	86.7959	125.775		1194	39.4363	71.2479
1195	0.0075	0.0014		1195	140.574	47.8091		1195	72.328	35.4562
1196	0.0031	0.0028		1196	78.7167	63.7217		1196	49.9463	55.409
1197	0.0043	0.0037		1197	163.375	100.175		1197	43.6604	48.5368
1198	0.002	0.0043		1198	61.4686	76.9171		1198	41.1048	70.7285
1199	0.0059	0.0066		1199	101.257	115.652		1199	75.2181	84.6222
1200	0.0012	0.0017		1200	48.9499	47.5271		1200	29.6931	45.3819
1201	0.0074	0.0024		1201	171.429	76.0402		1201	60.8895	40.9756
1202	0.0047	0.0029		1202	83.2884	72.568		1202	73.4023	50.3779
1203	0.0044	0.0041		1203	81.6635	85.012		1203	68.1794	61.6188
1204	0.0028	0.0028		1204	82.4621	67.9939		1204	42.0883	54.4668
1205	0.0066	0.0064		1205	108.34	155.203		1205	89.4793	61.0149
1206	0.0024	0.0045		1206	65.8452	81.6571		1206	46.0129	69.8044
1207	0.0068	0.0029		1207	155.153	70.9667		1207	58.0326	52.8981
1208	0.0033	0.003		1208	73.8154	80.2009		1208	56.5876	47.7009
1209	0.0039	0.0046		1209	77.4873	99.482		1209	64.5273	60.4561
1210	0.0032	0.0173		1210	104.435	297.561		1210	45.4104	119.694
1211	0.0012	0.0047		1211	44.1807	120.983		1211	33.7187	55.3517
1212	0.0048	0.0044		1212	119.337	81.243		1212	51.9592	71.5212
1213	0.0035	0.0062		1213	76.7759	145.012		1213	58.2408	64.1063
1214	0.0117	0.0025		1214	290.724	64.5922		1214	62.8141	48.6425
1215	0.0061	0.0067		1215	174.793	137.585		1215	60.5977	62.2809
1216	0.0053	0.0025		1216	127.802	76.7053		1216	58.1901	42.1405
1217	0.0013	0.0017		1217	43.1867	78.4359		1217	36.7946	28.6982
1218	0.0059	0.0021		1218	224.194	55.6923		1218	59.9641	48.2289
1219	0.0056	0.005		1219	158.428	89.9743		1219	53.2819	71.5586
1220	0.0024	0.0017		1220	62.3552	52.2438		1220	48.4842	42.808
1221	0.003	0.0032		1221	64.9102	115.615		1221	57.9348	36.7486
1222	0.0023	0.0092		1222	58.0966	158.921		1222	50.2266	81.9235
1223	0.0023	0.0054		1223	62.6664	124.864		1223	46.7826	57.5224
1224	0.0066	0.0139		1224	173.556	300.087		1224	65.6088	90.7036
1225	0.0022	0.0043		1225	61.2113	97.0103		1225	45.5847	56.6634
1226	0.0019	0.0049		1226	52.7157	122.62		1226	45.0054	59.5477
1227	0.0047	0.007		1227	135.834	132.979		1227	50.0473	70.4009
1228	0.003	0.0133		1228	71.1767	284.673		1228	54.2963	93.203
1229	0.0036	0.0025		1229	78.7008	66.0298		1229	58.2248	47.8104
1230	0.004	0.0081		1230	79.0591	232.905		1230	63.7154	49.4826
1231	0.0029	0.0144		1231	65.8715	309.455		1231	55.3666	91.3971
1232	0.0055	0.0015		1232	122.385	58.3163		1232	57.1649	35.1518
1233	0.0044	0.0033		1233	103.927	72.765		1233	54.166	58.738
1234	0.007	0.0103		1234	145.249	213.48		1234	68.0551	99.6778
1235	0.0058	0.008		1235	130.498	113.83		1235	60.3801	91.9162
1236	0.0068	0.0048		1236	105.841	82.7544		1236	82.3685	73.6426
1237	0.0026	0.0105		1237	64.5896	204.942		1237	51.565	71.965
1238	0.0057	0.0103		1238	127.248	244.778		1238	56.8648	65.0648
1239	0.0049	0.0027		1239	97.6653	66.0105		1239	64.7542	52.6846
1240	0.0025	0.0042		1240	62.2913	80.1707		1240	50.1975	67.2279
1241	0.009	0.0036		1241	187.595	70.5179		1241	72.5123	64.8936
1242	0.0029	0.002		1242	65.8715	119.211		1242	55.3666	27.3633
1243	0.0031	0.0038		1243	92.0344	82.1529		1243	45.6655	59.5546
1244	0.0032	0.0053		1244	70.3027	93.5719		1244	57.4431	75.4199
1245	0.0127	0.0043		1245	243.833	85.9303		1245	76.2005	63.657
1246	0.004	0.0038		1246	95.0715	79.3447		1246	57.7616	61.3084
1247	0.0034	0.0032		1247	79.0137	101.076		1247	55.9079	42.2139
1248	0.0053	0.0027		1248	107.307	76.5942		1248	65.9002	44.2217
1249	0.0028	0.0019		1249	66.7618	50.7888		1249	52.3723	48.5582
1250	0.0056	0.0026		1250	155.891	72.6109		1250	55.0608	48.4171
1251	0.0022	0.0044		1251	55.0282	100.262		1251	49.7265	57.3778
1252	0.0018	0.0019		1252	59.6285	64.9494		1252	38.2971	37.08
1253	0.0091	0.0014		1253	149.694	42.0883		1253	82.5921	41.2063
1254	0.0056	0.0036		1254	127.629	71.4905		1254	63.765	64.2543
1255	0.0047	0.0022		1255	86.9359	60.9085		1255	68.1672	45.9526
1256	0.0013	0.0048		1256	43.6166	102.752		1256	37.5659	60.9793
1257	0.0068	0.0038		1257	167.443	85.4805		1257	74.1175	57.6502
1258	0.0023	0.004		1258	58.1417	106.669		1258	50.2948	49.6756
1259	0.0028	0.0027		1259	84.0823	68.1221		1259	41.8642	50.0122
1260	0.0054	0.0093		1260	91.1372	186.912		1260	75.5277	79.3391
1261	0.0052	0.0019		1261	95.7625	54.0288		1261	72.6544	45.1222
1262	0.0023	0.0029		1262	71.7048	69.3258		1262	43.3761	53.3458
1263	0.0044	0.0082		1263	131.918	148.703		1263	49.2527	73.6659
1264	0.0032	0.0059		1264	83.5975	132.988		1264	49.1543	57.0632
1265	0.0026	0.0062		1265	61.1526	133.861		1265	53.7802	60.1319
1266	0.0081	0.006		1266	244.408	132.12		1266	62.3681	61.5337
1267	0.0011	0.0047		1267	43.4613	81.6815		1267	30.6736	73.3233
1268	0.0054	0.0026		1268	122.334	64.5896		1268	59.3979	51.565
1269	0.01	0.0037		1269	205.604	84.8457		1269	74.9058	55.5526
1270	0.0017	0.0011		1270	47.5271	43.4613		1270	45.6252	30.6736
1271	0.009	0.0035		1271	191.16	77.2023		1271	73.6245	57.3337
1272	0.0065	0.0046		1272	113.28	94.3392		1272	72.9604	61.8975
1273	0.0057	0.0027		1273	109.038	73.3634		1273	66.5274	46.8425
1274	0.0083	0.0026		1274	245.49	68.8795		1274	58.0734	47.9768
1275	0.009	0.0114		1275	211.295	371.487		1275	90.9615	61.3855
1276	0.0114	0.003		1276	268.363	69.1908		1276	81.6876	55.1701
1277	0.0065	0.0072		1277	116.716	142.667		1277	73.9322	66.5308
1278	0.0024	0.0032		1278	61.6509	79.9719		1278	49.6012	50.0449
1279	0.0056	0.0014		1279	168.375	47.8091		1279	44.2902	35.4562
1280	0.0184	0.0107		1280	324.976	230.125		1280	150.628	125.485
1281	0.0038	0.0037		1281	123.556	72.4631		1281	47.6402	64.8757
1282	0.002	0.0035		1282	59.8554	96.0349		1282	41.8728	46.8832
1283	0.0017	0.0119		1283	52.2438	207.849		1283	42.808	97.176
1284	0.0111	0.0036		1284	189.196	73.4501		1284	83.5527	61.6353
1285	0.0027	0.0064		1285	76.1961	114.261		1285	45.3418	77.2186
1286	0.0085	0.0035		1286	121.843	71.2372		1286	92.781	62.248
1287	0.003	0.0019		1287	64.9102	52.7157		1287	57.9348	45.0054
1288	0.0119	0.002		1288	214.256	62.5745		1288	133.847	40.993
1289	0.0038	0.0015		1289	90.6296	54.7087		1289	53.2189	34.6773
1290	0.0042	0.0046		1290	78.7276	101.454		1290	68.0114	59.1413
1291	0.0047	0.0013		1291	94.926	56.6249		1291	62.478	28.7533
1292	0.0037	0.0044		1292	76.1231	112.654		1292	61.4972	53.5207
1293	0.0112	0.0039		1293	193.648	114.156		1293	112.895	57.7813
1294	0.0037	0.0085		1294	70.9489	190.537		1294	67.3835	75.1091
1295	0.0047	0.0122		1295	81.7735	287.373		1295	73.3096	73.6627
1296	0.0059	0.0093		1296	98.809	159.713		1296	76.086	76.7002
1297	0.0026	0.0051		1297	63.7155	119.077		1297	51.6198	56.6983
1298	0.0035	0.0075		1298	103.988	169.383		1298	41.9732	79.9722
1299	0.0143	0.0027		1299	335.846	66.5146		1299	106.791	51.6233
1300	0.0037	0.003		1300	79.4595	63.1749		1300	59.8195	60.502
1301	0.0129	0.0025		1301	224.086	64.0249		1301	82.6912	48.9704
1302	0.0056	0.0015		1302	95.6275	52.5855		1302	74.3768	35.6913
1303	0.0049	0.0044		1303	113.515	78.8554		1303	54.9279	70.3239
1304	0.0034	0.008		1304	93.0534	167.898		1304	51.7637	65.4133
1305	0.0027	0.0084		1305	64.215	179.547		1305	52.6541	65.1992
1306	0.0082	0.0079		1306	116.443	188.397		1306	99.621	66.8995
1307	0.0082	0.0029		1307	147.614	83.8435		1307	75.3962	44.1163
1308	0.0059	0.0053		1308	93.8813	101.075		1308	82.2903	67.5896
1309	0.0046	0.0039		1309	104.79	73.5061		1309	55.4871	69.4234
1310	0.0037	0.0061		1310	83.8354	130.273		1310	56.2822	63.6417
1311	0.0015	0.004		1311	52.5855	101.888		1311	35.6913	51.5152
1312	0.0037	0.0018		1312	102.686	63.1828		1312	46.548	35.8739
1313	0.0075	0.0078		1313	184.51	181.422		1313	63.3844	63.0758
1314	0.0065	0.0016		1314	130.65	48.3718		1314	66.6716	41.6553
1315	0.0071	0.0044		1315	159.809	102.569		1315	64.5273	55.0609
1316	0.007	0.0014		1316	136.468	47.4287		1316	67.763	36.8603
1317	0.0021	0.004		1317	67.0141	81.4862		1317	40.415	62.0967
1318	0.0042	0.0044		1318	85.1134	173.909		1318	63.4544	36.6712
1319	0.0106	0.0104		1319	210.151	223.558		1319	67.5918	71.4355
1320	0.0041	0.0058		1320	147.47	113.792		1320	50.2578	67.2494
1321	0.0032	0.0027		1321	68.5727	73.7169		1321	59.7728	47.5934
1322	0.005	0.0042		1322	93.6215	92.0236		1322	67.7535	58.4739
1323	0.006	0.0057		1323	138.707	98.0061		1323	57.0908	74.3708
1324	0.0052	0.0044		1324	149.968	90.7319		1324	45.6268	61.7844
1325	0.0023	0.0041		1325	71.1315	77.7739		1325	40.9763	67.0053
1326	0.005	0.0111		1326	122.362	226.796		1326	54.2256	102.954
1327	0.0033	0.0145		1327	86.2148	243.211		1327	48.529	138.166
1328	0.0018	0.0111		1328	53.8593	265.593		1328	42.2563	86.3529
1329	0.006	0.0027		1329	95.26	137.595		1329	80.767	50.5006
1330	0.0049	0.0059		1330	97.2228	103.241		1330	65.9341	75.0148
1331	0.0027	0.011		1331	67.2068	209.529		1331	50.5021	90.456
1332	0.0052	0.0072		1332	88.0647	138.912		1332	78.2969	74.4845
1333	0.0055	0.0072		1333	94.9886	191.013		1333	74.0076	61.2942
1334	0.0078	0.0033		1334	248.616	92.0092		1334	55.2095	49.505
1335	0.0035	0.0049		1335	75.4165	142.355		1335	59.0028	51.7196
1336	0.0016	0.0033		1336	102.06	79.1261		1336	23.1037	55.2633
1337	0.0013	0.0102		1337	49.0286	216.334		1337	35.3643	81.9201
1338	0.005	0.0204		1338	132.803	362.004		1338	49.184	126.242
1339	0.0052	0.0071		1339	84.262	158.679		1339	79.316	61.6074
1340	0.0077	0.0025		1340	128.709	64.5407		1340	89.738	49.3373
1341	0.0062	0.0038		1341	109.92	75.9751		1341	72.6863	63.6
1342	0.0078	0.0022		1342	192.869	89.432		1342	61.5428	31.206
1343	0.0021	0.0055		1343	68.5536	113.043		1343	39.8033	62.1813
1344	0.0083	0.0015		1344	144.92	47.7795		1344	74.0697	39.8191
1345	0.0053	0.0065		1345	149.81	176.673		1345	52.1807	53.3898
1346	0.0079	0.0132		1346	143.044	270.153		1346	74.3242	79.8552
1347	0.0015	0.0038		1347	58.3994	93.2434		1347	31.8217	51.3892
1348	0.0049	0.0044		1348	90.9682	97.3031		1348	68.5812	57.7172
1349	0.0036	0.0071		1349	88.1807	135.093		1349	51.8732	68.4375
1350	0.009	0.0059		1350	147.48	151.995		1350	86.2004	61.3311
1351	0.0031	0.0092		1351	75.2096	142.535		1351	51.9757	91.6203
1352	0.0071	0.0035		1352	123.919	86.6761		1352	75.5131	51.442
1353	0.0063	0.0077		1353	119.09	161.874		1353	67.8816	65.4531
1354	0.0069	0.0049		1354	109.534	95.7225		1354	85.329	67.9077
1355	0.0092	0.0061		1355	160.392	170.702		1355	76.7624	60.8645
1356	0.0045	0.0024		1356	77.4481	65.325		1356	75.1231	46.1203
1357	0.0028	0.0025		1357	71.4106	66.2408		1357	51.6712	48
1358	0.0014	0.0058		1358	51.8239	121.841		1358	34.2857	63.632
1359	0.0018	0.0054		1359	53.3333	92.7028		1359	42.1637	74.4206
1360	0.0052	0.0056		1360	107.647	119.084		1360	63.6169	60.3581
1361	0.0062	0.0048		1361	99.7416	93.4536		1361	78.8787	65.2912
1362	0.0051	0.004		1362	132.468	85.7992		1362	54.2707	59.4432
1363	0.0058	0.0018		1363	106.666	55.7449		1363	69.4887	42.148
1364	0.0012	0.0084		1364	44.1807	176.593		1364	33.7187	62.9954
1365	0.0011	0.0065		1365	51.8948	167.034		1365	26.3068	60.8755
1366	0.0053	0.0108		1366	87.1672	207.378		1366	78.0924	73.162
1367	0.0021	0.0041		1367	69.282	90.8868		1367	37.7604	57.7789
1368	0.0012	0.0022		1368	48.9499	61.5923		1368	29.6931	44.5893
1369	0.0096	0.0016		1369	185.407	49.9931		1369	74.8129	39.9304
1370	0.004	0.0018		1370	96.4943	74.5923		1370	53.4401	29.6722
1371	0.0012	0.0014		1371	52.2548	47.8091		1371	29.2971	35.4562
1372	0.0024	0.0072		1372	62.3552	138.984		1372	48.4842	66.5038
1373	0.0096	0.0057		1373	188.698	101.072		1373	73.2335	71.6616
1374	0.0036	0.0031		1374	69.282	78.7411		1374	65.903	50.6693
1375	0.0049	0.0071		1375	89.9292	140.323		1375	69.2775	66.0737
1376	0.0087	0.0061		1376	209.88	153.858		1376	62.0367	56.1687
1377	0.002	0.0116		1377	66.9204	219.245		1377	37.4388	88.4996
1378	0.0037	0.0031		1378	77.3445	92.8048		1378	60.69	41.5912
1379	0.0071	0.007		1379	148.505	139.26		1379	62.7534	92.3747
1380	0.0023	0.0044		1380	60.4144	78.6656		1380	48.7966	70.9684
1381	0.0051	0.0053		1381	141.473	99.6232		1381	51.8577	69.4085
1382	0.0027	0.0017		1382	66.2806	56.7464		1382	52.5537	37.9663
1383	0.0093	0.0058		1383	147.362	191.558		1383	83.3239	55.6863
1384	0.0045	0.0151		1384	85.7372	303.171		1384	68.3032	96.2318
1385	0.0011	0.0106		1385	46.2979	231.199		1385	31.2596	83.6496
1386	0.0032	0.0035		1386	105.407	93.59		1386	42.1167	53.1377
1387	0.0034	0.0051		1387	78.4899	96.9727		1387	55.8535	67.1453
1388	0.0029	0.0041		1388	85.6925	85.0657		1388	43.7968	63.0722
1389	0.0035	0.0077		1389	150.953	168.794		1389	38.7533	73.5313
1390	0.0065	0.0032		1390	140.688	75.1469		1390	63.249	54.0383
1391	0.0019	0.0038		1391	56.9531	82.9891		1391	41.6901	58.0792
1392	0.0033	0.0052		1392	76.2251	88.6697		1392	55.5118	74.82
1393	0.0043	0.0038		1393	80.4638	102.829		1393	69.8232	50.9418
1394	0.0066	0.004		1394	108.22	80.2803		1394	78.8049	63.4828
1395	0.002	0.0013		1395	63.3137	50.559		1395	39.3875	31.3786
1396	0.0065	0.0049		1396	186.254	89.9292		1396	57.1193	69.2775
1397	0.0037	0.0012		1397	141.74	41.6762		1397	38.0438	36.3132
1398	0.0031	0.0016		1398	72.4935	66.029		1398	54.6452	30.2518
1399	0.0059	0.0139		1399	113.545	181.675		1399	66.7743	107.427
1400	0.0044	0.0073		1400	92.4468	178.695		1400	60.2395	59.9161
1401	0.0051	0.002		1401	84.4025	59.2886		1401	77.2117	42.5307
1402	0.0038	0.0048		1402	82.7683	89.1829		1402	58.0699	73.8281
1403	0.0034	0.0044		1403	74.543	122.108		1403	58.1528	46.6089
1404	0.0043	0.0016		1404	79.439	52.3747		1404	69.5709	39.0595
1405	0.0016	0.0035		1405	59.7655	72.6624		1405	34.5953	60.772
1406	0.0044	0.0019		1406	85.7337	52.7157		1406	65.9462	45.0054
1407	0.0049	0.0037		1407	124.248	73.0665		1407	56.7206	64.6127
1408	0.0037	0.0119		1408	79.9679	240.609		1408	58.4223	80.4181
1409	0.0021	0.0014		1409	58.7588	49.4371		1409	45.2508	36.3214
1410	0.0026	0.0021		1410	73.3704	56.3758		1410	44.9482	47.2749
1411	0.006	0.0047		1411	98.448	83.7683		1411	77.56	71.2152
1412	0.0058	0.0043		1412	95.7229	76.9171		1412	76.8712	70.7285
1413	0.0038	0.0058		1413	97.6699	110.644		1413	49.5036	68.4562
1414	0.0029	0.0055		1414	78.9756	97.7718		1414	47.8921	73.5477
1415	0.0019	0.0051		1415	52.1253	181.096		1415	46.648	44.9337
1416	0.0041	0.0051		1416	72.3137	111.454		1416	71.6525	60.4813
1417	0.0025	0.0052		1417	78.8257	97.8104		1417	39.7386	67.6529
1418	0.0046	0.0049		1418	97.611	94.5043		1418	61.3973	69.0452
1419	0.0019	0.0073		1419	64.0997	154.608		1419	38.2995	61.0262
1420	0.0016	0.0212		1420	53.0186	338.927		1420	37.8521	153.88
1421	0.0012	0.0071		1421	44.1807	188.319		1421	33.7187	75.6067
1422	0.006	0.0102		1422	178.021	184.805		1422	56.5764	133.177
1423	0.0018	0.0047		1423	61.7141	128.532		1423	39.1107	47.7471
1424	0.005	0.0119		1424	108.499	269.491		1424	58.9568	95.5207
1425	0.0027	0.0022		1425	118.55	57.1172		1425	32.2055	48.893
1426	0.0017	0.0074		1426	52.2438	161.582		1426	41.2269	60.7905
1427	0.0046	0.0022		1427	100.945	64.3723		1427	60.6446	42.8143
1428	0.0019	0.0035		1428	60.1052	80.6057		1428	40.8714	55.7724
1429	0.0016	0.003		1429	52.4454	88.0861		1429	39.2044	43.5017
1430	0.0013	0.0077		1430	42.9669	185.956		1430	39.0418	56.4224
1431	0.0047	0.0028		1431	80.4699	64.6303		1431	76.121	55.4799
1432	0.003	0.0081		1432	73.1264	182.518		1432	52.1374	67.0566
1433	0.0024	0.0044		1433	97.3512	81.6949		1433	31.055	69.2367
1434	0.0096	0.0036		1434	180.044	72.111		1434	75.9086	64.0409
1435	0.0057	0.0032		1435	135.22	69.516		1435	61.9428	58.4329
1436	0.003	0.0032		1436	113.886	69.344		1436	36.2059	59.075
1437	0.0018	0.0018		1437	59.5756	53.3333		1437	38.315	42.1637
1438	0.0052	0.0056		1438	89.1111	162.875		1438	77.9435	46.1735
1439	0.0285	0.0027		1439	410.073	61.0737		1439	202.184	55.758
1440	0.0035	0.0054		1440	68.8755	93.9012		1440	64.8515	74.1712
1441	0.0033	0.0055		1441	77.5855	90.3597		1441	54.7333	77.2735
1442	0.0024	0.002		1442	58.8784	65.0135		1442	53.4114	39.1566
1443	0.0055	0.0037		1443	88.1075	120.136		1443	78.9592	44.8757
1444	0.0142	0.0018		1444	270.198	72.3582		1444	80.3204	32.7178
1445	0.0045	0.0014		1445	84.523	54.4935		1445	67.8019	31.4585
1446	0.0027	0.0037		1446	74.9968	76.7017		1446	45.2114	60.8701
1447	0.0069	0.0033		1447	135.049	89.7719		1447	65.587	47.9187
1448	0.006	0.0071		1448	124.899	132.455		1448	62.9165	74.7209
1449	0.0059	0.0028		1449	165.127	68.7472		1449	55.4664	52.9762
1450	0.0036	0.0016		1450	78.3635	91.0616		1450	60.6236	26.0104
1451	0.0091	0.002		1451	188.87	62.1155		1451	72.6297	40.5174
1452	0.0012	0.009		1452	50.474	270.283		1452	29.5736	57.0678
1453	0.0064	0.0058		1453	122.044	100.651		1453	67.814	73.5263
1454	0.0058	0.0035		1454	146.299	74.3826		1454	63.6999	60.1492
1455	0.0011	0.0035		1455	43.4613	75.5399		1455	30.6736	58.9778
1456	0.002	0.0037		1456	75.8975	91.9334		1456	36.5454	53.951
1457	0.0033	0.004		1457	71.0259	87.4821		1457	59.0897	58.5225
1458	0.007	0.0012		1458	150.655	50.474		1458	61.6493	29.5736
1459	0.0016	0.0026		1459	48.9898	61.6606		1459	40	53.4412
1460	0.0021	0.0105		1460	50.8967	149.17		1460	50.8967	96.6513
1461	0.0017	0.0057		1461	49.5795	174.861		1461	43.3861	52.9378
1462	0.0061	0.0049		1462	108.165	107.569		1462	73.5456	58.3789
1463	0.0025	0.0093		1463	64.5922	163.607		1463	48.6425	113.568
1464	0.0027	0.0057		1464	95.1186	153.671		1464	36.2195	54.8503
1465	0.0027	0.0069		1465	63.9365	183.029		1465	54.2203	62.5917
1466	0.0044	0.0031		1466	77.8258	84.7521		1466	72.3354	46.6261
1467	0.0075	0.0122		1467	128.774	185.656		1467	77.6378	94.7615
1468	0.0037	0.0076		1468	72.9492	182.954		1468	64.0919	68.3386
1469	0.0015	0.0065		1469	63.1126	106.086		1469	29.9168	78.7354
1470	0.0043	0.0048		1470	88.9163	90.4733		1470	61.1376	68.7387
1471	0.0044	0.0088		1471	83.0673	132.456		1471	68.1866	111.284
1472	0.0047	0.0033		1472	102.215	106.526		1472	59.1192	44.6097
1473	0.0042	0.0071		1473	113.841	120.028		1473	49.997	75.5183
1474	0.006	0.0072		1474	116.898	177.558		1474	66.2407	56.95
1475	0.0013	0.0012		1475	43.1867	47.4486		1475	36.7946	33.2292
1476	0.0029	0.0036		1476	85.6371	78.8713		1476	43.2941	59.9614
1477	0.0073	0.0024		1477	163.901	71.1805		1477	75.0098	41.6333
1478	0.0041	0.0055		1478	76.8307	104.41		1478	68.6833	67.0174
1479	0.0026	0.005		1479	89.7799	138.084		1479	37.0341	52.1192
1480	0.0024	0.0115		1480	60.7733	217.92		1480	49.8158	74.5869
1481	0.0045	0.0014		1481	115.103	42.0883		1481	50.6281	41.2063
1482	0.0077	0.0042		1482	161.528	90.3854		1482	68.0813	60.7893
1483	0.002	0.0021		1483	54.3049	56.1779		1483	47.2332	47.1266
1484	0.0026	0.0016		1484	87.5203	59.2305		1484	37.7074	35.0606
1485	0.0019	0.004		1485	61.5004	87.6098		1485	38.7402	58.3398
1486	0.0024	0.0036		1486	61.0959	76.251		1486	50.5312	59.7989
1487	0.0017	0.0017		1487	51.819	58.4877		1487	40.412	36.612
1488	0.0113	0.0034		1488	232.44	68.715		1488	76.0939	62.8562
1489	0.0092	0.0043		1489	171.063	90.3495		1489	79.2972	61.1595
1490	0.0021	0.0092		1490	62.5817	169.592		1490	41.5798	73.4303
1491	0.0055	0.0109		1491	172.511	235.334		1491	53.3178	76.1432
1492	0.0069	0.0028		1492	133.288	76.5952		1492	69.9222	47.2349
1493	0.0092	0.0018		1493	183.709	52.5874		1493	68.3405	42.6875
1494	0.002	0.0137		1494	60	314.077		1494	40.9878	70.5829
1495	0.0046	0.0017		1495	80.6439	49.5795		1495	72.6552	43.3861
1496	0.0016	0.0026		1496	53.0186	67.9278		1496	37.8521	48.1494
1497	0.0013	0.008		1497	44.1704	156.053		1497	38.1741	68.0302
1498	0.006	0.0018		1498	95.3584	61.6038		1498	80.9067	37.2186
1499	0.0026	0.0088		1499	63.588	174.942		1499	52.2091	70.9536
1500	0.0051	0.0034		1500	142.283	76.9001		1500	47.2031	56.915
1501	0.0026	0.0016		1501	89.2074	48.3718		1501	37.1074	41.6553
1502	0.0053	0.0039		1502	95.2254	79.3681		1502	70.3476	62.6878
1503	0.002	0.0049		1503	73.5002	88.9991		1503	34.3762	70.2126
1504	0.0017	0.0037		1504	60.7041	108.892		1504	34.7726	52.5677
1505	0.0091	0.0041		1505	174.522	92.4537		1505	77.4487	56.2952
1506	0.0069	0.0013		1506	166.23	53.2769		1506	75.8555	29.2212
1507	0.002	0.0044		1507	70.1348	91.4385		1507	36.292	61.7794
1508	0.0039	0.0032		1508	125.344	74.5804		1508	43.5215	54.8601
1509	0.0072	0.0051		1509	133.297	106.779		1509	83.3837	62.4646
1510	0.0046	0.0011		1510	94.5237	43.4613		1510	63.2085	30.6736
1511	0.0069	0.0093		1511	129.598	158.462		1511	68.8178	84.5301
1512	0.0025	0.0078		1512	60.087	125.542		1512	53.2987	86.7217
1513	0.0038	0.0044		1513	71.2765	96.3706		1513	67.4342	57.8498
1514	0.0043	0.0037		1514	88.3383	96.384		1514	62.2346	49.0833
1515	0.0062	0.0141		1515	105.236	269.868		1515	75.3741	81.4863
1516	0.007	0.0068		1516	120.377	102.293		1516	76.2731	85.1609
1517	0.0025	0.0068		1517	64.3687	102.227		1517	49.1987	85.879
1518	0.0031	0.004		1518	98.2622	88.7284		1518	40.5312	57.5958
1519	0.0065	0.009		1519	100.629	127.379		1519	83.4083	104.663
1520	0.0044	0.0027		1520	99.2497	64.215		1520	56.7719	52.6541
1521	0.0022	0.0035		1521	67.4148	71.2372		1521	40.6238	62.248
1522	0.0031	0.0031		1522	81.1453	73.9165		1522	48.6085	53.3014
1523	0.0045	0.0051		1523	109.842	88.6823		1523	54.4038	74.5437
1524	0.0031	0.011		1524	73.5012	262.8		1524	54.3342	72.2972
1525	0.0029	0.0188		1525	90.3073	388.805		1525	45.8569	131.789
1526	0.012	0.0079		1526	285.052	136.398		1526	75.0694	75.8541
1527	0.0064	0.0052		1527	145.641	101.968		1527	67.4709	66.1869
1528	0.0075	0.0017		1528	178.074	63.8062		1528	74.2825	35.8878
1529	0.0033	0.0022		1529	86.2286	69.0747		1529	48.5954	40.3979
1530	0.0104	0.0064		1530	207.538	119.589		1530	83.3745	79.7342
1531	0.0042	0.0043		1531	75.8711	125.128		1531	70.4153	49.9418
1532	0.0016	0.0114		1532	57.6758	202.914		1532	36.6368	89.4246
1533	0.0026	0.003		1533	67.8928	75.8867		1533	48.125	49.8475
1534	0.0069	0.0112		1534	98.574	237.29		1534	90.5654	84.5068
1535	0.002	0.0047		1535	67.5556	93.0983		1535	38.7329	64.6681
1536	0.0037	0.0073		1536	74.5712	128.123		1536	62.516	73.771
1537	0.0026	0.0034		1537	64.9246	73.601		1537	50.467	58.4238
1538	0.0033	0.0063		1538	73.7767	168.435		1538	57.0516	55.9384
1539	0.0156	0.0035		1539	340.892	73.5207		1539	89.3506	60.7068
1540	0.0064	0.005		1540	105.514	117.973		1540	78.5062	56.3295
1541	0.0032	0.0112		1541	68.4331	243.435		1541	59.3035	69.109
1542	0.0083	0.0076		1542	187.92	175.705		1542	61.9587	61.2628
1543	0.0047	0.0085		1543	93.6629	163.581		1543	64.0402	68.8736
1544	0.0083	0.0047		1544	172.435	80.7731		1544	63.518	73.9809
1545	0.0024	0.0056		1545	65.7919	130.907		1545	45.9683	59.3501
1546	0.0034	0.0042		1546	82.6565	85.5893		1546	53.2514	62.3618
1547	0.0071	0.0022		1547	142.883	59.9513		1547	64.4233	47.9933
1548	0.0057	0.0126		1548	172.464	163.815		1548	50.8432	131.77
1549	0.0051	0.0049		1549	93.8467	202.871		1549	69.5381	42.1917
1550	0.0072	0.0012		1550	134.785	47.8169		1550	74.8318	32.697
1551	0.0013	0.0042		1551	53.768	82.5819		1551	29.9331	66.3613
1552	0.009	0.0035		1552	207.165	90.152		1552	69.7875	50.2789
1553	0.0045	0.0047		1553	79.6194	97.5924		1553	71.5922	61.9499
1554	0.0039	0.0039		1554	94.9636	82.4001		1554	56.5609	60.4821
1555	0.0021	0.0056		1555	58.459	88.965		1555	45.3983	81.997
1556	0.0025	0.0041		1556	68.8186	110.09		1556	45.8729	47.7007
1557	0.0027	0.0017		1557	63.9365	51.819		1557	54.2203	40.412
1558	0.0068	0.006		1558	107.959	89.2498		1558	83.9271	86.2569
1559	0.0084	0.003		1559	147.202	68.3167		1559	80.5895	57.2047
1560	0.0062	0.0038		1560	145.381	90.6886		1560	55.0222	53.9874
1561	0.0029	0.0098		1561	70.4934	216.008		1561	51.4614	96.3971
1562	0.0046	0.0036		1562	116.337	75.3284		1562	50.7778	60.7135
1563	0.011	0.0052		1563	292.107	94.451		1563	60.8651	70.1711
1564	0.0065	0.0015		1564	145.759	46.188		1564	59.6324	40.2658
1565	0.0028	0.0136		1565	70.8101	245.549		1565	51.3115	84.8218
1566	0.0046	0.0021		1566	118.75	56.1779		1566	52.3734	47.1266
1567	0.017	0.0057		1567	287.99	118.697		1567	138.937	61.1232
1568	0.005	0.0027		1568	87.2724	89.2634		1568	73.6664	38.9604
1569	0.0055	0.0041		1569	141.649	88.2633		1569	57.0784	62.8887
1570	0.0038	0.004		1570	73.0314	115.178		1570	67.0919	48.3845
1571	0.0106	0.0037		1571	186.297	83.3075		1571	102.626	58.7361
1572	0.004	0.005		1572	81.107	97.4124		1572	63.0687	64.86
1573	0.0067	0.0092		1573	142.619	276.209		1573	63.6064	72.8275
1574	0.004	0.0017		1574	80.12	51.819		1574	63.787	40.412
1575	0.008	0.0073		1575	129.711	183.324		1575	79.3922	61.6709
1576	0.0035	0.0059		1576	72.6624	118.036		1576	60.772	65.528
1577	0.0011	0.0049		1577	43.4613	89.5511		1577	30.6736	69.8706
1578	0.0026	0.0043		1578	63.9629	116.474		1578	52.0456	47.9101
1579	0.0091	0.0046		1579	240.821	97.2076		1579	63.1524	60.4475
1580	0.0025	0.0034		1580	77.5874	82.9441		1580	41.369	53.103
1581	0.0024	0.0049		1581	71.0463	83.5778		1581	43.8709	74.3519
1582	0.0038	0.0057		1582	81.13	110.075		1582	61.6008	66.4102
1583	0.0073	0.0025		1583	169.786	63.0734		1583	70.5144	51.2498
1584	0.0011	0.009		1584	43.4613	171.467		1584	30.6736	70.0965
1585	0.0019	0.0048		1585	63.5776	85.1422		1585	36.7065	71.4102
1586	0.0043	0.0085		1586	107.021	218.019		1586	51.6928	67.113
1587	0.0025	0.0055		1587	63.7301	95.3585		1587	50.936	73.588
1588	0.0051	0.0084		1588	101.356	238.686		1588	65.4042	57.6107
1589	0.0051	0.0056		1589	99.5558	138.607		1589	65.6947	56.5852
1590	0.0046	0.0023		1590	79.4183	73.1567		1590	73.619	41.3945
1591	0.0106	0.0038		1591	249.587	72.1312		1591	59.2464	66.7436
1592	0.0011	0.0048		1592	43.4613	83.2652		1592	30.6736	73.1785
1593	0.0061	0.0045		1593	120.056	96.5816		1593	65.4287	59.0576
1594	0.0081	0.0027		1594	198.853	64.3581		1594	64.6414	52.9372
1595	0.0038	0.0044		1595	80.8885	82.327		1595	61.0979	69.976
1596	0.0048	0.0051		1596	87.9437	115.637		1596	69.4167	58.2949
1597	0.0047	0.0049		1597	94.1077	82.9007		1597	63.2245	75.3276
1598	0.0062	0.0087		1598	144.842	211.153		1598	66.7438	62.1875
1599	0.0048	0.0042		1599	89.7689	96.5021		1599	67.7558	56.6791
1600	0.0039	0.0075		1600	78.0107	113.525		1600	64.1071	85.2447
1601	0.0017	0.0074		1601	59.1539	119.037		1601	35.8358	79.7674
1602	0.0012	0.0067		1602	52.9433	190.379		1602	28.6222	59.7635
1603	0.0075	0.0032		1603	138.752	69.1016		1603	69.8574	58.403
1604	0.0014	0.0117		1604	60.7808	213.246		1604	28.2044	73.4248
1605	0.0012	0.0032		1605	52.9433	69.246		1605	28.6222	59.5713
1606	0.0021	0.0043		1606	72.9888	86.3449		1606	38.6459	63.1757
1607	0.0042	0.0064		1607	100.362	134.749		1607	54.3771	64.255
1608	0.0054	0.0051		1608	89.3814	133.829		1608	77.4951	52.1604
1609	0.0056	0.0028		1609	116.067	128.787		1609	62.6075	34.8699
1610	0.0063	0.004		1610	132.41	95.3474		1610	60.43	55.4966
1611	0.0125	0.0029		1611	261.047	62.7895		1611	92.3506	58.1884
1612	0.0156	0.0041		1612	246.58	84.5129		1612	109.038	62.3474
1613	0.003	0.0052		1613	80.0578	99.3056		1613	48.1442	68.0101
1614	0.0043	0.0142		1614	92.1632	321.95		1614	58.8188	98.7145
1615	0.0124	0.01		1615	282.733	230.038		1615	106.193	61.1795
1616	0.0014	0.0024		1616	42.0883	60.0296		1616	41.2063	51.5785
1617	0.0041	0.0011		1617	137.481	43.4613		1617	41.7824	30.6736
1618	0.0028	0.0071		1618	61.732	126.119		1618	58.6009	75.5776
1619	0.0028	0.0033		1619	70.8643	67.9093		1619	49.6177	61.7966
1620	0.0022	0.0034		1620	55.0282	97.4647		1620	49.7265	46.8482
1621	0.0029	0.0064		1621	70.8508	168.913		1621	51.8197	60.5878
1622	0.0017	0.0087		1622	54.7534	148.442		1622	39.2664	77.8074
1623	0.0068	0.0025		1623	147.418	64.5922		1623	68.6568	48.6425
1624	0.0028	0.0058		1624	63.4915	101.753		1624	56.3648	72.792
1625	0.0083	0.0021		1625	187.123	62.8404		1625	60.6348	42.0594
1626	0.0015	0.0031		1626	52.5855	89.9973		1626	35.6913	45.788
1627	0.0021	0.0037		1627	62.5817	73.0822		1627	41.5798	63.9037
1628	0.0049	0.003		1628	133.27	77.8545		1628	48.3748	48.7261
1629	0.0056	0.0087		1629	93.0877	251.39		1629	76.5552	83.8203
1630	0.007	0.004		1630	128.741	78.2037		1630	71.3654	70.9872
1631	0.0046	0.0097		1631	137.453	179.981		1631	52.6835	81.6479
1632	0.0031	0.0035		1632	77.9559	83.1067		1632	51.7085	54.9052
1633	0.0017	0.0034		1633	51.819	70.1295		1633	40.412	61.7242
1634	0.0068	0.0064		1634	144.399	145.839		1634	73.3817	57.8703
1635	0.0053	0.0095		1635	133.062	193.023		1635	60.7611	71.0553
1636	0.0024	0.0035		1636	57.1305	89.3934		1636	52.915	49.734
1637	0.0014	0.0037		1637	67.0728	114.832		1637	25.8571	42.3049
1638	0.0052	0.0045		1638	92.9545	87.1828		1638	72.0145	65.1634
1639	0.0036	0.0041		1639	70.5776	102.337		1639	65.3691	55.2997
1640	0.0012	0.0082		1640	44.1807	185.422		1640	33.7187	65.7757
1641	0.0053	0.0047		1641	93.2643	79.0135		1641	72.8025	75.7522
1642	0.0039	0.0043		1642	77.1837	89.6046		1642	65.1005	61.1801
1643	0.0045	0.0013		1643	120.485	49.0286		1643	48.2746	35.3643
1644	0.0094	0.002		1644	162.007	51.3809		1644	76.8796	49.3964
1645	0.003	0.003		1645	65.7145	69.0306		1645	58.1019	56.0089
1646	0.0108	0.0045		1646	192.022	81.7852		1646	81.9834	69.9034
1647	0.0058	0.0044		1647	102.45	83.9572		1647	72.8338	67.217
1648	0.0035	0.0044		1648	96.19	80.0638		1648	45.8004	70.2924
1649	0.0081	0.0035		1649	148.52	86.9737		1649	70.5106	51.9779
1650	0.009	0.0011		1650	200.968	40		1650	88.4708	34.6887
1651	0.0038	0.0095		1651	80.2783	146.059		1651	60.0622	115.383
1652	0.0026	0.0067		1652	63.9327	104.443		1652	52.2642	81.4639
1653	0.0131	0.0037		1653	294.911	73.5987		1653	107.943	64.9484
1654	0.0033	0.0111		1654	78.6873	272.055		1654	53.605	94.069
1655	0.0036	0.0048		1655	96.8391	115.47		1655	50.3074	53.1641
1656	0.0036	0.005		1656	119.798	140.79		1656	45.2872	62.5508
1657	0.0025	0.0032		1657	71.5556	83.8467		1657	44.5685	49.5705
1658	0.0085	0.0034		1658	175.167	69.6407		1658	74.3542	61.5486
1659	0.0083	0.0083		1659	147.551	125.466		1659	72.1257	86.6427
1660	0.0032	0.0012		1660	74.5429	44.6422		1660	56.0516	34.0974
1661	0.0029	0.0086		1661	67.3196	181.315		1661	55.2741	111.915
1662	0.0119	0.0029		1662	271.496	74.5948		1662	72.7367	49.3326
1663	0.0048	0.004		1663	88.4222	86.6664		1663	68.8214	59.2278
1664	0.0011	0.0097		1664	53.936	157.982		1664	25.713	90.7852
1665	0.0024	0.0042		1665	60.8114	107.823		1665	49.3207	52.8602
1666	0.0011	0.005		1666	51.9674	105.203		1666	25.6529	61.0463
1667	0.0065	0.0012		1667	165.577	48.9499		1667	67.763	29.6931
1668	0.0059	0.0044		1668	96.7941	91.1758		1668	81.108	61.8198
1669	0.0068	0.0062		1669	155.119	141.178		1669	58.9733	58.493
1670	0.0033	0.0022		1670	86.0124	55.0282		1670	48.8869	49.7265
1671	0.0045	0.0045		1671	130.89	84.7443		1671	54.3835	67.2084
1672	0.0049	0.0057		1672	86.5523	95.2198		1672	71.9126	76.2388
1673	0.0047	0.0047		1673	92.7025	78.7568		1673	65.2008	75.9618
1674	0.0042	0.005		1674	77.4655	81.7139		1674	68.7563	78.1053
1675	0.005	0.0054		1675	167.129	135.512		1675	44.5423	53.2526
1676	0.0066	0.0044		1676	189.217	105.361		1676	54.7213	55.825
1677	0.0078	0.0059		1677	178.531	121.466		1677	93.2974	65.9921
1678	0.0055	0.004		1678	109.217	82.729		1678	91.3411	61.1876
1679	0.0065	0.0049		1679	135.572	99.5311		1679	69.2678	64.8563
1680	0.0035	0.0108		1680	82.4582	204.785		1680	57.6462	72.4756
1681	0.0103	0.0074		1681	187.55	181.461		1681	75.4955	65.7353
1682	0.0035	0.0099		1682	95.7666	218.936		1682	47.4289	71.0359
1683	0.0053	0.0082		1683	117.189	141.936		1683	57.8106	99.257
1684	0.0026	0.0039		1684	61.1526	88.7512		1684	53.7802	56.028
1685	0.0152	0.0064		1685	266.743	115.014		1685	99.3496	75.4928
1686	0.01	0.0023		1686	192.702	60.4144		1686	74.8258	48.7966
1687	0.0032	0.0045		1687	84.0599	97.0936		1687	49.208	59.5406
1688	0.0019	0.0038		1688	87.9561	91.9594		1688	31.4033	53.2279
1689	0.0042	0.0035		1689	158.569	74.465		1689	44.3419	59.413
1690	0.0028	0.0074		1690	76.5467	143.885		1690	49.0709	73.3895
1691	0.0042	0.0022		1691	96.292	60.0596		1691	59.4872	46.0627
1692	0.0064	0.0055		1692	122.091	96.6461		1692	68.4168	72.0355
1693	0.0039	0.0065		1693	74.3247	99.407		1693	68.6382	86.4304
1694	0.0065	0.0025		1694	163.771	69.9155		1694	60.0608	45.214
1695	0.0058	0.0053		1695	118.494	94.1144		1695	64.1203	73.3184
1696	0.0022	0.0105		1696	67.4148	232.636		1696	40.6238	86.7642
1697	0.0035	0.0034		1697	68.5089	77.568		1697	66.0346	56.2356
1698	0.0075	0.0012		1698	131.134	52.9433		1698	77.539	28.6222
1699	0.0079	0.0107		1699	131.99	236.235		1699	79.5716	76.7054
1700	0.0059	0.0022		1700	142.004	66.8757		1700	65.1137	43.0303
1701	0.0036	0.0021		1701	73.4501	61.4265		1701	61.6353	44.2629
1702	0.0025	0.0037		1702	69.1429	90.0113		1702	45.7758	54.5458
1703	0.003	0.0066		1703	77.8545	129.582		1703	48.7261	66.4526
1704	0.0056	0.0062		1704	148.304	134.746		1704	52.7924	60.892
1705	0.0053	0.0013		1705	85.8138	52.0355		1705	78.5832	30.7692
1706	0.0088	0.0046		1706	177.508	90.0518		1706	67.0139	66.0836
1707	0.0063	0.0082		1707	101.998	127.67		1707	79.8247	85.8137
1708	0.0025	0.0028		1708	60.1328	80.1277		1708	52.1295	45.4676
1709	0.0018	0.005		1709	56.9339	120.539		1709	39.353	64.2111
1710	0.0083	0.0031		1710	194.578	98.3115		1710	81.8779	41.9478
1711	0.0021	0.0044		1711	53.1663	116.824		1711	49.9216	48.3207
1712	0.0041	0.0042		1712	80.5155	91.8579		1712	66.2343	58.3852
1713	0.0056	0.0055		1713	94.6855	129.031		1713	76.3314	55.4673
1714	0.0018	0.0062		1714	58.1726	118.864		1714	39.4862	70.0141
1715	0.0021	0.0021		1715	62.5817	62.5817		1715	41.5798	41.5798
1716	0.0066	0.0029		1716	173.151	74.344		1716	94.8788	49.6332
1717	0.0082	0.0045		1717	148.313	148.101		1717	71.0727	50.2812
1718	0.0012	0.0039		1718	48.9499	92.9355		1718	29.6931	52.8125
1719	0.0026	0.0036		1719	69.0985	94.5814		1719	47.9579	49.1915
1720	0.0053	0.0049		1720	94.9935	95.5916		1720	72.7105	68.1213
1721	0.0061	0.002		1721	114.566	64.8482		1721	72.0867	38.402
1722	0.0026	0.0013		1722	87.9628	55.713		1722	40.9626	28.888
1723	0.0076	0.0059		1723	183.241	109.925		1723	80.9816	69.613
1724	0.0092	0.0059		1724	251.071	114.352		1724	66.1228	65.7903
1725	0.003	0.0037		1725	65.3197	83.6338		1725	58.1951	56.9518
1726	0.0016	0.0017		1726	57.8695	49.5795		1726	37.3479	43.3861
1727	0.0111	0.014		1727	192.231	278.034		1727	114.419	114.081
1728	0.0061	0.0027		1728	118.954	66.3532		1728	68.7622	51.0628
1729	0.0058	0.006		1729	103.831	164.999		1729	71.0751	61.4158
1730	0.0023	0.0108		1730	59.6725	269.268		1730	50.426	67.5335
1731	0.0047	0.0068		1731	94.1077	183.468		1731	63.2245	58.0288
1732	0.0048	0.0019		1732	103.245	58.4503		1732	65.6235	41.1021
1733	0.0076	0.0042		1733	167.288	110.193		1733	59.5076	50.9496
1734	0.0046	0.0073		1734	135.951	132.181		1734	57.2701	72.1042
1735	0.0017	0.0098		1735	53.6636	219.334		1735	40.4705	70.5202
1736	0.0014	0.004		1736	58.7684	82.743		1736	28.8443	61.5921
1737	0.0048	0.0066		1737	118.044	134.665		1737	54.4318	69.963
1738	0.0031	0.0072		1738	92.4478	126.991		1738	43.6179	72.4097
1739	0.0076	0.0012		1739	121.071	48.6075		1739	80.5939	31.1552
1740	0.0063	0.0033		1740	101.583	77.0818		1740	79.2257	54.6127
1741	0.006	0.0082		1741	144.652	176.865		1741	59.2223	88.0616
1742	0.0049	0.0074		1742	129.824	223.769		1742	50.3872	58.1528
1743	0.0037	0.0021		1743	77.6484	50.8967		1743	60.7448	50.8967
1744	0.0043	0.0039		1744	86.1647	81.7634		1744	63.3394	61.2371
1745	0.0013	0.0127		1745	53.768	314.337		1745	29.9331	63.751
1746	0.0072	0.0031		1746	143.04	68.575		1746	67.7427	57.0016
1747	0.0047	0.0035		1747	115.033	69.6112		1747	52.7155	68.1511
1748	0.0015	0.002		1748	73.5223	60		1748	26.6465	40.9878
1749	0.0019	0.0106		1749	64.4516	270.623		1749	37.8217	74.197
1750	0.0049	0.0016		1750	87.5814	48.9898		1750	72.5634	40
1751	0.0062	0.0087		1751	134.637	194.399		1751	83.3601	67.3836
1752	0.0043	0.0012		1752	85.141	50.4403		1752	64.5884	30.0038
1753	0.0039	0.0042		1753	80.6093	129.716		1753	61.0146	44.6523
1754	0.0075	0.0104		1754	207.378	250.258		1754	52.5345	67.6863
1755	0.0086	0.0083		1755	178.859	166.415		1755	64.8516	76.2337
1756	0.0019	0.0025		1756	66.402	60.1328		1756	36.5351	52.1295
1757	0.0051	0.0025		1757	92.0046	64.5922		1757	70.5418	48.6425
1758	0.0149	0.0018		1758	278.654	53.3333		1758	107.128	42.1637
1759	0.0094	0.0043		1759	253.102	91.7313		1759	58.0659	61.3661
1760	0.0015	0.0018		1760	48.4424	52.0683		1760	40.9661	46.6137
1761	0.0069	0.0013		1761	168.939	43.1867		1761	56.4278	36.7946
1762	0.0037	0.0062		1762	77.3539	142.906		1762	60.8127	65.1091
1763	0.0044	0.0046		1763	85.9815	91.5167		1763	65.0854	66.6093
1764	0.0095	0.0124		1764	230.735	260.895		1764	61.0485	99.8566
1765	0.005	0.0037		1765	126.363	119.854		1765	53.2792	43.7924
1766	0.0016	0.0068		1766	48.9898	168.725		1766	40	59.1975
1767	0.009	0.0118		1767	178.672	248.428		1767	81.5157	74.98
1768	0.0052	0.0039		1768	114.6	106.065		1768	59.7023	52.9538
1769	0.0017	0.0037		1769	51.819	74.3059		1769	40.412	63.1094
1770	0.0041	0.0021		1770	78.5511	55.6923		1770	66.9652	48.2289
1771	0.005	0.0019		1771	91.2205	60.1486		1771	69.7018	41.8795
1772	0.0052	0.0066		1772	106.379	159.364		1772	62.2754	68.3336
1773	0.0049	0.0045		1773	116.704	97.5873		1773	57.1766	62.3688
1774	0.0053	0.0024		1774	98.9954	82.6448		1774	68.9843	36.7099
1775	0.0035	0.0015		1775	93.2473	47.7795		1775	49.3265	39.8191
1776	0.0052	0.0042		1776	145.603	104.552		1776	53.5695	54.0555
1777	0.0074	0.0095		1777	151.537	171.144		1777	64.819	120.27
1778	0.0059	0.0029		1778	113.011	64.2687		1778	67.6127	57.8805
1779	0.0012	0.0021		1779	44.7214	65.0222		1779	32.6599	41.3245
1780	0.0038	0.0044		1780	78.6757	92.4012		1780	61.9502	60.5761
1781	0.0015	0.0059		1781	64.5365	165.288		1781	28.2594	51.9249
1782	0.0016	0.0058		1782	63.2456	171.748		1782	31.225	46.8715
1783	0.0016	0.005		1783	61.6753	83.1476		1783	34.5855	76.4266
1784	0.011	0.0026		1784	176.799	60.4519		1784	86.5554	55.7467
1785	0.005	0.0016		1785	109.793	56.5685		1785	58.1352	35.8818
1786	0.0046	0.0033		1786	112.518	89.296		1786	53.021	48.4067
1787	0.0018	0.0065		1787	70.4799	132.704		1787	32.8933	91.7852
1788	0.0024	0.0031		1788	61.9812	87.8008		1788	48.9898	45.0283
1789	0.0023	0.005		1789	59.0992	120.506		1789	51.0375	54.5579
1790	0.0117	0.0028		1790	236.294	65.4654		1790	71.5684	54.2105
1791	0.0034	0.0048		1791	79.2103	130.967		1791	54.7765	53.0242
1792	0.0016	0.0044		1792	50.4204	135.238		1792	40.3303	55.6334
1793	0.0021	0.0025		1793	64.2579	60.1328		1793	42.1604	52.1295
1794	0.0039	0.0032		1794	79.5784	68.917		1794	62.7233	59.5201
1795	0.0097	0.0031		1795	254.389	73.2649		1795	74.6199	52.793
1796	0.0051	0.0056		1796	90.7543	142.164		1796	71.3545	71.1243
1797	0.0046	0.0081		1797	94.2799	168.473		1797	62.637	68.1709
1798	0.0048	0.0079		1798	99.84	169.855		1798	62.5446	64.7268
1799	0.0062	0.0087		1799	123.496	144.757		1799	71.9697	78.1098
1800	0.0029	0.0026		1800	79.0263	62.0174		1800	49.4899	52.0355
1801	0.0065	0.0047		1801	96.2803	89.7879		1801	86.2586	66.9565
1802	0.0132	0.0093		1802	199.679	166.473		1802	153.695	81.3927
1803	0.0059	0.0047		1803	90.6758	161.793		1803	83.6671	41.9499
1804	0.0057	0.0018		1804	128.877	110.223		1804	57.9988	29.4657
1805	0.0226	0.0026		1805	309.892	86.3058		1805	139.051	38.3977
1806	0.0039	0.0037		1806	79.3681	80.4701		1806	62.6878	58.1121
1807	0.0064	0.0086		1807	101.321	264.865		1807	80.0172	56.5879
1808	0.0056	0.0033		1808	105.086	107.623		1808	68.6289	40.2468
1809	0.0053	0.0016		1809	110.578	48.3718		1809	61.273	41.6553
1810	0.0082	0.0054		1810	159.666	114.894		1810	74.2256	61.8097
1811	0.0017	0.0042		1811	51.819	152.602		1811	40.412	46.4875
1812	0.0108	0.0063		1812	206.163	130.351		1812	74.0048	67.3873
1813	0.0191	0.0101		1813	342.039	148.342		1813	150.217	88.9694
1814	0.0048	0.0046		1814	94.351	82.9251		1814	64.4365	71.149
1815	0.0017	0.0038		1815	51.819	77.2061		1815	40.412	62.8095
1816	0.0098	0.0018		1816	232.28	56.2689		1816	71.5741	43.3104
1817	0.0042	0.0089		1817	93.7484	154.681		1817	57.0426	74.7016
1818	0.0092	0.0105		1818	159.859	249.433		1818	77.3038	67.4335
1819	0.0109	0.0027		1819	253.961	63.1401		1819	69.7175	54.3034
1820	0.0059	0.0075		1820	97.4616	158.805		1820	78.6215	62.3192
1821	0.0014	0.0018		1821	55.6665	52.5874		1821	33.9751	42.6875
1822	0.0065	0.0013		1822	171.81	43.1867		1822	57.3089	36.7946
1823	0.0067	0.0034		1823	121.009	90.7072		1823	73.6117	48.1695
1824	0.0052	0.0054		1824	93.1464	104.649		1824	71.0867	67.4934
1825	0.009	0.0045		1825	185.9	92.1506		1825	70.5689	63.4833
1826	0.0073	0.009		1826	151.976	241.906		1826	72.5772	54.5554
1827	0.0049	0.0034		1827	86.5523	116.556		1827	71.9126	38.0423
1828	0.0112	0.0026		1828	191.591	66.8378		1828	83.0518	49.3644
1829	0.0098	0.0055		1829	149.327	108.103		1829	95.1913	67.42
1830	0.0055	0.0047		1830	117.287	105.526		1830	59.7968	58.1572
1831	0.0036	0.0023		1831	69.749	60.1393		1831	65.9444	48.2029
1832	0.0091	0.0029		1832	175.458	86.2979		1832	71.5893	45.1079
1833	0.0083	0.0073		1833	116.013	175.604		1833	91.0103	69.3504
1834	0.0183	0.0024		1834	302.365	65.325		1834	126.43	46.1203
1835	0.0033	0.0047		1835	77.1247	112.991		1835	54.6329	53.2014
1836	0.0091	0.0013		1836	184.362	43.1867		1836	67.4064	36.7946
1837	0.0081	0.0211		1837	140.047	373.246		1837	105.056	166.743
1838	0.0053	0.0089		1838	149.841	197.03		1838	46.7806	93.0486
1839	0.0036	0.0012		1839	75.3284	54.8546		1839	60.7135	26.4969
1840	0.0042	0.0041		1840	117.068	89.7881		1840	57.1931	61.9029
1841	0.006	0.0095		1841	113.27	188.439		1841	70.2644	71.5462
1842	0.0067	0.0052		1842	126.776	92.9925		1842	67.8322	71.5986
1843	0.004	0.0037		1843	83.6966	125.905		1843	60.9416	43.7346
1844	0.0015	0.0027		1844	49.746	64.215		1844	37.7124	52.6541
1845	0.0027	0.0089		1845	110.265	205.105		1845	33.5337	79.3642
1846	0.0055	0.0026		1846	94.077	102.59		1846	74.1713	35.828
1847	0.0077	0.0059		1847	136.757	109.019		1847	73.1445	72.191
1848	0.0011	0.0049		1848	43.4613	104.64		1848	30.6736	60.6324
1849	0.0034	0.0013		1849	78.2802	70.1646		1849	54.6352	22.188
1850	0.0059	0.0037		1850	121.608	79.0194		1850	62.7317	59.3456
1851	0.0102	0.0011		1851	207.913	43.4613		1851	70.7337	30.6736
1852	0.0036	0.0042		1852	78.5848	113.466		1852	58.2437	52.0136
1853	0.0022	0.0051		1853	59.3792	112.401		1853	47.1824	60.3965
1854	0.0054	0.0042		1854	98.0972	106.45		1854	71.9662	51.2959
1855	0.0084	0.0058		1855	137.075	116.859		1855	78.3283	63.5688
1856	0.0059	0.0055		1856	98.5672	109.8		1856	77.3914	64.9376
1857	0.0033	0.0036		1857	91.6745	79.6623		1857	49.9753	59.0006
1858	0.0054	0.0035		1858	101.046	75.2656		1858	69.4784	59.151
1859	0.0039	0.004		1859	90.6909	145.711		1859	54.7088	61.2145
1860	0.0048	0.0088		1860	90.5851	130.03		1860	67.2621	92.5369
1861	0.0169	0.0038		1861	322.795	117.14		1861	77.0769	40.6609
1862	0.0022	0.0039		1862	55.6554	76.4951		1862	49.7265	64.895
1863	0.0018	0.0055		1863	53.8593	89.9914		1863	42.2563	77.7633
1864	0.016	0.0038		1864	294.602	79.3872		1864	97.5513	60.6168
1865	0.0097	0.0083		1865	162.514	176.451		1865	78.0858	74.4322
1866	0.0097	0.0056		1866	202.12	151.23		1866	68.9788	62.9375
1867	0.0147	0.0035		1867	269.479	79.0212		1867	79.4337	57.0876
1868	0.0024	0.0024		1868	83.1288	71.1805		1868	36.4484	41.6333
1869	0.0027	0.0086		1869	70.1417	196.103		1869	48.06	62.8436
1870	0.0042	0.0016		1870	93.1544	56.5462		1870	56.9584	34.9468
1871	0.0073	0.0062		1871	157.669	163.166		1871	86.7811	52.134
1872	0.0081	0.0035		1872	113.112	74.581		1872	91.8591	60.0554
1873	0.0041	0.0019		1873	95.4586	72.7719		1873	55.1227	35.0479
1874	0.0051	0.0136		1874	114.836	306.605		1874	58.3365	85.0952
1875	0.0018	0.0037		1875	63.0864	148.131		1875	36.8562	41.9436
1876	0.0045	0.0079		1876	127.479	164.61		1876	64.5443	65.1268
1877	0.0115	0.0017		1877	197.99	64.4493		1877	84.6914	33.2537
1878	0.0116	0.0065		1878	181.243	141.482		1878	104.591	69.9816
1879	0.0048	0.0054		1879	87.245	98.1448		1879	73.9471	69.9087
1880	0.0083	0.0106		1880	142.219	235.271		1880	77.0737	84.219
1881	0.0042	0.0061		1881	92.1126	160.733		1881	59.4424	49.1042
1882	0.0081	0.0045		1882	118.409	113.49		1882	88.0961	60.6063
1883	0.0028	0.0039		1883	60	114.991		1883	58.9015	55.97
1884	0.0111	0.009		1884	249.108	172.472		1884	63.0951	74.5246
1885	0.0055	0.0043		1885	102.048	90.8323		1885	69.3682	61.7852
1886	0.0106	0.0028		1886	258.291	70.6356		1886	85.9483	50.7535
1887	0.0139	0.0023		1887	293.745	61.9388		1887	76.282	46.6523
1888	0.0042	0.0016		1888	111.803	68.4328		1888	50.2498	29.4441
1889	0.0023	0.0047		1889	60.1393	90.2612		1889	48.2029	68.9516
1890	0.0047	0.0058		1890	94.4651	111.831		1890	63.1383	65.9147
1891	0.0046	0.0065		1891	122.355	126.391		1891	49.2689	75.2852
1892	0.0068	0.0053		1892	120.638	96.1768		1892	75.6656	70.4782
1893	0.0048	0.0091		1893	150.362	174.582		1893	52.2916	93.32
1894	0.0034	0.0019		1894	71.0676	57.0624		1894	65.5342	41.7532
1895	0.0045	0.0039		1895	81.6571	89.0706		1895	69.8044	58.2376
1896	0.0094	0.0062		1896	155.882	153.266		1896	83.9935	53.7365
1897	0.0015	0.0038		1897	52.5855	108.143		1897	35.6913	46.1169
1898	0.0173	0.0092		1898	334.394	177.925		1898	114.975	74.8439
1899	0.0106	0.0046		1899	261.271	106.929		1899	61.7478	55.1313
1900	0.0064	0.0178		1900	106.913	372.254		1900	77.3421	84.4839
1901	0.0078	0.0039		1901	170.149	80.258		1901	67.5137	63.1473
1902	0.0069	0.0052		1902	105.436	88.5983		1902	86.7609	74.8256
1903	0.0027	0.0084		1903	71.9212	214.44		1903	48.0787	67.3806
1904	0.0077	0.0051		1904	242.605	111.05		1904	58.8258	59.8179
1905	0.0017	0.0017		1905	73.5395	51.819		1905	29.4981	40.412
1906	0.0028	0.0043		1906	67.6733	81.8181		1906	53.3559	68.1678
1907	0.008	0.0022		1907	144.577	66.9178		1907	73.7623	41.3574
1908	0.0061	0.0075		1908	112.684	128.172		1908	68.9673	75.9008
1909	0.0101	0.0135		1909	182.82	196.094		1909	73.6268	119.703
1910	0.0016	0.0061		1910	48.9898	141.507		1910	40	60.039
1911	0.0058	0.0012		1911	113.735	43.6405		1911	69.9823	35.213
1912	0.0014	0.0023		1912	57.5733	70.7862		1912	31.6809	40.3891
1913	0.0045	0.015		1913	81.1481	295.311		1913	70.7538	87.4483
1914	0.0194	0.0027		1914	337.151	84.9066		1914	102.996	40.8776
1915	0.0032	0.0081		1915	70.5105	229.801		1915	58.096	54.7413
1916	0.0049	0.0067		1916	90.1793	100.616		1916	69.3851	85.323
1917	0.0113	0.0027		1917	213.385	65.0335		1917	77.924	52.7749
1918	0.007	0.004		1918	114.67	83.0341		1918	78.6472	61.0519
1919	0.0018	0.0022		1919	52.5874	60.4464		1919	42.6875	46.3096
1920	0.0087	0.0118		1920	161.581	198.106		1920	70.3988	167.832
1921	0.0035	0.0063		1921	79.8776	110.287		1921	56.0464	75.4985
1922	0.0012	0.0043		1922	41.6762	133.758		1922	36.3132	53.8288
1923	0.0041	0.0068		1923	75.6009	146.066		1923	68.6898	64.4383
1924	0.0037	0.005		1924	91.849	91.9583		1924	50.8194	68.8186
1925	0.0037	0.0022		1925	82.8541	60.0596		1925	57.0448	46.0627
1926	0.0059	0.0014		1926	102.42	42.0883		1926	72.8169	41.2063
1927	0.0031	0.0022		1927	70.1868	62.5702		1927	56.1432	45.1884
1928	0.0064	0.0035		1928	130.858	75.9284		1928	63.1997	58.944
1929	0.0058	0.0036		1929	96.349	85.6101		1929	77.0818	54.856
1930	0.0112	0.005		1930	220.496	97.4961		1930	91.8227	64.902
1931	0.0065	0.0048		1931	111.57	107.046		1931	76.5446	58.4178
1932	0.0048	0.0046		1932	93.4388	116.853		1932	65.7099	50.3138
1933	0.0051	0.0084		1933	100.161	149.488		1933	65.8975	75.954
1934	0.0048	0.0075		1934	108.831	188.624		1934	56.4593	54.7174
1935	0.0116	0.003		1935	177.601	69.1908		1935	86.7093	55.1701
1936	0.0028	0.0068		1936	70.4963	164.687		1936	50.0374	72.2738
1937	0.0037	0.008		1937	72.9102	178.599		1937	64.6807	75.9682
1938	0.0058	0.0039		1938	96.046	93.1286		1938	77.1483	54.9393
1939	0.0063	0.0029		1939	100.748	95.3021		1939	79.8267	46.2022
1940	0.0015	0.0123		1940	54.6504	268.796		1940	34.973	68.9064
1941	0.0089	0.0027		1941	182.849	60.2566		1941	69.696	56.7949
1942	0.0058	0.004		1942	114.812	93.0086		1942	66.1826	54.8489
1943	0.0085	0.0074		1943	149.011	144.599		1943	75.5458	75.3202
1944	0.0055	0.005		1944	128.641	102.308		1944	57.5106	61.8154
1945	0.0062	0.0014		1945	118.076	42.0883		1945	69.0579	41.2063
1946	0.0116	0.0021		1946	165.596	60.796		1946	95.868	44.1498
1947	0.013	0.0082		1947	237.02	223.446		1947	85.1892	62.1856
1948	0.0083	0.0042		1948	173.099	80.9674		1948	69.9656	66.9472
1949	0.0043	0.0021		1949	80.9021	61.2216		1949	68.5365	45.032
1950	0.0022	0.0064		1950	55.0282	134.08		1950	49.7265	63.3476
1951	0.0044	0.0059		1951	105.17	152.673		1951	54.0243	52.7787
1952	0.0063	0.0016		1952	102.961	66.029		1952	78.6711	30.2518
1953	0.005	0.0037		1953	85.2139	81.8222		1953	74.5678	58.0945
1954	0.0079	0.0035		1954	163.248	71.0252		1954	132.545	63.0309
1955	0.0095	0.002		1955	194.97	61.4384		1955	72.1154	41.8728
1956	0.002	0.0031		1956	68.9217	66.3723		1956	36.4664	59.2717
1957	0.0015	0.0015		1957	51.4888	51.4888		1957	36.0927	36.0927
1958	0.0065	0.0065		1958	137.126	171.055		1958	64.1259	56.447
1959	0.0035	0.0087		1959	72.6624	205.552		1959	60.772	85.8256
1960	0.0063	0.0038		1960	101.437	74.1514		1960	79.5392	65.0051
1961	0.0104	0.0027		1961	218.269	60.2566		1961	66.3673	56.7949
1962	0.0014	0.0033		1962	42.0883	72.2277		1962	41.2063	57.5635
1963	0.0021	0.0047		1963	62.5817	124.336		1963	41.5798	50.9798
1964	0.0141	0.005		1964	184.041	105.295		1964	138.359	60.4067
1965	0.0037	0.0069		1965	71.851	143.929		1965	66.6141	66.4829
1966	0.0099	0.0044		1966	179.151	89.7125		1966	83.5723	61.8484
1967	0.0112	0.005		1967	183.93	95.2853		1967	80.6725	67.1172
1968	0.0141	0.0039		1968	292.158	79.0522		1968	105.125	62.5162
1969	0.0018	0.0024		1969	52.5874	67.8559		1969	42.6875	46.1101
1970	0.0052	0.0034		1970	167.648	68.4555		1970	70.8207	65.7483
1971	0.0058	0.0042		1971	150.721	79.1135		1971	52.8374	67.7832
1972	0.0132	0.0022		1972	255.851	61.4965		1972	97.289	45.5998
1973	0.0078	0.0176		1973	152.747	328.244		1973	71.7554	112.197
1974	0.0057	0.0019		1974	101.239	61.5004		1974	72.3441	38.7402
1975	0.006	0.0018		1975	111.247	51.3295		1975	68.4562	44.8025
1976	0.0112	0.006		1976	199.541	122.494		1976	77.0399	63.7681
1977	0.0127	0.0033		1977	197.718	66.8318		1977	87.842	62.2799
1978	0.0072	0.0076		1978	103.096	151.564		1978	92.0311	72.0629
1979	0.0034	0.0056		1979	70.6274	158.575		1979	60.8248	93.0451
1980	0.005	0.0021		1980	90.9434	59.0903		1980	72.5403	46.4078
1981	0.0059	0.0039		1981	102.592	76.3673		1981	78.2435	64.7536
1982	0.006	0.0019		1982	121.72	57.9686		1982	63.1919	41.2448
1983	0.013	0.0016		1983	243.374	52.3747		1983	77.4928	39.0595
1984	0.0019	0.0014		1984	54.9275	47.4025		1984	43.6192	37.6605
1985	0.003	0.0055		1985	79.8761	95.7247		1985	49.1553	73.5078
1986	0.0066	0.0029		1986	148.602	64.4809		1986	69.5807	57.1468
1987	0.0072	0.0035		1987	208.524	70.4526		1987	56.4682	63.3825
1988	0.0014	0.0085		1988	47.8091	161.151		1988	35.4562	93.5553
1989	0.0013	0.0046		1989	53.768	91.4542		1989	29.9331	63.9753
1990	0.0056	0.0039		1990	156.039	71.6335		1990	52.2204	68.9853
1991	0.0073	0.0037		1991	135.389	88.6543		1991	69.9	55.7271
1992	0.0083	0.0077		1992	211.128	141.771		1992	62.4731	91.6541
1993	0.0096	0.0049		1993	137.768	140.75		1993	96.826	51.238
1994	0.0108	0.0056		1994	199.813	102.575		1994	95.8073	69.4898
1995	0.0119	0.0051		1995	187.039	81.1679		1995	84.6745	80.0692
1996	0.0029	0.0018		1996	67.5067	55.4259		1996	54.8724	39.9328
1997	0.0035	0.0013		1997	71.5151	43.1867		1997	62.286	36.7946
1998	0.0027	0.0056		1998	69.9811	86.7577		1998	49.2833	82.0225
[truncated: 3,745 more rows]
