# Supplementary material for: RIM-BP2 regulates Ca2+ channel abundance and neurotransmitter release at hippocampal mossy fiber terminals
Source: eLife. 2024 Feb 8;12:RP90799. doi: 10.7554/eLife.90799 (PMC10945523; doi:10.7554/eLife.90799)
Supplement: Figure 7—figure supplement 5—source data 1. [file elife-90799-fig7-figsupp5-data1.xlsx]

## Sheet: Munc13-1 confocal intensity
AZ #	WT	KO
1	1.37464	0.537887
2	1.21595	0.732022
3	1.62191	3.01217
4	0.455957	1.71974
5	0.373396	0.183978
6	0.316997	1.08039
7	0.783539	0.684887
8	1.30495	1.40419
9	0.454703	0.894317
10	0.364048	1.09355
11	1.71058	0.668708
12	1.06609	3.80651
13	0.546911	1.88761
14	0.797359	0.388562
15	0.637385	0.448845
16	3.07382	0.479086
17	0.575694	3.08588
18	1.1318	0.0601556
19	1.85889	1.02257
20	2.72326	0.806536
21	0.660627	0.669525
22	0.6791	2.39531
23	1.26967	0.505087
24	1.09552	2.75938
25	0.65736	0.667841
26	0.383861	2.17545
27	1.12466	0.207225
28	2.51556	0.322004
29	1.68566	0.265362
30	0.688557	3.47762
31	2.71675	0.306187
32	4.73929	0.776288
33	1.91675	1.0634
34	0.393771	0.201497
35	3.20584	0.758979
36	0.421122	0.50535
37	0.565317	0.0418635
38	2.13615	0.567433
39	0.472511	0.580253
40	1.47334	1.38372
41	1.49774	1.451
42	1.76594	1.07677
43	2.94172	0.574258
44	0.340908	1.35025
45	0.781396	0.882271
46	0.622019	0.596925
47	0.757715	1.45057
48	2.20691	2.54406
49	1.17238	0.341376
50	0.475885	0.565268
51	0.736052	0.45347
52	0.197561	0.791773
53	0.176765	7.7365
54	1.26319	1.44583
55	1.91846	1.87725
56	2.57406	2.23918
57	0.712429	2.26365
58	0.478161	1.86115
59	0.32109	1.15748
60	0.677195	0.343369
61	2.23215	0.185469
62	0.957515	0.873129
63	1.54589	0.480599
64	0.308465	0.344262
65	1.87514	0.561804
66	0.732343	2.30982
67	0.919132	0.479538
68	5.90598	3.05981
69	2.1428	0.421385
70	0.522959	0.291513
71	0.490467	0.605074
72	0.458652	1.2487
73	1.63665	1.15639
74	2.04935	0.581713
75	1.8174	0.762997
76	0.977948	0.443563
77	1.39314	1.94702
78	0.127804	3.52427
79	1.54668	0.563105
80	1.27323	1.88971
81	1.06491	0.428997
82	0.244031	1.21257
83	0.387615	0.352773
84	0.308924	2.37469
85	0.241766	0.49406
86	1.8479	2.55708
87	1.5887	3.51599
88	2.0364	0.472001
89	0.186799	0.0257857
90	0.824885	0.291356
91	1.66896	0.736228
92	0.296561	0.275925
93	0.625301	4.03511
94	1.64068	0.304886
95	1.04818	0.459032
96	0.629203	3.34794
97	0.547443	3.01143
98	0.14615	0.926228
99	0.150521	1.604
100	0.512629	0.557783
101	0.966758	0.906913
102	0.69167	1.30364
103	0.221048	3.55854
104	0.179596	1.2954
105	0.818205	0.697509
106	0.427744	0.405488
107	0.0784688	0.930361
108	0.726885	2.28581
109	1.02094	1.73329
110	0.0933975	0.838384
111	0.55332	1.55258
112	0.756754	1.21665
113	0.582163	0.690766
114	0.400171	0.709706
115	0.410518	1.79186
116	0.0683385	0.739604
117	0.683244	0.438239
118	2.76876	0.755516
119	0.145255	1.1631
120	0.633026	1.25946
121	0.517562	0.808197
122	0.14938	0.246372
123	0.879178	1.1816
124	0.422442	1.48902
125	1.1171	1.16092
126	0.139872	0.356441
127	0.137063	1.33783
128	2.43209	2.12022
129	-0.0765042	0.645045
130	0.0952737	3.31311
131	1.49357	0.539886
132	0.402351	0.692223
133	0.317401	0.44743
134	0.229501	0.77968
135	-0.0223779	1.89845
136	0.339829	0.431251
137	0.635815	0.230849
138	3.49852	1.91858
139	1.02444	0.903582
140	0.330849	0.377657
141	0.200568	0.222359
142	0.450761	0.261826
143	0.578663	0.308754
144	0.193324	0.905864
145	2.80303	1.82907
146	1.43851	3.36901
147	0.50625	1.14999
148	1.44341	0.720729
149	0.754425	0.194286
150	1.57615	0.770266
151	0.233259	0.396637
152	0.310364	0.504974
153	0.757803	0.164417
154	0.709083	0.152725
155	2.75138	0.716686
156	0.281188	0.50285
157	0.556717	0.111685
158	0.636865	0.273464
159	0.14994	0.170842
160	1.30203	0.348084
161	2.03414	0.639236
162	2.61561	0.545765
163	1.79969	0.29388
164	0.154083	1.45309
165	0.869376	0.175748
166	0.0818256	1.14881
167	0.349769	0.50118
168	0.252264	0.609817
169	0.636037	0.2332
170	0.559151	0.530513
171	0.275097	1.05669
172	0.134242	0.293637
173	0.426009	0.664782
174	0.584332	0.766532
175	2.86905	0.533114
176	0.319996	0.913871
177	0.474356	0.527772
178	0.467627	0.358696
179	2.52462	1.9386
180	2.10384	0.372923
181	0.322462	0.375782
182	1.12792	0.135133
183	0.72601	2.44371
184	0.564293	1.02636
185	2.52022	1.48028
186	0.99979	0.344859
187	0.298482	0.750435
188	2.38788	1.2426
189	0.265656	3.713
190	0.340103	0.233068
191	1.76286	0.619897
192	0.875056	0.252902
193	1.61745	2.32887
194	0.37847	2.83328
195	0.587905	0.488824
196	0.533655	2.49635
197	0.348853	0.335367
198	0.482093	2.8162
199	1.06538	0.634331
200	0.678914	0.531766
201	0.903934	3.94137
202	0.447681	0.538183
203	0.965274	0.582435
204	1.22954	0.723136
205	2.02048	4.56612
206	0.477728	0.199616
207	0.667451	1.40454
208	0.494809	0.979721
209	0.665487	0.633544
210	0.438002	0.541625
211	1.426	0.643856
212	2.07134	0.470563
213	2.10872	2.70267
214	1.27817	0.846562
215	1.88207	1.02319
216	0.602543	0.500067
217	0.0988825	0.563359
218	0.158653	0.573391
219	1.36847	0.654303
220	0.153724	0.179363
221	0.19945	0.774501
222	1.15606	0.365606
223	1.51	0.379021
224	1.39356	2.20752
225	2.16439	0.392929
226	3.13497	1.74924
227	0.54959	0.669004
228	0.202885	0.46964
229	0.623683	0.532338
230	0.585332	0.434632
231	0.235703	0.390942
232	1.70933	2.00454
233	0.641118	2.53587
234	0.657123	0.515781
235	0.539935	0.37131
236	0.656382	0.176847
237	0.27589	1.35233
238	1.60091	1.21984
239	1.04614	1.79067
240	0.214227	1.11643
241	0.456802	0.364836
242	2.0935	1.45447
243	1.06854	0.469726
244	3.30545	0.981716
245	1.48412	2.42421
246	1.79031	0.580012
247	1.53097	0.534809
248	1.89552	0.68932
249	0.497311	0.429038
250	1.51437	0.434888
251	0.359122	0.580646
252	0.688816	0.81057
253	0.610104	3.74919
254	0.654322	1.12033
255	1.05967	1.47152
256	0.756165	1.28097
257	0.463241	0.688068
258	0.248998	2.25478
259	0.814496	2.61532
260	2.47195	0.50455
261	0.556301	0.155701
262	0.533366	0.161385
263	1.96862	0.342487
264	1.46274	0.901585
265	1.06157	0.277024
266	0.670614	0.290768
267	2.56419	0.30034
268	0.220104	0.53338
269	2.36334	2.83311
270	0.682913	0.477011
271	2.37687	0.285611
272	0.921125	0.578239
273	0.232475	0.439458
274	2.0454	0.571746
275	3.00719	0.91465
276	0.945163	1.86629
277	0.46143	0.520208
278	0.207164	1.93605
279	0.382785	1.44652
280	1.31805	5.60925
281	0.891115	6.28839
282	0.92981	0.764486
283	0.80344	1.81883
284	0.512463	0.352579
285	1.3173	0.602296
286	2.06427	0.366114
287	0.260809	1.45452
288	1.03723	0.1826
289	0.820241	2.65216
290	0.997515	0.514118
291	0.380606	0.689322
292	0.5506	0.760418
293	1.0037	1.82469
294	1.54915	1.2541
295	0.46074	1.25847
296	1.36038	0.157057
297	1.26634	0.252895
298	3.72244	0.920293
299	0.131272	0.39934
300	0.945248	1.15083
301	0.766906	1.62824
302	0.0841765	0.29149
303	3.54856	0.472181
304	2.63794	0.440864
305	1.18456	0.433269
306	1.11233	0.683168
307	0.251862	0.348727
308	0.481817	0.817897
309	0.349915	0.567896
310	0.230998	0.206065
311	0.617343	0.422997
312	0.197185	0.814783
313	1.40957	1.25885
314	0.484516	0.502882
315	0.51539	0.70505
316	0.66128	2.23939
317	0.466849	0.561613
318	0.442104	0.22739
319	0.0376483	0.399394
320	0.231046	0.454772
321	1.12428	0.363227
322	0.646308	3.19514
323	0.260225	0.592786
324	1.27177	0.93269
325	0.516441	1.326
326	3.05051	8.13442
327	0.262999	3.69427
328	0.685341	1.53971
329	1.49622	1.53995
330	0.26493	0.388354
331	1.40091	1.07673
332	0.229008	0.887718
333	1.03923	0.374718
334	1.06272	0.95313
335	0.396229	1.36018
336	0.585991	0.188797
337	0.494082	0.818974
338	0.392401	0.272203
339	0.116528	0.561258
340	0.919031	0.237272
341	0.897674	0.431741
342	0.175648	0.274673
343	0.522501	0.400182
344	1.06885	1.11761
345	0.60177	0.538529
346	1.18199	1.02584
347	0.538813	0.242792
348	0.0919069	1.16572
349	0.778187	0.228464
350	0.683057	0.0827289
351	0.990581	0.48455
352	0.693383	0.400813
353	0.581204	0.500512
354	0.18493	0.447472
355	0.612818	0.275911
356	0.303072	1.31587
357	0.461899	1.02843
358	1.10982	0.391929
359	0.665291	0.601565
360	0.604676	0.21846
361	0.214207	0.574828
362	1.16698	1.30925
363	6.74586	1.86156
364	0.479442	0.248498
365	0.993873	0.397559
366	0.692011	1.41706
367	2.17643	0.951539
368	1.31434	0.195391
369	0.331389	0.828643
370	1.71034	0.42231
371	1.16974	0.770228
372	1.26577	1.68801
373	0.544539	1.7306
374	2.39631	0.389451
375	0.580944	0.216384
376	1.01446	0.697237
377	1.131	1.52633
378	1.66306	0.44656
379	1.89313	0.443787
380	3.76693	0.829691
381	1.26514	2.41066
382	2.19385	0.783601
383	0.599143	1.06533
384	0.598082	0.334477
385	0.552723	1.74795
386	0.228425	0.219351
387	3.5513	1.10969
388	0.385991	1.76942
389	0.748882	0.689767
390	0.524823	1.24721
391	0.562842	0.512227
392	0.972194	0.950662
393	0.537577	0.97171
394	0.731398	0.355222
395	0.534523	3.32725
396	0.186331	0.473292
397	2.44528	0.488814
398	1.55707	0.500821
399	0.455978	1.05415
400	0.576235	0.129467
401	0.927176	1.99958
402	2.81437	1.6892
403	1.64365	0.250315
404	0.627428	1.62215
405	0.590679	0.406788
406	3.36891	0.587282
407	0.869351	0.969989
408	0.823615	0.366605
409	1.51172	0.304948
410	0.500039	0.298846
411	1.67016	0.608378
412	0.455596	0.243689
413	1.44459	2.69731
414	0.941136	3.4543
415	2.60693	1.20934
416	0.180523	0.757224
417	0.640319	0.528728
418	0.837997	0.310224
419	0.603951	0.602867
420	1.0552	0.473137
421	0.648872	0.387641
422	1.4805	1.65406
423	0.799771	1.4841
424	0.622881	0.485941
425	1.19005	4.67147
426	0.755658	1.20142
427	2.11664	1.82155
428	0.984153	0.788245
429	0.548602	0.290045
430	0.686096	0.562875
431	0.451558	4.82071
432	0.180221	0.950989
433	0.805006	0.183828
434	0.331319	0.361681
435	4.04679	0.167819
436	2.268	0.216054
437	1.68721	0.423883
438	1.57064	0.801612
439	0.260614	1.82828
440	0.338053	0.861806
441	0.252824	0.184016
442	1.08609	3.50114
443	1.05567	1.11136
444	0.951887	1.65856
445	0.596753	0.578801
446	0.359668	1.26428
447	0.593905	3.68397
448	0.292018	0.629651
449	0.658053	1.24152
450	0.0495847	0.710498
451	0.296687	6.17813
452	0.367092	0.634386
453	1.45365	1.95124
454	1.78246	0.0795778
455	0.289349	0.382445
456	1.23713	0.357571
457	0.427772	0.634584
458	2.30637	0.307632
459	0.525476	0.499902
460	-0.0865881	1.60125
461	1.16472	0.359015
462	0.263616	0.109677
463	0.487623	0.544943
464	0.49493	2.69448
465	1.83869	0.575988
466	0.30941	0.731485
467	0.953527	0.869837
468	0.836253	2.1953
469	0.609819	0.426978
470	1.9839	0.94416
471	0.487709	0.58622
472	2.95611	0.0980477
473	1.5273	0.663465
474	2.1809	1.67001
475	0.484921	0.770911
476	1.11018	0.604195
477	7.99178	0.48912
478	2.5138	1.416
479	2.94808	1.76045
480	0.116639	3.66352
481	0.56083	0.737357
482	3.70723	1.48375
483	0.675125	0.513281
484	0.846199	0.599188
485	4.73381	0.274059
486	0.645043	1.49556
487	0.287199	1.00066
488	2.35529	0.230258
489	0.810112	0.890475
490	1.29312	1.09009
491	0.388011	0.433658
492	1.18304	0.170447
493	0.603135	0.307411
494	1.27573	0.813806
495	0.586189	2.02449
496	1.0287	0.207491
497	0.520702	0.722879
498	0.75342	3.03073
499	0.301105	2.10565
500	0.317596	3.53131
501	0.392354	0.664999
502	0.221465	0.357433
503	0.708755	5.17283
504	1.68308	0.531513
505	1.17	0.502204
506	0.556479	0.104794
507	1.64534	0.407148
508	0.43542	0.474518
509	0.522495	1.0453
510	1.90739	1.53021
511	1.17663	6.78499
512	1.24811	0.482749
513	0.500024	0.82842
514	3.95984	0.463709
515	0.228704	0.429089
516	0.0512278	0.281446
517	0.500422	0.656958
518	0.481702	0.224698
519	0.425794	0.1646
520	0.634257	0.694345
521	1.61984	0.305399
522	0.20658	2.08638
523	2.12194	1.29832
524	1.07659	1.15474
525	0.200573	0.150184
526	1.99727	1.73982
527	0.450789	1.16062
528	0.550403	0.808469
529	0.198803	1.22473
530	0.112391	0.33522
531	1.09966	0.711386
532	2.85032	0.312813
533	1.39386	0.970155
534	0.346038	0.617405
535	0.24813	0.436537
536	0.179929	0.305834
537	1.62397	1.31569
538	2.27951	1.26575
539	0.333744	1.51602
540	3.16351	0.390117
541	3.91835	0.351952
542	0.459154	0.2882
543	1.26744	0.635737
544	0.334258	0.395047
545	0.972226	0.968351
546	0.809376	1.67496
547	0.161039	0.408448
548	0.355362	1.19139
549	1.35301	1.08297
550	0.301645	0.938459
551	0.421271	2.63332
552	0.505246	2.26434
553	1.09113	1.4934
554	0.990545	0.563887
555	0.397115	1.76053
556	1.81234	2.2724
557	0.347367	0.433537
558	2.1396	0.272594
559	0.938251	0.817432
560	2.02565	0.777304
561	0.661246	0.574056
562	3.26056	2.12107
563	1.453	2.74586
564	0.443276	0.377378
565	0.532345	0.435699
566	0.331411	1.31482
567	0.272762	0.929209
568	1.0485	0.672339
569	0.888009	2.48065
570	4.54262	0.609613
571	0.752829	0.694439
572	2.81431	0.41771
573	0.313525	4.349
574	0.732147	0.377446
575	0.334291	0.309981
576	1.58274	0.570976
577	0.807731	0.436928
578	1.09061	0.570941
579	0.371611	0.584952
580	0.919552	2.42058
581	1.65627	0.425959
582	0.0530344	1.57947
583	0.249442	0.890009
584	1.33406	1.20558
585	1.4364	3.4572
586	1.05077	0.179543
587	0.573468	2.75932
588	0.209187	1.23095
589	1.35562	0.812908
590	0.796918	0.387076
591	0.400647	3.00779
592	0.495771	0.692914
593	0.396436	0.150564
594	0.345577	0.974209
595	0.453445	1.73426
596	1.27524	1.51817
597	0.250124	0.444379
598	0.521468	0.303763
599	2.18322	0.0261854
600	0.342811	0.352391
601	1.48572	0.247577
602	0.231808	0.771208
603	0.310733	0.0573166
604	0.505039	0.826361
605	0.556516	0.503851
606	0.427387	0.50026
607	1.18669	0.280881
608	0.954622	0.63241
609	0.552469	0.234563
610	0.60703	0.457763
611	0.210988	0.522998
612	1.34314	1.05535
613	2.35008	1.70283
614	0.270368	0.168719
615	1.39552	0.250505
616	0.886292	1.37743
617	0.416042	0.187307
618	0.301496	1.14954
619	0.554026	0.824053
620	1.22342	0.194702
621	1.91642	5.22143
622	0.901424	0.548114
623	1.05029	0.869616
624	0.365755	0.735938
625	0.463258	2.22421
626	5.30308	1.60363
627	0.28592	0.290494
628	0.152157	0.67444
629	2.19363	0.872223
630	0.365064	0.38082
631	1.54331	0.376104
632	0.280362	0.60146
633	0.502578	1.01125
634	1.93303	0.175249
635	1.27346	0.535469
636	0.78619	1.26563
637	1.77445	1.45042
638	2.66344	0.330572
639	0.839702	0.202764
640	0.135358	0.700806
641	0.305671	0.33789
642	1.11545	0.237311
643	0.190964	0.867493
644	0.599419	0.37593
645	0.690633	1.90889
646	0.0917612	0.911065
647	1.1806	0.335776
648	1.09861	0.254688
649	0.72705	1.47572
650	1.77876	0.524747
651	0.833818	0.359578
652	0.431971	0.531232
653	0.631667	1.39905
654	0.356623	0.254231
655	1.54342	0.692596
656	1.95592	1.37805
657	0.575169	0.375747
658	1.19015	0.538552
659	1.38803	0.396302
660	1.0355	0.515679
661	0.787443	0.658405
662	0.608589	0.506064
663	0.242047	1.18007
664	0.180065	0.700462
665	1.20919	1.66582
666	0.956017	0.437412
667	1.24413	0.819392
668	0.109015	1.11121
669	2.25516	0.780656
670	0.543038	1.11383
671	1.9282	0.927355
672	0.365385	1.28261
673	1.2121	0.203171
674	0.386086	0.693899
675	0.539183	1.23395
676	2.23269	1.71938
677	0.544193	0.730777
678	0.0643738	0.564354
679	1.13089	0.721318
680	0.00692101	4.83506
681	4.09134	0.528661
682	1.0696	1.74932
683	0.599217	1.10449
684	0.545204	0.508937
685	0.459795	0.636334
686	0.262261	0.303258
687	1.85426	0.250281
688	0.533463	1.89172
689	0.638328	1.23528
690	0.43656	0.906145
691	0.414579	1.48785
692	1.01597	0.272519
693	0.297327	0.264379
694	1.42181	1.51865
695	0.385802	0.807118
696	1.25804	0.290812
697	0.316817	0.10701
698	0.351288	0.134252
699	1.57394	0.605157
700	0.551252	0.835056
701	1.36245	0.274389
702	0.254392	1.20722
703	0.500597	0.53478
704	0.862485	0.15109
705	0.486186	0.218798
706	1.41107	0.695128
707	0.320624	1.73791
708	0.791843	0.450022
709	2.36924	0.186346
710	0.510157	0.393735
711	0.455765	3.48493
712	0.712791	0.3106
713	0.968556	0.54652
714	0.332398	0.0372393
715	0.360638	0.825987
716	0.6082	0.634197
717	0.383636	1.38953
718	1.02479	0.380051
719	0.598813	0.28475
720	0.163115	0.380694
721	0.113431	0.590085
722	1.19716	0.583185
723	0.248117	0.452051
724	2.13294	0.398689
725	1.08579	0.270203
726	0.725981	0.418446
727	1.03138	2.79823
728	1.74619	0.323302
729	0.648833	2.39522
730	0.984558	0.267646
731	1.91551	0.311897
732	0.677314	0.586406
733	0.392007	0.355274
734	0.671075	0.674038
735	0.846612	0.625926
736	0.225524	3.5411
737	0.920267	0.774693
738	0.195575	0.596153
739	0.277689	0.490039
740	0.185311	1.61826
741	0.221704	0.502575
742	0.495981	0.152108
743	1.9432	0.272499
744	0.332295	0.723126
745	-0.0366144	0.740803
746	0.746198	0.488654
747	0.787012	0.396562
748	0.276677	2.85235
749	1.61834	2.63672
750	0.211425	1.5721
751	0.29318	0.225691
752	1.44905	2.44641
753	0.595848	0.89559
754	1.64054	0.656555
755	1.19158	0.0719118
756	2.65072	0.45494
757	1.55443	2.42486
758	0.628704	0.471117
759	0.27631	0.768924
760	1.04788	0.786947
761	0.512905	0.904735
762	0.257731	1.00498
763	0.313817	4.31757
764	1.00593	1.02125
765	0.458021	0.588145
766	0.591119	3.30849
767	0.74556	0.44155
768	1.10623	1.76679
769	0.304312	1.11552
770	0.333639	0.179014
771	1.03079	0.869043
772	0.83837	0.128513
773	0.394648	-0.00437967
774	1.66247	0.360139
775	0.883712	0.184002
776	0.345407	0.263562
777	0.464394	0.346139
778	0.102094	2.07157
779	1.3872	1.29811
780	0.347777	0.458107
781	5.60381	0.44298
782	0.219124	0.806786
783	4.57788	2.27854
784	4.51708	0.436343
785	3.12544	0.3685
786	4.28009	-0.0835666
787	3.34543	0.986733
788	0.847009	2.34587
789	0.380366	0.0840231
790	0.631053	0.483267
791	1.13878	0.625093
792	1.29194	0.415931
793	2.14604	2.21762
794	0.198938	0.409794
795	1.04167	0.641256
796	2.58555	0.515795
797	0.64918	0.877327
798	0.528152	0.345232
799	0.72735	1.05528
800	0.490615	0.612798
801	0.49582	1.67693
802	0.622368	2.52386
803	1.18858	0.541979
804	0.412006	1.62397
805	1.5583	0.700909
806	0.982985	0.38315
807	1.55405	4.1312
808	3.17227	0.0963561
809	1.6261	0.181373
810	0.354379	0.491655
811	0.59699	0.957005
812	0.169517	1.18209
813	0.558182	2.4689
814	0.449823	0.377379
815	0.16949	2.85262
816	0.93522	2.70437
817	2.35259	0.257502
818	2.29304	0.446704
819	0.294115	0.801312
820	0.414602	0.930229
821	0.339785	2.31154
822	0.224116	0.540423
823	0.283836	1.43697
824	0.540892	1.92442
825	0.679759	2.65105
826	0.876335	0.250625
827	0.409769	0.313648
828	0.475807	1.58194
829	1.4362	0.349097
830	0.759507	0.438937
831	4.06968	1.28242
832	1.47838	0.461055
833	0.627358	0.453952
834	2.01117	1.45494
835	0.770837	1.29769
836	0.855275	1.98234
837	0.272887	0.604257
838	1.28681	0.178126
839	0.320411	0.975176
840	0.525071	0.736838
841	0.408958	0.509873
842	1.05504	0.263784
843	0.170282	0.0745631
844	0.129352	0.521262
845	0.0773514	3.92417
846	0.355477	0.666324
847	0.161735	0.748988
848	0.444631	0.916356
849	4.96159	0.334126
850	0.353405	0.949585
851	0.277189	1.60118
852	1.115	0.530449
853	3.21613	0.835159
854	0.210564	3.63172
855	1.43344	0.279482
856	0.416042	0.271954
857	1.48277	0.475067
858	0.315221	2.60883
859	0.571806	1.26645
860	0.617172	0.711237
861	0.682709	2.20749
862	0.866375	0.883812
863	0.596996	0.506311
864	0.649544	0.322197
865	1.08988	0.366749
866	1.16665	1.61229
867	1.82077	2.84454
868	0.754731	1.06923
869	2.83019	0.241324
870	0.390377	1.80555
871	0.227215	0.287416
872	2.92059	0.680554
873	3.8543	1.65394
874	0.86727	1.3116
875	1.76604	0.220521
876	0.476769	0.427918
877	1.70367	0.8324
878	2.38988	0.146878
879	0.730669	1.52151
880	3.60534	0.427871
881	0.401956	0.926602
882	0.335992	0.661636
883	0.541432	0.99732
884	0.421682	0.563846
885	0.461669	0.597816
886	0.440625	0.6099
887	1.64666	0.243014
888	7.4851	1.72877
889	1.23164	1.23029
890	0.510039	1.79716
891	0.858376	1.74283
892	0.258013	1.85536
893	1.08684	1.06832
894	0.383961	1.3082
895	0.521227	0.672377
896	0.515407	1.0862
897	1.53383	0.559036
898	0.365803	0.482378
899	0.371653	0.828065
900	0.647847	1.19123
901	0.628545	0.74963
902	0.489871	0.968609
903	0.926688	1.73486
904	0.317898	0.76892
905	0.347634	1.80583
906	0.373481	0.402496
907	0.280085	1.99676
908	0.723432	1.26147
909	2.19377	0.216626
910	1.22409	0.494315
911	3.51201	1.23916
912	0.0581179	0.916901
913	0.109988	1.28839
914	2.54518	0.650748
915	0.454279	0.149751
916	2.06976	0.551167
917	2.62276	0.350438
918	0.929992	0.824459
919	0.54543	0.455252
920	0.460301	0.260257
921	0.443085	1.0464
922	0.520907	0.396841
923	0.924443	0.44879
924	0.448092	1.01473
925	0.785253	4.02141
926	0.45851	1.0786
927	0.547525	0.451104
928	0.479885	0.361568
929	0.509355	0.752287
930	0.292753	0.466688
931	0.238481	0.727926
932	0.760276	0.850974
933	0.920829	1.22615
934	0.552541	1.17658
935	0.882024	0.88482
936	2.13352	1.08755
937	1.91089	0.783347
938	2.40152	0.951113
939	0.618198	1.0088
940	0.795317	0.535503
941	1.54902	0.357224
942	0.434011	0.557516
943	0.485357	1.10441
944	0.46184	0.480157
945	0.523128	0.317464
946	2.66602	0.205326
947	1.14795	0.990126
948	0.825429	3.34897
949	1.46505	0.987939
950	1.03692	1.22539
951	0.3199	0.594817
952	0.729967	0.591301
953	1.72026	1.38496
954	0.130034	0.433996
955	0.212411	0.37829
956	0.900304	0.414339
957	0.222897	0.669512
958	1.24625	0.570103
959	0.514095	0.464677
960	0.0954623	2.32259
961	0.533174	0.254566
962	0.298431	0.962351
963	0.452785	0.673835
964	1.83247	0.441751
965	1.20966	0.635154
966	0.251681	2.50421
967	0.22484	0.462698
968	0.219001	6.57287
969	2.56828	1.80006
970	0.292324	0.167278
971	0.957831	1.15268
972	0.504183	0.578966
973	1.17085	0.445676
974	2.13204	1.68083
975	0.930172	0.970296
976	0.0955596	0.35119
977	2.60718	2.21404
978	0.671244	1.11698
979	1.42412	0.528431
980	3.39602	0.389435
981	0.366243	0.376561
982	1.2197	1.3779
983	0.281241	0.810864
984	3.29389	0.342204
985	0.655035	0.426327
986	0.36878	0.635718
987	0.723671	0.975897
988	0.445586	1.76535
989	0.676483	0.272221
990	1.07912	0.380381
991	0.38372	0.43614
992	0.506606	1.04759
993	0.979412	0.427927
994	1.13469	0.918681
995	0.441102	0.259374
996	1.27612	0.306347
997	1.27713	0.569892
998	2.92273	1.76216
999	1.51188	0.78388
1000	0.79142	0.825351
1001	1.19722	1.37677
1002	1.26104	0.808725
1003	6.16606	1.22156
1004	0.89325	0.456103
1005	2.18	3.93181
1006	0.835213	1.10762
1007	0.102905	0.948271
1008	1.09487	0.272224
1009	1.78701	0.789883
1010	2.05837	2.94208
1011	1.16612	0.400488
1012	0.316188	0.396926
1013	1.93641	1.38329
1014	1.07013	0.410297
1015	1.03051	0.317909
1016	0.88274	0.881713
1017	0.117019	0.480009
1018	0.396685	0.380585
1019	-0.0788821	0.680546
1020	1.21197	0.355249
1021	0.276808	0.099074
1022	0.74192	1.42224
1023	0.120875	0.394124
1024	0.384946	2.10797
1025	1.07786	2.32275
1026	0.173774	0.437015
1027	0.396868	0.686726
1028	0.648054	0.21309
1029	0.925758	0.0857784
1030	0.745386	0.228661
1031	1.20538	0.67623
1032	0.94437	0.882647
1033	0.364254	1.21579
1034	1.57334	0.157025
1035	1.11015	0.180678
1036	0.119981	0.816638
1037	2.22464	0.692988
1038	0.509267	1.39165
1039	0.307396	0.252294
1040	0.832578	1.03002
1041	0.606154	1.0863
1042	1.19103	0.554071
1043	2.62377	0.727367
1044	1.96775	3.3493
1045	1.49479	0.714304
1046	0.57916	0.939103
1047	0.100519	1.54319
1048	0.0333563	2.1275
1049	1.12819	5.32714
1050	1.31123	0.424793
1051	0.841532	0.616467
1052	0.233823	0.767224
1053	0.1165	0.344743
1054	0.702696	0.869148
1055	1.19624	0.474054
1056	2.50038	3.55308
1057	6.8699	0.181979
1058	0.900208	3.92958
1059	0.688885	0.60297
1060	0.589011	0.716181
1061	0.213807	0.853413
1062	1.44111	1.12492
1063	0.248259	2.54145
1064	0.311964	0.468504
1065	0.475333	2.00829
1066	0.994851	0.304279
1067	0.45166	0.916249
1068	0.193001	0.413699
1069	0.0920476	3.02503
1070	0.0763422	0.54611
1071	0.21748	0.443708
1072	0.537384	0.445226
1073	0.165103	1.10599
1074	0.515785	0.72431
1075	0.153925	1.33467
1076	1.33892	4.88174
1077	0.781027	0.538447
1078	0.73089	0.113378
1079	2.2662	0.886814
1080	0.432122	2.44139
1081	0.488921	2.6346
1082	0.244839	0.293808
1083	1.45383	2.05459
1084	-0.0287139	0.466546
1085	0.49861	0.751023
1086	0.156829	0.269222
1087	2.24639	0.553621
1088	0.54289	0.50294
1089	2.13005	0.762507
1090	0.287438	0.458351
1091	0.353876	0.963212
1092	0.964114	0.724343
1093	2.22668	0.492698
1094	2.1607	0.830096
1095	0.538114	0.226062
1096	1.99758	0.420057
1097	0.74583	0.539903
1098	0.701405	0.671713
1099	0.424388	0.514667
1100	1.04412	0.283803
1101	0.484127	0.480125
1102	4.35608	1.21999
1103	0.374006	1.25142
1104	0.23347	3.15152
1105	0.341382	1.54101
1106	5.53905	0.288932
1107	0.627297	0.549849
1108	0.390939	0.222821
1109	1.22656	1.56295
1110	0.568082	0.531468
1111	1.3332	0.337202
1112	0.341854	1.9514
1113	2.60349	1.76691
1114	1.62535	0.626368
1115	3.1374	0.287142
1116	2.50558	0.155131
1117	0.342577	0.232085
1118	0.383256	0.439598
1119	1.55114	5.76933
1120	0.533767	0.863287
1121	0.792223	1.14751
1122	0.364384	1.73391
1123	0.502487	0.620495
1124	1.12262	1.05369
1125	0.338004	0.758073
1126	1.52324	0.389581
1127	0.286874	0.391612
1128	3.75379	0.654996
1129	1.40065	1.56427
1130	0.370375	0.627767
1131	1.21893	2.35611
1132	2.53812	0.981448
1133	0.642038	4.3091
1134	3.50653	0.208308
1135	1.26292	0.677358
1136	1.58945	0.870987
1137	0.594112	0.636113
1138	2.83148	0.423715
1139	0.533771	0.433498
1140	0.586596	1.39759
1141	0.43969	0.870447
1142	1.1738	0.574077
1143	0.637282	1.01918
1144	0.695175	0.410204
1145	0.847562	1.02982
1146	0.33614	0.123703
1147	0.220432	1.81273
1148	0.156482	0.304554
1149	0.284233	1.29446
1150	0.0424297	0.331297
1151	0.123192	0.552217
1152	0.377097	0.301928
1153	0.495358	0.279246
1154	0.387798	1.1665
1155	0.321786	0.409319
1156	0.326178	0.514814
1157	1.87488	0.246542
1158	2.33795	0.2766
1159	0.0824154	0.434313
1160	0.228211	1.45828
1161	0.404526	0.225922
1162	1.38431	0.596236
1163	0.189621	0.910509
1164	5.48012	0.124922
1165	0.387917	0.140057
1166	1.63315	0.582856
1167	1.234	0.228165
1168	2.49983	1.31832
1169	0.325818	0.598023
1170	2.30158	0.190837
1171	0.405172	0.197913
1172	0.485503	0.26903
1173	0.887302	0.529212
1174	3.17352	0.251892
1175	0.447628	1.40176
1176	1.16941	1.63673
1177	0.671748	0.59996
1178	0.833898	0.701483
1179	0.216416	1.78233
1180	0.405748	1.66683
1181	0.355302	0.208357
1182	0.984708	1.02278
1183	3.91363	2.25161
1184	0.509939	0.69691
1185	0.198031	0.137743
1186	0.893314	0.49904
1187	0.360047	0.714449
1188	3.33348	0.95623
1189	1.25859	2.1137
1190	2.51439	2.78203
1191	0.646714	0.339272
1192	0.488525	0.384566
1193	1.01788	2.83483
1194	0.346022	1.02539
1195	0.248196	1.10849
1196	0.144028	0.231106
1197	1.16027	0.882227
1198	0.262863	0.348821
1199	0.522741	0.421944
1200	0.741114	0.277283
1201	0.523279	5.71267
1202	0.8414	0.289413
1203	0.374733	1.47699
1204	-0.00261649	0.225907
1205	0.487519	0.93406
1206	0.887081	2.1854
1207	0.529347	3.006
1208	0.329444	1.42689
1209	0.322987	1.24642
1210	0.179561	2.65138
1211	0.551141	0.554424
1212	0.462475	0.614984
1213	0.412879	2.40833
1214	0.160568	0.644395
1215	0.601056	3.32054
1216	1.98867	0.536221
1217	0.442973	1.69324
1218	0.583112	0.471449
1219	0.575377	3.48743
1220	1.03885	0.455459
1221	2.54158	0.871901
1222	0.237141	0.612509
1223	0.362627	1.24923
1224	0.189307	0.212255
1225	0.315493	0.112385
1226	1.39594	1.14257
1227	0.883783	2.02259
1228	0.299934	0.649177
1229	0.0296954	0.118639
1230	0.378448	0.426387
1231	0.307917	1.01386
1232	1.25592	0.798107
1233	0.197078	1.37802
1234	0.456449	1.35144
1235	1.78931	0.491795
1236	0.985789	0.247124
1237	0.26013	0.98328
1238	0.426011	0.190839
1239	0.531351	1.05482
1240	1.38924	0.509382
1241	3.00847	0.926355
1242	0.219503	1.4326
1243	0.78554	0.9435
1244	0.406924	1.32588
1245	1.47601	1.09235
1246	0.700445	1.59992
1247	2.92093	0.409896
1248	0.869558	0.415004
1249	0.969663	0.793463
1250	1.55018	1.31569
1251	0.248084	1.3015
1252	2.74877	1.24366
1253	1.2795	3.58611
1254	0.46797	2.71445
1255	0.677141	1.56815
1256	1.47472	0.662045
1257	2.28205	1.60911
1258	4.5833	0.907443
1259	0.564925	0.527407
1260	0.66278	0.490986
1261	0.184163	0.469886
1262	0.338948	1.00713
1263	0.270545	0.271906
1264	1.72403	1.05183
1265	2.06875	2.65739
1266	0.863225	2.3495
1267	0.371249	2.08355
1268	0.198314	0.55034
1269	0.339726	0.328808
1270	0.594051	0.172259
1271	0.0534986	1.09829
1272	0.663482	1.83194
1273	0.75106	0.490877
1274	0.657745	0.364705
1275	1.30334	0.135383
1276	1.5808	0.907906
1277	0.531139	0.44412
1278	0.752887	0.60889
1279	0.325544	1.01813
1280	1.81544	0.120791
1281	1.7025	0.22659
1282	1.13748	1.0524
1283	0.282923	0.213272
1284	3.68273	1.6948
1285	1.67859	2.23345
1286	0.717191	0.477654
1287	0.272036	2.34962
1288	1.10614	0.652965
1289	0.390653	0.684283
1290	0.262886	0.438996
1291	0.934466	0.375737
1292	1.10607	0.57794
1293	0.219245	0.514372
1294	0.794447	0.485438
1295	2.51823	0.989412
1296	0.693537	0.50722
1297	1.1611	0.413334
1298	1.92911	1.20245
1299	0.431417	0.506064
1300	0.894266	0.653284
1301	0.488785	0.997927
1302	0.831637	0.468478
1303	0.667007	0.287281
1304	1.01331	0.826066
1305	3.45184	0.436268
1306	0.483797	0.305803
1307	0.738468	1.2554
1308	1.39454	0.414137
1309	0.298281	1.60048
1310	2.07798	0.186889
1311	1.07634	2.08886
1312	0.550967	0.434002
1313	2.35251	2.29486
1314	0.538091	1.08775
1315	0.373026	0.882608
1316	0.91987	0.945702
1317	0.499628	1.05887
1318	1.56818	0.157979
1319	1.71258	0.179711
1320	0.115978	0.286075
1321	5.33369	0.383096
1322	0.916937	3.70988
1323	0.518776	0.364726
1324	1.54519	1.86932
1325	0.675735	0.671235
1326	2.22721	0.673259
1327	0.0530052	0.554569
1328	0.107849	0.424181
1329	0.188155	0.975504
1330	0.606807	1.09357
1331	1.67213	0.31109
1332	1.3643	0.858004
1333	0.764431	2.20764
1334	1.51066	5.93131
1335	0.126107	0.185075
1336	0.441202	2.63411
1337	1.07448	0.685995
1338	0.056194	2.67205
1339	0.024014	1.79005
1340	0.100559	0.497336
1341	2.21255	2.4259
1342	0.80785	0.342905
1343	0.745218	0.713746
1344	0.828095	0.247596
1345	0.265239	1.03898
1346	0.948174	0.161924
1347	2.29482	0.652326
1348	0.683046	0.798262
1349	0.375761	0.345045
1350	0.362171	1.61388
1351	2.30752	0.806396
1352	0.946278	0.649468
1353	0.500029	1.07229
1354	0.114829	0.42066
1355	1.2957	0.268614
1356	0.11723	0.15751
1357	0.219626	0.192306
1358	0.6261	2.3012
1359	0.540116	0.88969
1360	2.90889	0.113571
1361	0.461281	0.337288
1362	0.603764	1.52583
1363	0.382128	0.562104
1364	0.367029	0.403115
1365	0.093012	0.661151
1366	0.772661	2.13656
1367	0.433501	0.627315
1368	0.425656	1.57379
1369	0.952768	1.75769
1370	0.359889	0.337548
1371	0.165351	0.231238
1372	0.113202	0.670012
1373	0.328925	0.935192
1374	0.369354	0.738044
1375	0.791307	0.540559
1376	0.322053	0.728173
1377	0.620669	0.390859
1378	0.368836	2.70669
1379	0.113196	1.82955
1380	0.421122	0.327217
1381	0.6082	0.0919189
1382	0.424891	0.409623
1383	0.686124	0.238728
1384	0.792825	0.779692
1385	0.650287	1.01055
1386	0.646075	0.627567
1387	0.988768	0.283752
1388	0.617548	0.305493
1389	0.72179	0.182823
1390	1.00267	1.76156
1391	0.153276	0.645135
1392	0.262984	0.328014
1393	2.19596	0.136245
1394	0.843957	0.481384
1395	3.79554	0.642821
1396	0.787051	0.174568
1397	0.7729	0.257102
1398	2.12815	0.32912
1399	0.199131	0.630825
1400	0.32043	0.101932
1401	1.45781	0.230449
1402	1.76805	0.658201
1403	0.659272	0.338476
1404	0.319617	1.88575
1405	1.9123	0.0151161
1406	0.303005	1.52374
1407	0.938092	0.0319681
1408	0.51673	0.169481
1409	0.884498	0.68844
1410	0.575107	0.391295
1411	0.413929	0.735494
1412	1.06321	1.17933
1413	0.713401	0.987686
1414	0.205156	0.273189
1415	0.188546	1.45461
1416	1.90056	1.23958
1417	0.525939	0.32297
1418	1.34657	0.660387
1419	0.0736001	0.211655
1420	1.3497	1.21827
1421	0.775506	0.284066
1422	2.81363	0.94612
1423	0.853872	0.522967
1424	0.338064	0.381335
1425	1.54512	1.07598
1426	0.910263	0.502287
1427	0.332757	0.168316
1428	0.146249	1.88893
1429	0.288717	1.09341
1430	2.71393	2.27113
1431	0.916176	0.290344
1432	0.875541	0.251658
1433	1.70784	0.401459
1434	1.81754	0.294272
1435	0.395847	1.54145
1436	0.315288	0.177296
1437	0.606705	0.831964
1438	0.797416	0.235145
1439	0.291539	0.415581
1440	0.247193	4.22126
1441	0.655348	0.0658044
1442	2.04321	3.15246
1443	3.59367	1.07137
1444	0.278791	0.395905
1445	0.0812834	0.523648
1446	0.949004	0.455216
1447	2.21429	1.89111
1448	0.476831	0.409874
1449	0.810972	0.226177
1450	0.387431	0.225402
1451	0.221656	0.448125
1452	0.521953	1.83796
1453	1.8284	0.487463
1454	0.684197	0.516688
1455	0.226945	0.72174
1456	0.467237	-0.0147271
1457	0.0434241	0.609104
1458	0.154051	0.561441
1459	1.94378	3.3439
1460	0.997755	1.89146
1461	0.646257	0.196519
1462	0.44538	0.316636
1463	0.350999	0.164645
1464	1.98338	1.06613
1465	0.0644675	0.253562
1466	0.379341	0.691421
1467	0.702123	0.420159
1468	1.3274	1.22427
1469	0.245803	1.21852
1470	0.457907	4.89351
1471	0.661252	0.471294
1472	0.37227	0.164979
1473	2.71175	0.160384
1474	2.03855	2.06898
1475	0.52897	1.64488
1476	4.02077	0.329435
1477	0.715648	1.15274
1478	0.778449	0.480122
1479	0.345021	0.183948
1480	0.158684	0.454655
1481	1.66256	0.404986
1482	0.825707	0.131395
1483	0.284058	0.638316
1484	2.15632	0.418556
1485	0.285655	0.922838
1486	0.839591	0.349511
1487	0.361579	0.474212
1488	0.632826	0.0537797
1489	0.487073	0.460279
1490	0.939217	0.411455
1491	0.78711	1.38712
1492	0.631129	1.42973
1493	0.46412	0.310719
1494	1.22992	3.08705
1495	0.346199	0.687086
1496	0.179344	0.744858
1497	2.68904	0.791872
1498	0.590138	1.25084
1499	0.519612	4.70486
1500	0.989618	0.509685
1501	0.621786	0.246375
1502	0.479559	1.18532
1503	0.497902	0.280106
1504	2.82579	0.368933
1505	0.0821157	1.75878
1506	0.340104	0.872633
1507	0.456986	0.772353
1508	0.695351	3.20527
1509	0.616735	0.44962
1510	1.08342	1.80534
1511	0.746147	0.471787
1512	5.15644	1.10708
1513	0.502686	1.32161
1514	2.75413	0.321773
1515	1.23675	0.735549
1516	0.83604	1.42608
1517	0.934206	1.47872
1518	2.17568	2.3579
1519	0.503267	0.507039
1520	0.70804	0.430854
1521	0.284788	0.31535
1522	0.30778	1.44162
1523	0.215684	0.663585
1524	1.26386	0.138606
1525	1.01932	1.73538
1526	0.764355	0.37909
1527	1.00763	0.585714
1528	0.285786	0.42059
1529	0.211778	1.44332
1530	0.275198	0.275282
1531	0.525431	0.753317
1532	2.41035	0.232152
1533	0.374987	0.440492
1534	0.467307	1.04121
1535	0.537984	0.299299
1536	0.261233	2.44434
1537	0.777743	0.382722
1538	0.161037	0.756292
1539	0.349546	0.333407
1540	0.0230658	1.05077
1541	1.19348	0.5901
1542	1.18528	2.0239
1543	1.78584	2.39705
1544	0.533549	0.584806
1545	0.73068	0.604342
1546	0.165755	0.810124
1547	0.351033	0.72836
1548	0.750436	1.55712
1549	0.584476	0.429988
1550	0.574129	0.944992
1551	0.906987	0.939683
1552	0.709257	0.363628
1553	0.300053	0.593927
1554	2.46494	0.587712
1555	1.45334	0.819322
1556	0.396139	0.464173
1557	0.762285	2.41873
1558	1.51935	0.694139
1559	0.547133	3.28155
1560	0.189996	0.801585
1561	0.543422	0.477948
1562	0.628511	0.436111
1563	0.609089	0.915124
1564	0.50931	1.43059
1565	0.564562	0.528234
1566	0.57683	0.821345
1567	1.11439	2.6523
1568	0.848825	1.2131
1569	0.757769	0.342784
1570	0.165705	2.17256
1571	0.607115	0.136282
1572	1.77729	1.19781
1573	0.751644	2.49277
1574	0.357373	2.47857
1575	1.20276	0.537698
1576	0.470594	0.0789799
1577	0.521964	0.316544
1578	0.422262	0.972288
1579	0.657412	0.913708
1580	2.38011	0.85382
1581	0.662169	0.785248
1582	0.715683	1.07034
1583	0.684406	1.77931
1584	0.620928	0.696224
1585	1.32491	0.202676
1586	0.253601	0.342714
1587	0.975845	0.348479
1588	0.934231	0.748472
1589	0.531411	0.258814
1590	0.248069	0.490269
1591	2.9298	0.884864
1592	0.40317	0.648981
1593	0.148639	1.17137
1594	3.23597	0.795766
1595	1.19067	0.46115
1596	2.83901	0.473021
1597	1.05843	2.52056
1598	1.08942	0.796345
1599	0.540654	0.600726
1600	0.442744	2.58843
1601	0.339517	0.427777
1602	1.5026	0.763216
1603	1.56908	0.560193
1604	0.690713	0.429688
1605	1.08531	0.627535
1606	2.69234	0.140632
1607	0.887187	0.65481
1608	0.95212	1.60979
1609	1.25484	0.559839
1610	0.658268	0.528059
1611	1.38849	0.207603
1612	0.876466	0.362341
1613	2.35318	0.728739
1614	0.210768	0.446899
1615	0.544779	0.279402
1616	1.86466	0.244835
1617	2.11243	1.74354
1618	1.23191	2.47007
1619	1.56417	0.678388
1620	1.31454	0.705537
1621	0.337106	1.11927
1622	2.66536	0.101053
1623	0.251444	1.48129
1624	3.36309	0.580002
1625	0.203009	0.598288
1626	0.954941	0.498989
1627	3.81792	1.8429
1628	0.352409	0.290253
1629	0.606809	2.00243
1630	0.579081	0.473644
1631	0.578517	1.89899
1632	1.64096	0.478062
1633	0.339122	0.516234
1634	9.27176	0.494469
1635	1.26613	0.526011
1636	1.81841	0.814567
1637	0.233189	0.234904
1638	0.613161	0.785686
1639	3.20004	1.87196
1640	1.51979	0.117153
1641	1.3966	1.5558
1642	0.27312	0.365779
1643	0.744678	0.91937
1644	0.854234	0.451735
1645	0.539475	1.28541
1646	0.633045	0.998814
1647	0.230195	2.67036
1648	0.288174	3.05205
1649	1.93105	1.5039
1650	0.220415	1.03781
1651	0.565694	2.00759
1652	0.673798	0.876055
1653	1.54246	2.3307
1654	3.18636	1.68978
1655	2.70855	0.409215
1656	0.727191	0.192294
1657	0.561489	0.564979
1658	0.141763	0.597365
1659	0.698037	0.319129
1660	6.19469	0.82276
1661	1.27676	0.554874
1662	4.53841	0.582311
1663	3.78404	0.292085
1664	0.819767	1.78296
1665	2.09544	0.511552
1666	1.52533	0.354937
1667	0.691561	0.556227
1668	1.31978	0.526553
1669	1.10853	0.3213
1670	1.71667	0.771942
1671	2.20341	0.221839
1672	0.32708	0.381203
1673	0.311691	0.526805
1674	0.264845	0.552647
1675	0.407138	1.30658
1676	0.67918	0.35897
1677	1.61544	0.38649
1678	0.227528	0.891452
1679	1.35562	0.714177
1680	0.271367	0.239455
1681	0.183344	2.22538
1682	2.3034	0.247534
1683	1.94636	0.196155
1684	2.11842	0.474995
1685	1.75271	0.446595
1686	0.61402	0.229746
1687	0.145177	0.779533
1688	0.316703	0.283861
1689	2.20013	1.17829
1690	0.339798	0.346186
1691	0.214264	0.819983
1692	0.690208	4.54128
1693	0.202135	0.26446
1694	0.724572	0.761153
1695	1.55715	0.107332
1696	1.13387	0.0763401
1697	1.69983	0.756669
1698	0.824993	0.378635
1699	2.75229	0.18908
1700	1.71976	0.616544
1701	2.07454	1.68378
1702	0.372898	0.999639
1703	0.464365	0.917203
1704	0.224109	0.489291
1705	0.332215	3.47336
1706	0.555773	0.847527
1707	0.852466	0.250624
1708	0.759891	1.22383
1709	0.659162	0.977237
1710	0.69253	0.127359
1711	2.24154	0.762255
1712	0.224903	1.07867
1713	0.15432	1.05704
1714	5.05479	0.497756
1715	0.69615	1.28831
1716	0.986158	0.332439
1717	3.21195	0.359216
1718	0.649715	0.1613
1719	0.592168	0.924486
1720	3.29634	0.12702
1721	0.561194	1.80361
1722	0.52694	1.42483
1723	1.5631	1.35174
1724	1.00277	0.168181
1725	1.44223	0.398327
1726	1.86185	0.271194
1727	0.826041	0.40392
1728	0.213645	0.27388
1729	1.58762	2.79703
1730	2.61001	0.638227
1731	2.01714	0.121023
1732	1.45826	0.395412
1733	0.320297	0.328066
1734	0.339831	3.66841
1735	0.611539	0.329451
1736	0.102897	0.879335
1737	1.14845	0.316504
1738	0.149343	0.843759
1739	0.796276	0.564188
1740	2.64723	1.96706
1741	0.402776	0.886359
1742	0.370331	1.12278
1743	0.249676	0.199012
1744	0.400978	0.834213
1745	0.177884	0.483434
1746	0.406576	0.300026
1747	1.87714	0.770734
1748	0.36715	0.165018
1749	0.255988	1.12015
1750	0.897672	0.259892
1751	0.664104	0.332828
1752	1.24019	0.30167
1753	1.08071	0.284968
1754	0.334383	2.26487
1755	1.14072	0.568972
1756	0.419998	0.145833
1757	0.916667	0.472055
1758	0.445789	0.381392
1759	0.505624	0.891109
1760	0.883389	0.267769
1761	0.530345	0.262135
1762	2.24163	0.353505
1763	1.01761	2.00419
1764	2.4139	0.308954
1765	4.12053	1.16293
1766	0.992602	1.48046
1767	1.26936	2.24543
1768	0.560118	0.229627
1769	2.06959	1.31257
1770	1.34802	0.134118
1771	0.485209	0.251795
1772	0.160407	0.357609
1773	0.446857	0.430035
1774	1.37801	0.398339
1775	1.01817	0.300019
1776	3.35732	0.773865
1777	0.878224	0.940301
1778	1.12465	0.475013
1779	0.173728	0.430257
1780	0.394691	0.0708007
1781	1.56249	0.168943
1782	0.629437	2.85728
1783	0.514293	0.924525
1784	0.595917	0.373976
1785	2.70262	0.901062
1786	0.417569	0.46661
1787	1.79406	0.520576
1788	6.14879	0.4986
1789	0.624206	0.457372
1790	0.283831	0.316601
1791	1.23454	0.239675
1792	0.540933	0.484895
1793	1.36299	1.01352
1794	0.152776	0.640243
1795	1.15006	0.517681
1796	1.80817	2.54551
1797	4.42977	0.858905
1798	1.13924	0.564234
1799	0.35175	0.122874
1800	0.52825	1.99141
1801	1.30813	2.93087
1802	0.097222	0.52381
1803	0.463569	0.584662
1804	0.669354	0.263941
1805	0.788982	0.57841
1806	0.324295	0.739151
1807	1.61094	0.197433
1808	0.983845	0.199101
1809	1.83245	0.272531
1810	1.12957	1.88823
1811	0.0599033	2.04223
1812	1.56693	0.225903
1813	0.405724	0.386226
1814	2.70015	0.396209
1815	0.483582	0.902498
1816	0.190163	0.313178
1817	0.975478	1.64592
1818	0.838253	5.03793
1819	0.455453	0.190618
1820	0.123778	0.408546
1821	0.93884	0.211889
1822	0.323775	0.398957
1823	0.976094	0.928683
1824	0.606379	0.555631
1825	0.840529	0.106218
1826	0.756982	0.252131
1827	1.51039	0.864195
1828	0.416397	0.354146
1829	0.376945	0.5225
1830	0.791577	2.86363
1831	2.26427	0.241804
1832	0.59278	0.675014
1833	1.9453	1.19708
1834	0.401895	1.62808
1835	0.476507	0.249222
1836	1.04496	2.35094
1837	0.529599	1.59658
1838	0.547035	2.62101
1839	0.429031	0.344343
1840	2.1858	0.176246
1841	1.96821	0.310904
1842	2.38796	2.60773
1843	0.284026	0.481593
1844	0.394907	1.08656
1845	0.130408	1.66717
1846	0.63436	0.169412
1847	2.45561	0.13627
1848	0.194091	0.429942
1849	0.197943	4.77477
1850	1.44429	0.346656
1851	0.508752	0.882153
1852	0.720692	0.365386
1853	0.946295	1.04485
1854	0.391335	1.24798
1855	0.764468	0.163229
1856	-0.0560764	0.858455
1857	0.452281	1.23656
1858	0.950286	0.704251
1859	0.976487	0.396174
1860	0.916862	0.26281
1861	0.630549	0.183228
1862	0.173267	0.171617
1863	2.20264	0.288306
1864	0.430815	0.268561
1865	0.669344	0.260439
1866	0.801028	0.714138
1867	0.151124	0.409543
1868	0.714607	0.762084
1869	2.26329	0.759243
1870	0.572987	0.456528
1871	0.224413	0.536182
1872	1.33097	0.581969
1873	0.668431	0.209791
1874	0.13648	3.59648
1875	0.532264	0.720359
1876	0.175734	0.282448
1877	1.28331	0.299153
1878	0.418111	0.925006
1879	0.312823	2.3691
1880	0.56399	3.50108
1881	0.380097	1.15993
1882	1.7716	0.682777
1883	-0.0211111	0.370621
1884	0.505027	0.223003
1885	0.484832	0.522717
1886	0.208984	0.345043
1887	0.46813	3.03237
1888	0.919754	0.446427
1889	0.137343	1.57629
1890	0.502238	1.69583
1891	0.264489	0.449512
1892	0.354792	0.160782
1893	1.23637	0.335988
1894	0.191431	0.323208
1895	1.81184	0.448675
1896	0.868361	0.303384
1897	1.21684	0.189926
1898	1.91163	1.15526
1899	1.59677	1.72237
1900	3.84324	0.749493
1901	0.737221	0.687492
1902	0.0947883	0.269291
1903	2.78429	0.873343
1904	1.86254	0.506179
1905	1.36717	0.481693
1906	1.00738	0.731487
1907	0.183653	0.809147
1908	0.207996	0.458947
1909	0.938926	0.345765
1910	0.674406	1.15583
1911	1.78908	0.415302
1912	0.631245	0.236412
1913	1.10529	0.625508
1914	0.353252	0.934513
1915	0.20372	0.336997
1916	0.885248	0.283334
1917	0.536379	0.919754
1918	0.914974	0.978922
1919	3.78607	0.474753
1920	0.332236	0.634822
1921	0.237985	0.193562
1922	2.08021	0.43333
1923	2.81393	1.62405
1924	0.220425	0.591136
1925	0.553814	1.91155
1926	0.516256	0.723797
1927	0.543625	1.89506
1928	0.471225	0.56604
1929	0.797796	0.482279
1930	0.390076	1.14463
1931	1.19717	0.531587
1932	0.653274	0.346843
1933	2.74445	2.35311
1934	0.329303	0.478253
1935	0.601311	1.10468
1936	0.586691	0.612866
1937	0.272931	0.201136
1938	0.639415	0.323972
1939	0.439069	1.2135
1940	0.598138	0.933275
1941	0.2688	2.10412
1942	0.409908	0.309659
1943	0.310662	0.44595
1944	0.536735	0.569678
1945	0.299975	1.40614
1946	0.269569	2.89353
1947	0.789094	0.771062
1948	5.74939	0.568011
1949	1.93746	2.31407
1950	0.882528	0.565609
1951	1.27954	0.342404
1952	0.452156	1.52299
1953	1.36012	0.694806
1954	0.460704	0.547554
1955	0.339959	0.411548
1956	0.407831	0.528701
1957	0.791465	1.12115
1958	0.462182	0.369575
1959	2.59899	0.238041
1960	3.35126	0.823247
1961	0.326074	0.3356
1962	0.15594	0.6846
1963	1.42837	0.282548
1964	0.139164	0.560984
1965	1.71784	0.00393568
1966	1.29569	0.727734
1967	2.01025	1.30422
1968	2.73786	0.252661
1969	2.21036	0.714504
1970	1.01715	1.49415
1971	0.128699	1.86571
1972	0.488672	2.04067
1973	0.840891	2.52825
1974	1.84776	0.689663
1975	1.34869	0.956903
1976	1.01614	0.22337
1977	0.694551	0.27455
1978	0.00881635	0.971011
1979	0.754938	0.475643
1980	0.549182	0.287417
1981	0.348235	1.10313
1982	0.56385	0.64232
1983	0.174043	1.13388
1984	0.40714	3.23133
1985	0.614595	0.258927
1986	2.19807	2.95311
1987	0.696187	0.45283
1988	3.73024	1.78841
1989	0.19776	0.545951
1990	0.941394	2.16409
1991	1.44358	1.61342
1992	1.43194	0.0756
1993	1.46553	0.523785
1994	1.89461	0.239242
1995	0.179082	0.132448
1996	0.237809	0.810364
1997	4.57745	1.27897
1998	0.346479	0.890081
1999	0.695667	0.923899
[truncated: 2,590 more rows]

## Sheet: Cav2.1 confocal intensity
AZ #	WT	KO
1	2.26214	0.140477
2	0.996999	0.450554
3	1.51534	2.33553
4	0.289338	1.38792
5	0.317605	0.200242
6	0.433117	0.888588
7	0.637038	0.365694
8	1.39828	1.44806
9	0.526725	0.645739
10	0.369691	0.628568
11	1.52707	0.485902
12	1.59514	3.29226
13	0.747444	1.2329
14	0.972404	0.339858
15	0.812077	0.483793
16	1.83208	0.433307
17	0.659407	3.02498
18	1.55724	0.0513955
19	2.20074	0.785689
20	3.07077	0.668976
21	1.06144	0.630999
22	0.960963	1.82455
23	1.20389	0.450376
24	1.06267	1.77083
25	1.26745	0.531191
26	0.360119	1.82959
27	1.10259	0.421232
28	2.27902	0.37432
29	2.37494	0.306618
30	1.01777	2.02911
31	3.89851	0.238131
32	4.63859	1.40374
33	2.0037	0.494202
34	0.48328	0.250276
35	4.42705	0.781484
36	0.293914	0.214764
37	0.524098	0.0839532
38	2.60172	0.453979
39	0.442055	0.278931
40	1.47392	1.00917
41	1.48306	1.29577
42	1.85218	1.07959
43	3.04297	0.48623
44	0.320901	1.00354
45	0.891052	0.281439
46	0.584824	0.400369
47	0.42652	1.74796
48	2.1861	1.98148
49	1.52609	0.114354
50	0.70018	0.765484
51	0.649622	0.243406
52	0.211769	0.471352
53	0.245809	4.94434
54	1.37784	1.11562
55	2.52335	1.70126
56	2.75577	1.47828
57	0.733178	1.92144
58	0.709174	2.08048
59	0.418518	0.766067
60	0.554525	0.18879
61	2.71561	0.235611
62	1.07522	1.08318
63	1.7496	0.329658
64	0.140342	0.476774
65	2.15161	0.858297
66	1.0394	1.65728
67	0.848833	0.305346
68	5.2618	1.75516
69	1.29355	0.185712
70	0.60893	0.307734
71	0.630321	0.477501
72	0.259559	0.9014
73	2.06539	0.452875
74	1.97825	0.51837
75	2.70129	0.693847
76	0.73052	0.254807
77	1.32341	1.46198
78	0.169547	2.37112
79	1.09914	0.443653
80	1.22383	1.80783
81	1.01201	0.350222
82	0.238709	0.790007
83	0.267704	0.316471
84	0.400065	1.56954
85	0.14555	0.586032
86	1.51587	1.15453
87	1.56255	1.7875
88	1.9599	0.361699
89	0.168216	0.219738
90	0.508802	0.11725
91	1.20744	0.628994
92	0.512295	0.101121
93	0.45559	2.13183
94	1.84622	0.358881
95	1.88514	0.176613
96	0.850802	1.68362
97	0.547396	1.81415
98	0.26588	0.71298
99	0.283592	0.86542
100	0.570114	0.24771
101	0.958022	0.965478
102	0.74434	1.05998
103	0.114949	1.91871
104	0.0645701	0.583014
105	1.02449	0.455878
106	0.85075	0.150108
107	0.291025	0.374965
108	0.381173	1.33941
109	0.906316	1.52379
110	-0.00829737	0.285403
111	0.393967	1.34489
112	0.806771	0.703309
113	0.81692	0.232525
114	0.70435	0.483198
115	0.831598	1.48134
116	0.00940381	0.43682
117	0.712472	0.51541
118	3.59568	0.444215
119	0.263081	0.621707
120	0.679978	0.840687
121	0.919393	0.582988
122	0.0778071	0.179164
123	0.995662	0.956496
124	0.369035	1.08321
125	1.2338	0.720452
126	0.065483	0.407781
127	0.0808945	0.386937
128	3.49061	0.921927
129	-0.106617	0.78128
130	0.265894	4.01989
131	1.39765	0.250662
132	0.431786	0.70328
133	0.243137	0.370195
134	0.120157	0.877571
135	-0.149608	1.41452
136	0.379661	0.510748
137	1.42443	0.210413
138	3.34918	0.767698
139	0.821753	0.851517
140	0.350746	0.331182
141	0.2489	0.0545424
142	0.602508	0.16605
143	0.523327	0.332073
144	0.255128	0.793352
145	4.08398	1.09593
146	1.17315	1.80325
147	0.435683	0.527319
148	1.67765	0.574496
149	0.939636	0.204177
150	2.08986	0.741556
151	0.495794	0.275038
152	0.707716	0.549994
153	0.524098	0.142735
154	0.487592	0.177008
155	1.70116	0.767827
156	0.305483	0.262749
157	0.986312	-0.0131759
158	0.768402	0.427147
159	0.107077	0.0618076
160	0.923676	0.56637
161	2.39266	-0.00888793
162	3.50875	0.674816
163	2.37062	0.420605
164	-0.0112571	1.73254
165	0.65861	0.174401
166	0.217617	1.20493
167	0.305046	0.180493
168	0.255418	0.649913
169	0.341103	0.450466
170	0.279513	0.406765
171	0.405079	0.500754
172	0.117382	0.299585
173	0.267684	0.946491
174	0.322781	0.522333
175	2.37646	0.889474
176	0.456031	0.265664
177	0.681585	0.290625
178	0.627267	0.534735
179	1.39989	0.949617
180	1.66978	0.151745
181	0.253384	0.308882
182	1.21593	-0.015338
183	0.697995	2.37399
184	0.570925	0.821773
185	1.74323	0.730882
186	0.628138	0.211856
187	0.205071	0.631302
188	2.11249	0.843574
189	0.138104	2.1056
190	0.364936	0.511073
191	2.01233	0.431908
192	0.467836	0.184228
193	1.4863	1.94686
194	0.430651	1.8189
195	0.655044	0.352428
196	0.450214	3.26297
197	0.161395	0.125991
198	0.552671	1.67303
199	0.764691	0.456214
200	0.368391	0.345
201	0.950566	2.8228
202	0.663961	0.703174
203	1.11647	0.564251
204	0.823031	0.676036
205	1.64564	4.08818
206	0.336498	0.252553
207	0.652154	0.895859
208	0.388883	1.11273
209	0.642387	0.644529
210	0.456078	0.378803
211	1.35271	0.571004
212	2.01067	0.297682
213	1.36535	2.4585
214	0.404503	1.14731
215	1.66497	1.19526
216	0.470905	0.988729
217	0.030826	0.302962
218	0.384796	0.683536
219	1.0805	0.88976
220	0.536122	0.113669
221	0.44746	0.642507
222	1.21697	0.203462
223	1.20338	0.282656
224	1.31542	2.39052
225	1.59173	0.346038
226	3.70352	1.54778
227	0.48492	0.537076
228	0.0221011	0.297418
229	0.779462	0.243704
230	0.755316	0.186653
231	0.191464	0.194106
232	0.960189	1.96137
233	0.510217	2.35469
234	0.300477	0.262764
235	0.503511	0.221046
236	0.458888	0.161526
237	0.23688	0.101951
238	0.934028	0.904895
239	0.907535	1.07291
240	0.100402	0.512649
241	0.288109	0.523705
242	1.62203	1.69783
243	0.908442	0.26793
244	3.14964	0.395501
245	0.982048	1.83861
246	2.47076	0.516071
247	0.945866	0.306514
248	1.15764	0.146426
249	0.0609399	0.530176
250	0.900029	0.454362
251	0.0747984	0.69289
252	0.64307	0.629195
253	0.405135	4.96313
254	0.602547	0.710443
255	0.954063	1.63099
256	0.208528	1.61796
257	0.387802	0.590452
258	0.125803	1.38503
259	0.374118	2.52056
260	2.07791	0.469861
261	0.534046	0.106574
262	0.38161	0.0230238
263	2.05621	0.112224
264	1.19597	0.475783
265	1.05941	0.161462
266	0.523213	0.279929
267	2.71209	0.513745
268	0.10476	0.375794
269	1.68695	3.09582
270	0.561794	0.500758
271	2.87197	0.370188
272	1.09627	0.377637
273	0.319832	0.352568
274	2.34353	0.102369
275	2.09751	0.69319
276	0.405464	1.95243
277	0.308696	0.699258
278	0.0572335	1.28704
279	0.405085	0.595417
280	0.97534	4.17807
281	0.732034	5.18744
282	0.966323	0.52061
283	0.654895	2.19864
284	0.297472	0.293527
285	0.616015	0.678762
286	2.22167	0.205722
287	0.435368	1.56071
288	0.498915	0.033894
289	0.739346	3.40378
290	1.10053	0.687041
291	0.245394	0.395683
292	0.537503	0.277747
293	0.696826	1.20904
294	0.485894	1.37796
295	0.534468	1.02227
296	1.07481	-0.0254091
297	1.95549	0.314245
298	2.15123	0.781189
299	0.146737	0.216433
300	1.02047	1.18113
301	1.03323	2.19474
302	-0.0758186	0.523995
303	2.6638	0.539676
304	2.41236	0.273568
305	1.33114	0.243087
306	1.34212	0.536563
307	0.165081	0.415661
308	0.482003	0.404858
309	0.348555	0.186007
310	0.191045	0.196962
311	0.510986	0.391407
312	0.111062	0.760017
313	0.809712	0.91352
314	0.594904	0.51096
315	0.808133	0.598845
316	0.817086	1.98925
317	0.310926	0.859562
318	0.801057	0.287022
319	0.0934132	0.451988
320	0.367668	0.350087
321	1.29104	0.244316
322	1.20285	2.30003
323	0.50991	0.317816
324	2.16155	1.1087
325	0.252024	1.39637
326	3.21828	6.72
327	0.401494	2.19051
328	0.818726	1.7542
329	2.19613	1.6946
330	0.257614	0.664785
331	1.34245	0.74294
332	0.297302	1.0905
333	0.701567	0.340921
334	1.14047	0.523398
335	0.207961	0.903541
336	0.60365	0.0659566
337	0.262023	1.05719
338	0.467213	0.120327
339	0.183425	0.333167
340	0.64096	0.772565
341	1.78843	0.277692
342	0.0417096	0.407921
343	0.281877	0.346712
344	0.929131	0.490692
345	0.5402	1.07976
346	0.894976	0.938029
347	0.294923	0.12098
348	0.0135777	1.09943
349	0.940367	0.411057
350	0.6928	0.191246
351	1.27674	0.393766
352	1.03074	0.343049
353	0.56416	0.524696
354	0.104282	0.224554
355	0.558087	0.558666
356	0.258627	0.873673
357	0.221263	0.511712
358	0.984942	0.317448
359	0.459748	0.36705
360	0.84064	0.368071
361	0.282154	0.690964
362	0.788211	0.84438
363	6.22002	0.862245
364	0.363645	0.262153
365	0.875036	0.31614
366	0.401191	0.901248
367	2.0263	0.906931
368	1.75884	0.161423
369	0.356188	0.872735
370	0.952359	0.307366
371	0.59923	-0.0132991
372	1.0217	1.46732
373	0.514921	0.869538
374	1.94459	0.0715946
375	0.442207	0.126677
376	1.09761	0.637478
377	1.05886	0.843566
378	1.99859	0.0897631
379	1.16088	0.221733
380	2.18101	0.457521
381	1.27217	0.950041
382	2.64117	0.349351
383	0.494379	0.836694
384	0.425639	0.429397
385	0.522248	1.54021
386	0.0941907	0.394096
387	4.55489	1.187
388	0.363272	2.12599
389	0.829271	0.655581
390	0.635416	0.81653
391	0.502188	0.0936315
392	1.08649	0.480362
393	0.619927	0.600985
394	0.307001	0.625491
395	0.583826	1.36329
396	0.00363229	0.475076
397	2.03378	0.524418
398	1.35705	0.377275
399	0.331527	0.498599
400	0.496994	0.351588
401	0.511926	3.11307
402	1.70524	0.869856
403	1.03034	0.240187
404	0.499744	1.09637
405	0.463941	0.446911
406	2.41658	0.444655
407	0.92651	1.23854
408	0.961081	0.43943
409	1.39858	0.0665006
410	0.673358	0.430798
411	1.76694	0.526468
412	0.30213	0.162565
413	1.41362	1.96786
414	0.785831	2.36129
415	2.65424	1.20437
416	0.118121	0.523006
417	0.95256	0.306014
418	0.851073	0.309301
419	0.587479	0.46954
420	1.6773	0.225564
421	0.779255	0.246174
422	1.3026	1.88241
423	0.577011	0.896416
424	0.578472	0.367936
425	1.23429	3.12552
426	0.509187	0.736798
427	0.978006	1.20246
428	1.12319	0.623181
429	0.764345	0.193121
430	0.446295	0.120376
431	0.409387	2.16208
432	0.512745	1.34893
433	0.895387	0.144901
434	0.34836	0.554873
435	4.72297	0.25242
436	1.74319	0.158694
437	0.965252	0.188594
438	2.10274	0.872175
439	0.192884	1.22448
440	0.469426	0.682027
441	0.371638	0.122978
442	1.47557	2.90156
443	1.18436	0.699036
444	0.518901	1.01966
445	0.408469	0.262476
446	0.381212	1.23791
447	0.508134	3.75158
448	0.418311	0.417516
449	0.684573	1.23741
450	0.345471	0.832949
451	0.254544	3.75318
452	0.39829	0.649773
453	1.19536	1.22354
454	1.81742	0.000639182
455	0.186223	0.0110185
456	1.40867	-0.0920535
457	0.318624	0.460858
458	2.69552	0.149108
459	0.58927	0.335873
460	-0.0515157	0.508214
461	1.38388	0.376364
462	0.378396	-0.0468391
463	0.651388	0.59902
464	0.724922	1.73798
465	3.11756	0.699744
466	0.376808	0.82634
467	1.31975	1.02494
468	0.509882	1.47611
469	0.799756	0.334378
470	1.87507	0.553182
471	0.510845	0.651883
472	3.40988	0.0266397
473	1.24613	0.372431
474	1.97886	0.768119
475	0.598978	0.699471
476	1.15261	0.811751
477	6.4065	0.288102
478	2.1563	1.12603
479	3.62617	1.93251
480	0.229695	2.44219
481	0.640801	0.383001
482	3.54801	1.23902
483	0.591052	0.728881
484	1.46418	0.653888
485	3.28355	0.321384
486	1.27642	1.27573
487	0.266455	0.835887
488	1.98142	0.317584
489	1.11813	0.516528
490	0.982967	1.19398
491	0.560024	0.553662
492	1.74346	0.304734
493	0.66256	0.24317
494	1.08298	0.370963
495	0.717969	2.08574
496	1.63207	-0.0355576
497	0.458268	0.540266
498	0.609084	2.14007
499	0.33322	1.458
500	0.428906	2.41945
501	0.444005	0.874092
502	0.0537412	0.661444
503	0.845603	4.23325
504	1.78364	0.257586
505	0.996517	0.51188
506	0.752548	0.197952
507	2.07406	0.44739
508	0.838964	0.27367
509	0.733662	1.09979
510	2.6239	1.99948
511	1.60889	5.6119
512	1.0478	0.625236
513	0.398065	0.760084
514	3.11606	0.161838
515	0.34267	0.261777
516	0.334296	0.0961087
517	0.696501	0.236423
518	0.590608	0.0905349
519	0.423762	0.123222
520	1.08615	0.361052
521	1.55324	0.235076
522	0.247308	2.22005
523	2.49826	1.67724
524	1.03932	1.32251
525	0.232384	0.196182
526	2.34507	0.843679
527	0.39909	0.601554
528	0.42563	0.306413
529	0.433857	1.22549
530	0.346335	0.281071
531	1.03288	0.50423
532	3.94428	0.171969
533	1.19274	1.36793
534	0.392784	0.812886
535	0.154659	0.186496
536	0.352012	0.239785
537	1.90953	0.620017
538	3.37496	0.484564
539	0.272213	0.697308
540	4.22557	0.0668177
541	4.87614	0.264201
542	0.25636	0.165186
543	1.82125	0.396311
544	0.408958	0.324007
545	1.25874	0.516837
546	1.06196	1.55106
547	0.00185614	-0.00262928
548	0.44064	1.0719
549	1.825	1.06756
550	0.436305	0.430974
551	0.503499	2.11613
552	0.683634	1.4352
553	0.844388	2.12653
554	2.05256	0.353222
555	0.50638	1.7362
556	2.21995	1.44244
557	0.369985	0.276326
558	1.99356	0.0808875
559	1.17014	0.526262
560	1.97057	1.26829
561	0.864795	0.469536
562	4.37902	1.56132
563	1.79117	2.12369
564	0.533414	0.624796
565	0.705697	0.293152
566	0.416174	1.37076
567	0.211062	1.24059
568	1.30347	0.991424
569	1.26702	1.6804
570	3.92522	0.426631
571	1.29467	0.568644
572	2.60907	0.396527
573	0.281332	4.20302
574	0.322318	0.211938
575	0.436019	0.157374
576	1.88394	0.651287
577	0.72488	0.471563
578	0.924025	0.604331
579	0.532994	0.381156
580	0.585163	1.83901
581	0.909692	0.300102
582	0.138674	1.22007
583	0.192632	0.781328
584	2.06723	0.995221
585	0.954843	3.4432
586	1.24957	0.26018
587	0.468736	2.48245
588	0.430033	1.23753
589	1.32773	1.25942
590	0.540842	0.620361
591	0.534413	2.81522
592	0.794275	0.869438
593	0.575381	0.118106
594	0.351857	0.941388
595	0.47327	1.81168
596	1.0298	1.37288
597	0.522348	0.996397
598	0.426127	0.315319
599	2.44096	-0.0340894
600	0.472702	0.932834
601	1.78845	0.421796
602	0.147639	1.12506
603	0.563344	0.128242
604	0.607427	0.83531
605	0.815639	0.611425
606	0.402663	0.794923
607	1.67449	-0.028099
608	1.26401	1.03756
609	0.575608	0.389465
610	0.311602	0.249807
611	0.14931	0.476032
612	1.22984	0.723478
613	1.25491	0.795952
614	0.356694	-0.0617258
615	0.984012	0.263961
616	1.21879	1.72364
617	0.401853	0.27744
618	0.273363	1.5233
619	0.525232	0.96987
620	1.13493	0.363814
621	2.44306	3.53723
622	0.726739	0.786551
623	0.823126	1.26226
624	0.495929	0.944928
625	0.539899	4.39595
626	5.8355	2.19622
627	0.273356	0.47366
628	0.227004	0.13227
629	1.5001	1.11589
630	0.506335	0.176313
631	1.96894	0.596052
632	0.359101	0.22666
633	0.507641	1.41087
634	1.86536	0.427796
635	0.918997	0.697271
636	0.559825	1.02298
637	1.64417	2.03206
638	2.9779	0.405315
639	0.989762	0.0359312
640	0.275671	0.832263
641	0.317171	0.140207
642	1.08973	0.37844
643	0.461003	0.711343
644	0.583445	0.19104
645	0.743843	0.919289
646	0.0357448	0.695598
647	0.809336	0.585903
648	1.33209	0.298278
649	1.28693	1.04078
650	1.12811	0.900383
651	0.777546	0.569478
652	0.263969	0.634858
653	0.316341	1.45978
654	0.190068	0.0588729
655	1.44443	0.316443
656	2.04793	1.54241
657	0.59075	0.246685
658	0.858534	0.15654
659	2.24818	0.241191
660	0.615549	0.402626
661	0.811079	0.227655
662	0.845962	0.156142
663	0.149289	0.464591
664	0.0717207	0.667286
665	0.80611	0.368473
666	1.3883	0.627704
667	1.57431	0.683567
668	0.12737	0.361536
669	2.38546	0.962599
670	0.493148	1.42698
671	2.06727	0.668433
672	0.352556	0.520505
673	0.960165	0.122563
674	0.352855	0.529462
675	0.385	0.262031
676	2.8206	1.17571
677	0.678695	0.397768
678	0.0518671	0.163758
679	1.0229	0.561327
680	0.00186609	3.41307
681	3.36696	0.0587081
682	1.06842	1.32765
683	0.541249	0.486966
684	0.583132	0.342054
685	0.361011	0.804523
686	0.253207	0.203251
687	2.5168	0.114906
688	0.515888	1.31223
689	0.502773	0.965441
690	0.354265	0.799485
691	0.113188	0.316323
692	0.695504	0.335829
693	0.173721	0.114399
694	0.840246	1.48772
695	0.657448	0.241018
696	0.842604	0.214602
697	0.301634	-0.0358274
698	0.302266	0.0548782
699	2.09763	0.49905
700	0.51796	0.279761
701	1.12612	0.217509
702	0.38187	0.44908
703	0.432224	0.403203
704	0.698716	0.0749568
705	0.620967	0.0527167
706	1.08949	0.285526
707	0.439641	2.27605
708	1.11015	0.230808
709	3.25002	0.0773019
710	0.724847	0.222038
711	0.757977	2.71963
712	0.720451	0.226731
713	1.14905	0.457187
714	0.209994	0.04483
715	0.308124	0.243737
716	0.69236	0.24452
717	0.4766	0.696505
718	0.826301	0.124825
719	0.419835	0.0583486
720	0.0260085	0.207531
721	0.15314	0.451268
722	1.23171	1.24028
723	0.208236	0.391543
724	2.25069	-0.0126033
725	0.611942	0.22223
726	0.871332	0.334203
727	0.704929	2.16704
728	1.41118	0.203372
729	0.863291	2.68492
730	1.31685	0.348818
731	1.65098	0.248361
732	0.563087	0.357775
733	0.298183	0.437899
734	0.49258	0.393962
735	1.12223	0.554109
736	0.15576	4.04325
737	0.498339	0.293044
738	0.121424	0.472507
739	0.285993	0.423001
740	0.040505	1.49221
741	0.156639	0.555979
742	0.470274	0.0228292
743	2.172	0.103842
744	0.239243	0.702
745	0.330301	0.691646
746	1.23089	0.173195
747	0.798378	0.210458
748	0.20657	2.30811
749	0.842689	1.32091
750	0.281854	0.777978
751	0.278389	0.0226582
752	2.28319	2.02316
753	0.717712	1.24366
754	1.09308	0.550022
755	0.646175	0.494254
756	2.19914	0.530753
757	1.01432	2.14849
758	0.724724	0.418008
759	0.574829	0.0630491
760	0.74838	0.974809
761	0.206807	0.948163
762	0.401158	0.683348
763	0.145734	3.0793
764	0.942513	0.765655
765	0.517942	0.560853
766	0.78381	2.86272
767	0.660278	0.232999
768	1.02656	1.79761
769	0.52781	1.29616
770	0.147719	0.239394
771	1.18969	0.712231
772	0.802378	-0.00282557
773	0.226025	0.0542499
774	1.60983	0.411034
775	1.40669	0.242326
776	0.219881	0.235501
777	0.403162	0.19672
778	0.300328	1.38658
779	2.2356	1.50113
780	0.246339	0.804901
781	5.78826	0.815374
782	0.095956	0.717267
783	2.30005	2.12781
784	4.05589	0.615218
785	2.21499	0.406264
786	4.42946	-0.10322
787	2.03493	0.933145
788	0.68649	1.93477
789	0.245944	0.261002
790	0.502264	0.40378
791	0.607067	0.561197
792	1.23662	0.140553
793	1.65739	1.48501
794	0.0166735	0.408228
795	1.20332	0.474821
796	3.02569	0.362754
797	0.37042	0.65795
798	0.574051	0.351551
799	0.668287	0.467088
800	0.337754	0.555279
801	0.525473	1.3879
802	0.308597	1.13255
803	1.1431	0.400338
804	0.274659	2.14856
805	0.80855	0.564327
806	1.00962	0.310423
807	0.985932	2.42321
808	2.05813	0.0488124
809	1.9345	0.226019
810	0.563544	0.111267
811	0.450062	0.385276
812	0.206461	1.16435
813	0.55513	2.03005
814	0.433863	0.551472
815	0.326382	2.12123
816	0.754879	1.3811
817	1.41802	0.272431
818	1.94787	0.642264
819	0.271629	0.82973
820	0.495371	1.00772
821	0.345193	1.57077
822	0.348969	1.00692
823	0.227001	0.689919
824	0.536203	2.33733
825	0.965178	2.15378
826	1.11572	0.282616
827	0.246256	0.357231
828	0.227248	0.77754
829	1.60018	0.465148
830	0.851587	0.219789
831	3.10351	1.3908
832	2.06167	0.199302
833	0.627231	0.32031
834	1.32046	0.821257
835	0.677391	1.20657
836	1.01427	1.41759
837	0.242868	0.466607
838	0.730035	0.16401
839	0.53637	0.961374
840	0.698429	0.599652
841	0.458163	0.442322
842	1.4968	0.260374
843	0.0223608	-0.00387269
844	0.143212	0.869556
845	0.106613	3.6848
846	0.306843	0.340122
847	0.217532	0.397302
848	0.341093	0.0471014
849	5.39068	0.539787
850	0.357684	0.644533
851	0.660102	0.979183
852	1.01815	0.460494
853	2.60916	0.238367
854	0.276478	1.38573
855	1.8602	0.357824
856	0.49842	0.155651
857	1.38848	0.486222
858	0.0370551	2.95347
859	0.390599	0.60821
860	0.369156	1.02061
861	0.762857	1.55492
862	0.451573	1.2013
863	0.643911	0.693611
864	0.579413	0.337127
865	0.973142	0.134769
866	1.13305	1.59749
867	1.23401	2.41956
868	0.847338	0.934154
869	3.08728	0.106112
870	0.133667	1.92079
871	0.101715	0.271525
872	1.90208	0.355032
873	4.05184	1.63206
874	0.579578	1.04603
875	1.47224	0.208413
876	0.615806	0.683317
877	0.781114	0.652191
878	2.14116	0.0750089
879	0.301386	1.11787
880	4.57855	0.217146
881	0.486878	1.03508
882	0.425566	0.461656
883	0.466143	1.21211
884	0.499212	0.193385
885	0.446454	0.373188
886	0.585092	0.613725
887	1.16329	0.501548
888	6.10739	0.994503
889	0.669477	1.7175
890	0.641232	2.71354
891	0.81591	1.46225
892	0.153957	1.32538
893	1.31947	1.21543
894	0.138907	2.26616
895	0.432568	1.17194
896	0.435233	1.06924
897	1.38551	0.60594
898	0.272905	0.564771
899	0.269039	0.544276
900	0.581884	0.43184
901	0.428751	0.435977
902	0.461977	1.72402
903	0.551528	2.8963
904	0.475456	0.469026
905	0.2342	2.2066
906	0.811137	0.41465
907	0.296671	1.44487
908	0.841429	1.6059
909	3.35802	0.211827
910	1.34117	0.556471
911	3.51678	1.25724
912	0.0649415	0.0766396
913	0.212314	1.2728
914	2.9115	0.638918
915	0.799135	0.152661
916	2.36484	0.376196
917	3.0495	0.384407
918	1.30771	0.745997
919	0.769558	0.744522
920	0.792956	0.888342
921	0.794603	1.13106
922	0.450832	0.441446
923	1.1052	0.152855
924	0.436347	0.521435
925	0.947974	3.96468
926	0.458841	0.503491
927	0.909834	0.358792
928	0.666549	0.231429
929	0.530831	0.67301
930	0.464708	0.405863
931	0.233807	0.730789
932	0.884917	1.04842
933	1.48458	1.61951
934	0.520078	1.04693
935	1.33813	0.673494
936	2.43607	1.15898
937	0.851518	0.374545
938	2.58243	0.83056
939	0.795654	0.78035
940	0.549019	0.278495
941	1.68383	0.281601
942	0.502911	0.660266
943	0.391368	0.787561
944	0.601867	0.153221
945	0.563727	0.0371741
946	3.31943	0.0721119
947	1.47129	0.968074
948	0.701695	3.97651
949	1.48606	0.625534
950	1.44005	1.41992
951	0.298814	0.294301
952	0.675302	0.55687
953	1.94185	0.865985
954	0.16217	0.345622
955	0.197968	0.421763
956	1.22228	0.368348
957	0.199631	0.692116
958	1.61345	0.62153
959	1.01201	0.22483
960	0.0547172	2.08979
961	0.38449	0.31858
962	0.526612	0.61957
963	0.256492	0.822765
964	1.72656	0.303884
965	1.25062	0.37919
966	0.516887	1.64345
967	0.0286679	0.335675
968	0.446765	3.86463
969	2.00857	2.57244
970	0.256772	0.113434
971	0.25433	0.828075
972	0.26603	0.366247
973	1.40384	0.460659
974	1.82665	1.90125
975	1.05917	1.1868
976	0.264401	0.59701
977	2.63754	2.29538
978	0.201266	1.54836
979	2.35555	0.215049
980	3.55864	0.32863
981	0.347014	0.555254
982	0.798161	1.11101
983	0.385772	0.379864
984	3.88984	0.400722
985	0.849203	0.0310257
986	0.447338	0.0236841
987	0.724325	1.25722
988	0.170864	1.77533
989	0.781812	0.234414
990	1.81359	0.289661
991	0.420266	0.258766
992	0.755993	0.777057
993	0.624905	0.491944
994	1.40401	0.618017
995	0.601602	0.410788
996	1.74632	0.412828
997	1.32697	0.52485
998	3.23928	2.52482
999	0.581285	0.776639
1000	0.937148	1.09933
1001	1.07435	1.69871
1002	0.541318	0.982048
1003	6.19303	1.15123
1004	0.69417	0.509467
1005	2.06569	2.70211
1006	0.972069	1.03541
1007	0.124393	0.418504
1008	0.568277	0.33992
1009	1.59946	0.658083
1010	1.86532	2.18893
1011	2.03008	0.476944
1012	0.50045	0.702663
1013	2.11878	0.47089
1014	1.3466	0.270395
1015	0.997844	0.238228
1016	1.20485	0.281355
1017	0.208657	0.480357
1018	0.564468	0.326509
1019	-0.195301	0.833509
1020	1.09314	0.301536
1021	0.533413	0.151486
1022	0.262314	0.839734
1023	0.120196	0.100991
1024	0.57999	2.47404
1025	0.722105	1.20053
1026	0.154015	0.0464707
1027	0.503813	1.04439
1028	0.69003	0.443856
1029	0.660064	0.199682
1030	0.657837	0.199722
1031	2.04676	0.923325
1032	0.706724	0.262602
1033	0.332503	1.17022
1034	1.12356	0.109586
1035	0.916269	0.0335881
1036	0.0432677	0.836046
1037	1.65637	0.690667
1038	0.422066	2.32518
1039	0.217207	0.3699
1040	1.03979	0.765169
1041	0.422699	1.1621
1042	1.26099	0.964064
1043	2.94365	0.423027
1044	2.22219	2.65943
1045	1.10473	0.741657
1046	0.608242	1.06301
1047	0.205484	1.00119
1048	0.00397433	2.33017
1049	0.613908	4.58392
1050	1.48865	0.401062
1051	0.548014	0.50969
1052	0.380165	0.2685
1053	0.0340662	0.298732
1054	0.611201	0.518408
1055	1.44004	0.402284
1056	2.27637	1.36871
1057	5.12079	0.392356
1058	0.825083	3.77276
1059	0.681014	0.242773
1060	0.709456	0.82132
1061	0.30667	0.34812
1062	1.18497	0.404826
1063	0.328691	1.18913
1064	0.273541	0.26703
1065	0.429839	2.30839
1066	0.902863	0.461516
1067	0.198662	1.40352
1068	0.207716	0.2968
1069	-0.0216279	2.78465
1070	0.308372	0.728725
1071	0.1104	0.183881
1072	0.532174	0.563806
1073	0.150943	1.75592
1074	0.736477	0.462947
1075	0.0364076	1.33119
1076	1.70245	5.13695
1077	0.949689	0.821637
1078	0.709746	-0.00420002
1079	2.01071	1.06378
1080	0.547769	2.09903
1081	0.572695	2.0846
1082	0.255729	0.52456
1083	1.50574	1.57652
1084	-0.153293	0.570569
1085	0.368448	1.10666
1086	-0.0569544	0.0682325
1087	2.49408	0.319252
1088	0.344446	0.364516
1089	1.77793	1.11135
1090	0.0908594	0.71538
1091	0.708884	0.303606
1092	1.88568	0.708006
1093	2.28115	0.308519
1094	2.66773	0.417626
1095	0.740164	0.289109
1096	1.7449	0.406151
1097	0.818736	0.17287
1098	0.77763	0.500099
1099	0.367064	0.381982
1100	0.81381	0.018832
1101	0.361819	0.239255
1102	3.186	1.42031
1103	0.572907	0.997274
1104	0.137428	1.71079
1105	0.384891	2.15452
1106	6.88188	0.260549
1107	0.569579	0.631829
1108	0.236778	0.195478
1109	0.646569	0.83949
1110	0.796402	0.29005
1111	1.01018	0.422407
1112	0.401984	2.31798
1113	2.42784	1.59885
1114	1.89731	0.5151
1115	2.19986	0.117633
1116	2.48159	0.146211
1117	0.360147	0.201783
1118	0.55323	0.606077
1119	2.19661	4.3363
1120	0.266364	0.611248
1121	0.713131	1.14571
1122	0.462481	1.38586
1123	0.370759	0.574294
1124	0.967975	0.925298
1125	0.632895	1.02903
1126	2.13706	0.41287
1127	0.340718	0.257814
1128	3.913	0.547697
1129	1.35116	1.2211
1130	0.286258	0.564397
1131	1.84714	2.73476
1132	2.33737	0.707511
1133	0.612652	3.16774
1134	2.67104	0.341485
1135	1.46924	0.807528
1136	2.22439	0.679654
1137	0.513512	0.608965
1138	4.20226	0.547109
1139	0.809876	0.283855
1140	0.54541	1.00425
1141	0.299089	0.843542
1142	1.19095	0.239909
1143	0.885777	0.806495
1144	0.75785	0.629146
1145	0.747263	1.72181
1146	0.326675	0.276353
1147	0.207459	1.71897
1148	0.106625	0.545914
1149	0.210762	1.0558
1150	0.0726663	0.321125
1151	-0.0608344	0.689231
1152	0.336366	0.21495
1153	0.517657	0.194634
1154	0.542974	1.11064
1155	0.267765	0.286084
1156	0.265855	0.585191
1157	1.67554	0.136532
1158	2.51536	0.34399
1159	0.0970559	0.551608
1160	0.0923441	1.63048
1161	0.393811	0.493979
1162	1.46976	1.28485
1163	0.183768	1.16709
1164	7.13454	0.293493
1165	0.410756	0.367823
1166	1.30286	0.739184
1167	1.21231	0.122174
1168	2.96541	1.33887
1169	0.283698	0.59023
1170	2.78516	0.150148
1171	0.645007	0.084168
1172	0.350589	0.282889
1173	1.15725	0.525445
1174	3.41874	0.257206
1175	0.565646	1.42462
1176	1.15597	0.567826
1177	0.960001	0.857109
1178	0.968552	0.669507
1179	0.232381	1.35757
1180	0.338382	2.69621
1181	0.529066	0.538547
1182	1.36105	0.592167
1183	3.48846	1.49685
1184	0.479696	0.945855
1185	0.410244	0.0912716
1186	0.461954	0.289098
1187	0.180552	0.317353
1188	2.37817	1.25513
1189	1.12204	2.13029
1190	2.03533	2.04862
1191	0.50742	0.306044
1192	0.531635	0.187307
1193	1.17835	2.30344
1194	0.325968	1.11171
1195	0.0378338	1.28062
1196	0.215822	0.176389
1197	1.40068	0.70545
1198	0.336856	0.269038
1199	0.53419	0.311894
1200	0.659698	0.20034
1201	0.664609	4.33038
1202	1.21982	0.18214
1203	0.411905	1.19913
1204	0.0479841	0.162454
1205	0.32762	0.408823
1206	0.462842	0.750907
1207	0.435732	2.18461
1208	0.444979	1.13754
1209	0.488822	1.25006
1210	0.243174	2.11673
1211	0.47266	0.439478
1212	0.608535	0.623053
1213	0.655306	1.92434
1214	0.121721	0.567172
1215	0.483882	3.68021
1216	2.51373	0.456047
1217	0.354487	1.5891
1218	0.606249	0.417397
1219	0.688632	2.87482
1220	1.55739	0.433093
1221	3.86917	0.786631
1222	0.302058	0.646118
1223	0.232452	1.0421
1224	0.21571	0.093951
1225	0.636946	0.218825
1226	1.71879	1.18591
1227	1.18095	1.23982
1228	0.0178425	0.371813
1229	0.0786373	0.17777
1230	0.689271	0.910229
1231	0.378047	0.775743
1232	1.35956	1.10439
1233	0.389907	1.11425
1234	0.300768	2.24924
1235	0.87153	0.2081
1236	1.19737	0.22679
1237	0.405212	1.13242
1238	0.509541	0.20187
1239	0.336174	0.855828
1240	0.887685	0.544374
1241	2.04654	0.647852
1242	0.534505	1.81102
1243	0.997048	0.797115
1244	0.450048	1.46992
1245	1.16577	0.998098
1246	1.66092	1.49654
1247	2.1594	0.461762
1248	1.41667	0.107317
1249	0.693535	1.11172
1250	1.3403	0.910882
1251	0.192727	0.752488
1252	2.76602	1.07257
1253	1.51908	1.96537
1254	0.350337	2.87039
1255	0.682763	1.3241
1256	2.88247	0.669593
1257	1.52429	1.40581
1258	5.63603	1.11026
1259	0.249518	0.598979
1260	0.606751	0.373116
1261	0.487613	0.269891
1262	0.300093	0.665949
1263	0.174643	0.137771
1264	1.6381	1.3738
1265	2.43871	1.94821
1266	1.05002	1.31139
1267	0.383694	1.99396
1268	0.134281	0.610329
1269	0.455064	0.18022
1270	0.900239	0.229604
1271	0.0828159	0.845144
1272	1.12413	1.9629
1273	0.851183	0.408864
1274	0.860765	0.283087
1275	1.55706	0.195084
1276	1.87301	0.555214
1277	0.523651	0.465679
1278	0.559552	0.66086
1279	0.419891	1.03551
1280	2.00597	0.182977
1281	1.79477	0.160198
1282	1.38158	0.598952
1283	0.0604776	0.231644
1284	3.51381	0.91439
1285	1.92091	2.37605
1286	0.651831	0.219929
1287	0.0956577	1.11782
1288	1.08321	0.215388
1289	0.183351	0.379685
1290	0.358501	0.406696
1291	1.03569	0.249252
1292	0.677724	0.336325
1293	0.169332	0.487921
1294	1.21925	0.310314
1295	3.00771	1.41546
1296	1.0708	0.379424
1297	1.7666	0.747274
1298	1.71838	0.97609
1299	0.289891	0.532712
1300	0.662115	0.38125
1301	0.510023	1.20187
1302	0.845317	0.743818
1303	0.511438	0.981638
1304	0.977033	0.908295
1305	2.73483	0.564789
1306	0.368349	0.312042
1307	0.845781	0.79464
1308	1.42475	0.362002
1309	0.527959	1.39207
1310	1.52691	0.0595161
1311	0.753534	1.04958
1312	0.535035	0.332411
1313	2.67132	1.74329
1314	0.504139	1.01037
1315	0.230383	0.435708
1316	0.630239	0.773606
1317	0.341799	0.868082
1318	1.78935	0.306862
1319	1.6045	0.0122014
1320	0.177804	-0.0216823
1321	5.13866	0.15272
1322	0.980428	2.52818
1323	0.753739	0.236259
1324	1.39872	0.740525
1325	0.57701	0.625025
1326	2.55171	0.488536
1327	0.0311411	0.493546
1328	-0.00572616	0.303573
1329	0.278996	0.622495
1330	0.702383	0.425164
1331	1.68358	0.239155
1332	2.12529	0.834061
1333	1.1766	1.22512
1334	1.65711	4.15792
1335	0.165426	0.0919223
1336	0.78866	2.21471
1337	1.08217	0.401826
1338	0.245112	2.01173
1339	0.125434	0.954622
1340	0.475904	0.261975
1341	2.25881	1.96367
1342	0.609297	0.212318
1343	0.825092	0.201715
1344	1.07178	0.250605
1345	0.182638	0.369281
1346	1.13094	0.156185
1347	2.02643	0.399158
1348	0.820981	0.793102
1349	0.268451	0.197235
1350	0.300266	0.631644
1351	1.29462	0.480708
1352	0.496471	0.557869
1353	0.452167	0.532434
1354	0.254459	0.394223
1355	1.01631	0.160984
1356	0.15423	0.0530868
1357	0.141778	0.151813
1358	0.679488	1.03309
1359	0.576283	0.875896
1360	2.81255	-0.0403951
1361	0.636601	0.305874
1362	0.509663	0.869311
1363	0.330479	0.276872
1364	0.372621	0.273243
1365	0.324095	0.394745
1366	0.909024	2.13969
1367	0.421192	0.421726
1368	0.332638	1.03825
1369	1.11747	1.50104
1370	0.482824	0.254791
1371	0.0907303	0.268477
1372	0.118688	0.389526
1373	0.269969	0.727384
1374	0.31705	0.574782
1375	0.743058	0.420778
1376	0.328516	0.480448
1377	0.564418	0.239002
1378	0.358233	1.80559
1379	0.0291952	1.01051
1380	0.523772	0.122935
1381	0.291162	0.102627
1382	0.742895	0.232692
1383	0.236919	0.151239
1384	0.980532	0.46786
1385	1.57669	0.876513
1386	0.872677	0.146305
1387	1.22401	0.276107
1388	0.894678	0.552455
1389	1.54076	0.308672
1390	1.041	1.35493
1391	0.0570206	0.318804
1392	0.319011	0.342179
1393	3.98768	0.216256
1394	1.20498	0.638445
1395	4.54355	0.364662
1396	0.859753	-0.0175737
1397	0.799539	0.119455
1398	3.33764	0.194
1399	0.307584	0.659756
1400	0.24627	0.0877177
1401	1.53703	0.122191
1402	2.46993	0.57288
1403	0.41764	0.311736
1404	0.198235	1.40983
1405	1.43189	0.039549
1406	0.528604	0.211625
1407	1.17503	0.0712996
1408	0.465651	0.144306
1409	0.696916	0.458516
1410	0.700972	0.413667
1411	0.453432	0.403305
1412	0.820121	1.17691
1413	1.13989	0.878182
1414	0.150195	0.29774
1415	0.177675	0.856295
1416	2.76483	0.978967
1417	0.420727	0.174601
1418	1.70078	0.319723
1419	0.226698	0.0715569
1420	1.57016	0.757655
1421	0.592856	0.283882
1422	3.29198	0.622681
1423	1.02096	0.499681
1424	0.0917016	0.322271
1425	2.02146	0.447725
1426	0.691319	0.318529
1427	0.0877011	0.1265
1428	0.336554	1.478
1429	0.0419536	0.955831
1430	2.17721	1.0531
1431	1.17909	0.154362
1432	0.796118	0.101778
1433	1.29018	0.547673
1434	2.68682	0.545231
1435	0.419941	1.12072
1436	0.379306	0.204904
1437	0.70615	0.166406
1438	1.07791	0.100183
1439	0.247898	0.544527
1440	0.533892	2.88405
1441	0.737056	0.00617964
1442	2.73505	1.96813
1443	3.44261	0.709018
1444	0.520601	0.176722
1445	0.0588762	0.848212
1446	0.886449	0.182356
1447	1.46323	1.15585
1448	0.258161	0.399934
1449	0.900784	0.241489
1450	0.648048	0.169201
1451	0.229217	0.274495
1452	0.401413	0.621826
1453	1.91413	0.308806
1454	0.633187	0.350821
1455	0.316859	0.32998
1456	0.862394	0.15099
1457	0.00367089	0.220615
1458	-0.000492959	0.342935
1459	2.28975	1.35583
1460	1.16533	1.15119
1461	0.572048	0.101994
1462	0.508214	0.166075
1463	0.0531031	0.0284331
1464	2.05538	0.914031
1465	0.334921	0.185859
1466	0.44838	0.454694
1467	0.473245	0.291658
1468	1.70363	0.400205
1469	0.144366	0.981522
1470	0.501015	2.3526
1471	1.10175	0.556613
1472	0.512528	0.022486
1473	2.47981	0.165727
1474	2.18135	0.823483
1475	0.417948	1.29316
1476	3.79406	0.170121
1477	0.488803	0.539121
1478	0.862587	0.329657
1479	0.533398	0.136266
1480	0.0425698	0.295674
1481	0.838131	0.101375
1482	1.04707	0.145542
1483	0.459718	0.327865
1484	2.13161	0.417303
1485	0.386456	0.373389
1486	0.754533	0.110816
1487	0.332656	0.234869
1488	0.613327	0.0549952
1489	0.351737	0.202943
1490	0.703855	0.16155
1491	0.585163	1.31263
1492	0.998912	1.15598
1493	0.407651	0.401079
1494	1.8054	1.97854
1495	0.336053	0.504801
1496	0.170312	0.396383
1497	2.40278	0.551815
1498	0.351069	1.09839
1499	-0.0744112	1.86394
1500	1.0267	0.286309
1501	0.667881	0.105591
1502	0.769235	1.00433
1503	0.0465775	0.104288
1504	2.59527	0.174593
1505	0.0637451	0.926016
1506	0.536693	0.831771
1507	0.480883	0.5358
1508	0.986033	2.27935
1509	0.427326	0.132764
1510	1.25566	1.60478
1511	1.05067	0.161856
1512	5.90042	0.792772
1513	0.735097	0.99921
1514	3.74124	0.159636
1515	1.37373	0.40302
1516	0.963223	0.895713
1517	0.88722	0.714954
1518	1.77183	1.49893
1519	0.42731	0.258221
1520	0.242605	0.148171
1521	0.327321	0.495366
1522	0.191704	0.737731
1523	0.196814	0.477621
1524	0.881488	0.126904
1525	0.991985	1.49265
1526	0.787454	0.0957522
1527	1.17325	0.185138
1528	0.273814	0.180561
1529	0.495532	0.861286
1530	0.222341	0.18938
1531	0.603788	0.931279
1532	3.31998	0.125959
1533	0.393182	0.456379
1534	0.288287	0.797883
1535	0.304812	0.0859127
1536	0.134805	2.03773
1537	0.268737	0.477579
1538	0.188713	0.193595
1539	0.187423	0.300666
1540	-0.0468805	0.971647
1541	0.655857	0.33447
1542	0.357991	1.63361
1543	1.21196	1.66141
1544	0.639268	0.493287
1545	0.307381	0.18789
1546	0.0312232	0.620181
1547	0.222321	0.589899
1548	0.482473	0.901551
1549	0.528244	0.387154
1550	0.826838	0.78635
1551	0.812782	0.345399
1552	0.140758	0.368322
1553	0.305067	0.476825
1554	2.60631	0.653335
1555	1.16414	0.556854
1556	0.179112	0.36909
1557	0.413643	1.75405
1558	0.981104	0.455023
1559	0.394506	2.55937
1560	0.10851	0.643317
1561	0.278726	0.45696
1562	0.314389	0.29651
1563	0.516277	0.179438
1564	0.350462	1.37478
1565	0.615285	0.514519
1566	0.832672	0.270168
1567	1.10175	2.46232
1568	0.633314	1.27523
1569	1.12755	-0.0223846
1570	-0.000536598	1.60998
1571	0.511819	0.111396
1572	1.99091	0.454225
1573	0.677435	0.687146
1574	0.594675	1.59802
1575	1.22718	0.384273
1576	0.435861	-0.0205722
1577	0.403775	0.183986
1578	0.447273	0.588848
1579	0.852149	0.534357
1580	2.40484	0.399962
1581	0.793845	0.259686
1582	0.725584	0.275271
1583	0.0230023	0.579433
1584	0.776156	0.567145
1585	1.63642	0.0715249
1586	0.619417	0.18092
1587	1.64637	0.350221
1588	0.62585	0.44297
1589	0.601886	0.0965
1590	0.238295	0.525787
1591	1.53494	0.384629
1592	0.545088	0.539059
1593	0.285468	0.77578
1594	2.9669	0.519336
1595	1.07229	0.275303
1596	2.3394	0.546182
1597	1.16739	1.24628
1598	1.05787	0.508257
1599	0.424757	0.242071
1600	0.352342	1.65907
1601	0.251552	0.133201
1602	1.37545	0.829883
1603	0.927975	0.354783
1604	0.722085	0.347077
1605	0.852374	0.481103
1606	2.41219	0.0970669
1607	1.01759	0.430087
1608	0.825246	0.726642
1609	1.20642	0.360542
1610	0.351403	0.237652
1611	0.928117	0.236925
1612	0.596454	0.144476
1613	2.04281	0.468928
1614	0.106739	0.687235
1615	0.504772	0.537238
1616	1.07552	0.139436
1617	1.42251	1.19105
1618	1.13162	2.68468
1619	1.71662	0.237266
1620	1.2452	-0.0383929
1621	0.388559	1.0234
1622	1.92755	-0.0437429
1623	0.374328	1.41159
1624	3.35534	0.624958
1625	0.242464	0.216945
1626	0.890134	0.378992
1627	3.81908	1.7365
1628	0.355079	0.297486
1629	0.775362	1.37941
1630	0.385276	0.361923
1631	0.484598	1.26672
1632	1.36685	0.289806
1633	0.784961	0.504901
1634	8.29129	0.466248
1635	0.650218	0.522722
1636	2.18903	0.643852
1637	0.239785	0.16768
1638	0.366703	0.3747
1639	3.62913	2.17205
1640	1.58749	0.0259219
1641	1.6347	1.37235
1642	0.349686	0.0464583
1643	1.02286	0.635008
1644	0.647761	0.558795
1645	0.527145	1.5042
1646	0.576918	0.722931
1647	0.138842	1.83915
1648	0.227188	2.07827
1649	2.17845	0.838173
1650	0.245145	1.1439
1651	0.517967	1.43284
1652	0.419689	1.01021
1653	0.464304	2.12312
1654	3.61804	0.788634
1655	2.259	0.239772
1656	0.944048	0.145169
1657	0.345062	0.300805
1658	0.205947	0.651222
1659	0.108428	0.125702
1660	6.71418	0.420755
1661	1.56028	0.428894
1662	2.97404	0.305101
1663	3.76442	0.329814
1664	0.486188	1.43963
1665	2.42525	0.214838
1666	1.29921	0.253467
1667	0.0387643	0.439293
1668	1.06085	0.28498
1669	0.900431	0.226566
1670	1.83986	0.295675
1671	1.66681	0.220081
1672	0.373109	0.209764
1673	0.420539	0.484209
1674	0.136076	0.264305
1675	0.107315	0.835254
1676	0.893872	0.339778
1677	2.16383	0.125631
1678	0.19196	0.970299
1679	1.81163	0.520707
1680	0.438874	0.280503
1681	0.431004	1.91941
1682	2.71521	0.0262247
1683	3.01855	0.277095
1684	2.33051	0.447164
1685	1.77448	0.392775
1686	0.554906	0.175947
1687	-0.0411263	0.847652
1688	0.503466	0.539215
1689	1.55292	1.08708
1690	0.42834	0.40579
1691	0.193498	0.293922
1692	1.07522	3.15654
1693	0.37059	0.195891
1694	0.509919	0.916483
1695	1.17736	0.0620078
1696	0.915287	0.129487
1697	1.58231	0.787254
1698	0.566279	0.359561
1699	2.80036	0.235194
1700	1.88002	0.640963
1701	1.4549	1.56189
1702	0.447518	0.712946
1703	0.29759	0.345692
1704	0.190486	0.522709
1705	0.44049	2.73785
1706	0.560008	0.921368
1707	0.71627	0.27824
1708	0.501265	1.25665
1709	0.621067	0.776025
1710	0.861586	0.0902563
1711	2.26402	0.631435
1712	0.161101	0.662552
1713	0.122107	0.686618
1714	6.33156	0.533005
1715	0.74336	1.14452
1716	1.27766	0.495363
1717	2.65275	0.820697
1718	0.616082	0.199601
1719	0.675877	0.240874
1720	2.47718	0.313261
1721	0.704211	1.41741
1722	0.446499	1.01969
1723	1.8209	1.48997
1724	1.12472	0.227118
1725	1.45603	0.444746
1726	1.87259	0.302143
1727	1.18594	0.316547
1728	0.327483	0.433106
1729	2.08466	2.32025
1730	2.73006	0.551752
1731	1.9573	0.0225532
1732	0.964005	0.20119
1733	0.0696749	0.22733
1734	0.296524	2.55453
1735	0.451796	0.359293
1736	0.0973125	0.282109
1737	1.25024	0.325063
1738	0.0728752	0.652533
1739	0.680652	0.386123
1740	1.67011	1.69567
1741	0.291142	0.47854
1742	0.627918	0.999403
1743	0.179186	0.201266
1744	0.617979	0.663382
1745	0.284902	0.353726
1746	0.442955	0.240047
1747	1.39783	0.478194
1748	0.00539593	0.0953499
1749	0.411651	0.475332
1750	0.810293	0.185851
1751	0.919679	0.220626
1752	1.15421	0.199966
1753	0.940521	0.256597
1754	0.243143	2.45107
1755	0.42377	0.339928
1756	0.130995	0.115475
1757	0.945157	0.222341
1758	0.201688	0.145414
1759	0.51465	1.26542
1760	0.617555	0.296449
1761	0.395252	0.385263
1762	1.48628	0.108712
1763	0.834621	2.15158
1764	2.40043	0.331155
1765	5.40701	0.487079
1766	0.713486	1.36621
1767	1.44456	2.30421
1768	0.293227	0.185815
1769	1.99588	1.0538
1770	2.18937	0.0189484
1771	0.49113	0.30846
1772	0.163412	0.359153
1773	0.314533	0.321088
1774	1.15005	0.0118014
1775	0.589604	0.402306
1776	3.84444	0.121877
1777	0.898826	0.58897
1778	1.44896	0.329081
1779	0.378698	0.332152
1780	0.475137	0.0181792
1781	1.91489	0.289219
1782	0.606255	2.14976
1783	0.649813	0.654848
1784	0.435102	0.349688
1785	2.13153	0.903801
1786	0.249143	0.519013
1787	1.94809	0.264855
1788	4.0744	0.468032
1789	0.714834	0.31346
1790	0.254112	0.118713
1791	1.23956	0.208175
1792	0.528466	0.0313101
1793	1.07875	0.551153
1794	0.0448081	0.706192
1795	1.26672	0.315108
1796	1.60766	1.18683
1797	3.68894	0.626692
1798	1.09043	0.332996
1799	0.541328	0.140908
1800	0.145898	0.931446
1801	1.13477	2.99379
1802	0.0528305	0.230009
1803	0.258716	0.494328
1804	0.555564	0.0719974
1805	0.979941	0.296574
1806	0.223231	0.465842
1807	2.08163	0.263881
1808	0.468241	0.0520716
1809	1.97314	0.0113127
1810	0.797593	1.41817
1811	0.096885	1.17024
1812	1.05485	0.0943945
1813	0.206338	0.160109
1814	2.27898	0.252469
1815	0.393742	0.405136
1816	0.137047	0.321053
1817	0.892487	1.11534
1818	0.431464	3.89446
1819	0.359505	0.0889717
1820	-0.103685	0.166288
1821	0.849211	-0.00541952
1822	0.283573	0.177875
1823	0.953685	0.125157
1824	0.339491	0.264941
1825	0.392634	0.0713901
1826	0.92435	0.130305
1827	1.63404	0.499969
1828	-0.124444	0.182041
1829	0.297551	0.132533
1830	0.862303	1.66797
1831	1.45527	0.046907
1832	0.566714	0.295645
1833	1.90972	0.673731
1834	0.122896	1.44378
1835	0.43485	0.0380929
1836	0.540272	1.81899
1837	0.228421	1.12748
1838	0.476119	1.18379
1839	0.186713	0.210098
1840	2.33966	0.214668
1841	1.98472	0.140834
1842	1.77743	1.60052
1843	-0.0099446	0.596426
1844	0.365957	0.787403
1845	0.0179071	0.665368
1846	0.689009	0.0766003
1847	2.45858	0.149541
1848	0.30757	0.295493
1849	0.0789542	3.49902
1850	1.99284	0.175605
1851	0.504079	0.511703
1852	0.787669	0.145331
1853	0.888281	0.741648
1854	0.251041	0.69926
1855	0.793091	0.154756
1856	-0.0381942	0.446633
1857	0.474181	1.51151
1858	0.703852	1.23215
1859	1.29611	0.323945
1860	0.990733	0.273386
1861	1.07688	0.118568
1862	0.320866	0.181439
1863	2.62705	0.270992
1864	0.71438	0.303731
1865	0.352964	0.089454
1866	0.582927	0.826138
1867	0.334867	0.428798
1868	0.778728	0.924414
1869	1.41809	0.891397
1870	0.351736	0.242246
1871	0.416819	0.651006
1872	1.48847	0.470663
1873	0.610008	0.264335
1874	0.0863432	3.39294
1875	1.01016	0.6372
1876	0.0484402	0.204945
1877	2.31214	0.235869
1878	0.242046	0.989338
1879	0.413312	2.2831
1880	0.560472	1.51322
1881	0.295715	0.740781
1882	1.48973	0.377864
1883	-0.00622998	0.321644
1884	0.73467	0.024373
1885	0.440309	0.273752
1886	0.0983797	0.0440266
1887	0.660173	1.83375
1888	1.22003	0.236309
1889	0.175254	0.824843
1890	0.374774	1.02827
1891	0.437131	0.209174
1892	0.720048	0.0325573
1893	1.29081	0.0420626
1894	0.22322	0.364988
1895	3.32165	0.250996
1896	1.47219	0.29592
1897	1.69144	0.0692975
1898	1.8399	1.02287
1899	1.39374	1.53962
1900	4.26686	0.343165
1901	1.12544	0.516871
1902	-0.0951731	0.106935
1903	2.65398	0.484483
1904	2.29216	0.477766
1905	1.17441	0.588091
1906	0.519899	0.440162
1907	0.224901	0.243511
1908	0.125503	0.188726
1909	0.792333	0.34252
1910	0.425438	0.585968
1911	1.80771	0.347765
1912	0.503351	0.162901
1913	0.913964	0.694271
1914	0.321862	0.873432
1915	0.033768	0.0896728
1916	0.764877	0.301244
1917	0.722723	0.588984
1918	0.378137	1.01963
1919	3.37108	0.329241
1920	0.317012	0.598669
1921	0.0370129	0.325861
1922	1.21795	0.251584
1923	2.39374	2.06134
1924	0.0942957	0.537224
1925	0.327747	2.11543
1926	0.61953	0.49507
1927	0.425181	1.45814
1928	0.432227	0.166392
1929	0.914661	0.273385
1930	0.0831262	0.620319
1931	1.29719	0.487979
1932	1.2624	0.413851
1933	3.77569	2.36123
1934	0.0938845	0.400912
1935	0.656117	0.922624
1936	0.485503	0.241379
1937	0.400312	0.203646
1938	0.704164	0.254061
1939	0.457772	0.55147
1940	0.506553	0.821753
1941	0.300584	1.5547
1942	0.459091	0.27706
1943	0.230619	0.298784
1944	0.0684757	0.498728
1945	0.255134	1.31793
1946	0.377144	2.62377
1947	0.801737	0.630637
1948	5.9847	0.365551
1949	1.58608	1.32976
1950	0.729661	0.492833
1951	1.0139	0.21039
1952	0.157468	1.70162
1953	1.47867	0.796803
1954	0.254997	0.714614
1955	0.177858	0.178548
1956	0.188494	0.655015
1957	0.813027	1.09016
1958	0.327637	0.456993
1959	2.66038	0.11695
1960	2.84103	0.59133
1961	0.405821	0.232376
1962	0.115114	0.711929
1963	1.14289	0.374597
1964	0.103297	0.377239
1965	1.9804	-0.0886366
1966	1.72234	0.552184
1967	2.00867	1.69204
1968	2.19181	0.193825
1969	2.17186	0.507113
1970	0.747112	1.68279
1971	0.593416	1.14591
1972	0.419414	2.1403
1973	1.22184	1.96336
1974	2.8022	0.698272
1975	0.937201	0.867076
1976	1.1051	0.152676
1977	0.675477	0.230196
1978	0.165424	1.52016
1979	0.577871	0.407935
1980	0.292762	0.681905
1981	0.51056	1.41791
1982	0.565759	1.33607
1983	0.399859	1.41188
1984	0.338452	3.2993
1985	0.876946	0.325114
1986	3.23128	3.65006
1987	1.17945	0.562081
1988	4.79978	1.46319
1989	0.285475	0.978494
1990	1.30557	1.01199
1991	1.74744	1.23106
1992	1.68669	0.0654595
1993	1.93706	0.659429
1994	1.99794	0.267214
1995	0.353333	0.412466
1996	0.260566	0.725252
1997	5.16306	1.13117
1998	0.248318	0.863136
1999	0.689809	1.0901
[truncated: 737 more rows]

## Sheet: Cav2.2 confocal intensity
AZ #	WT	KO
1	0.379048	1.29646
2	1.61194	0.211662
3	0.969023	0.791462
4	1.15993	0.310658
5	0.979104	0.254281
6	0.262427	4.91101
7	3.65159	2.12945
8	1.29202	0.820564
9	0.657518	0.782884
10	0.357073	0.726594
11	3.23319	0.633369
12	2.47399	1.77476
13	-0.0832089	0.452424
14	1.42258	0.618446
15	1.0431	0.202333
16	2.14087	0.220088
17	0.621721	0.666499
18	0.0687542	1.64063
19	0.653665	0.496679
20	2.84704	0.387429
21	2.75373	0.233088
22	0.101355	0.422102
23	0.663659	0.532616
24	0.360023	0.364579
25	0.960891	0.199422
26	1.38483	0.339097
27	1.15104	0.21738
28	0.470246	0.2118
29	0.0761219	0.380998
30	0.683094	0.217596
31	0.714766	-0.0126789
32	0.822734	0.257786
33	0.527511	1.4336
34	2.37498	0.0882294
35	0.225037	0.403024
36	1.3292	1.69415
37	1.00559	2.79737
38	0.909281	0.793832
39	0.817056	0.761596
40	0.264294	3.20342
41	0.469084	1.88905
42	0.00310361	1.15478
43	2.70921	0.739244
44	1.09859	2.59135
45	1.43587	1.85548
46	0.444578	0.261286
47	-0.0674846	0.2423
48	3.44704	-0.176398
49	-0.121773	3.31782
50	1.56913	2.76874
51	1.63696	0.351578
52	0.706837	3.69795
53	0.921233	1.58613
54	0.259456	0.0857331
55	0.0980771	0.240178
56	0.936688	0.812731
57	1.41028	1.7976
58	0.398255	0.389262
59	2.66587	0.130139
60	0.461731	1.73359
61	0.643113	0.191878
62	0.96149	0.783162
63	0.243988	0.368525
64	0.17284	0.0254682
65	0.979405	3.55057
66	1.98043	1.10407
67	1.29643	0.301323
68	1.12424	1.06544
69	0.438583	1.40103
70	0.570744	0.051316
71	1.1902	0.0700392
72	0.100528	0.573746
73	0.529022	1.51261
74	0.211176	0.0584817
75	1.46392	1.01772
76	0.321116	1.0222
77	1.86277	1.82301
78	0.64861	1.44515
79	0.411079	1.50192
80	1.93689	0.864505
81	0.88771	0.823893
82	0.882349	1.03849
83	2.66142	3.45183
84	0.951977	0.491089
85	0.642533	1.34087
86	1.22068	0.657173
87	0.534952	4.71554
88	1.64324	0.454563
89	0.8095	0.746292
90	0.76555	0.553866
91	1.76476	0.244344
92	0.615458	1.1904
93	0.454203	0.356748
94	0.718662	1.41141
95	0.0664694	0.201724
96	0.537835	0.923688
97	2.79112	0.133301
98	1.02467	1.98591
99	2.31162	0.334747
100	3.46731	1.13996
101	2.43422	0.57656
102	1.11574	0.783146
103	0.646032	0.409421
104	1.48122	0.348843
105	0.414322	0.877615
106	0.0517707	1.00146
107	0.475943	2.86359
108	1.62826	0.866185
109	0.266719	0.540339
110	0.874225	2.13415
111	1.0021	0.398684
112	1.21539	1.34862
113	3.43109	0.384486
114	0.909413	2.32398
115	1.50138	-0.000368515
116	1.35456	1.2859
117	1.56979	0.510549
118	0.525116	1.26309
119	1.21756	1.73666
120	0.980615	1.35037
121	0.804789	1.09734
122	0.332556	0.365571
123	0.623292	0.0626371
124	1.68909	0.693571
125	2.17496	0.184284
126	0.580225	0.154236
127	0.839557	0.402221
128	0.232426	0.596126
129	0.979152	0.411691
130	2.06068	1.06021
131	2.02801	1.30528
132	0.908227	6.03041
133	0.382848	0.625068
134	1.22663	0.388566
135	1.06841	1.53348
136	0.446084	3.50312
137	0.454827	1.7403
138	0.0442912	1.06915
139	0.303267	0.897079
140	0.659519	0.00166406
141	0.23083	0.944487
142	0.569125	3.5034
143	0.544502	2.03699
144	0.672642	0.781999
145	1.51195	1.24379
146	0.705771	1.99989
147	0.204487	0.607782
148	0.452316	4.6548
149	0.13179	0.478787
150	0.0719502	3.11183
151	1.2877	1.89289
152	0.256234	0.0798769
153	2.00892	0.442318
154	0.644263	-0.0798003
155	0.691956	0.469672
156	1.05514	-0.161524
157	0.317534	-0.0049254
158	0.183589	0.858304
159	0.831495	0.641971
160	0.148405	-0.0206743
161	2.62748	0.279965
162	0.626045	0.307063
163	5.33967	1.30014
164	0.782356	0.205571
165	2.41044	0.373177
166	0.359823	2.6731
167	0.101884	0.866651
168	0.876266	0.474963
169	0.148646	1.85812
170	0.433029	3.40823
171	0.747065	1.79193
172	0.935854	1.17068
173	2.6091	0.52729
174	0.351609	0.635596
175	3.43214	0.566245
176	0.524202	0.373549
177	0.232339	0.582273
178	1.10475	4.2223
179	2.9358	0.552021
180	0.995278	1.54397
181	3.15442	0.614147
182	3.05593	0.732802
183	0.597714	1.94073
184	0.571978	1.1529
185	1.18073	4.61468
186	0.276508	2.01198
187	4.38895	1.02251
188	0.867677	0.927673
189	0.572632	1.24575
190	0.183003	0.259314
191	0.25438	5.16675
192	0.254086	0.968372
193	0.697206	0.637075
194	1.01746	1.08974
195	6.65128	0.650558
196	2.15065	4.8036
197	0.098835	0.395462
198	0.75853	3.2936
199	0.429858	3.18227
200	1.17288	0.61029
201	1.3485	0.669635
202	0.484072	1.39446
203	0.613031	1.43433
204	0.251069	1.50334
205	0.197544	17.4334
206	2.96573	1.23686
207	0.475102	0.351038
208	0.189702	0.957205
209	0.533428	1.98503
210	0.352037	0.760594
211	0.484765	1.54643
212	0.533242	2.31827
213	0.741193	0.988754
214	0.681264	0.790975
215	0.258213	0.213279
216	0.684797	3.78796
217	0.756774	4.93897
218	1.09186	1.56524
219	0.957374	1.14679
220	1.66732	1.05354
221	0.841362	0.836468
222	0.179213	0.397514
223	0.235937	0.927699
224	1.17116	0.541077
225	0.373204	1.05896
226	0.230269	2.02081
227	0.676249	0.875128
228	0.26515	0.761692
229	0.269986	0.618812
230	-0.030493	7.22581
231	0.265976	6.22106
232	2.38257	0.348848
233	0.476068	0.447294
234	0.347543	0.56763
235	0.736957	0.885276
236	0.649634	1.695
237	1.20897	0.995618
238	0.476891	2.52529
239	4.54896	0.301014
240	0.818882	1.30977
241	0.536401	0.404027
242	1.13944	1.05718
243	1.6374	1.19999
244	0.434393	2.58156
245	0.943831	2.26558
246	0.502355	0.208005
247	1.13581	0.158557
248	2.61062	2.17574
249	0.154694	1.2929
250	0.435239	0.78056
251	1.10493	0.190838
252	2.01096	0.349079
253	0.936089	1.21072
254	0.595288	0.474323
255	0.904879	1.62619
256	0.136036	0.559921
257	0.584515	1.21682
258	1.44349	0.548343
259	1.665	0.930212
260	0.792983	0.156968
261	2.00063	0.14012
262	0.318634	0.544879
263	1.94869	1.81684
264	2.88169	0.506624
265	0.79649	0.391111
266	0.998734	0.201728
267	0.886457	4.29425
268	0.14788	0.148676
269	0.513177	0.470708
270	0.357987	0.961753
271	1.62399	0.856336
272	0.331937	0.560618
273	0.0869222	0.471333
274	0.366672	1.01869
275	1.33775	0.406633
276	0.640014	2.84385
277	1.77774	2.80381
278	1.4237	0.736326
279	0.272078	0.329044
280	0.717922	2.23393
281	0.0381436	0.318987
282	0.0763898	1.86206
283	0.615017	3.02263
284	0.892493	0.723081
285	1.03305	2.26411
286	0.732663	1.96615
287	2.24889	1.14297
288	0.594557	0.542884
289	0.440621	0.7221
290	0.543075	0.200803
291	0.375424	0.731669
292	0.108924	0.241043
293	0.840272	0.199942
294	0.482828	0.181986
295	0.559482	1.98957
296	2.19353	0.895722
297	0.904923	0.925849
298	0.130915	0.798025
299	0.66666	0.720192
300	6.36601	0.874741
301	1.4609	0.431162
302	1.41741	1.28104
303	0.151577	0.395678
304	0.749171	0.50784
305	0.169938	0.51369
306	0.648635	1.07533
307	0.0741485	0.679324
308	1.40269	1.16841
309	2.76342	0.729989
310	0.599934	2.77498
311	2.0852	0.24738
312	1.96641	0.858737
313	1.79143	6.66668
314	0.722038	5.29766
315	1.32344	6.68998
316	0.839246	2.20227
317	1.74367	1.68217
318	1.4714	4.41136
319	0.652997	1.16307
320	0.863236	0.833493
321	1.03678	0.286627
322	1.04347	0.117807
323	0.534553	0.905451
324	2.21544	0.261912
325	0.271168	0.377341
326	0.236737	0.570173
327	1.01985	1.96024
328	0.454641	0.081542
329	1.81661	0.0959678
330	0.539868	0.377715
331	0.109776	0.776392
332	0.0484283	1.84722
333	0.527588	0.484699
334	1.27272	0.598659
335	1.94229	0.286016
336	1.00001	2.06349
337	0.242063	1.20771
338	3.58755	4.60937
339	0.0584531	0.671811
340	1.19698	0.95149
341	2.06375	0.369093
342	0.950109	0.518309
343	0.331684	0.352161
344	0.195808	2.01003
345	0.895557	0.803125
346	1.80434	1.02916
347	1.40622	4.8963
348	0.264338	1.0972
349	1.57635	6.97998
350	0.0748623	0.260216
351	0.344447	1.42489
352	0.0261934	1.05671
353	0.722066	1.85373
354	0.999354	1.80967
355	0.690585	0.112453
356	0.6029	1.4388
357	0.0384697	1.15559
358	-0.0530434	2.29132
359	0.1919	2.57552
360	0.183063	3.14408
361	0.762802	2.98482
362	0.496195	0.685784
363	0.839495	0.344778
364	0.215784	0.279054
365	0.264893	0.145313
366	0.117624	2.23506
367	0.353398	2.01249
368	0.161288	0.499497
369	0.532046	0.372306
370	1.44394	0.0779492
371	0.271516	0.546517
372	0.868349	3.4659
373	1.38348	0.695273
374	0.389726	1.82788
375	0.1708	1.00112
376	1.08712	2.54046
377	1.27494	0.462509
378	1.11172	0.438202
379	1.47385	3.41005
380	0.78876	1.74595
381	2.89957	0.112117
382	3.58866	0.928027
383	1.32144	0.323652
384	0.0314013	1.16781
385	1.49475	0.112828
386	2.46412	0.75789
387	0.508159	0.7634
388	1.53321	1.51012
389	1.01143	0.422058
390	1.44716	0.486179
391	0.399525	0.934736
392	2.39085	0.994427
393	0.47529	1.4338
394	0.0984764	0.751195
395	1.10779	0.276032
396	1.25284	2.62515
397	0.824827	1.58783
398	0.177384	0.404768
399	0.767404	0.207479
400	0.396435	0.590367
401	0.60939	1.1854
402	0.75324	0.877933
403	0.578698	1.37208
404	0.0830625	0.407866
405	1.58331	0.155744
406	0.559481	1.05757
407	0.161514	1.18643
408	0.467331	0.330354
409	0.243704	0.433561
410	2.24398	-0.0132635
411	3.39123	0.197137
412	1.32617	0.210433
413	1.09655	6.79095
414	3.22367	2.64022
415	0.413428	0.345575
416	0.200144	2.97059
417	5.25884	2.26596
418	0.0802136	0.405397
419	0.442698	0.0829649
420	1.63707	1.13035
421	0.315694	0.96912
422	0.418386	0.1795
423	0.841314	1.10647
424	0.729721	0.676474
425	1.0891	0.764941
426	0.808683	1.29977
427	0.495746	0.0761077
428	0.226097	4.93046
429	0.41928	0.328107
430	0.377367	1.45887
431	0.155971	1.88987
432	0.207904	1.08551
433	0.478797	0.798469
434	0.75749	0.560117
435	2.73622	3.26848
436	-0.0872773	1.28055
437	0.424418	0.876295
438	0.602941	1.86726
439	4.14729	0.324946
440	0.665805	3.04709
441	0.417987	1.96648
442	0.817688	2.29112
443	1.73894	4.26281
444	1.12787	0.777499
445	0.235153	1.16571
446	0.578766	0.140888
447	0.413856	0.248106
448	2.03103	0.487431
449	3.29815	1.02587
450	0.617467	3.13748
451	5.28577	1.58248
452	0.64164	0.849522
453	1.62186	1.08049
454	1.07109	0.80433
455	1.25126	1.42175
456	0.237691	0.499505
457	0.351219	1.93394
458	0.989471	0.659817
459	0.73675	0.656969
460	0.331422	0.81749
461	3.05227	0.463077
462	0.0325759	0.89492
463	0.697872	1.30851
464	2.23131	0.320211
465	1.26257	0.404445
466	0.36513	0.43524
467	-0.0646479	1.09332
468	2.28526	0.52423
469	3.25053	0.585233
470	0.727853	0.256687
471	1.323	0.12092
472	0.396159	1.58895
473	0.0856946	0.957308
474	1.41524	0.194032
475	0.606806	0.466844
476	0.977133	1.59299
477	0.919437	0.592221
478	1.22721	3.31623
479	1.07824	1.36099
480	0.470887	1.35159
481	0.553794	0.596331
482	0.473032	0.672676
483	0.275154	0.769542
484	0.863292	0.698483
485	0.981789	0.283595
486	1.1095	0.546774
487	0.750332	0.308662
488	0.0602978	1.69221
489	2.55088	0.629797
490	1.69813	1.82911
491	0.69575	0.194938
492	0.288515	2.45435
493	0.202453	0.790901
494	0.0855751	0.147438
495	0.132144	0.532748
496	0.0295107	0.427002
497	0.421688	0.37289
498	1.35094	0.408388
499	0.188673	0.517069
500	1.58178	1.20601
501	2.08701	0.968283
502	2.49814	0.387941
503	1.70485	0.698667
504	0.769994	1.19491
505	1.2098	1.40611
506	1.61938	0.694092
507	0.106685	0.520187
508	0.677816	0.452956
509	1.18849	0.337859
510	0.414489	0.712893
511	0.459788	0.321794
512	1.36024	0.408344
513	0.326259	1.16524
514	0.180724	1.97663
515	0.397613	1.67764
516	1.1024	0.290792
517	0.959775	0.622949
518	3.11233	0.827177
519	1.49096	0.230879
520	2.01353	0.726259
521	2.82651	1.11617
522	2.47685	1.74319
523	3.07352	0.574912
524	0.721876	0.265638
525	-0.0558775	0.618312
526	0.791252	0.539237
527	0.393266	0.804632
528	0.395232	3.15487
529	1.90167	0.764103
530	0.429347	0.690178
531	0.454156	2.69146
532	0.361357	0.907268
533	0.597576	0.42994
534	1.3553	0.552566
535	0.236985	2.15777
536	1.06813	0.654413
537	1.43637	2.9314
538	0.345104	1.68044
539	0.284729	7.42059
540	2.56232	0.687542
541	0.40726	0.439829
542	3.3413	2.36658
543	1.15824	0.505131
544	1.802	1.48884
545	0.446809	2.30276
546	0.762655	0.657777
547	0.0362379	0.818598
548	0.38263	0.0712149
549	1.29394	0.461056
550	0.512066	0.70176
551	0.749873	0.622913
552	0.220028	0.446133
553	0.442817	0.959304
554	0.472147	0.276847
555	2.31032	0.152631
556	1.13373	0.267574
557	2.00757	0.26818
558	0.490314	1.71053
559	0.460709	1.00697
560	1.22605	1.76921
561	0.484168	0.887168
562	0.173515	2.76975
563	0.659199	0.454855
564	3.02551	2.66784
565	0.903145	0.330243
566	0.435398	1.2985
567	1.71059	0.66816
568	0.485404	2.21259
569	1.24219	0.538311
570	0.77639	0.523113
571	0.973579	1.07833
572	2.44663	0.59125
573	0.389136	0.206656
574	0.0804226	1.24416
575	0.664554	0.88617
576	0.934275	1.5636
577	0.662715	1.07238
578	0.137701	1.78803
579	0.213111	0.595447
580	0.669176	0.376562
581	0.316649	0.16607
582	1.03758	0.398853
583	0.576918	0.407591
584	0.518719	0.341232
585	0.358839	0.0597403
586	0.378897	0.0489686
587	0.518147	0.790139
588	0.438756	-0.030677
589	2.69196	0.659924
590	0.126516	0.225713
591	0.169637	0.242224
592	0.777394	0.651608
593	1.537	0.099917
594	0.483511	0.266522
595	0.670019	2.58749
596	1.18141	0.754807
597	0.477423	0.45966
598	0.231479	1.88395
599	0.469938	0.215368
600	6.51955	3.08124
601	0.132095	0.212228
602	1.67182	0.2375
603	0.966093	0.745072
604	0.194902	0.444245
605	0.254331	0.334571
606	0.372049	1.03185
607	1.40771	0.364952
608	0.448046	1.0634
609	0.319311	0.618377
610	0.413053	0.503075
611	0.511075	1.12313
612	0.115491	0.5757
613	2.26871	0.0104116
614	1.22704	0.357325
615	1.72632	1.37045
616	1.38703	0.843142
617	1.41962	0.363251
618	1.998	1.24687
619	1.02464	0.317333
620	3.53706	0.0975411
621	0.314123	0.266577
622	1.02022	0.625279
623	0.576085	0.0338085
624	0.550452	0.866554
625	1.13403	0.00908248
626	0.145054	0.525336
627	0.638088	1.29948
628	0.981674	0.34565
629	0.84326	3.67396
630	0.126916	0.183325
631	0.586535	-0.0780399
632	1.56015	0.755945
633	0.192218	0.882702
634	0.42513	1.35897
635	2.34757	0.0477037
636	0.438498	0.0141537
637	-0.0407684	0.382124
638	0.953485	1.03192
639	0.400963	1.62403
640	0.240868	0.792479
641	0.507125	1.25541
642	1.18017	0.464471
643	0.891673	0.0936245
644	0.311205	1.88854
645	0.699125	0.630245
646	0.925755	0.164998
647	0.0416605	4.09211
648	1.17756	0.457113
649	0.623906	2.63719
650	1.22592	1.18684
651	0.707105	0.316181
652	1.12919	0.332262
653	0.954822	0.0347841
654	0.776421	0.81042
655	0.671493	1.92249
656	5.50342	0.698264
657	1.23115	0.101375
658	0.0761229	0.915323
659	0.349819	2.11841
660	0.385994	1.38595
661	0.210877	2.26808
662	0.483716	0.622943
663	0.339226	1.69448
664	1.40575	0.384736
665	1.48417	0.0681159
666	0.573963	0.703505
667	0.325493	0.258423
668	5.59087	0.263313
669	0.485946	0.658371
670	4.85454	0.0555041
671	1.04531	0.190314
672	3.60463	0.287914
673	0.331526	0.169535
674	0.385389	2.37305
675	0.984942	0.556478
676	0.643342	1.47834
677	0.16638	0.17741
678	1.50183	0.611783
679	0.509484	0.0355635
680	1.13127	0.35613
681	-0.0451563	0.282963
682	0.39251	3.81337
683	1.5374	0.551322
684	0.623145	1.15161
685	0.204097	2.21884
686	2.16197	0.49424
687	0.124365	0.252586
688	2.96537	0.786256
689	0.104407	0.624033
690	4.43836	1.25212
691	2.8528	3.93339
692	1.19195	0.380173
693	0.569698	0.395415
694	0.981631	0.576384
695	0.0317386	3.7388
696	1.65442	0.068505
697	2.09152	2.80192
698	1.17673	0.801861
699	0.299842	1.43997
700	0.0735749	0.253011
701	1.77856	0.312116
702	3.50134	1.11318
703	0.38557	1.60555
704	0.444527	1.10873
705	0.526623	0.553744
706	0.249087	0.728968
707	0.653667	1.01595
708	4.73554	0.881571
709	0.758289	0.48989
710	0.546438	0.0731473
711	0.0965451	0.206553
712	-0.148234	0.136635
713	1.74638	0.290265
714	0.774054	2.86521
715	0.90167	0.48128
716	0.707413	1.90253
717	1.79068	0.543248
718	0.35657	0.226804
719	0.468242	2.54253
720	0.977834	0.39544
721	0.56022	0.239474
722	0.536538	1.34721
723	0.859765	0.29604
724	0.691383	0.255547
725	1.15297	1.36038
726	0.922633	0.353956
727	0.158569	0.323974
728	3.03222	1.05247
729	0.297054	0.829761
730	0.364111	1.18464
731	0.581565	0.927793
732	1.05143	0.369974
733	1.39205	0.371346
734	0.400326	0.791318
735	0.332157	0.30693
736	3.71004	1.3395
737	0.195164	1.03569
738	0.345407	2.09404
739	0.589983	0.470151
740	0.151397	2.48881
741	0.615684	0.444829
742	0.296738	0.599933
743	0.478676	0.130975
744	4.66838	1.25975
745	0.678543	0.891177
746	0.0996928	2.07108
747	3.01591	0.63301
748	1.28087	0.528336
749	0.764617	1.04982
750	1.4245	0.370165
751	1.15558	0.370043
752	0.571858	2.44378
753	0.280093	0.418972
754	2.01711	1.01835
755	0.959457	0.963459
756	1.1797	0.843727
757	0.682941	2.89812
758	1.29699	1.37728
759	0.293874	0.214096
760	0.658595	2.22636
761	0.757453	0.804153
762	6.8471	0.464703
763	1.55966	0.665289
764	0.486223	0.273281
765	0.69744	0.268755
766	1.16137	1.7498
767	1.78244	0.0888
768	1.43452	0.555197
769	0.49458	1.20497
770	1.11702	0.498503
771	1.94707	0.549192
772	0.162818	0.76975
773	0.777753	1.3241
774	0.942685	0.66573
775	0.0861271	2.3472
776	0.993319	0.820867
777	1.18044	0.243907
778	0.557233	0.362333
779	1.24759	0.354839
780	0.743247	0.471916
781	0.443689	0.712828
782	1.81323	0.217825
783	1.38414	0.543964
784	0.575201	0.60655
785	1.19547	0.609957
786	0.443703	6.41197
787	1.68983	1.58309
788	0.269456	1.59995
789	0.473554	0.289338
790	0.608969	2.63775
791	3.93992	0.904328
792	2.39947	1.17759
793	0.735881	2.77039
794	0.437142	0.217826
795	3.25483	0.390538
796	0.604551	0.319165
797	0.90571	0.60513
798	0.663007	0.936115
799	0.685444	0.676446
800	4.28351	0.992077
801	3.07442	-0.0832837
802	-0.00778198	0.831897
803	0.420513	0.344291
804	0.224234	0.144166
805	0.80388	0.813215
806	0.159863	0.185869
807	0.275864	0.729227
808	0.472551	0.126426
809	0.265473	0.379804
810	0.453876	1.22946
811	0.147183	0.0576046
812	2.0097	3.34984
813	0.623134	0.114127
814	1.40009	1.21187
815	0.244917	1.57572
816	0.904101	0.247377
817	0.494773	0.406823
818	0.322282	0.192104
819	0.507396	0.559819
820	0.432632	1.20376
821	0.416171	0.39108
822	-0.0200033	0.964884
823	1.14412	0.475825
824	0.190647	1.21948
825	2.42091	0.744423
826	0.231532	1.45973
827	0.285081	2.85321
828	1.15456	0.284099
829	2.64251	0.979068
830	2.28623	0.290502
831	2.2599	0.309499
832	0.750205	1.50174
833	0.372791	1.63666
834	1.42428	0.452736
835	0.640309	0.041989
836	0.532158	2.68755
837	1.5673	0.166545
838	0.657573	1.98979
839	0.569393	1.05334
840	0.623034	0.330059
841	1.25652	0.548818
842	1.15729	1.63941
843	0.625892	0.35617
844	0.107688	0.704231
845	0.711387	0.859536
846	0.444014	0.795139
847	2.31609	0.0177017
848	2.27084	0.301385
849	0.547031	0.47218
850	1.92461	0.176253
851	0.957421	0.582672
852	0.347197	0.954451
853	0.258282	0.328451
854	0.0977232	1.3858
855	0.59353	2.38999
856	1.22109	0.0106335
857	0.947003	0.106266
858	2.22374	0.910583
859	1.99592	0.454251
860	0.659376	0.363286
861	0.495673	0.959064
862	1.1112	0.54811
863	4.41117	0.136438
864	0.648331	0.137873
865	0.58579	0.488891
866	3.78155	0.261908
867	0.380921	0.494168
868	0.678197	0.810909
869	0.701432	0.339937
870	1.00067	0.567374
871	0.559534	1.74759
872	0.336639	0.581021
873	2.14642	0.608471
874	-0.0140438	0.645098
875	0.192218	0.521777
876	1.0461	0.0507755
877	0.460795	0.711328
878	0.877769	0.560458
879	1.75736	1.31708
880	1.18178	0.576029
881	0.377949	0.788992
882	0.311631	2.38212
883	1.97145	0.803533
884	0.953507	0.15591
885	0.293054	0.451247
886	0.727941	1.07401
887	0.814704	0.381319
888	0.410379	0.117761
889	0.308715	2.9406
890	0.371233	0.442815
891	1.52183	1.0923
892	0.418706	0.59422
893	0.1987	0.121081
894	0.0700342	1.34007
895	0.563099	0.305992
896	0.0150839	0.713046
897	0.537191	0.664596
898	1.29384	0.545047
899	0.502542	2.47494
900	1.75586	0.326585
901	0.785891	1.08739
902	0.33182	5.04965
903	0.988329	2.80847
904	1.42657	2.75051
905	0.83029	-0.123144
906	1.77049	1.02679
907	0.730058	1.10429
908	1.55443	0.0431454
909	3.25993	0.54597
910	0.917384	0.305781
911	0.367663	1.10475
912	0.101578	1.04416
913	1.35581	0.279568
914	0.318706	0.962763
915	0.132346	1.23093
916	0.972676	0.441117
917	-0.0218904	0.80313
918	0.195005	1.28091
919	6.80973	2.12863
920	0.190326	0.712661
921	0.519622	1.77255
922	0.301416	2.60858
923	0.285059	0.528976
924	0.952932	0.430125
925	1.40796	0.882487
926	0.352707	1.31764
927	1.61297	0.232841
928	0.724701	0.112013
929	0.531375	1.74008
930	0.196717	0.182532
931	0.791792	2.03899
932	1.01672	0.303697
933	1.09701	0.406419
934	2.44334	2.32395
935	0.380666	0.340177
936	1.019	0.420723
937	0.385793	-0.169508
938	0.463899	0.715375
939	0.884419	0.989786
940	3.19845	2.26635
941	2.51877	0.634363
942	1.51344	0.279005
943	0.0678724	0.265533
944	0.808795	0.770167
945	0.69445	1.48107
946	0.588284	2.07565
947	0.314642	0.819327
948	0.356873	2.69725
949	0.181195	0.296532
950	0.916397	0.888345
951	0.408246	0.32929
952	0.271978	0.909667
953	0.593639	1.10031
954	0.134696	0.439713
955	0.20689	0.798905
956	0.22038	0.329193
957	0.287154	0.816992
958	0.638345	0.586844
959	0.293372	1.42519
960	0.0546237	0.373445
961	1.29654	0.0346639
962	0.0793178	0.331813
963	0.508665	1.70545
964	0.214285	0.322801
965	0.057529	5.91744
966	1.00525	3.28872
967	0.874685	0.371792
968	0.0631491	0.428532
969	3.89663	0.324849
970	2.84377	0.313132
971	1.59624	0.303194
972	-0.0121519	1.14232
973	4.18596	2.11712
974	1.85182	0.959272
975	1.08342	0.804864
976	0.913633	2.27609
977	0.391842	1.41293
978	0.202233	0.345188
979	0.458857	0.836888
980	0.31633	0.166846
981	4.10795	0.86539
982	1.41393	0.681955
983	0.609493	0.217464
984	2.9509	0.498054
985	5.06001	1.71587
986	0.669391	1.33211
987	0.784682	0.583108
988	0.789444	0.918627
989	0.328577	0.523256
990	0.936366	1.15891
991	2.15769	0.589096
992	0.90147	0.0243386
993	0.543903	0.496385
994	1.74971	0.243304
995	1.10837	2.04942
996	0.565645	0.569979
997	0.758651	1.48254
998	0.312427	0.245979
999	1.04536	0.817469
1000	1.78084	2.86883
1001	1.20988	0.523734
1002	0.410295	0.410896
1003	0.937179	1.06314
1004	0.346592	0.729132
1005	0.554883	0.485167
1006	2.75926	0.745319
1007	1.17892	0.35995
1008	0.410803	0.726358
1009	0.684059	0.486065
1010	0.366201	0.252376
1011	0.798895	1.02516
1012	1.22111	0.239412
1013	0.145036	1.31828
1014	2.25012	0.25197
1015	1.19696	1.00485
1016	0.849313	0.464459
1017	0.501963	0.596846
1018	0.584653	0.349491
1019	1.01662	0.311006
1020	0.469553	0.18812
1021	0.757134	0.357662
1022	0.435193	0.218159
1023	0.729	0.599107
1024	3.43703	0.304623
1025	0.351091	0.417167
1026	0.562711	1.82933
1027	0.405934	0.396628
1028	0.825137	0.220063
1029	1.10381	0.127143
1030	1.05342	2.27764
1031	1.45703	0.962753
1032	1.58093	0.432996
1033	0.356941	0.496737
1034	1.84986	0.400521
1035	3.49392	0.324876
1036	0.268169	1.00368
1037	2.16866	0.276067
1038	0.232639	1.46974
1039	0.0751022	0.442789
1040	1.63385	0.528839
1041	0.134794	0.492651
1042	0.939749	0.194196
1043	0.185185	1.17259
1044	0.433534	0.383071
1045	0.46991	0.387474
1046	0.315247	0.469073
1047	1.29171	1.20299
1048	0.49272	0.522547
1049	1.47884	0.562908
1050	0.623704	0.520662
1051	1.74228	0.23262
1052	0.368506	0.291794
1053	0.272271	0.350035
1054	2.54318	3.00461
1055	1.62943	-0.0905045
1056	0.788544	0.0878301
1057	1.44817	0.475855
1058	0.347707	4.02837
1059	0.550132	0.679609
1060	0.937374	-0.0617589
1061	0.607393	1.27389
1062	0.449419	0.332478
1063	0.943781	-0.0292229
1064	0.426217	0.138716
1065	1.67606	0.938921
1066	1.87118	1.39523
1067	1.12135	0.617143
1068	1.2946	1.57637
1069	0.550982	0.0875695
1070	0.662921	0.47668
1071	0.294965	0.910092
1072	0.50116	0.834158
1073	0.310356	1.69873
1074	1.32016	2.12282
1075	0.726827	0.149285
1076	0.853367	0.795288
1077	1.64856	0.393095
1078	0.723627	1.01451
1079	0.328681	0.459976
1080	1.70811	2.58331
1081	0.188305	0.236209
1082	0.472806	0.340484
1083	0.504312	0.769132
1084	3.31657	4.454
1085	0.314128	0.251845
1086	0.355696	0.342515
1087	2.09762	0.945972
1088	1.16166	0.198163
1089	0.214315	0.868979
1090	0.427925	0.214763
1091	0.358073	0.562941
1092	0.997077	0.314606
1093	0.249777	0.0244649
1094	0.519629	2.09602
1095	0.654893	0.704678
1096	5.1917	0.26439
1097	0.322156	0.185033
1098	2.43302	0.273266
1099	0.606995	1.00702
1100	0.238901	0.27857
1101	1.82509	1.00796
1102	0.425265	0.39782
1103	0.443448	0.477287
1104	0.0870166	-0.00575157
1105	1.47004	0.146791
1106	0.531282	1.28524
1107	0.393205	0.290443
1108	1.04805	-0.0784074
1109	0.352285	-0.245814
1110	0.895844	0.43698
1111	2.95542	0.551397
1112	2.61815	2.42344
1113	0.454205	0.184815
1114	0.163644	0.405941
1115	1.53233	0.0266225
1116	1.65786	1.2175
1117	0.623486	0.751938
1118	0.415387	1.81963
1119	0.0557754	0.424375
1120	1.76092	0.697363
1121	1.10932	3.03569
1122	0.972232	0.890697
1123	1.89672	0.315637
1124	0.239036	2.2151
1125	0.498964	0.0771114
1126	0.321679	1.73248
1127	1.01853	0.591161
1128	0.290488	0.539148
1129	0.634309	4.59554
1130	0.814557	0.453822
1131	2.87346	2.38401
1132	0.670796	0.610208
1133	0.349563	1.44462
1134	0.394475	0.607
1135	1.86893	1.23988
1136	0.365854	0.598759
1137	0.379123	0.919096
1138	0.305162	0.804144
1139	1.35657	1.22463
1140	1.62227	1.83615
1141	0.811853	1.16621
1142	0.275236	1.04278
1143	0.592564	0.544091
1144	0.455088	0.438912
1145	0.365695	0.0654486
1146	0.546815	0.44196
1147	2.6465	0.975978
1148	1.66075	1.61775
1149	0.307389	0.675755
1150	0.510613	1.13061
1151	3.16412	0.484391
1152	0.279536	0.525429
1153	0.304361	0.199062
1154	0.545652	0.391127
1155	0.682156	0.902444
1156	1.11947	0.513228
1157	0.82157	0.88776
1158	0.93904	0.22179
1159	0.369986	0.268244
1160	0.497719	1.51111
1161	0.50082	0.625141
1162	0.971547	0.584262
1163	0.347401	1.24292
1164	0.374489	0.122406
1165	0.086258	0.677291
1166	1.06303	0.126427
1167	0.861493	0.0887536
1168	1.87693	0.474393
1169	0.380661	0.430918
1170	0.652479	0.431914
1171	0.561789	3.75531
1172	0.345061	0.206089
1173	0.744642	0.778156
1174	0.781831	0.360947
1175	1.27227	0.269745
1176	0.601427	0.612841
1177	1.82289	4.29866
1178	0.480454	0.68134
1179	1.03002	0.416941
1180	0.404003	1.70746
1181	0.61609	3.69952
1182	0.297316	0.17944
1183	3.43463	0.438145
1184	2.24011	1.1346
1185	0.378145	1.7425
1186	0.707108	0.586105
1187	0.411484	1.84111
1188	0.749586	0.132271
1189	1.38685	1.0909
1190	0.781451	0.209946
1191	1.46519	2.0259
1192	0.590968	0.163274
1193	0.534886	1.1287
1194	1.51666	0.428957
1195	0.199051	0.988762
1196	0.558739	0.0613788
1197	0.501049	0.075899
1198	1.26383	0.449223
1199	0.689079	1.04805
1200	0.440305	0.587593
1201	0.648554	0.631152
1202	0.363441	0.920657
1203	0.427225	0.462157
1204	0.661313	0.483408
1205	0.462367	0.350516
1206	2.96998	2.22387
1207	1.67838	2.10037
1208	0.366817	0.462574
1209	0.437393	-0.0368109
1210	0.29058	0.0158309
1211	0.827416	0.957771
1212	2.13563	1.2903
1213	0.191525	0.84881
1214	1.37523	0.375807
1215	2.59236	0.0300964
1216	0.573976	0.066955
1217	0.681748	0.745974
1218	0.961118	0.807513
1219	2.54379	0.0966337
1220	1.10534	2.32297
1221	0.703116	0.315935
1222	0.339822	0.218513
1223	0.866929	0.00016354
1224	0.493665	0.344253
1225	2.25051	0.995255
1226	0.725783	0.662904
1227	0.961952	0.0639179
1228	0.771957	1.38468
1229	0.418177	0.69845
1230	2.12772	0.321059
1231	1.99278	0.492336
1232	1.66246	0.342123
1233	3.63153	0.805377
1234	0.397879	0.406164
1235	3.13638	0.921945
1236	0.510959	2.67988
1237	0.407325	0.225563
1238	2.20838	0.4205
1239	0.469701	1.85582
1240	3.07473	-0.00986987
1241	3.12249	0.771459
1242	0.616324	0.51309
1243	0.882501	0.86661
1244	0.658536	1.78195
1245	0.969054	0.427582
1246	1.12227	0.0816469
1247	0.458948	3.42186
1248	2.03091	1.06703
1249	1.23614	0.769086
1250	0.562297	0.290075
1251	1.06169	0.26634
1252	1.63348	0.0544408
1253	0.159126	0.61447
1254	0.712438	1.93906
1255	1.94682	0.990545
1256	0.968497	0.720762
1257	3.28301	0.739663
1258	1.01654	0.431467
1259	0.127193	0.347852
1260	0.627616	0.838495
1261	1.15096	0.113778
1262	0.88682	0.0663406
1263	0.797586	0.354846
1264	0.438908	0.292564
1265	0.195294	0.156529
1266	1.81494	1.96268
1267	0.270376	0.454012
1268	0.775259	0.438297
1269	1.96621	0.751245
1270	0.623277	3.03226
1271	0.714006	0.413391
1272	0.377416	2.4241
1273	0.397003	1.70542
1274	0.101327	1.28799
1275	0.595905	1.37866
1276	0.446348	0.123377
1277	0.339193	0.480467
1278	2.03724	0.432043
1279	0.32037	0.534255
1280	0.202673	0.420078
1281	0.0658301	0.786489
1282	1.58258	2.9094
1283	0.856852	0.719129
1284	2.2577	0.778205
1285	0.345941	1.17253
1286	0.475218	0.897486
1287	3.43879	0.793557
1288	0.276733	0.407134
1289	0.447442	0.0879756
1290	0.564802	0.958752
1291	0.838485	0.915298
1292	0.739009	2.74139
1293	2.30053	0.350464
1294	0.566232	0.899803
1295	0.220395	0.141024
1296	0.318902	0.414388
1297	1.93651	0.52103
1298	0.861258	0.458591
1299	0.569998	2.78782
1300	0.713147	0.502028
1301	1.08737	1.13859
1302	-0.0155018	0.622629
1303	9.55719	0.722447
1304	0.228213	0.877569
1305	-0.0162224	0.118752
1306	0.809377	0.972773
1307	0.070641	0.560272
1308	0.668002	0.671481
1309	1.49515	0.473864
1310	0.66212	1.27484
1311	0.295996	0.873472
1312	1.82373	0.348425
1313	0.724553	0.472165
1314	1.31858	4.08565
1315	1.47947	1.08337
1316	0.530446	0.653382
1317	0.75526	0.355264
1318	0.475099	0.997536
1319	0.214045	0.359766
1320	4.72657	2.08239
1321	1.83013	0.112231
1322	0.425794	0.307732
1323	0.119278	1.25608
1324	0.821809	0.106977
1325	0.0790515	0.190186
1326	0.160156	0.389196
1327	0.689397	0.313527
1328	-0.161816	1.8826
1329	1.43605	0.46198
1330	0.234697	0.991013
1331	1.08722	0.938682
1332	0.25844	0.48759
1333	0.76043	0.577203
1334	0.333374	1.37131
1335	0.28799	0.212702
1336	4.03376	0.501108
1337	0.44986	0.338025
1338	1.66039	1.06388
1339	0.597316	0.324287
1340	1.57594	0.262217
1341	0.353097	0.0423632
1342	0.73862	0.457232
1343	0.915346	0.674374
1344	3.11109	3.62847
1345	0.426457	1.7695
1346	0.521922	0.16781
1347	0.981421	1.74214
1348	0.546049	0.237958
1349	1.95915	2.18395
1350	0.537886	0.10942
1351	1.22173	0.662515
1352	1.83363	0.962059
1353	1.47791	0.215382
1354	0.231704	0.363477
1355	0.139773	1.02705
1356	0.552154	2.37494
1357	0.495742	0.790762
1358	0.238576	1.44256
1359	0.599939	0.544301
1360	2.6685	0.282436
1361	0.272972	2.0261
1362	0.117724	0.114656
1363	1.72906	0.250613
1364	0.145828	0.348437
1365	0.426091	0.739242
1366	0.36759	3.89924
1367	0.248526	0.227506
1368	8.2678	0.585939
1369	0.415731	1.21682
1370	1.94202	0.570741
1371	0.77269	0.17897
1372	0.377152	0.294393
1373	0.884034	0.022768
1374	0.358386	1.11454
1375	0.480161	3.37044
1376	0.87026	0.507059
1377	-0.163769	0.722949
1378	0.229045	0.161499
1379	0.622436	2.70023
1380	1.20969	0.0638412
1381	0.406593	1.81119
1382	0.420572	0.140103
1383	0.402762	0.00671492
1384	1.78947	0.81621
1385	0.158894	0.676032
1386	0.609253	0.0095102
1387	0.392056	0.492052
1388	0.471699	0.168564
1389	1.59612	0.326032
1390	0.37003	0.314387
1391	0.479903	0.500555
1392	1.01726	0.939865
1393	0.355756	0.193998
1394	0.119745	0.114026
1395	1.61588	0.145687
1396	2.96114	0.361195
1397	0.116093	0.089368
1398	2.67427	3.76637
1399	0.461637	2.85344
1400	0.283842	0.373234
1401	0.268236	0.397597
1402	0.784999	1.02548
1403	1.21492	0.845549
1404	2.22243	0.295296
1405	0.700776	1.20012
1406	0.59806	0.590417
1407	0.422709	0.864239
1408	2.51157	0.429379
1409	0.483722	0.684737
1410	1.35039	1.00085
1411	1.45514	0.970996
1412	2.31953	0.117204
1413	1.71997	2.28845
1414	0.415948	0.285254
1415	2.76737	0.404247
1416	0.704364	0.265999
1417	0.871021	0.281982
1418	0.84399	0.90915
1419	0.642823	1.12759
1420	0.832738	0.130577
1421	1.70139	0.152472
1422	2.95051	2.37884
1423	0.621222	0.187549
1424	1.34495	0.25613
1425	1.27579	1.32318
1426	2.16688	0.372085
1427	0.347083	0.279698
1428	1.32307	0.457285
1429	0.222968	0.485909
1430	0.728683	0.298465
1431	0.427794	0.305696
1432	0.35506	0.752063
1433	1.84109	0.816339
1434	0.720002	1.88519
1435	8.67615	0.017632
1436	1.22441	3.42624
1437	2.29901	0.138192
1438	0.7792	0.523811
1439	0.889374	0.714445
1440	1.93886	2.84838
1441	0.419538	0.383671
1442	1.40903	0.838643
1443	0.355253	0.435617
1444	0.535253	0.482527
1445	0.185503	0.779148
1446	1.02893	0.359925
1447	0.526027	0.825484
1448	0.52015	0.291751
1449	0.308594	0.625077
1450	0.773016	1.84857
1451	0.87133	0.184567
1452	0.63519	0.637951
1453	0.408052	0.347911
1454	0.681231	0.534339
1455	0.899476	1.23206
1456	0.253	-0.070947
1457	0.207882	1.3783
1458	0.654922	0.734965
1459	0.808104	0.785855
1460	0.722881	1.09552
1461	0.29833	0.68778
1462	3.97181	0.77858
1463	0.762761	1.55508
1464	0.754713	0.19931
1465	0.402893	0.172267
1466	1.81949	0.890455
1467	1.02745	1.54965
1468	1.5489	1.16128
1469	1.94189	0.323036
1470	1.57471	0.530412
1471	1.28067	1.76671
1472	0.533071	1.47436
1473	1.99169	2.09639
1474	1.13537	0.979355
1475	1.62484	0.578303
1476	0.871156	0.431615
1477	1.69699	0.989417
1478	0.586883	0.31213
1479	0.564569	0.165075
1480	2.48333	0.98102
1481	0.759681	0.619365
1482	0.99066	0.539257
1483	2.32003	0.555578
1484	0.400594	0.340474
1485	1.61122	0.22926
1486	0.510753	3.53057
1487	0.352714	0.486136
1488	2.11244	0.534577
1489	0.241211	0.775497
1490	0.500505	0.90671
1491	0.299852	0.341672
1492	0.447577	0.255127
1493	0.741387	0.673895
1494	2.12277	1.81185
1495	1.6155	0.80069
1496	1.12707	0.272022
1497	0.660156	0.902215
1498	0.288794	0.333791
1499	0.582474	0.822756
1500	0.312778	0.382834
1501	0.534259	0.0560273
1502	-0.00577474	0.764445
1503	0.369732	-0.0925838
1504	0.650603	1.22459
1505	0.453801	0.380934
1506	0.395102	0.407259
1507	1.69657	2.16661
1508	0.636423	0.0284802
1509	0.777783	0.486838
1510	0.700667	0.114939
1511	1.76469	1.27024
1512	0.385758	1.22398
1513	0.36608	0.409615
1514	3.75632	0.810969
1515	0.642752	1.48724
1516	0.396716	0.31393
1517	0.814244	-0.0136585
1518	-0.0740031	0.542817
1519	0.198497	0.436959
1520	0.260217	0.559446
1521	1.06313	0.793336
1522	2.22284	1.10107
1523	0.534401	1.71207
1524	0.112912	0.648139
1525	0.586551	1.74409
1526	0.0065952	0.432196
1527	0.330435	0.180626
1528	0.964392	0.402997
1529	0.53219	2.62607
1530	0.398206	0.832256
1531	0.406376	0.858908
1532	0.0755964	1.42313
1533	0.534556	0.418691
1534	0.39478	0.314941
1535	2.63618	2.32339
1536	1.12546	0.544182
1537	1.1692	0.416797
1538	0.741556	0.427156
1539	0.64152	0.792473
1540	0.423763	-0.0820172
1541	0.402542	0.827782
1542	0.5365	0.982174
1543	2.30668	0.691538
1544	1.40826	0.679042
1545	0.838686	1.34799
1546	0.787057	3.14327
1547	0.998903	0.266217
1548	2.12847	0.258781
1549	0.232717	0.87306
1550	2.29698	0.727942
1551	0.227474	1.37282
1552	0.446858	1.26494
1553	2.87779	0.281064
1554	1.05146	0.251902
1555	0.616304	0.0411121
1556	0.695135	0.778287
1557	1.7498	0.0674455
1558	0.913085	1.3145
1559	0.508245	0.123251
1560	0.574903	1.04689
1561	0.671574	0.18156
1562	0.753389	0.276066
1563	0.851594	0.854294
1564	0.388844	0.0940581
1565	0.956987	0.0753024
1566	0.596413	0.663471
1567	0.401672	0.141179
1568	1.80547	0.383375
1569	2.64888	3.05121
1570	0.310947	0.854879
1571	2.00675	0.903692
1572	0.424232	0.0280395
1573	0.43616	0.846789
1574	1.2907	1.1986
1575	0.500517	0.939229
1576	0.111871	1.62087
1577	0.544055	0.324353
1578	0.82181	0.463623
1579	0.455931	0.738997
1580	1.28796	0.352808
1581	0.421436	2.47766
1582	0.235567	0.685705
1583	0.685151	0.236829
1584	1.50458	0.211798
1585	2.43292	0.368735
1586	0.563491	0.438841
1587	1.28834	0.178103
1588	0.856766	0.823364
1589	3.09971	1.75853
1590	2.12864	0.631357
1591	1.8178	0.631968
1592	0.386432	0.900228
1593	0.726444	1.35401
1594	0.47512	4.01509
1595	0.818236	1.13893
1596	2.61548	1.02792
1597	1.50735	0.465103
1598	0.995328	0.855737
1599	0.651803	1.58323
1600	0.300925	0.684657
1601	0.244884	0.863961
1602	3.27995	4.08392
1603	0.0959256	0.721265
1604	1.27709	0.0974927
1605	0.410337	2.92711
1606	0.126411	0.504514
1607	0.816809	0.870813
1608	3.32045	1.52488
1609	0.837577	1.14697
1610	0.563102	1.09609
1611	0.161919	2.66764
1612	0.237455	1.30523
1613	0.238969	1.70802
1614	0.0401881	3.35599
1615	1.02312	1.22841
1616	0.73896	0.754001
1617	0.244351	0.893472
1618	1.65207	0.22783
1619	0.244381	0.254959
1620	1.5732	0.643037
1621	0.500613	0.971744
1622	0.969287	0.0922751
1623	0.264552	0.163521
1624	0.260436	2.94049
1625	0.585332	0.236904
1626	1.78831	0.681475
1627	0.463617	3.76893
1628	0.250876	0.0189025
1629	1.41188	1.20971
1630	1.19273	0.49251
1631	0.452571	1.06939
1632	0.5848	0.473348
1633	0.615013	0.256359
1634	0.568435	0.493084
1635	0.367218	1.61782
1636	0.53759	0.298319
1637	0.128407	0.275601
1638	0.38265	0.282086
1639	1.15541	1.43313
1640	0.827797	0.521175
1641	0.503594	0.323916
1642	0.467795	0.0928938
1643	0.491257	0.464153
1644	1.31053	0.426003
1645	0.47714	0.617748
1646	1.29732	0.247093
1647	0.557399	0.973346
1648	-0.0140612	0.437445
1649	1.54109	0.406344
1650	0.303785	2.31933
1651	3.20116	1.23781
1652	2.263	0.231563
1653	0.541648	0.22353
1654	0.702719	0.707795
1655	0.0877758	1.58493
1656	0.43461	1.40477
1657	0.979638	2.38316
1658	0.394585	1.07826
1659	1.05845	0.159155
1660	1.84707	0.468735
1661	0.047407	0.949509
1662	2.47142	0.559934
1663	0.583727	0.233473
1664	0.557207	0.675962
1665	0.641479	0.598717
1666	0.0804845	1.02533
1667	1.34485	0.232947
1668	0.334032	1.75731
1669	0.0703134	0.826768
1670	1.09469	0.731728
1671	0.793491	1.04494
1672	0.883708	0.267016
1673	0.309957	0.0536358
1674	0.811193	2.2242
1675	2.48221	0.380091
1676	2.02128	0.582316
1677	0.0706124	0.608224
1678	0.754844	0.477897
1679	0.814267	0.351524
1680	0.16491	0.234727
1681	0.796713	0.405085
1682	0.524992	0.5132
1683	0.306688	0.178932
1684	0.609236	0.748971
1685	0.60932	0.575457
1686	3.15007	0.261164
1687	1.19386	0.680465
1688	0.600812	0.836345
1689	0.453142	0.246621
1690	0.260719	0.0759271
1691	1.27446	0.949559
1692	0.081357	0.614059
1693	0.109571	0.609476
1694	0.180961	0.500572
1695	0.1015	0.455927
1696	0.0557068	0.183659
1697	1.43935	1.09512
1698	1.02454	0.216419
1699	0.874176	0.056185
1700	0.325968	1.37032
1701	0.539668	0.404675
1702	0.570397	0.302879
1703	4.19711	0.13799
1704	4.9467	0.644903
1705	4.69228	1.53969
1706	0.590769	0.231495
1707	4.06247	0.68193
1708	0.323972	0.465856
1709	0.640947	0.327943
1710	1.47675	0.605265
1711	0.679917	0.925945
1712	1.19638	0.983253
1713	0.347935	0.31555
1714	0.441895	0.372078
1715	0.867582	1.65099
1716	0.564817	0.403014
1717	1.48855	1.61398
1718	1.02147	0.442486
1719	0.417348	0.120467
1720	0.493297	0.786899
1721	2.77622	0.5484
1722	0.974976	1.96178
1723	0.476226	0.384659
1724	0.32298	0.69074
1725	0.829944	0.741061
1726	0.276756	0.369833
1727	0.205671	0.873538
1728	0.733685	0.167665
1729	0.397226	0.412065
1730	2.23372	0.442401
1731	0.578274	0.507476
1732	0.595457	0.343136
1733	4.70624	0.337679
1734	0.369248	0.735703
1735	0.258726	0.467753
1736	2.16155	0.405128
1737	0.426613	3.81094
1738	0.576139	1.09575
1739	0.751821	2.17358
1740	0.440555	1.61892
1741	6.34783	0.902435
1742	0.414659	0.382859
1743	0.8888	0.0627384
1744	0.985553	0.939849
1745	0.963527	0.344083
1746	-0.13645	0.141609
1747	0.418732	0.147463
1748	0.966434	1.56435
1749	1.08248	0.5581
1750	0.493505	2.51004
1751	1.7995	2.56835
1752	2.09149	1.06808
1753	0.718056	0.308829
1754	1.2941	4.74524
1755	2.78237	1.08952
1756	0.765702	0.874102
1757	0.154068	0.283702
1758	3.40627	0.584511
1759	0.299558	0.256466
1760	7.48307	0.653562
1761	0.673501	2.19775
1762	1.32368	0.97082
1763	0.487801	2.43397
1764	0.849732	0.476024
1765	0.582335	0.429146
1766	1.21772	0.742789
1767	0.283975	3.8522
1768	1.01746	0.9832
1769	0.262303	3.96024
1770	5.0167	0.333959
1771	2.29617	1.23738
1772	0.839096	1.13088
1773	0.312158	0.911004
1774	1.29109	0.303993
1775	1.08521	0.944024
1776	2.08446	0.442218
1777	0.432123	0.364818
1778	0.325934	1.50323
1779	0.0634605	0.406061
1780	2.90028	0.757832
1781	0.390311	0.289756
1782	1.08993	0.79329
1783	1.80837	0.681737
1784	0.614438	0.393914
1785	0.38078	0.183649
1786	0.650481	1.15166
1787	0.645201	0.708399
1788	0.415419	0.367465
1789	0.447702	1.78151
1790	3.79505	0.798192
1791	0.288029	1.46629
1792	0.162953	1.26402
1793	0.936038	2.03823
1794	0.30137	0.391607
1795	0.616168	1.43634
1796	0.495065	0.980424
1797	0.807713	2.37856
1798	0.212803	0.756154
1799	0.704203	1.02754
1800	1.66558	0.812087
1801	1.97456	0.906453
1802	0.457188	0.512495
1803	0.85517	1.47441
1804	0.224344	0.96044
1805	0.98225	0.856512
1806	1.68464	3.2239
1807	0.346734	0.227493
1808	1.1622	0.396211
1809	0.347712	1.6128
1810	0.544812	0.618038
1811	1.41928	0.842715
1812	4.51561	2.10012
1813	0.725689	0.253975
1814	0.456649	1.27002
1815	0.373118	1.74389
1816	0.83755	1.44386
1817	0.648362	0.0698322
1818	0.580886	0.534347
1819	0.717125	0.299088
1820	3.10373	0.263325
1821	0.271424	-0.0332608
1822	0.851556	1.34131
1823	0.673109	0.280193
1824	0.363374	0.393491
1825	1.52948	0.809935
1826	0.297549	-0.00637821
1827	0.560996	0.358058
1828	0.277358	0.538879
1829	1.04343	0.209094
1830	0.145818	0.854097
1831	0.975587	0.683612
1832	0.401389	0.268469
1833	0.418028	0.65054
1834	0.600395	0.429131
1835	0.549449	0.0552302
1836	0.357119	0.45545
1837	0.528367	0.5107
1838	0.428391	0.79785
1839	2.66655	0.0509582
1840	0.948568	0.253829
1841	3.09145	0.858703
1842	0.768184	1.14668
1843	1.09678	0.247659
1844	0.211941	0.204011
1845	0.813188	1.17617
1846	0.430215	0.522135
1847	0.40345	5.24924
1848	0.417606	0.691233
1849	1.29937	0.131173
1850	1.09454	1.64933
1851	0.315032	0.527807
1852	0.616352	0.175417
1853	0.646706	0.493784
		1.05824
		0.450682
		0.163936
		1.20902
		0.542357
		0.316542
		1.25852
		0.433121
		0.258199
		0.573272
		0.518247
		1.07556
		0.794154
		1.05362
		3.61911
		0.223211
		0.186908
		0.161025
		0.340813
		0.370347
		0.620394
		0.612154
		0.601747
		0.747577
		1.15383
		1.671
		0.594815
		1.23033
		2.7495
		0.811019
		1.28288
		0.95487
		0.6639
		0.916179
		3.21988
		1.14779
		0.563213
		1.07429
		0.264019
		1.30077
		0.394775
		1.04137
		2.74071
		1.03407
		0.72024
		0.671396
		0.364271
		1.93282
		1.49683
		0.379028
		0.5118
		0.172956
		0.598333
		0.408079
		1.13701
		2.20606
		0.458495
		-0.109544
		0.528085
		0.928949
		1.98686
		0.475168
		3.41738
